# Supplementary material for: The LUX Score: A Metric for Lipidome Homology
Source: PLoS Comput Biol. 2015 Sep 22;11(9):e1004511. doi: 10.1371/journal.pcbi.1004511 (PMC4578897; doi:10.1371/journal.pcbi.1004511)
Supplement: S1 Dataset — Excel worksheets are organized as follows: (1) Input SMILES. Pairwise distances between for input SMILES calculated with FP2 Fingerprint (2) LINGO (3) Bioisosteric distance (4) SMILIGN (5) Smith-Waterman (6) and Levenshtein (7). Problems associated with Multiple Sequence Alignment approach used in SMILIGN method are highlighted in sheet (5) and problems associated with local alignment approach of Smith-Waterman in sheet (6). (XLSX) [file pcbi.1004511.s005.xlsx]

## Sheet: INPUT_SMILES
Dataset of SMILES as input for similarity metrics test of Fig. 1C, 1D, 1F, 1G, 1H
hydroxyl positions / name	SMILE
2	CCCCCCCCCCCCCCCCC(O)C(=O)NC(CO)C(O)C=CCCCCCCCCCCC
3	CCCCCCCCCCCCCCCC(O)CC(=O)NC(CO)C(O)C=CCCCCCCCCCCC
4	CCCCCCCCCCCCCCC(O)CCC(=O)NC(CO)C(O)C=CCCCCCCCCCCC
5	CCCCCCCCCCCCCC(O)CCCC(=O)NC(CO)C(O)C=CCCCCCCCCCCC
6	CCCCCCCCCCCCC(O)CCCCC(=O)NC(CO)C(O)C=CCCCCCCCCCCC
7	CCCCCCCCCCCC(O)CCCCCC(=O)NC(CO)C(O)C=CCCCCCCCCCCC
8	CCCCCCCCCCC(O)CCCCCCC(=O)NC(CO)C(O)C=CCCCCCCCCCCC
9	CCCCCCCCCC(O)CCCCCCCC(=O)NC(CO)C(O)C=CCCCCCCCCCCC
10	CCCCCCCCC(O)CCCCCCCCC(=O)NC(CO)C(O)C=CCCCCCCCCCCC
11	CCCCCCCC(O)CCCCCCCCCC(=O)NC(CO)C(O)C=CCCCCCCCCCCC
12	CCCCCCC(O)CCCCCCCCCCC(=O)NC(CO)C(O)C=CCCCCCCCCCCC
13	CCCCCC(O)CCCCCCCCCCCC(=O)NC(CO)C(O)C=CCCCCCCCCCCC
14	CCCCC(O)CCCCCCCCCCCCC(=O)NC(CO)C(O)C=CCCCCCCCCCCC
15	CCCC(O)CCCCCCCCCCCCCC(=O)NC(CO)C(O)C=CCCCCCCCCCCC
16	CCC(O)CCCCCCCCCCCCCCC(=O)NC(CO)C(O)C=CCCCCCCCCCCC
17	CC(O)CCCCCCCCCCCCCCCC(=O)NC(CO)C(O)C=CCCCCCCCCCCC
18	C(O)CCCCCCCCCCCCCCCCC(=O)NC(CO)C(O)C=CCCCCCCCCCCC

## Sheet: path-length Fingerprint
Distance matix path-length Fingerprint (Figure 1C)
hydroxyl positions / name
2	0
3	0.0811	0
4	0.0685	0.0933	0
5	0.0556	0.0811	0.0685	0
6	0.0286	0.0556	0.0423	0.0286	0
7	0.0286	0.0556	0.0423	0.0286	0	0
8	0.0286	0.0556	0.0423	0.0286	0	0	0
9	0.0286	0.0556	0.0423	0.0286	0	0	0	0
10	0.0286	0.0556	0.0423	0.0286	0	0	0	0	0
11	0.0286	0.0556	0.0423	0.0286	0	0	0	0	0	0
12	0.0286	0.0556	0.0423	0.0286	0	0	0	0	0	0	0
13	0.0286	0.0556	0.0423	0.0286	0	0	0	0	0	0	0	0
14	0.0286	0.0556	0.0423	0.0286	0	0	0	0	0	0	0	0	0
15	0.0286	0.0556	0.0423	0.0286	0	0	0	0	0	0	0	0	0	0
16	0.0286	0.0556	0.0423	0.0286	0	0	0	0	0	0	0	0	0	0	0
17	0.0286	0.0556	0.0423	0.0286	0	0	0	0	0	0	0	0	0	0	0	0
18	0.0556	0.0423	0.0286	0.0286	0	0	0	0	0	0	0	0	0	0	0	0	0
	2	3	4	5	6	7	8	9	10	11	12	13	14	15	16	17	18

## Sheet: LINGO
Distance matix with non-canonical SMILES using LINGO algorithm
hydroxyl positions / name
2	0
3	0.16	0
4	0.16	0.08	0
5	0.16	0.08	0	0
6	0.16	0.08	0	0	0
7	0.16	0.08	0	0	0	0
8	0.16	0.08	0	0	0	0	0
9	0.16	0.08	0	0	0	0	0	0
10	0.16	0.08	0	0	0	0	0	0	0
11	0.16	0.08	0	0	0	0	0	0	0	0
12	0.16	0.08	0	0	0	0	0	0	0	0	0
13	0.16	0.08	0	0	0	0	0	0	0	0	0	0
14	0.16	0.08	0	0	0	0	0	0	0	0	0	0	0
15	0.16	0.08	0	0	0	0	0	0	0	0	0	0	0	0
16	0.16	0.08	0	0	0	0	0	0	0	0	0	0	0	0	0
17	0.16	0.08	0	0	0	0	0	0	0	0	0	0	0	0	0	0
18	0.2	0.12	0.0417	0.0417	0.0417	0.0417	0.0417	0.0417	0.0417	0.0417	0.0417	0.0417	0.0417	0.0417	0.0417	0.0417	0
	2	3	4	5	6	7	8	9	10	11	12	13	14	15	16	17	18
Distance matix with CACTVS canonical SMILES using LINGO algorithm																			Canonical SMILES as input for LINGO
hydroxyl positions / name																			Dataset of CACTVS canonical SMILES as input for LINGO
2	0																		2	CCCCCCCCCCCCCCCCC(O)C(=O)NC(CO)C(O)C=CCCCCCCCCCCC
3	0.16	0																	3	CCCCCCCCCCCCCCCC(O)CC(=O)NC(CO)C(O)C=CCCCCCCCCCCC
4	0.16	0.08	0																4	CCCCCCCCCCCCCCC(O)CCC(=O)NC(CO)C(O)C=CCCCCCCCCCCC
5	0.16	0.08	0	0															5	CCCCCCCCCCCCCC(O)CCCC(=O)NC(CO)C(O)C=CCCCCCCCCCCC
6	0.16	0.08	0	0	0														6	CCCCCCCCCCCCC(O)CCCCC(=O)NC(CO)C(O)C=CCCCCCCCCCCC
7	0.5484	0.5312	0.4839	0.4839	0.4839	0													7	CCCCCCCCCCCC=CC(O)C(CO)NC(=O)CCCCCC(O)CCCCCCCCCCC
8	0.5484	0.5312	0.4839	0.4839	0.4839	0	0												8	CCCCCCCCCCCC=CC(O)C(CO)NC(=O)CCCCCCC(O)CCCCCCCCCC
9	0.5484	0.5312	0.4839	0.4839	0.4839	0	0	0											9	CCCCCCCCCCCC=CC(O)C(CO)NC(=O)CCCCCCCC(O)CCCCCCCCC
10	0.5484	0.5312	0.4839	0.4839	0.4839	0	0	0	0										10	CCCCCCCCCCCC=CC(O)C(CO)NC(=O)CCCCCCCCC(O)CCCCCCCC
11	0.5484	0.5312	0.4839	0.4839	0.4839	0	0	0	0	0									11	CCCCCCCCCCCC=CC(O)C(CO)NC(=O)CCCCCCCCCC(O)CCCCCCC
12	0.5484	0.5312	0.4839	0.4839	0.4839	0	0	0	0	0	0								12	CCCCCCCCCCCC=CC(O)C(CO)NC(=O)CCCCCCCCCCC(O)CCCCCC
13	0.5484	0.5312	0.4839	0.4839	0.4839	0	0	0	0	0	0	0							13	CCCCCCCCCCCC=CC(O)C(CO)NC(=O)CCCCCCCCCCCC(O)CCCCC
14	0.5484	0.5312	0.4839	0.4839	0.4839	0	0	0	0	0	0	0	0						14	CCCCCCCCCCCC=CC(O)C(CO)NC(=O)CCCCCCCCCCCCC(O)CCCC
15	0.5484	0.5312	0.4839	0.4839	0.4839	0	0	0	0	0	0	0	0	0					15	CCCCCCCCCCCC=CC(O)C(CO)NC(=O)CCCCCCCCCCCCCC(O)CCC
16	0.5938	0.5758	0.5312	0.5312	0.5312	0.0833	0.0833	0.0833	0.0833	0.0833	0.0833	0.0833	0.0833	0.0833	0				16	CCCCCCCCCCCC=CC(O)C(CO)NC(=O)CCCCCCCCCCCCCCC(O)CC
17	0.6286	0.6111	0.5714	0.5714	0.5714	0.1852	0.1852	0.1852	0.1852	0.1852	0.1852	0.1852	0.1852	0.1852	0.1852	0			17	CCCCCCCCCCCC=CC(O)C(CO)NC(=O)CCCCCCCCCCCCCCCC(C)O
18	0.6364	0.6176	0.5758	0.5758	0.5758	0.16	0.16	0.16	0.16	0.16	0.16	0.16	0.16	0.16	0.16	0.25	0		18	CCCCCCCCCCCC=CC(O)C(CO)NC(=O)CCCCCCCCCCCCCCCCCO
	2	3	4	5	6	7	8	9	10	11	12	13	14	15	16	17	18

## Sheet: Bioisosteric distance
Dataset of CACTVS canonical SMILES as input for bioisosteric method of Fig. 1E			Distance matix
			hydroxyl positions / name
2	CCCCCCCCCCCCCCCCC(O)C(=O)NC(CO)C(O)C=CCCCCCCCCCCC		2	0
3	CCCCCCCCCCCCCCCC(O)CC(=O)NC(CO)C(O)C=CCCCCCCCCCCC		3	0.0256	0
4	CCCCCCCCCCCCCCC(O)CCC(=O)NC(CO)C(O)C=CCCCCCCCCCCC		4	0.0513	0.0256	0
5	CCCCCCCCCCCCCC(O)CCCC(=O)NC(CO)C(O)C=CCCCCCCCCCCC		5	0.0769	0.0513	0.0256	0
6	CCCCCCCCCCCCC(O)CCCCC(=O)NC(CO)C(O)C=CCCCCCCCCCCC		6	0.1026	0.0769	0.0769	0.0256	0
7	CCCCCCCCCCCC=CC(O)C(CO)NC(=O)CCCCCC(O)CCCCCCCCCCC		7	0.1282	0.1026	0.1026	0.1026	0.0256	0
8	CCCCCCCCCCCC=CC(O)C(CO)NC(=O)CCCCCCC(O)CCCCCCCCCC		8	0.1538	0.1282	0.1282	0.1282	0.1282	0.0256	0
9	CCCCCCCCCCCC=CC(O)C(CO)NC(=O)CCCCCCCC(O)CCCCCCCCC		9	0.1795	0.1538	0.1538	0.1538	0.1538	0.1538	0.0256	0
10	CCCCCCCCCCCC=CC(O)C(CO)NC(=O)CCCCCCCCC(O)CCCCCCCC		10	0.2051	0.1795	0.1795	0.1795	0.1795	0.1795	0.1795	0.0256	0
11	CCCCCCCCCCCC=CC(O)C(CO)NC(=O)CCCCCCCCCC(O)CCCCCCC		11	0.2308	0.2051	0.2051	0.2051	0.2051	0.2051	0.2051	0.2051	0.0256	0
12	CCCCCCCCCCCC=CC(O)C(CO)NC(=O)CCCCCCCCCCC(O)CCCCCC		12	0.2564	0.2308	0.2308	0.2308	0.2308	0.2308	0.2308	0.2308	0.2308	0.0256	0
13	CCCCCCCCCCCC=CC(O)C(CO)NC(=O)CCCCCCCCCCCC(O)CCCCC		13	0.2821	0.2564	0.2564	0.2564	0.2564	0.2564	0.2564	0.2564	0.2564	0.2564	0.0256	0
14	CCCCCCCCCCCC=CC(O)C(CO)NC(=O)CCCCCCCCCCCCC(O)CCCC		14	0.3077	0.2821	0.2821	0.2821	0.2821	0.2821	0.2821	0.2821	0.2821	0.2821	0.2821	0.0256	0
15	CCCCCCCCCCCC=CC(O)C(CO)NC(=O)CCCCCCCCCCCCCC(O)CCC		15	0.3333	0.3077	0.3077	0.3077	0.3077	0.3077	0.3077	0.3077	0.3077	0.3077	0.3077	0.3077	0.0256	0
16	CCCCCCCCCCCC=CC(O)C(CO)NC(=O)CCCCCCCCCCCCCCC(O)CC		16	0.359	0.3333	0.3333	0.3333	0.3333	0.3333	0.3333	0.3333	0.3333	0.3333	0.3333	0.3333	0.3333	0.0256	0
17	CCCCCCCCCCCC=CC(O)C(CO)NC(=O)CCCCCCCCCCCCCCCC(C)O		17	0.4051	0.3795	0.3795	0.3795	0.3795	0.3795	0.3795	0.3795	0.3795	0.3795	0.3795	0.3795	0.3795	0.3795	0.0462	0
18	CCCCCCCCCCCC=CC(O)C(CO)NC(=O)CCCCCCCCCCCCCCCCCO		18	0.3795	0.3846	0.3846	0.3846	0.3846	0.3846	0.3846	0.3846	0.3846	0.3846	0.3846	0.3846	0.3846	0.3846	0.4051	0.3846	0

## Sheet: SMILIGN
Multiple Sequence Alignment (MSA) of ceramide molecules as basis for SMILIGN
hydroxyl positions / name
2	-	C	C	C	C	-	C	-	-	-	C	C	C	C	C	-	-	-	C	C	-	C	-	C	-	C	C	C	(	O	)	-	-	-	-	C	(	=	O	)	N	C	(	C	O	)	C	(	O
3	-	-	C	C	C	-	C	-	-	-	C	C	C	C	C	-	-	-	C	C	-	C	-	C	-	C	C	C	(	O	)	-	-	C	-	C	(	=	O	)	N	C	(	C	O	)	C	(	O
4	-	-	C	-	C	-	C	-	-	-	C	C	C	C	C	-	-	-	C	C	-	C	-	C	-	C	C	C	(	O	)	C	-	C	-	C	(	=	O	)	N	C	(	C	O	)	C	(	O
5	-	-	C	C	C	-	C	-	-	-	C	C	-	C	C	-	-	-	C	C	-	C	-	C	-	C	-	C	(	O	)	C	C	C	-	C	(	=	O	)	N	C	(	C	O	)	C	(	O
6	-	-	C	-	C	-	C	-	-	-	C	C	-	C	C	-	-	-	C	C	-	C	-	C	-	C	-	C	(	O	)	C	C	C	C	C	(	=	O	)	N	C	(	C	O	)	C	(	O
7	C	C	C	C	C	C	C	-	-	-	C	C	C	C	C	(	O	)	-	C	-	C	-	C	-	-	-	C	-	-	-	-	-	C	-	C	(	=	O	)	N	C	(	C	O	)	C	(	O
8	C	C	C	C	C	-	C	-	-	-	C	C	C	C	C	(	O	)	-	C	-	C	-	C	-	C	-	C	-	-	-	-	-	C	-	C	(	=	O	)	N	C	(	C	O	)	C	(	O
9	-	C	C	C	C	-	C	-	-	-	C	C	C	C	C	(	O	)	-	C	-	C	-	C	-	C	-	C	-	-	-	C	-	C	-	C	(	=	O	)	N	C	(	C	O	)	C	(	O
10	-	C	C	-	C	-	C	-	-	-	C	C	C	C	C	(	O	)	C	C	-	C	-	C	-	C	-	C	-	-	-	C	-	C	-	C	(	=	O	)	N	C	(	C	O	)	C	(	O
11	-	C	C	-	C	-	C	-	-	-	C	C	-	C	C	(	O	)	C	C	-	C	-	C	-	C	C	C	-	-	-	C	-	C	-	C	(	=	O	)	N	C	(	C	O	)	C	(	O
12	-	-	C	-	C	-	C	-	-	-	C	C	-	C	C	(	O	)	C	C	-	C	-	C	-	C	C	C	-	-	-	C	C	C	-	C	(	=	O	)	N	C	(	C	O	)	C	(	O
13	-	-	-	-	-	-	C	-	-	-	C	C	C	C	C	(	O	)	C	C	C	C	C	C	C	C	C	C	-	-	-	-	-	C	-	C	(	=	O	)	N	C	(	C	O	)	C	(	O
14	-	C	C	C	C	-	C	(	O	)	C	C	-	C	C	-	-	-	C	C	-	C	-	C	-	C	-	C	-	-	-	C	-	C	-	C	(	=	O	)	N	C	(	C	O	)	C	(	O
15	-	C	C	-	C	-	C	(	O	)	C	C	C	C	C	-	-	-	C	C	-	C	-	C	-	C	C	C	-	-	-	-	-	C	-	C	(	=	O	)	N	C	(	C	O	)	C	(	O
16	-	-	C	-	C	-	C	(	O	)	C	C	C	C	C	-	-	-	C	C	-	C	-	C	-	C	C	C	-	-	-	C	-	C	-	C	(	=	O	)	N	C	(	C	O	)	C	(	O
17	-	-	-	-	C	-	C	(	O	)	C	C	C	C	C	-	-	-	C	C	-	C	-	C	-	C	C	C	-	-	-	C	C	C	-	C	(	=	O	)	N	C	(	C	O	)	C	(	O
18	-	-	-	-	-	-	C	(	O	)	C	C	C	C	C	-	-	-	C	C	-	C	C	C	C	C	C	C	-	-	-	-	C	C	-	C	(	=	O	)	N	C	(	C	O	)	C	(	O
[truncated: 32 more columns]

## Sheet: Smith-Waterman
Selected pairwise Smith-Waterman alignment of ceramides
hydroxyl position / name	Original SMILES
17	C	C	(	O	)	C	C	C	C	C	C	C	C	C	C	C	C	C	C	C	C	(	=	O	)	N	C	(	C	O	)	C	(	O	)	C	=	C	C	C	C	C	C	C	C	C	C	C	C
2	C	C	C	C	C	C	C	C	C	C	C	C	C	C	C	C	C	(	O	)	C	(	=	O	)	N	C	(	C	O	)	C	(	O	)	C	=	C	C	C	C	C	C	C	C	C	C	C	C
	Aligned SMILES
17	C	C	C	C	C	C	C	C	C	C	C	C	C	C	C	-	-	-	C	(	=	O	)	N	C	(	C	O	)	C	(	O	)	C	=	C	C	C	C	C	C	C	C	C	C	C	C
2	C	C	C	C	C	C	C	C	C	C	C	C	C	C	C	(	O	)	C	(	=	O	)	N	C	(	C	O	)	C	(	O	)	C	=	C	C	C	C	C	C	C	C	C	C	C	C
	Original SMILES
18	C	(	O	)	C	C	C	C	C	C	C	C	C	C	C	C	C	C	C	C	C	(	=	O	)	N	C	(	C	O	)	C	(	O	)	C	=	C	C	C	C	C	C	C	C	C	C	C	C
2	C	C	C	C	C	C	C	C	C	C	C	C	C	C	C	C	C	(	O	)	C	(	=	O	)	N	C	(	C	O	)	C	(	O	)	C	=	C	C	C	C	C	C	C	C	C	C	C	C
	Aligned SMILES
18	C	C	C	C	C	C	C	C	C	C	C	C	C	C	C	C	-	-	-	C	(	=	O	)	N	C	(	C	O	)	C	(	O	)	C	=	C	C	C	C	C	C	C	C	C	C	C	C
2	C	C	C	C	C	C	C	C	C	C	C	C	C	C	C	C	(	O	)	C	(	=	O	)	N	C	(	C	O	)	C	(	O	)	C	=	C	C	C	C	C	C	C	C	C	C	C	C
	loss of hydroxyl group in the pairwise alignment for molecule 17 and 18
	Original SMILES
16	C	C	C	(	O	)	C	C	C	C	C	C	C	C	C	C	C	C	C	C	C	(	=	O	)	N	C	(	C	O	)	C	(	O	)	C	=	C	C	C	C	C	C	C	C	C	C	C	C
2	C	C	C	C	C	C	C	C	C	C	C	C	C	C	C	C	C	(	O	)	C	(	=	O	)	N	C	(	C	O	)	C	(	O	)	C	=	C	C	C	C	C	C	C	C	C	C	C	C
	Aligned SMILES
16	C	C	C	(	O	)	C	C	C	C	C	C	C	C	C	C	C	C	C	C	-	-	-	C	(	=	O	)	N	C	(	C	O	)	C	(	O	)	C	=	C	C	C	C	C	C	C	C	C
2	C	C	C	-	-	-	C	C	C	C	C	C	C	C	C	C	C	C	C	C	(	O	)	C	(	=	O	)	N	C	(	C	O	)	C	(	O	)	C	=	C	C	C	C	C	C	C	C	C
	Original SMILES
15	C	C	C	C	(	O	)	C	C	C	C	C	C	C	C	C	C	C	C	C	C	(	=	O	)	N	C	(	C	O	)	C	(	O	)	C	=	C	C	C	C	C	C	C	C	C	C	C	C
2	C	C	C	C	C	C	C	C	C	C	C	C	C	C	C	C	C	(	O	)	C	(	=	O	)	N	C	(	C	O	)	C	(	O	)	C	=	C	C	C	C	C	C	C	C	C	C	C	C
	Aligned SMILES
15	C	C	C	C	(	O	)	C	C	C	C	C	C	C	C	C	C	C	C	C	-	-	-	C	(	=	O	)	N	C	(	C	O	)	C	(	O	)	C	=	C	C	C	C	C	C	C	C	C
2	C	C	C	C	-	-	-	C	C	C	C	C	C	C	C	C	C	C	C	C	(	O	)	C	(	=	O	)	N	C	(	C	O	)	C	(	O	)	C	=	C	C	C	C	C	C	C	C	C
	hydroxyl group is retained in the pairwise alignment for molecule 15 and 16
[truncated: 3 more columns]

## Sheet: Levenshtein
Distance matix for Fig. 1H
hydroxyl positions / name
2	0
3	0.0408	0
4	0.0816	0.0408	0
5	0.1224	0.0816	0.0408	0
6	0.1224	0.1224	0.0816	0.0408	0
7	0.1224	0.1224	0.1224	0.0816	0.0408	0
8	0.1224	0.1224	0.1224	0.1224	0.0816	0.0408	0
9	0.1224	0.1224	0.1224	0.1224	0.1224	0.0816	0.0408	0
10	0.1224	0.1224	0.1224	0.1224	0.1224	0.1224	0.0816	0.0408	0
11	0.1224	0.1224	0.1224	0.1224	0.1224	0.1224	0.1224	0.0816	0.0408	0
12	0.1224	0.1224	0.1224	0.1224	0.1224	0.1224	0.1224	0.1224	0.0816	0.0408	0
13	0.1224	0.1224	0.1224	0.1224	0.1224	0.1224	0.1224	0.1224	0.1224	0.0816	0.0408	0
14	0.1224	0.1224	0.1224	0.1224	0.1224	0.1224	0.1224	0.1224	0.1224	0.1224	0.0816	0.0408	0
15	0.1224	0.1224	0.1224	0.1224	0.1224	0.1224	0.1224	0.1224	0.1224	0.1224	0.1224	0.0816	0.0408	0
16	0.1224	0.1224	0.1224	0.1224	0.1224	0.1224	0.1224	0.1224	0.1224	0.1224	0.1224	0.1224	0.0816	0.0408	0
17	0.1224	0.1224	0.1224	0.1224	0.1224	0.1224	0.1224	0.1224	0.1224	0.1224	0.1224	0.1224	0.1224	0.0816	0.0408	0
18	0.1224	0.1224	0.1224	0.1224	0.1224	0.1224	0.1224	0.1224	0.1224	0.1224	0.1224	0.1224	0.1224	0.1224	0.0816	0.0408	0
