# Supplementary material for: The LUX Score: A Metric for Lipidome Homology
Source: PLoS Comput Biol. 2015 Sep 22;11(9):e1004511. doi: 10.1371/journal.pcbi.1004511 (PMC4578897; doi:10.1371/journal.pcbi.1004511)
Supplement: S2 Dataset — Worksheet 1 contains x, y and z coordinates of 3510 Sphingolipids and worksheet 2 for all 30 150 lipids of LIPIDMAPS Structure Database. (XLSX) [file pcbi.1004511.s006.xlsx]

## Sheet: 3510 SP of LMSD
PCA derived three dimensional coordinates of 3510 sphingolipids
LipidMaps ID	PC 1	PC 2	PC 3	SMILES
LMSP00000001	28.4946	-0.6526	-1.831	C([C@@H]([C@@H](/C=C/CCCCCCCCCCCCC)O)NC(=O)CCCCCCCCCCCCC)S(=O)(=O)O
LMSP00000002	28.2405	-0.4906	-1.7727	C([C@@H]([C@@H](/C=C/CCCCCCCCCCCCC)O)NC(=O)CCCCCCCCCCCCCCC)S(=O)(=O)O
LMSP00000003	28.1438	-0.4868	-1.6992	C([C@@H]([C@@H](/C=C/CCCCCCCCCCCCC)O)NC(=O)C/C=C/CCCCCCCCCCCC)S(=O)(=O)O
LMSP01010001	31.8362	-2.7575	-2.3217	OC[C@@H]([C@@H](/C=C/CCCCCCCCCCCCC)O)N
LMSP01010002	32.017	-2.8945	-2.1048	[C@H](C(=O)/C=C/CCCCCCCCCCCCC)(N)CO
LMSP01020001	31.8152	-2.8142	-2.2852	OC[C@@H]([C@@H](CCCCCCCCCCCCCCC)O)N
LMSP01020002	32.4194	-3.1844	-2.2019	OC[C@@H](C(=O)CCCCCCCCCCCCCCC)N
LMSP01030000	29.7504	-1.7916	-1.9305	[C@H]([C@@H]([C@@H](CCCCCCCCCCCCCC)O)O)(NC(=O)[*])CO
LMSP01030001	30.6177	-2.2924	-1.9849	OC[C@@H]([C@@H]([C@@H](CCCCCCCCCCCCCC)O)O)N
LMSP01030002	30.5562	-2.3074	-1.9679	OC[C@@H]([C@@H]([C@@H](CCC/C=C/CCCCCCCCC)O)O)N
LMSP01040001	32.0396	-3.0049	-2.254	OC[C@@H]([C@@H](CCCCCCCCCCCCC)O)N
LMSP01040002	31.9486	-2.8499	-2.32	OC[C@@H]([C@@H](/C=C/CCCCCCCCCCCC)O)N
LMSP01040003	31.9286	-2.9113	-2.2751	OC[C@@H]([C@@H](CCCCCCCCCCCCCC)O)N
LMSP01040004	30.2864	-2.384	-1.8051	P(=O)(O)(OC[C@@H]([C@@H](/C=C/CCCCCCCCCCCC)O)N)O
LMSP01040005	30.2973	-2.3857	-1.7457	P(=O)(O)(OC[C@@H]([C@@H](CCCCCCCCCCCCCC)O)N)O
LMSP01040006	31.9418	-3.0476	-2.193	C(O)[C@@H]([C@@H](/C=C/CCCCCCCCC)O)N
LMSP01040007	28.9091	-0.9552	-1.8263	[C@H]([C@@H](/C=C/CCCCCCCCCCCC)O)(N)COP(=O)(OCC[N+](C)(C)C)[O-]
LMSP01040008	32.0617	-2.9422	-2.3211	OC[C@@H]([C@@H](/C=C/CCCCCCCCCCC)O)N
LMSP01050001	30.4173	-2.4862	-1.8368	OP(=O)(O)OC[C@@H]([C@@H](/C=C/CCCCCCCCCCCCC)O)N
LMSP01050002	30.753	-1.9006	-2.073	[C@H]([C@@H](CCCCCCCCCCCCCCC)O)(N)COP(=O)(O)O
LMSP01050003	29.4258	-2.0677	-1.2176	C(CCCCCCCCCCCC[C@H]([C@H]([C@H](COP(=O)(O)O)N)O)O)C
LMSP01050004	30.2945	-2.4283	-1.8536	OP(=O)(O)OC[C@@H]([C@@H](/C=C/CCCCCCCCCCCCCC)O)N
LMSP01050005	30.6441	-2.6533	-1.8121	OP(=O)(O)OC[C@@H]([C@@H](/C=C/CCCCCCCCCCC)O)N
LMSP01050006	30.6714	-2.6427	-1.7551	OP(=O)(O)OC[C@@H]([C@@H](CCCCCCCCCCCCC)O)N
LMSP01060001	28.7761	-0.8769	-1.8123	[C@H]([C@@H](/C=C/CCCCCCCCCCCCC)O)(N)COP(=O)(OCC[N+](C)(C)C)[O-]
LMSP01060002	29.1804	-1.0971	-1.8473	[C@H]([C@@H](CCCCCCCCCCCCCCC)O)(N)COP(=O)(OCC[N+](C)(C)C)[O-]
LMSP01070001	31.3628	-2.45	-2.2988	OC[C@@H]([C@@H](/C=C/CCCCCCCCCCCCC)O)N(C)C
LMSP01080002	31.4338	-2.6809	-2.2151	C(O)[C@@H]([C@@H](/C=C/CCCCCCCC/C=C\CCC)O)N
LMSP01080003	31.0755	-2.4697	-2.1563	C(O)[C@@H]([C@@H](/C=C/C(CCCCCCCCCCCC)O)O)N
LMSP01080004	32.1824	-3.0071	-2.2199	C(O)[C@@H](/C=C/C(CCCCCCCCCCCCC)O)N
LMSP01080005	31.3368	-2.6375	-2.1804	C(O)[C@@H]([C@@H](/C=C/CCCCCCCCCC(C)C)O)N
LMSP01080006	31.327	-2.6474	-2.1693	C(O)[C@@H]([C@@H](/C=C/CCCCCCCCC(CC)C)O)N
LMSP01080007	31.9108	-3.0502	-2.1957	C(O)[C@@H]([C@@H](/C=C/C=C/CCCCCCC)O)N
LMSP01080008	31.4288	-2.7258	-2.1717	C(O)[C@@H]([C@@H](CCCC/C=C\CCCCCCCCC)O)N
LMSP01080009	30.2296	-2.2267	-1.8973	C(O)[C@@H]([C@@H]([C@@H](CCC/C=C\CCCCCCCCC)O)O)N
LMSP01080010	31.4552	-2.6937	-2.2033	C(O)[C@@H]([C@@H](/C=C/CC/C=C/CCCCCCCCC)O)N
LMSP01080011	31.461	-2.6865	-2.2054	C(O)[C@@H]([C@@H](/C=C/CC/C=C\CCCCCCCCC)O)N
LMSP01080012	31.0627	-2.4797	-2.1275	C(O)[C@@H]([C@@H](/C=C/CC/C=C(/CCCCCCCCC)C)O)N
LMSP01080013	31.4164	-2.6987	-2.1835	C(O)[C@@H]([C@@H](/C=C/CC/C=C/C=C/CCCCCCC)O)N
LMSP01080014	31.0448	-2.4713	-2.1166	C(O)[C@@H]([C@@H](/C=C/CC/C=C(/C=C/CCCCCCC)C)O)N
LMSP01080015	23.1581	-0.6824	-1.1364	C(O[C@@H]1O[C@H]([C@@H](C(C1O)O)O)CO)[C@@H]([C@@H](/C=C/CCC(C(=C)CCCCCCCCC)O)O)NC(=O)[C@@H](CCCCCCCCCCCCCC)O
LMSP01080016	29.3571	-1.8569	-1.8652	C(O)[C@@H]([C@@H](CC(CC/C=C(/CCCC(C(C/C=C(/C)C)O)C)C)C)O)N
LMSP01080017	18.8387	1.1553	0.1319	[C@H]([C@@H](CCCCCCC[C@@H]1[C@H](CCCCCCCCCC)C1)O)(NC(=O)[C@@H](CC/C=C\CCCC[C@@H]1[C@H](CCCCCCCCCC)C1)O)CO[C@@H]1O[C@H]([C@@H](C(C1OC/C=C(/C)C)O)O)CO
LMSP01080018	31.1099	-2.9286	-1.5707	C(c1oc(CCCCCCCCCCC(=O)[C@H](CO)NC)c(c1C)C)CC
LMSP01080019	29.4954	-1.5925	-1.6824	C(CCCCCCCCCCCCCC/C=C/C(/C(=N\C(=O)CCCCCCCCCCCCCCCCC)CO)O)C
LMSP01080020	28.6497	-1.5759	-1.7829	C(O)[C@@]([C@@H]([C@@H](C/C=C/CCCCCCC(=O)CCCCCC)O)O)(N)C(=O)O
LMSP01080021	28.8759	-1.7994	-1.8067	C(O)[C@@]([C@@H](CCCCCCCCC(=O)CCCCCC)OS(=O)(=O)O[Na])(N)C(=O)O
LMSP01080022	18.9585	0.6382	-0.1804	C[C@@H]([C@H](C[C@@H](CCCC[C@H](C[C@@H](C[C@@H]([C@@H]([C@@H](CCCC)C)OC(=O)C[C@@H](CC(=O)O)C(=O)O)OC(=O)C[C@@H](CC(=O)O)C(=O)O)C)O)O)O)N
LMSP01080023	19.7301	0.6025	-0.2345	C[C@@H]([C@H](C[C@@H](CCCCCC[C@@H](C[C@@H]([C@@H]([C@@H](CCCC)C)OC(=O)C[C@@H](CC(=O)O)C(=O)O)OC(=O)C[C@@H](CC(=O)O)C(=O)O)C)O)O)N
LMSP01080024	19.8222	0.6237	-0.1553	C[C@@H]([C@H](CCCCCC[C@H](C[C@@H](C[C@@H]([C@@H]([C@@H](CCCC)C)OC(=O)C[C@@H](CC(=O)O)C(=O)O)OC(=O)C[C@@H](CC(=O)O)C(=O)O)C)O)O)N
LMSP01080025	20.6732	0.6148	-0.2202	C[C@@H]([C@H](CCCCCCCC[C@@H](C[C@@H]([C@@H]([C@@H](CCCC)C)OC(=O)C[C@@H](CC(=O)O)C(=O)O)OC(=O)C[C@@H](CC(=O)O)C(=O)O)C)O)N
LMSP01080026	18.5031	0.4155	-0.2468	C[C@@H]([C@H](C[C@@H](CCCC[C@H](C[C@@H](C[C@@H]([C@@H]([C@@H](CCCC)C)OC(=O)C[C@@H](CC(=O)O)C(=O)O)OC(=O)C[C@@H](CC(=O)O)C(=O)O)C)O)O)O)NC(=O)C
LMSP01080027	19.6116	0.5945	-0.2581	C([C@H](C[C@@H](CCCC[C@H](C[C@@H](C[C@@H]([C@@H]([C@@H](CCCC)C)OC(=O)C[C@@H](CC(=O)O)C(=O)O)OC(=O)C[C@@H](CC(=O)O)C(=O)O)C)O)O)O)N
LMSP01080028	20.3714	0.5745	-0.3149	C([C@H](C[C@@H](CCCCCC[C@@H](C[C@@H]([C@@H]([C@@H](CCCC)C)OC(=O)C[C@@H](CC(=O)O)C(=O)O)OC(=O)C[C@@H](CC(=O)O)C(=O)O)C)O)O)N
LMSP01080029	20.2286	0.5666	-0.2798	C([C@H](CCCCCC[C@H](C[C@@H](C[C@@H]([C@@H]([C@@H](CCCC)C)OC(=O)C[C@@H](CC(=O)O)C(=O)O)OC(=O)C[C@@H](CC(=O)O)C(=O)O)C)O)O)N
LMSP01080030	21.044	0.5306	-0.3494	C([C@H](CCCCCCCC[C@@H](C[C@@H]([C@@H]([C@@H](CCCC)C)OC(=O)C[C@@H](CC(=O)O)C(=O)O)OC(=O)C[C@@H](CC(=O)O)C(=O)O)C)O)N
LMSP01080031	32.0276	-3.1577	-1.9467	C(C(CCCCCCCCCCC(CC(CC)C)C)O)(N)C
LMSP01080032	31.9901	-2.8379	-2.3204	C[C@@H]([C@@H](CCCCCCCCCCCCCCC)O)N
LMSP01080033	32.429	-3.2261	-2.2412	C[C@@H]([C@@H](CCCCCCCCCCC)O)N
LMSP01080034	32.3245	-3.2098	-2.273	C[C@@H]([C@@H](CCCCCCCCCC=C)O)N
LMSP01080035	31.795	-2.8479	-2.185	C[C@@H]([C@@H](CC/C=C\C/C=C\C/C=C\C/C=C\CC)O)N
LMSP01080036	31.8082	-2.8399	-2.2101	C[C@@H]([C@@H](C/C=C/CC/C=C\C/C=C\C/C=C\CC)O)N
LMSP01080037	27.6846	-0.8251	-1.5932	C(O)[C@@H]([C@@H](CCCCCCCCCCCCCCC(=O)CCCCCCC[C@@H]([C@H](C)N)O)O)N
LMSP01080038	27.6888	-0.8365	-1.611	C(O)[C@@H]([C@@H](CCCCCCCCCCCCCCC(=O)CCCCCCC[C@H]([C@@H](C)N)O)O)N
LMSP01080039	23.8919	0.8912	-0.2167	C[C@H]([C@@H](CCCCCCCCCCCCCCC(=O)CCCCCCCC[C@H]([C@@H](C)N)O)O[C@@H]1O[C@@H](C(C(C1O)O)O)CO)N
LMSP01080040	28.2351	-1.0352	-1.3409	C[C@@H]([C@@H](CCCCCC/C=C\C/C=C\C/C=C\C/C=C\C/C=C\C/C=C\C[C@H]([C@H](C)N)O)O)N
LMSP01080041	30.4438	-2.0714	-2.0538	[C@@H]([C@@H](CCCCCCCCCCCC(C)C)O)(CS(=O)(=O)O)N
LMSP01080042	27.2892	-0.9244	-1.3346	C(C(C(/C=C\CCCCCCCCCCC(C)C)O)OC(=O)CCCCCCCCCCCC(C)C)(CS(=O)(=O)O)(N)C(=O)O
LMSP01080043	31.7835	-3.2632	-1.6473	CCCCCCCCCCCCC/C=C/C1=N[C@@H]1C(=O)OC
LMSP01080044	31.493	-3.1271	-1.5779	Br/C(=C/CCCCCCCCC/C=C/C1=N[C@@H]1C(=O)OC)Br
LMSP01080045	29.6278	-1.9643	-1.3117	CCC([C@H](CCCCCCCCCC[C@H]1[C@H]([C@H](CO)N1)O)O)C
LMSP01080046	29.5941	-2.0027	-1.2831	CC(C[C@H](CCCCCCCCCC[C@H]1[C@H]([C@H](CO)N1)O)O)C
LMSP01080047	29.6909	-2.1384	-1.1893	C(CC(CCCCCCCCCCC[C@H]1[C@H]([C@H](CO)N1)O)C)CCCC
LMSP01080048	27.4069	-1.4109	-1.1521	[C@@]1(C(=O)N[C@H]([C@@H]1O)CO)(C(=O)/C=C/[C@@H]1[C@@H](CCCCCCCCC)O1)O
LMSP01080049	30.4116	-2.2743	-1.8608	[C@@H]1(N[C@@H]([C@@H](CC1)O)CO)CCCCCCCC(CC)O
LMSP01080050	30.5993	-2.5961	-1.8075	[C@@H]1(N[C@@H]([C@@H](CC1)O)CO)/C=C/C=C/C=C/CCCC
LMSP01080051	30.546	-2.4505	-1.8925	[C@@H]1(N[C@H]([C@H](CC1)O)C)CCCCCCCCC(=O)CC
LMSP01080052	29.8989	-2.3847	-1.533	C1C2C(N[C@H]([C@@H]1O)C)CCC[C@@H]2CCCC[C@H](CCC)O
LMSP01080053	29.6411	-2.3778	-1.5634	C1C[C@H](N2[C@@H](C1)CC[C@H]([C@@H]2C)O)/C=C/C=C/CCCCCC
LMSP01080054	26.2123	-0.8115	-0.6089	c1(cc2c(cc1O)C(NCC2)CCCCCCCC(/C=C/CCCCCCCCCCCC[C@H]([C@H](N)C)OC1OC(C(C(C1O)O)O)CO)OC)O
LMSP01080055	31.9376	-2.901	-2.2818	OC[C@@H]([C@H](CCCCCCCCCCCCCCC)O)N
LMSP01080056	31.4636	-2.5885	-2.2685	OC[C@@H]([C@H](CCCCCCCCCCCCCCC)O)N(C)C
LMSP01080057	30.779	-2.1167	-2.1786	OC[C@@H]([C@@H](/C=C/CCCCCCCCCCCCC)O)[N+](C)(C)C
LMSP01080058	31.051	-2.4741	-2.0333	C[C@@H]([C@H](C[C@H](CCCCCCCCCCCCC)O)O)N
LMSP01080059	31.9061	-2.8582	-2.2738	OC[C@@H]([C@H](/C=C/C=C/CCCCCCCCCCC)O)N
LMSP01080060	23.9843	-0.3142	-0.826	[C@@H]12[C@@H]([C@](C(=O)C=C1)(C[C@@H](CO)NC(=O)/C=C/C=C/C=C/C=C/[C@@H](C[C@@H](C/C(=C/[C@@H](CC)C)C)C)C)O)O2
LMSP01080061	26.5992	-1.008	-1.0904	C(=O)(O)[C@H]([C@H]([C@@H]([C@H](/C=C/CCCCCC[C@@H](CCCCCC)O)O)O)O)NC(=N)N
LMSP01080062	27.3367	-1.0979	-1.1143	C(=O)(O)[C@H]([C@H]([C@@H]([C@H](/C=C/CCCCCC[C@@H](CCCCCC)O)O)O)O)N
LMSP01080063	26.5486	-0.7954	-1.0783	C(=O)(O)[C@H]([C@H]([C@@H]([C@H](/C=C/CCCCCC[C@@H](CCCCCC)O)OC(=O)C)O)O)N
LMSP01080064	26.4527	-0.8297	-1.0449	C(=O)(O)[C@H]([C@H]([C@@H]([C@H](/C=C/CCCCCC[C@@H](CCCCCC)O)O)O)O)NC(=O)C
LMSP01080065	27.6826	-1.3039	-1.3694	C(=O)(O)[C@]([C@H]([C@@H]([C@H](/C=C/CCCCCCC(=O)CCCCCC)O)O)O)(N)CO
LMSP01080066	27.8087	-1.383	-1.3722	C(=O)(O)[C@]([C@H]([C@@H]([C@H](/C=C/CCCCCCC(=O)CCCCCC)O)O)O)(N)C
LMSP02010000	31.0801	-2.2832	-2.2103	OC[C@@H]([C@@H](/C=C/CCCCCCCCCCCCC)O)NC(=O)[*]
LMSP02010001	29.784	-1.3439	-2.1175	OC[C@@H]([C@@H](/C=C/CCCCCCCCCCCCC)O)NC(=O)CCCCCCCCCCCCC
LMSP02010002	30.0146	-1.5196	-2.144	OC[C@@H]([C@@H](/C=C/CCCCCCCCCCCCC)O)NC(=O)CCCCCCCCCCC
LMSP02010003	29.2147	-0.959	-1.9632	OC[C@@H]([C@@H](/C=C/CCCCCCCCCCCCC)O)NC(=O)CCCCCCC/C=C\CCCCCCCC
LMSP02010004	28.8737	-0.5043	-1.9071	[C@H]([C@@H](/C=C/CCCCCCCCCCCCC)O)(NC(=O)CCCCCCCCCCCCCCC)CO
LMSP02010006	28.6067	-0.3358	-1.8519	[C@H]([C@@H](/C=C/CCCCCCCCCCCCC)O)(NC(=O)CCCCCCCCCCCCCCCCC)CO
LMSP02010007	28.3334	-0.1715	-1.7887	[C@H]([C@@H](/C=C/CCCCCCCCCCCCC)O)(NC(=O)CCCCCCCCCCCCCCCCCCC)CO
LMSP02010008	28.0543	-0.014	-1.7182	[C@H]([C@@H](/C=C/CCCCCCCCCCCCC)O)(NC(=O)CCCCCCCCCCCCCCCCCCCCC)CO
LMSP02010009	27.5633	0.1345	-1.5557	[C@H]([C@@H](/C=C/CCCCCCCCCCCCC)O)(NC(=O)CCCCCCCCCCCCC/C=C\CCCCCCCC)CO
LMSP02010010	27.308	0.2437	-1.4755	[C@H]([C@@H](/C=C/CCCCCCCCCCCCC)O)(NC(=O)CCCCCCCCCCCCCCC/C=C\CCCCCCCC)CO
LMSP02010011	27.4655	0.2731	-1.5456	[C@H]([C@@H](/C=C/CCCCCCCCCCCCC)O)(NC(=O)CCCCCCCCCCCCCCCCCCCCCCCCC)CO
LMSP02010012	27.7648	0.1337	-1.6367	[C@H]([C@@H](/C=C/CCCCCCCCCCCCC)O)(NC(=O)CCCCCCCCCCCCCCCCCCCCCCC)CO
LMSP02010013	27.6155	0.2042	-1.5912	[C@H]([C@@H](/C=C/CCCCCCCCCCCCC)O)(NC(=O)CCCCCCCCCCCCCCCCCCCCCCCC)CO
LMSP02010014	30.497	-2.4095	-1.4373	C(=C\CCCCCCCCCCCCC)/[C@H]([C@H](CO)NC(=O)C)O
LMSP02010015	29.0106	-0.5738	-1.9146	[C@H]([C@@H](/C=C/CCCCCCCCCCC)O)(NC(=O)CCCCCCCCCCCCCCCC)CO
LMSP02010016	28.3237	-0.1678	-1.7512	[C@H]([C@@H](/C=C/CCCCCCCCCCC)O)(NC(=O)CCCCCCCCCCCCCCCCCCCCC)CO
LMSP02010017	28.18	-0.0928	-1.711	[C@H]([C@@H](/C=C/CCCCCCCCCCC)O)(NC(=O)CCCCCCCCCCCCCCCCCCCCCC)CO
LMSP02010018	29.6729	-0.9815	-2.0156	[C@H]([C@@H](CCCCCCCCCCCCCCC)O)(NC(=O)CCCCCCCCCCCC)CO
LMSP02010019	29.419	-0.8031	-1.982	[C@H]([C@@H](CCCCCCCCCCCCCCC)O)(NC(=O)CCCCCCCCCCCCCC)CO
LMSP02010020	28.7409	-0.4192	-1.8807	[C@H]([C@@H](/C=C/CCCCCCCCCCCCC)O)(NC(=O)CCCCCCCCCCCCCCCC)CO
LMSP02010021	27.911	0.0615	-1.6789	[C@H]([C@@H](/C=C/CCCCCCCCCCCCC)O)(NC(=O)CCCCCCCCCCCCCCCCCCCCCC)CO
LMSP02010022	29.028	-0.8717	-1.9392	[C@H]([C@@H](/C=C/CCCCCCCC/C=C\CCC)O)(NC(=O)CCCCCCCCCCCCC)CO
LMSP02010023	28.9105	-0.7946	-1.931	[C@H]([C@@H](/C=C/CCCCCCCC/C=C\CCC)O)(NC(=O)CCCCCCCCCCCCCC)CO
LMSP02010024	28.7936	-0.7151	-1.9091	[C@H]([C@@H](/C=C/CCCCCCCC/C=C\CCC)O)(NC(=O)CCCCCCCCCCCCCCC)CO
LMSP02010025	28.4921	-0.5505	-1.8108	[C@H]([C@@H](/C=C/CCCCCCCC/C=C\CCC)O)(NC(=O)CCCCCCC/C=C\CCCCCCCC)CO
LMSP02010026	28.2808	-0.3918	-1.8044	[C@H]([C@@H](/C=C/CCCCCCCC/C=C\CCC)O)(NC(=O)CCCCCCCCCCCCCCCCCCC)CO
LMSP02010027	28.2186	-0.3934	-1.7473	[C@H]([C@@H](/C=C/CCCCCCCC/C=C\CCC)O)(NC(=O)CCCCCCCCC/C=C\CCCCCCCC)CO
LMSP02010028	28.1557	-0.3335	-1.795	[C@H]([C@@H](/C=C/CCCCCCCC/C=C\CCC)O)(NC(=O)CCCCCCCCCCCCCCCCCCCC)CO
LMSP02010029	28.023	-0.2576	-1.7639	[C@H]([C@@H](/C=C/CCCCCCCC/C=C\CCC)O)(NC(=O)CCCCCCCCCCCCCCCCCCCCC)CO
LMSP02010030	27.8915	-0.1975	-1.7353	[C@H]([C@@H](/C=C/CCCCCCCC/C=C\CCC)O)(NC(=O)CCCCCCCCCCCCCCCCCCCCCC)CO
LMSP02010031	29.1577	-0.6306	-1.9367	[C@H]([C@@H](CCCCCCCCCCCCCCC)O)(NC(=O)CCCCCCCCCCCCCCCC)CO
LMSP02010032	28.4704	-0.2534	-1.8209	[C@H]([C@@H](/C=C/CCCCCCCCCCCCC)O)(NC(=O)CCCCCCCCCCCCCCCCCC)CO
LMSP02020000	30.8912	-1.9122	-2.1004	[C@H]([C@@H](CCCCCCCCCCCCCCC)O)(NC(=O)[*])CO
LMSP02020001	29.2899	-0.716	-1.9618	[C@H]([C@@H](CCCCCCCCCCCCCCC)O)(NC(=O)CCCCCCCCCCCCCCC)CO
LMSP02020008	29.0233	-0.5472	-1.9077	[C@H]([C@@H](CCCCCCCCCCCCCCC)O)(NC(=O)CCCCCCCCCCCCCCCCC)CO
LMSP02020009	28.7506	-0.3828	-1.8448	[C@H]([C@@H](CCCCCCCCCCCCCCC)O)(NC(=O)CCCCCCCCCCCCCCCCCCC)CO
LMSP02020010	28.4717	-0.2247	-1.775	[C@H]([C@@H](CCCCCCCCCCCCCCC)O)(NC(=O)CCCCCCCCCCCCCCCCCCCCC)CO
LMSP02020011	27.9783	-0.0776	-1.6088	[C@H]([C@@H](CCCCCCCCCCCCCCC)O)(NC(=O)CCCCCCCCCCCCC/C=C\CCCCCCCC)CO
LMSP02020012	28.1814	-0.0769	-1.6923	[C@H]([C@@H](CCCCCCCCCCCCCCC)O)(NC(=O)CCCCCCCCCCCCCCCCCCCCCCC)CO
LMSP02020013	27.7219	0.0307	-1.5276	[C@H]([C@@H](CCCCCCCCCCCCCCC)O)(NC(=O)CCCCCCCCCCCCCCC/C=C\CCCCCCCC)CO
LMSP02020014	27.8813	0.0617	-1.5997	[C@H]([C@@H](CCCCCCCCCCCCCCC)O)(NC(=O)CCCCCCCCCCCCCCCCCCCCCCCCC)CO
LMSP02020015	28.8421	-0.5242	-1.8424	[C@H]([C@@H](CCCCCCCCCCCCCCC)O)(NC(=O)CCCCCCC/C=C\CCCCCCCC)CO
LMSP02020016	29.5469	-0.8918	-2.0009	[C@H]([C@@H](CCCCCCCCCCCCCCC)O)(NC(=O)CCCCCCCCCCCCC)CO
LMSP02020017	28.034	-1.3511	-1.7368	C(CCCCCCCCCC[C@H]([C@H](CO)NC(=O)CCCCCCCCCCCCCCCCCCCCCCCO)O)CCCC
LMSP02020018	27.7974	-1.3002	-1.717	C(CCCCCCCCCC[C@H]([C@H](CO)NC(=O)CCCCCCCCCCCCCCCCCCCCCCCCCO)O)CCCC
LMSP02020019	28.0231	-0.9532	-1.978	C(O)[C@@H]([C@@H](CCCCCCCCCCCCCCC)O)NC(=O)[C@@H](CCCCCCCCCCCCCCC)O
LMSP02030001	28.3607	-1.4424	-2.1741	OC[C@@H]([C@@H]([C@@H](CCCCCCCCCCCCCC)O)O)NC(=O)CCCCCCCCCCCCCCC
LMSP02030002	27.137	-0.5389	-1.8108	[C@H]([C@@H]([C@@H](CCCCCCCCCCCCCC)O)O)(NC(=O)C(CCCCCCCCCCCCCCCCCCCCCC)O)CO
LMSP02030003	26.9247	-0.4588	-1.7233	[C@H]([C@@H]([C@@H](CCCCCCCCCCCCCC)O)O)(NC(=O)C(CCCCCCCCCCCCCCCCCCCCCCCC)O)CO
LMSP02030004	27.0939	-1.1562	-1.613	C(CCCCCCCCC[C@H]([C@H]([C@H](CO)NC(=O)CCCCCCCCCCCCCCCCCCCCCCC)O)O)CCCC
LMSP02030005	26.87	-1.135	-1.6233	C(CCCCCCCCC[C@H]([C@H]([C@H](CO)NC(=O)CCCCCCCCCCCCCCCCCCCCCCCCC)O)O)CCCC
LMSP02040001	24.1777	0.8911	-0.7148	OC[C@@H]([C@@H](/C=C/CCCCCCCCCCCCC)O)NC(=O)CCCCCCCCCCCCCCCCCCCCCCCCCCCCCOC(=O)CCCCCCC/C=C\C/C=C\CCCCC
LMSP02050000	29.3959	-1.1309	-1.8707	[C@H]([C@@H](/C=C/CCCCCCCCCCCCC)O)(NC(=O)[*])COP(=O)(O)O
LMSP02050001	28.4038	-1.4928	-2.0461	P(=O)(O)(OC[C@@H]([C@@H](/C=C/CCCCCCCCCCCCC)O)NC(=O)CCCCCCCCCCC)O
LMSP02050002	27.7807	0.0749	-1.6679	[C@H]([C@@H](/C=C/CCCCCCCCCCCCC)O)(NC(=O)CCCCCCCCCCCCCCC)COP(=O)(O)O
LMSP02050003	28.1974	-0.1363	-1.7247	[C@H]([C@@H](CCCCCCCCCCCCCCC)O)(NC(=O)CCCCCCCCCCCCCCC)COP(=O)(O)O
LMSP02050004	27.4958	0.2258	-1.5963	[C@H]([C@@H](/C=C/CCCCCCCCCCCCC)O)(NC(=O)CCCCCCCCCCCCCCCCC)COP(=O)(O)O
LMSP02050005	27.2038	0.3694	-1.5156	[C@H]([C@@H](/C=C/CCCCCCCCCCCCC)O)(NC(=O)CCCCCCCCCCCCCCCCCCC)COP(=O)(O)O
LMSP02050006	26.9008	0.5012	-1.4257	[C@H]([C@@H](/C=C/CCCCCCCCCCCCC)O)(NC(=O)CCCCCCCCCCCCCCCCCCCCC)COP(=O)(O)O
LMSP02050007	26.4045	0.6005	-1.2571	[C@H]([C@@H](/C=C/CCCCCCCCCCCCC)O)(NC(=O)CCCCCCCCCCCCC/C=C\CCCCCCCC)COP(=O)(O)O
LMSP02050008	26.589	0.6215	-1.3305	[C@H]([C@@H](/C=C/CCCCCCCCCCCCC)O)(NC(=O)CCCCCCCCCCCCCCCCCCCCCCC)COP(=O)(O)O
LMSP02050010	26.606	0.3826	-1.3875	[C@H]([C@@H](/C=C/CCCCCCCCCCCCCCC)O)(NC(=O)CCCCCCCCCCCCCCCCCCCCCCC)COP(=O)(O)O
LMSP02050011	26.2188	0.4642	-1.2231	[C@H]([C@@H](/C=C/CCCCCCCCCCCCCCC)O)(NC(=O)CCCCCCCCCCCCCCC/C=C\CCCCCCCC)COP(=O)(O)O
LMSP02050012	28.8333	-0.6042	-1.8532	[C@H]([C@@H](/C=C/CCCCCCCCCCCCC)O)(NC(=O)CCCCCCC)COP(=O)(O)O
LMSP03010000	28.0354	-1.7903	-1.4116	O(CC[N+](C)(C)C)P(=O)(O)OC[C@@H]([C@@H](/C=C/CCCCCCCCCCCCC)O)NC(=O)[*]
LMSP03010001	26.4947	-1.7815	-1.701	O(CC[N+](C)(C)C)P(=O)([O-])OC[C@@H]([C@@H](/C=C/CCCCCCCCCCCCC)O)NC(=O)CCCCCCCCCCCCCCCCC
LMSP03010002	26.9478	-1.758	-1.5373	O(CC[N+](C)(C)C)P(=O)([O-])OC[C@@H]([C@@H](/C=C/CCCCCCCCCCCCC)O)NC(=O)CCCCCCCCCCC
LMSP03010003	26.1013	0.7817	-1.3117	[C@H]([C@@H](/C=C/CCCCCCCCCCCCC)O)(NC(=O)CCCCCCCCCCCCCCC)COP(=O)(OCC[N+](C)(C)C)[O-]
LMSP03010004	26.5147	0.5677	-1.3657	[C@H]([C@@H](CCCCCCCCCCCCCCC)O)(NC(=O)CCCCCCCCCCCCCCC)COP(=O)(OCC[N+](C)(C)C)[O-]
LMSP03010005	25.541	1.0319	-1.1659	[C@H]([C@@H](/C=C/CCCCCCCCCCCCC)O)(NC(=O)CCCCCCCCCCCCCCCCCCC)COP(=O)(OCC[N+](C)(C)C)[O-]
LMSP03010006	25.2473	1.1414	-1.0827	[C@H]([C@@H](/C=C/CCCCCCCCCCCCC)O)(NC(=O)CCCCCCCCCCCCCCCCCCCCC)COP(=O)(OCC[N+](C)(C)C)[O-]
LMSP03010007	24.8308	1.1912	-0.9531	[C@H]([C@@H](/C=C/CCCCCCCCCCCCC)O)(NC(=O)CCCCCCCCCCCCC/C=C\CCCCCCCC)COP(=O)(OCC[N+](C)(C)C)[O-]
LMSP03010008	24.9516	1.2287	-0.9993	[C@H]([C@@H](/C=C/CCCCCCCCCCCCC)O)(NC(=O)CCCCCCCCCCCCCCCCCCCCCCC)COP(=O)(OCC[N+](C)(C)C)[O-]
LMSP03010009	24.5781	1.2388	-0.8761	[C@H]([C@@H](/C=C/CCCCCCCCCCCCC)O)(NC(=O)CCCCCCCCCCCCCCC/C=C\CCCCCCCC)COP(=O)(OCC[N+](C)(C)C)[O-]
LMSP03010010	24.659	1.287	-0.9151	[C@H]([C@@H](/C=C/CCCCCCCCCCCCC)O)(NC(=O)CCCCCCCCCCCCCCCCCCCCCCCCC)COP(=O)(OCC[N+](C)(C)C)[O-]
LMSP03010020	26.2392	0.6973	-1.2984	[C@H]([C@@H](CCCCCCCCCCCCCCC)O)(NC(=O)CCCCCCCCCCCCCCCCC)COP(=O)(OCC[N+](C)(C)C)[O-]
LMSP03010021	25.9552	0.8183	-1.2214	[C@H]([C@@H](CCCCCCCCCCCCCCC)O)(NC(=O)CCCCCCCCCCCCCCCCCCC)COP(=O)(OCC[N+](C)(C)C)[O-]
LMSP03010022	25.661	0.927	-1.1376	[C@H]([C@@H](CCCCCCCCCCCCCCC)O)(NC(=O)CCCCCCCCCCCCCCCCCCCCC)COP(=O)(OCC[N+](C)(C)C)[O-]
LMSP03010023	25.2428	0.9751	-1.0075	[C@H]([C@@H](CCCCCCCCCCCCCCC)O)(NC(=O)CCCCCCCCCCCCC/C=C\CCCCCCCC)COP(=O)(OCC[N+](C)(C)C)[O-]
LMSP03010024	25.3646	1.0136	-1.0535	[C@H]([C@@H](CCCCCCCCCCCCCCC)O)(NC(=O)CCCCCCCCCCCCCCCCCCCCCCC)COP(=O)(OCC[N+](C)(C)C)[O-]
LMSP03010025	24.9886	1.0209	-0.929	[C@H]([C@@H](CCCCCCCCCCCCCCC)O)(NC(=O)CCCCCCCCCCCCCCC/C=C\CCCCCCCC)COP(=O)(OCC[N+](C)(C)C)[O-]
LMSP03010026	25.0708	1.0711	-0.9683	[C@H]([C@@H](CCCCCCCCCCCCCCC)O)(NC(=O)CCCCCCCCCCCCCCCCCCCCCCCCC)COP(=O)(OCC[N+](C)(C)C)[O-]
LMSP03010027	24.812	1.2521	-0.9565	[C@H]([C@@H](/C=C/CCCCCCCCCCCCC)O)(NC(=O)CCCCCCCCCCCCCCCCCCCCCCCC)COP(=O)(OCC[N+](C)(C)C)[O-]
LMSP03010028	26.3789	0.6263	-1.3741	[C@H]([C@@H](/C=C/CCCCCCCCCCCCC)O)(NC(=O)CCCCCCCCCCCCC)COP(=O)(OCC[N+](C)(C)C)[O-]
LMSP03010029	25.713	0.9069	-1.1956	[C@H]([C@@H](/C=C/CCCCCCCCCCCCC)O)(NC(=O)CCCCCCC/C=C\CCCCCCCC)COP(=O)(OCC[N+](C)(C)C)[O-]
LMSP03010030	26.7915	0.4114	-1.4255	[C@H]([C@@H](CCCCCCCCCCCCCCC)O)(NC(=O)CCCCCCCCCCCCC)COP(=O)(OCC[N+](C)(C)C)[O-]
LMSP03010031	26.1273	0.6932	-1.2517	[C@H]([C@@H](CCCCCCCCCCCCCCC)O)(NC(=O)CCCCCCC/C=C\CCCCCCCC)COP(=O)(OCC[N+](C)(C)C)[O-]
LMSP03010032	29.3788	-1.9742	-1.2766	C(=C\CCCCCCCCCCCCC)/[C@H]([C@H](COP(=O)(O)O)NC(=O)C)O
LMSP03010033	26.9259	0.3297	-1.4506	[C@H]([C@@H](CCCCCCCCCCCCCCC)O)(NC(=O)CCCCCCCCCCCC)COP(=O)(OCC[N+](C)(C)C)[O-]
LMSP03010034	26.6932	0.3349	-1.4199	[C@H]([C@@H](/C=C/CCCCCCCC/C=C\CCC)O)(NC(=O)CCCCCCCCCCCCC)COP(=O)(OCC[N+](C)(C)C)[O-]
LMSP03010035	26.3721	0.6285	-1.349	[C@H]([C@@H](/C=C/CCCCCCCCCCC)O)(NC(=O)CCCCCCCCCCCCCCC)COP(=O)(OCC[N+](C)(C)C)[O-]
LMSP03010036	26.5588	0.414	-1.3896	[C@H]([C@@H](/C=C/CCCCCCCC/C=C\CCC)O)(NC(=O)CCCCCCCCCCCCCC)COP(=O)(OCC[N+](C)(C)C)[O-]
LMSP03010037	26.2418	0.6862	-1.3192	[C@H]([C@@H](/C=C/CCCCCCCCCCC)O)(NC(=O)CCCCCCCCCCCCCCCC)COP(=O)(OCC[N+](C)(C)C)[O-]
LMSP03010038	26.2407	0.704	-1.3442	[C@H]([C@@H](/C=C/CCCCCCCCCCCCC)O)(NC(=O)CCCCCCCCCCCCCC)COP(=O)(OCC[N+](C)(C)C)[O-]
LMSP03010040	25.9842	0.7539	-1.2332	[C@H]([C@@H](/C=C/CCCCCCCCCCC)O)(NC(=O)CCCCCCC/C=C\CCCCCCCC)COP(=O)(OCC[N+](C)(C)C)[O-]
LMSP03010041	25.9912	0.7812	-1.2632	[C@H]([C@@H](/C=C/CCCCCCCCCCCCC)O)(NC(=O)CCCCCCC/C=C\CCCCCC)COP(=O)(OCC[N+](C)(C)C)[O-]
LMSP03010042	26.0968	0.758	-1.2817	[C@H]([C@@H](/C=C/CCCCCCCCCCC)O)(NC(=O)CCCCCCCCCCCCCCCCC)COP(=O)(OCC[N+](C)(C)C)[O-]
LMSP03010043	26.1078	0.7644	-1.3015	[C@H]([C@@H](/C=C/CCCCCCCCCCCC)O)(NC(=O)CCCCCCCCCCCCCCCC)COP(=O)(OCC[N+](C)(C)C)[O-]
LMSP03010044	25.9705	0.839	-1.2814	[C@H]([C@@H](/C=C/CCCCCCCCCCCCC)O)(NC(=O)CCCCCCCCCCCCCCCC)COP(=O)(OCC[N+](C)(C)C)[O-]
LMSP03010045	26.2326	0.7015	-1.3284	[C@H]([C@@H](/C=C/CCCCCCCCCCCCCC)O)(NC(=O)CCCCCCCCCCCCCCC)COP(=O)(OCC[N+](C)(C)C)[O-]
LMSP03010046	26.3845	0.6257	-1.3357	[C@H]([C@@H](CCCCCCCCCCCCCCC)O)(NC(=O)CCCCCCCCCCCCCCCC)COP(=O)(OCC[N+](C)(C)C)[O-]
LMSP03010047	26.0752	0.6411	-1.2463	[C@H]([C@@H](/C=C/CCCCCCCC/C=C\CCC)O)(NC(=O)CCCCCCC/C=C\CCCCCCCC)COP(=O)(OCC[N+](C)(C)C)[O-]
LMSP03010048	25.6939	0.8668	-1.1541	[C@H]([C@@H](/C=C/CCCCCCCCCCC)O)(NC(=O)CCCCCCCCC/C=C\CCCCCCCC)COP(=O)(OCC[N+](C)(C)C)[O-]
LMSP03010049	26.0941	0.6251	-1.2076	[C@H]([C@@H](CCCCCCCCCCCCCCC)O)(NC(=O)CCCCCCC/C=C\C/C=C\CCCCC)COP(=O)(OCC[N+](C)(C)C)[O-]
LMSP03010050	26.1468	0.6205	-1.2904	[C@H]([C@@H](/C=C/CCCCCCCC/C=C\CCC)O)(NC(=O)CCCCCCCCCCCCCCCCC)COP(=O)(OCC[N+](C)(C)C)[O-]
LMSP03010051	25.9822	0.7693	-1.2498	[C@H]([C@@H](/C=C/CCCCCCCCCCCCCC)O)(NC(=O)CCCCCCC/C=C\CCCCCCC)COP(=O)(OCC[N+](C)(C)C)[O-]
LMSP03010052	25.8121	0.8788	-1.204	[C@H]([C@@H](/C=C/CCCCCCCCCCC)O)(NC(=O)CCCCCCCCCCCCCCCCCCC)COP(=O)(OCC[N+](C)(C)C)[O-]
LMSP03010053	26.2052	0.6413	-1.2421	[C@H]([C@@H](CCCCCCCCCCCCC)O)(NC(=O)CCCCCCCCCCCCCCCCCCC)COP(=O)(OCC[N+](C)(C)C)[O-]
LMSP03010054	26.3797	0.6201	-1.3324	[C@H]([C@@H](CCCCCCCCCCCCCCCC)O)(NC(=O)CCCCCCCCCCCCCCCC)COP(=O)(OCC[N+](C)(C)C)[O-]
LMSP03010055	25.6899	0.9646	-1.2069	[C@H]([C@@H](/C=C/CCCCCCCCCCCCC)O)(NC(=O)CCCCCCCCCCCCCCCCCC)COP(=O)(OCC[N+](C)(C)C)[O-]
LMSP03010056	25.9572	0.8309	-1.261	[C@H]([C@@H](/C=C/CCCCCCCCCCCCCC)O)(NC(=O)CCCCCCCCCCCCCCCCC)COP(=O)(OCC[N+](C)(C)C)[O-]
LMSP03010057	25.7963	0.7632	-1.1713	[C@H]([C@@H](/C=C/CCCCCCCC/C=C\CCC)O)(NC(=O)CCCCCCCCC/C=C\CCCCCCCC)COP(=O)(OCC[N+](C)(C)C)[O-]
LMSP03010058	25.4006	0.9566	-1.0736	[C@H]([C@@H](/C=C/CCCCCCCCCCC)O)(NC(=O)CCCCCCCCCCC/C=C\CCCCCCCC)COP(=O)(OCC[N+](C)(C)C)[O-]
LMSP03010059	25.423	1.0201	-1.1162	[C@H]([C@@H](/C=C/CCCCCCCCCCCCC)O)(NC(=O)CCCCCCCCC/C=C\CCCCCCCC)COP(=O)(OCC[N+](C)(C)C)[O-]
LMSP03010060	25.88	0.7502	-1.2128	[C@H]([C@@H](/C=C/CCCCCCCC/C=C\CCC)O)(NC(=O)CCCCCCCCCCCCCCCCCCC)COP(=O)(OCC[N+](C)(C)C)[O-]
LMSP03010061	25.5184	0.9881	-1.1202	[C@H]([C@@H](/C=C/CCCCCCCCCCC)O)(NC(=O)CCCCCCCCCCCCCCCCCCCCC)COP(=O)(OCC[N+](C)(C)C)[O-]
LMSP03010063	25.9116	0.7504	-1.1587	[C@H]([C@@H](CCCCCCCCCCCCC)O)(NC(=O)CCCCCCCCCCCCCCCCCCCCC)COP(=O)(OCC[N+](C)(C)C)[O-]
LMSP03010064	25.7442	0.7991	-1.1731	[C@H]([C@@H](/C=C/CCCCCCCC/C=C\CCC)O)(NC(=O)CCCCCCCCCCCCCCCCCCCC)COP(=O)(OCC[N+](C)(C)C)[O-]
LMSP03010065	25.3737	1.0298	-1.0788	[C@H]([C@@H](/C=C/CCCCCCCCCCC)O)(NC(=O)CCCCCCCCCCCCCCCCCCCCCC)COP(=O)(OCC[N+](C)(C)C)[O-]
LMSP03010066	25.3842	1.0665	-1.1029	[C@H]([C@@H](/C=C/CCCCCCCCCCCC)O)(NC(=O)CCCCCCCCCCCCCCCCCCCCC)COP(=O)(OCC[N+](C)(C)C)[O-]
LMSP03010067	25.4016	1.0801	-1.1271	[C@H]([C@@H](/C=C/CCCCCCCCCCCCC)O)(NC(=O)CCCCCCCCCCCCCCCCCCCC)COP(=O)(OCC[N+](C)(C)C)[O-]
LMSP03010068	25.674	0.953	-1.1843	[C@H]([C@@H](/C=C/CCCCCCCCCCCCCC)O)(NC(=O)CCCCCCCCCCCCCCCCCCC)COP(=O)(OCC[N+](C)(C)C)[O-]
LMSP03010069	25.9062	0.7678	-1.2258	[C@H]([C@@H](/C=C/CCCCCCCCCCCCCCC)O)(NC(=O)CCCCCCCCCCCCCCCCCC)COP(=O)(OCC[N+](C)(C)C)[O-]
LMSP03010070	25.5046	0.8535	-1.0918	[C@H]([C@@H](/C=C/CCCCCCCC/C=C\CCC)O)(NC(=O)CCCCCCCCCCC/C=C\CCCCCCCC)COP(=O)(OCC[N+](C)(C)C)[O-]
LMSP03010071	25.1006	1.0368	-0.99	[C@H]([C@@H](/C=C/CCCCCCCCCCC)O)(NC(=O)CCCCCCCCCCCCC/C=C\CCCCCCCC)COP(=O)(OCC[N+](C)(C)C)[O-]
LMSP03010072	25.1301	1.1099	-1.036	[C@H]([C@@H](/C=C/CCCCCCCCCCCCC)O)(NC(=O)CCCCCCCCCCC/C=C\CCCCCCCC)COP(=O)(OCC[N+](C)(C)C)[O-]
LMSP03010073	25.2221	1.075	-1.0366	[C@H]([C@@H](/C=C/CCCCCCCCCCC)O)(NC(=O)CCCCCCCCCCCCCCCCCCCCCCC)COP(=O)(OCC[N+](C)(C)C)[O-]
LMSP03010074	24.9669	1.1155	-0.973	[C@H]([C@@H](/C=C/CCCCCCCCCCCC)O)(NC(=O)CCCCCCCCCCCCC/C=C\CCCCCCCC)COP(=O)(OCC[N+](C)(C)C)[O-]
LMSP03010075	25.4528	0.903	-1.0866	[C@H]([C@@H](/C=C/CCCCCCCC/C=C\CCC)O)(NC(=O)CCCCCCCCCCCCCCCCCCCCCC)COP(=O)(OCC[N+](C)(C)C)[O-]
LMSP03010076	25.0821	1.0981	-0.9935	[C@H]([C@@H](/C=C/CCCCCCCCCCC)O)(NC(=O)CCCCCCCCCCCCCCCCCCCCCCCC)COP(=O)(OCC[N+](C)(C)C)[O-]
LMSP03010077	25.0883	1.1532	-1.0195	[C@H]([C@@H](/C=C/CCCCCCCCCCCC)O)(NC(=O)CCCCCCCCCCCCCCCCCCCCCCC)COP(=O)(OCC[N+](C)(C)C)[O-]
LMSP03010078	25.1032	1.1832	-1.0413	[C@H]([C@@H](/C=C/CCCCCCCCCCCCC)O)(NC(=O)CCCCCCCCCCCCCCCCCCCCCC)COP(=O)(OCC[N+](C)(C)C)[O-]
LMSP03010079	27.0605	0.2474	-1.4778	[C@H]([C@@H](CCCCCCCCCCCCCCC)O)(NC(=O)CCCCCCCCCCC)COP(=O)(OCC[N+](C)(C)C)[O-]
LMSP03010080	25.2102	0.9363	-1.0082	[C@H]([C@@H](/C=C/CCCCCCCC/C=C\CCC)O)(NC(=O)CCCCCCCCCCCCC/C=C\CCCCCCCC)COP(=O)(OCC[N+](C)(C)C)[O-]
LMSP03010081	25.3023	0.949	-1.0443	[C@H]([C@@H](/C=C/CCCCCCCC/C=C\CCC)O)(NC(=O)CCCCCCCCCCCCCCCCCCCCCCC)COP(=O)(OCC[N+](C)(C)C)[O-]
LMSP03010082	24.714	1.1628	-0.8957	[C@H]([C@@H](/C=C/CCCCCCCCCCCC)O)(NC(=O)CCCCCCCCCCCCCCC/C=C\CCCCCCCC)COP(=O)(OCC[N+](C)(C)C)[O-]
LMSP03010083	25.1604	0.973	-1.0046	[C@H]([C@@H](/C=C/CCCCCCCC/C=C\CCC)O)(NC(=O)CCCCCCCCCCCCCCCCCCCCCCCC)COP(=O)(OCC[N+](C)(C)C)[O-]
LMSP03010084	24.966	1.1144	-0.9735	[C@H]([C@@H](/C=C/CCCCCCCCCCCCCC)O)(NC(=O)CCCCCCCCCCCCC/C=C\CCCCCCCC)COP(=O)(OCC[N+](C)(C)C)[O-]
LMSP03010085	25.2402	0.9713	-1.0069	[C@H]([C@@H](CCCCCCCCCCCCCCCC)O)(NC(=O)CCCCCCCCCCCCC/C=C\CCCCCCCC)COP(=O)(OCC[N+](C)(C)C)[O-]
LMSP03010086	25.0861	1.1507	-1.019	[C@H]([C@@H](/C=C/CCCCCCCCCCCCCC)O)(NC(=O)CCCCCCCCCCCCCCCCCCCCCCC)COP(=O)(OCC[N+](C)(C)C)[O-]
LMSP03010087	25.3378	0.9952	-1.0608	[C@H]([C@@H](/C=C/CCCCCCCCCCCCCCC)O)(NC(=O)CCCCCCCCCCCCCCCCCCCCCC)COP(=O)(OCC[N+](C)(C)C)[O-]
LMSP03010088	25.2337	0.9635	-1.0025	[C@H]([C@@H](CCCCCCCCCCCCCCCCC)O)(NC(=O)CCCCCCCCCCCCC/C=C\CCCCCCCC)COP(=O)(OCC[N+](C)(C)C)[O-]
LMSP03010089	25.0546	1.0026	-0.9372	[C@H]([C@@H](CCCCCCCCCCCCCC)O)(NC(=O)CCCCCCCCCCCCCCCCCCCCCCCCCC)COP(=O)(OCC[N+](C)(C)C)[O-]
LMSP03010090	26.42	0.4916	-1.3577	[C@H]([C@@H](/C=C/CCCCCCCC/C=C\CCC)O)(NC(=O)CCCCCCCCCCCCCCC)COP(=O)(OCC[N+](C)(C)C)[O-]
LMSP03010091	26.6537	0.4897	-1.3965	[C@H]([C@@H](CCCCCCCCCCCCCCC)O)(NC(=O)CCCCCCCCCCCCCC)COP(=O)(OCC[N+](C)(C)C)[O-]
LMSP03010092	25.5924	0.8617	-1.1287	[C@H]([C@@H](/C=C/CCCCCCCC/C=C\CCC)O)(NC(=O)CCCCCCCCCCCCCCCCCCCCC)COP(=O)(OCC[N+](C)(C)C)[O-]
LMSP03020000	29.0046	-1.9453	-1.7923	O(P(=O)(O)OC[C@@H]([C@@H](/C=C/CCCCCCCCCCCCC)O)NC(=O)[*])CCN
LMSP03020001	27.7083	-1.3074	-2.085	C(OP(=O)(OC[C@@H]([C@@H](/C=C/CCCCCCCCC)O)NC(=O)CCCCCCCCCCCCCCCCCCCCC)O)CN
LMSP03030001	23.6273	-1.227	-1.3211	C1(C([C@@H]([C@@H]([C@@H](C1O)O)O)OP(=O)(OC[C@@H]([C@@H](/C=C/CCCCCCCCCCCCC)O)NC(=O)CCCCCCCCCCCCCCCCCCCCC)O)O)O
LMSP03030002	22.5356	-1.1152	-0.9765	C1(C([C@@H]([C@@H]([C@@H](C1O)O)O)OP(=O)(OC[C@@H]([C@@H]([C@@H](CCCCCCCCCCCCCC)O)O)NC(=O)CCCCCCCCCCCCCCCCCCCCCCCCC)O)O)O
LMSP03030003	12.6752	3.2446	1.2527	[C@H]([C@@H]([C@@H](CCCCCCCCCCCCCC)O)O)(NC(=O)C(CCCCCCCCCCCCCCCCCCCCCCCC)O)COP(=O)(O[C@H]1C(C(C([C@H]([C@H]1O[C@H]1O[C@H]([C@@H](C(C1O)O)O)COP(=O)(O)O[C@H]1C(C(C([C@H]([C@H]1O)O)O)O)O)O)O)O)O)O
LMSP03030004	17.3714	2.6618	1.0063	[C@H]([C@@H]([C@@H](CCCCCCCCCCCCCC)O)O)(NC(=O)C(CCCCCCCCCCCCCCCCCCCCCCCC)O)COP(=O)(O[C@H]1C(C(C([C@H]([C@H]1O[C@H]1O[C@H]([C@@H](C(C1O)O)O)CO)O)O)O)O)O
LMSP04000000	29.1233	-1.8927	-1.7569	C(P(=O)(O)OC[C@@H]([C@@H](/C=C/CCCCCCCCCCCCC)O)NC(=O)[*])CN
LMSP04000001	27.9418	-1.368	-2.1138	C(P(=O)(O)OC[C@@H]([C@@H](/C=C/CCCCCCCCCCCCC)O)NC(=O)CCCCCCCCCCCCC)CN
LMSP04000002	27.7838	-1.3302	-2.1688	C(P(=O)(O)OC[C@@H]([C@@H](/C=C/CCCCCCCCCCCCC)O)NC(=O)CCCCCCCCCCCCCCC)CN
LMSP05000001	19.0188	0.9521	0.1543	C(=O)(CCC/C=C\CC/C=C\C/C=C\C/C=C\C/C=C\C/C=C\CCCCCCCCCCC[C@H](CC)C)N[C@H]([C@@H](/C=C/CCCCCCCCCC[C@@H](CC)C)O)COS(=O)(=O)O[C@@H]1O[C@H]([C@@H](C(C1O)O)O)C
LMSP05010031	26.864	-0.5044	-0.7211	O[C@H](/C=C/CCCCCCCCCCCCC)[C@@H](N)CO[C@@H]1O[C@H]([C@@H](C(C1O)O)O)CO
LMSP05010032	20.2563	1.7902	0.0511	[C@H]([C@@H](/C=C/CCCCCCCCCCCCC)OC(=O)C)(NC(=O)CCCCCCCCCCCCCCCCC)CO[C@@H]1O[C@H]([C@@H](C(C1OC(=O)C)OC(=O)C)OC(=O)C)COC(=O)C
LMSP05010033	20.0343	1.8323	0.0871	[C@H]([C@@H](/C=C/CCCCCCCCCCCCC)OC(=O)C)(NC(=O)CCCCCCCCCCCCCCCCCCC)CO[C@@H]1O[C@H]([C@@H](C(C1OC(=O)C)OC(=O)C)OC(=O)C)COC(=O)C
LMSP05010034	19.796	1.8822	0.1356	[C@H]([C@@H](/C=C/CCCCCCCCCCCCC)OC(=O)C)(NC(=O)CCCCCCCCCCCCCCCCCCCCC)CO[C@@H]1O[C@H]([C@@H](C(C1OC(=O)C)OC(=O)C)OC(=O)C)COC(=O)C
LMSP05010035	19.5524	1.909	0.1825	[C@H]([C@@H](/C=C/CCCCCCCCCCCCC)OC(=O)C)(NC(=O)CCCCCCCCCCCCCCCCCCCCCCC)CO[C@@H]1O[C@H]([C@@H](C(C1OC(=O)C)OC(=O)C)OC(=O)C)COC(=O)C
LMSP05010036	19.5407	1.8684	0.1791	[C@H]([C@@H](/C=C/CCCCCCCCCCCCC)OC(=O)C)(NC(=O)CCCCCCCCCCCCC/C=C\CCCCCCCC)CO[C@@H]1O[C@H]([C@@H](C(C1OC(=O)C)OC(=O)C)OC(=O)C)COC(=O)C
LMSP05010037	19.2245	1.8517	0.1933	[C@H]([C@@H](/C=C/CCCCCCCCCCCCC)OC(=O)C)(NC(=O)C(CCCCCCCCCCCCCCCCCCCCCC)O)CO[C@@H]1O[C@H]([C@@H](C(C1OC(=O)C)OC(=O)C)OC(=O)C)COC(=O)C
LMSP05010038	19.4623	1.8499	0.1704	[C@H]([C@@H](/C=C/CCCCCCCCCCCCC)OC(=O)C)(NC(=O)C(CCCCCCCCCCCCCCCCCCCC)O)CO[C@@H]1O[C@H]([C@@H](C(C1OC(=O)C)OC(=O)C)OC(=O)C)COC(=O)C
LMSP05010039	23.4593	-0.7653	-1.1696	C(O[C@@H]1O[C@H]([C@@H](C(C1O)O)O)CO)[C@@H]([C@@H](/C=C/CC/C=C(/C=C/CCCCCCC)C)O)NC(=O)[C@@H](CCCCCCCCCCCCCC)O
LMSP0501AA01	25.2022	-0.1395	-0.8285	CCCCCCCCCCCC(=O)N[C@H]([C@H](O)/C=C/CCCCCCCCCCCCC)CO[C@@H]1O[C@H]([C@@H](C(C1O)O)O)CO
LMSP0501AA03	23.9369	1.7624	-0.4073	[C@H]([C@@H](/C=C/CCCCCCCCCCCCC)O)(NC(=O)CCCCCCCCCCCCCCC)CO[C@@H]1O[C@H]([C@@H](C(C1O)O)O)CO
LMSP0501AA04	24.3449	1.5445	-0.4536	[C@H]([C@@H](CCCCCCCCCCCCCCC)O)(NC(=O)CCCCCCCCCCCCCCC)CO[C@@H]1O[C@H]([C@@H](C(C1O)O)O)CO
LMSP0501AA05	23.6413	1.8942	-0.3317	[C@H]([C@@H](/C=C/CCCCCCCCCCCCC)O)(NC(=O)CCCCCCCCCCCCCCCCC)CO[C@@H]1O[C@H]([C@@H](C(C1O)O)O)CO
LMSP0501AA06	23.3392	2.0182	-0.2524	[C@H]([C@@H](/C=C/CCCCCCCCCCCCC)O)(NC(=O)CCCCCCCCCCCCCCCCCCC)CO[C@@H]1O[C@H]([C@@H](C(C1O)O)O)CO
LMSP0501AA07	23.03	2.131	-0.1695	[C@H]([C@@H](/C=C/CCCCCCCCCCCCC)O)(NC(=O)CCCCCCCCCCCCCCCCCCCCC)CO[C@@H]1O[C@H]([C@@H](C(C1O)O)O)CO
LMSP0501AA08	22.5727	2.2118	-0.0623	[C@H]([C@@H](/C=C/CCCCCCCCCCCCC)O)(NC(=O)CCCCCCCCCCCCC/C=C\CCCCCCCC)CO[C@@H]1O[C@H]([C@@H](C(C1O)O)O)CO
LMSP0501AA09	22.7159	2.2283	-0.0941	[C@H]([C@@H](/C=C/CCCCCCCCCCCCC)O)(NC(=O)CCCCCCCCCCCCCCCCCCCCCCC)CO[C@@H]1O[C@H]([C@@H](C(C1O)O)O)CO
LMSP0501AA10	22.3026	2.266	0.0019	[C@H]([C@@H](/C=C/CCCCCCCCCCCCC)O)(NC(=O)CCCCCCCCCCCCCCC/C=C\CCCCCCCC)CO[C@@H]1O[C@H]([C@@H](C(C1O)O)O)CO
LMSP0501AA11	22.3927	2.3035	-0.0239	[C@H]([C@@H](/C=C/CCCCCCCCCCCCC)O)(NC(=O)CCCCCCCCCCCCCCCCCCCCCCCCC)CO[C@@H]1O[C@H]([C@@H](C(C1O)O)O)CO
LMSP0501AA19	24.0485	1.6752	-0.3773	[C@H]([C@@H](CCCCCCCCCCCCCCC)O)(NC(=O)CCCCCCCCCCCCCCCCC)CO[C@@H]1O[C@H]([C@@H](C(C1O)O)O)CO
LMSP0501AA20	23.746	1.7979	-0.2976	[C@H]([C@@H](CCCCCCCCCCCCCCC)O)(NC(=O)CCCCCCCCCCCCCCCCCCC)CO[C@@H]1O[C@H]([C@@H](C(C1O)O)O)CO
LMSP0501AA21	23.4357	1.9102	-0.215	[C@H]([C@@H](CCCCCCCCCCCCCCC)O)(NC(=O)CCCCCCCCCCCCCCCCCCCCC)CO[C@@H]1O[C@H]([C@@H](C(C1O)O)O)CO
LMSP0501AA22	22.9794	1.9906	-0.1108	[C@H]([C@@H](CCCCCCCCCCCCCCC)O)(NC(=O)CCCCCCCCCCCCC/C=C\CCCCCCCC)CO[C@@H]1O[C@H]([C@@H](C(C1O)O)O)CO
LMSP0501AA23	23.1213	2.0068	-0.1388	[C@H]([C@@H](CCCCCCCCCCCCCCC)O)(NC(=O)CCCCCCCCCCCCCCCCCCCCCCC)CO[C@@H]1O[C@H]([C@@H](C(C1O)O)O)CO
LMSP0501AA24	22.7085	2.0442	-0.046	[C@H]([C@@H](CCCCCCCCCCCCCCC)O)(NC(=O)CCCCCCCCCCCCCCC/C=C\CCCCCCCC)CO[C@@H]1O[C@H]([C@@H](C(C1O)O)O)CO
LMSP0501AA25	22.7975	2.0818	-0.0684	[C@H]([C@@H](CCCCCCCCCCCCCCC)O)(NC(=O)CCCCCCCCCCCCCCCCCCCCCCCCC)CO[C@@H]1O[C@H]([C@@H](C(C1O)O)O)CO
LMSP0501AA26	24.2213	1.6144	-0.4774	[C@H]([C@@H](/C=C/CCCCCCCCCCCCC)O)(NC(=O)CCCCCCCCCCCCC)CO[C@@H]1O[C@H]([C@@H](C(C1O)O)O)CO
LMSP0501AA27	23.5005	1.896	-0.2842	[C@H]([C@@H](/C=C/CCCCCCCCCCCCC)O)(NC(=O)CCCCCCC/C=C\CCCCCCCC)CO[C@@H]1O[C@H]([C@@H](C(C1O)O)O)CO
LMSP0501AA28	24.6296	1.3966	-0.523	[C@H]([C@@H](CCCCCCCCCCCCCCC)O)(NC(=O)CCCCCCCCCCCCC)CO[C@@H]1O[C@H]([C@@H](C(C1O)O)O)CO
LMSP0501AA29	23.9074	1.6757	-0.332	[C@H]([C@@H](CCCCCCCCCCCCCCC)O)(NC(=O)CCCCCCC/C=C\CCCCCCCC)CO[C@@H]1O[C@H]([C@@H](C(C1O)O)O)CO
LMSP0501AA30	23.2954	1.9737	-0.2005	[C@H]([C@@H](/C=C/CCCCCCCCCCC)O)(NC(=O)CCCCCCCCCCCCCCCCCCCCC)CO[C@@H]1O[C@H]([C@@H](C(C1O)O)O)CO
LMSP0501AA31	23.1393	2.0234	-0.1628	[C@H]([C@@H](/C=C/CCCCCCCCCCC)O)(NC(=O)CCCCCCCCCCCCCCCCCCCCCC)CO[C@@H]1O[C@H]([C@@H](C(C1O)O)O)CO
LMSP0501AA32	22.8737	2.1812	-0.1326	[C@H]([C@@H](/C=C/CCCCCCCCCCCCC)O)(NC(=O)CCCCCCCCCCCCCCCCCCCCCC)CO[C@@H]1O[C@H]([C@@H](C(C1O)O)O)CO
LMSP0501AA33	24.1712	1.4467	-0.4801	[C@H]([C@@H](/C=C/CCCCCCCC/C=C\CCC)O)(NC(=O)CCCCCCCCCCCCCCC)CO[C@@H]1O[C@H]([C@@H](C(C1O)O)O)CO
LMSP0501AA34	23.6202	1.7039	-0.3035	[C@H]([C@@H](/C=C/CCCCCCCC/C=C\CCC)O)(NC(=O)CCCCCCCCCCCCCCCCCCC)CO[C@@H]1O[C@H]([C@@H](C(C1O)O)O)CO
LMSP0501AA35	23.541	1.7292	-0.2544	[C@H]([C@@H](/C=C/CCCCCCCC/C=C\CCC)O)(NC(=O)CCCCCCCCC/C=C\CCCCCCCC)CO[C@@H]1O[C@H]([C@@H](C(C1O)O)O)CO
LMSP0501AA36	23.478	1.7556	-0.2612	[C@H]([C@@H](/C=C/CCCCCCCC/C=C\CCC)O)(NC(=O)CCCCCCCCCCCCCCCCCCCC)CO[C@@H]1O[C@H]([C@@H](C(C1O)O)O)CO
LMSP0501AA37	23.331	1.8148	-0.2139	[C@H]([C@@H](/C=C/CCCCCCCC/C=C\CCC)O)(NC(=O)CCCCCCCCCCCCCCCCCCCCC)CO[C@@H]1O[C@H]([C@@H](C(C1O)O)O)CO
LMSP0501AA38	23.1769	1.8658	-0.1783	[C@H]([C@@H](/C=C/CCCCCCCC/C=C\CCC)O)(NC(=O)CCCCCCCCCCCCCCCCCCCCCC)CO[C@@H]1O[C@H]([C@@H](C(C1O)O)O)CO
LMSP0501AB02	17.2681	3.7473	1.4296	[C@H]([C@@H](/C=C/CCCCCCCCCCCCC)O)(NC(=O)CCCCCCCCCCC)CO[C@H]1[C@@H]([C@@H]([C@H](C(CO)O1)O[C@H]1[C@@H]([C@@H]([C@H](C(CO)O1)O)O)O)O)O
LMSP0501AB03	16.6641	3.992	1.5756	[C@H]([C@@H](/C=C/CCCCCCCCCCCCC)O)(NC(=O)CCCCCCCCCCCCCCC)CO[C@H]1[C@@H]([C@@H]([C@H](C(CO)O1)O[C@H]1[C@@H]([C@@H]([C@H](C(CO)O1)O)O)O)O)O
LMSP0501AB04	16.3577	4.1011	1.6434	[C@H]([C@@H](/C=C/CCCCCCCCCCCCC)O)(NC(=O)CCCCCCCCCCCCCCCCC)CO[C@H]1[C@@H]([C@@H]([C@H](C(CO)O1)O[C@H]1[C@@H]([C@@H]([C@H](C(CO)O1)O)O)O)O)O
LMSP0501AB05	16.05	4.2057	1.7079	[C@H]([C@@H](/C=C/CCCCCCCCCCCCC)O)(NC(=O)CCCCCCCCCCCCCCCCCCC)CO[C@H]1[C@@H]([C@@H]([C@H](C(CO)O1)O[C@H]1[C@@H]([C@@H]([C@H](C(CO)O1)O)O)O)O)O
LMSP0501AB06	15.739	4.3029	1.7712	[C@H]([C@@H](/C=C/CCCCCCCCCCCCC)O)(NC(=O)CCCCCCCCCCCCCCCCCCCCC)CO[C@H]1[C@@H]([C@@H]([C@H](C(CO)O1)O[C@H]1[C@@H]([C@@H]([C@H](C(CO)O1)O)O)O)O)O
LMSP0501AB07	15.4309	4.389	1.8265	[C@H]([C@@H](/C=C/CCCCCCCCCCCCC)O)(NC(=O)CCCCCCCCCCCCCCCCCCCCCCC)CO[C@H]1[C@@H]([C@@H]([C@H](C(CO)O1)O[C@H]1[C@@H]([C@@H]([C@H](C(CO)O1)O)O)O)O)O
LMSP0501AB08	15.122	4.4597	1.87	[C@H]([C@@H](/C=C/CCCCCCCCCCCCC)O)(NC(=O)CCCCCCCCCCCCCCCCCCCCCCCCC)CO[C@H]1[C@@H]([C@@H]([C@H](C(CO)O1)O[C@H]1[C@@H]([C@@H]([C@H](C(CO)O1)O)O)O)O)O
LMSP0501AB09	15.3081	4.3829	1.8355	[C@H]([C@@H](/C=C/CCCCCCCCCCCCC)O)(NC(=O)CCCCCCCCCCCCC/C=C\CCCCCCCC)CO[C@H]1[C@@H]([C@@H]([C@H](C(CO)O1)O[C@H]1[C@@H]([C@@H]([C@H](C(CO)O1)O)O)O)O)O
LMSP0501AB10	15.0549	4.4352	1.8709	[C@H]([C@@H](/C=C/CCCCCCCCCCCCC)O)(NC(=O)CCCCCCCCCCCCCCC/C=C\CCCCCCCC)CO[C@H]1[C@@H]([C@@H]([C@H](C(CO)O1)O[C@H]1[C@@H]([C@@H]([C@H](C(CO)O1)O)O)O)O)O
LMSP0501AB11	18.3326	0.2593	-0.5096	[C@@H]1([C@@H]([C@@H]([C@H](C(CO)O1)O[C@H]1[C@@H]([C@@H]([C@H](C(CO)O1)O)O)O)O)O)OC[C@@H]([C@@H](/C=C/CCCCCCCCCCCCC)O)NC(=O)CCCCCCC/C=C\CCCCCCCC
LMSP0501AB12	16.9674	3.8719	1.5033	[C@H]([C@@H](/C=C/CCCCCCCCCCCCC)O)(NC(=O)CCCCCCCCCCCCC)CO[C@H]1[C@@H]([C@@H]([C@H](C(CO)O1)O[C@H]1[C@@H]([C@@H]([C@H](C(CO)O1)O)O)O)O)O
LMSP0501AB13	17.3719	3.6473	1.4545	[C@H]([C@@H](CCCCCCCCCCCCCCC)O)(NC(=O)CCCCCCCCCCCCC)CO[C@H]1[C@@H]([C@@H]([C@H](C(CO)O1)O[C@H]1[C@@H]([C@@H]([C@H](C(CO)O1)O)O)O)O)O
LMSP0501AB14	17.0695	3.7688	1.5259	[C@H]([C@@H](CCCCCCCCCCCCCCC)O)(NC(=O)CCCCCCCCCCCCCCC)CO[C@H]1[C@@H]([C@@H]([C@H](C(CO)O1)O[C@H]1[C@@H]([C@@H]([C@H](C(CO)O1)O)O)O)O)O
LMSP0501AB15	16.7635	3.8782	1.5929	[C@H]([C@@H](CCCCCCCCCCCCCCC)O)(NC(=O)CCCCCCCCCCCCCCCCC)CO[C@H]1[C@@H]([C@@H]([C@H](C(CO)O1)O[C@H]1[C@@H]([C@@H]([C@H](C(CO)O1)O)O)O)O)O
LMSP0501AB16	16.4566	3.9827	1.6572	[C@H]([C@@H](CCCCCCCCCCCCCCC)O)(NC(=O)CCCCCCCCCCCCCCCCCCC)CO[C@H]1[C@@H]([C@@H]([C@H](C(CO)O1)O[C@H]1[C@@H]([C@@H]([C@H](C(CO)O1)O)O)O)O)O
LMSP0501AB17	16.1458	4.0802	1.72	[C@H]([C@@H](CCCCCCCCCCCCCCC)O)(NC(=O)CCCCCCCCCCCCCCCCCCCCC)CO[C@H]1[C@@H]([C@@H]([C@H](C(CO)O1)O[C@H]1[C@@H]([C@@H]([C@H](C(CO)O1)O)O)O)O)O
LMSP0501AB18	15.8383	4.1671	1.7748	[C@H]([C@@H](CCCCCCCCCCCCCCC)O)(NC(=O)CCCCCCCCCCCCCCCCCCCCCCC)CO[C@H]1[C@@H]([C@@H]([C@H](C(CO)O1)O[C@H]1[C@@H]([C@@H]([C@H](C(CO)O1)O)O)O)O)O
LMSP0501AB19	15.5298	4.2381	1.8182	[C@H]([C@@H](CCCCCCCCCCCCCCC)O)(NC(=O)CCCCCCCCCCCCCCCCCCCCCCCCC)CO[C@H]1[C@@H]([C@@H]([C@H](C(CO)O1)O[C@H]1[C@@H]([C@@H]([C@H](C(CO)O1)O)O)O)O)O
LMSP0501AB20	15.4637	4.2144	1.8171	[C@H]([C@@H](CCCCCCCCCCCCCCC)O)(NC(=O)CCCCCCCCCCCCCCC/C=C\CCCCCCCC)CO[C@H]1[C@@H]([C@@H]([C@H](C(CO)O1)O[C@H]1[C@@H]([C@@H]([C@H](C(CO)O1)O)O)O)O)O
LMSP0501AB21	15.7166	4.1618	1.7823	[C@H]([C@@H](CCCCCCCCCCCCCCC)O)(NC(=O)CCCCCCCCCCCCC/C=C\CCCCCCCC)CO[C@H]1[C@@H]([C@@H]([C@H](C(CO)O1)O[C@H]1[C@@H]([C@@H]([C@H](C(CO)O1)O)O)O)O)O
LMSP0501AB22	18.32	0.3312	-0.4352	[C@@H]1([C@@H]([C@@H]([C@H](C(CO)O1)O[C@H]1[C@@H]([C@@H]([C@H](C(CO)O1)O)O)O)O)O)OC[C@@H]([C@@H](CCCCCCCCCCCCCCC)O)NC(=O)CCCCCCC/C=C\CCCCCCCC
LMSP0501AC01	22.9255	2.0252	-0.0975	[C@H]([C@@H](/C=C/CCCCCCCCCCCCC)O)(NC(=O)CCCCCCCCCCCCCCC)CO[C@H]1[C@@H]([C@@H]([C@H](C(CO)O1)O)O)O
LMSP0501AC02	22.6246	2.1536	-0.0165	[C@H]([C@@H](/C=C/CCCCCCCCCCCCC)O)(NC(=O)CCCCCCCCCCCCCCCCC)CO[C@H]1[C@@H]([C@@H]([C@H](C(CO)O1)O)O)O
LMSP0501AC03	22.319	2.2762	0.068	[C@H]([C@@H](/C=C/CCCCCCCCCCCCC)O)(NC(=O)CCCCCCCCCCCCCCCCCCC)CO[C@H]1[C@@H]([C@@H]([C@H](C(CO)O1)O)O)O
LMSP0501AC04	22.0084	2.392	0.1534	[C@H]([C@@H](/C=C/CCCCCCCCCCCCC)O)(NC(=O)CCCCCCCCCCCCCCCCCCCCC)CO[C@H]1[C@@H]([C@@H]([C@H](C(CO)O1)O)O)O
LMSP0501AC05	21.6934	2.4957	0.2349	[C@H]([C@@H](/C=C/CCCCCCCCCCCCC)O)(NC(=O)CCCCCCCCCCCCCCCCCCCCCCC)CO[C@H]1[C@@H]([C@@H]([C@H](C(CO)O1)O)O)O
LMSP0501AC06	21.3707	2.5855	0.315	[C@H]([C@@H](/C=C/CCCCCCCCCCCCC)O)(NC(=O)CCCCCCCCCCCCCCCCCCCCCCCCC)CO[C@H]1[C@@H]([C@@H]([C@H](C(CO)O1)O)O)O
LMSP0501AC07	21.5515	2.4962	0.2763	[C@H]([C@@H](/C=C/CCCCCCCCCCCCC)O)(NC(=O)CCCCCCCCCCCCC/C=C\CCCCCCCC)CO[C@H]1[C@@H]([C@@H]([C@H](C(CO)O1)O)O)O
LMSP0501AC08	21.2829	2.5625	0.346	[C@H]([C@@H](/C=C/CCCCCCCCCCCCC)O)(NC(=O)CCCCCCCCCCCCCCC/C=C\CCCCCCCC)CO[C@H]1[C@@H]([C@@H]([C@H](C(CO)O1)O)O)O
LMSP0501AC09	23.2954	1.9737	-0.2005	[C@H]([C@@H](/C=C/CCCCCCCCCCC)O)(NC(=O)CCCCCCCCCCCCCCCCCCCCC)CO[C@@H]1O[C@H]([C@@H](C(C1O)O)O)CO
LMSP0501AC10	23.1393	2.0234	-0.1628	[C@H]([C@@H](/C=C/CCCCCCCCCCC)O)(NC(=O)CCCCCCCCCCCCCCCCCCCCCC)CO[C@@H]1O[C@H]([C@@H](C(C1O)O)O)CO
LMSP0501AC11	24.3449	1.5445	-0.4536	[C@H]([C@@H](CCCCCCCCCCCCCCC)O)(NC(=O)CCCCCCCCCCCCCCC)CO[C@@H]1O[C@H]([C@@H](C(C1O)O)O)CO
LMSP0501AC12	23.746	1.7979	-0.2976	[C@H]([C@@H](CCCCCCCCCCCCCCC)O)(NC(=O)CCCCCCCCCCCCCCCCCCC)CO[C@@H]1O[C@H]([C@@H](C(C1O)O)O)CO
LMSP0501AC13	23.4357	1.9102	-0.215	[C@H]([C@@H](CCCCCCCCCCCCCCC)O)(NC(=O)CCCCCCCCCCCCCCCCCCCCC)CO[C@@H]1O[C@H]([C@@H](C(C1O)O)O)CO
LMSP0501AC14	23.1213	2.0068	-0.1388	[C@H]([C@@H](CCCCCCCCCCCCCCC)O)(NC(=O)CCCCCCCCCCCCCCCCCCCCCCC)CO[C@@H]1O[C@H]([C@@H](C(C1O)O)O)CO
LMSP0501AC15	22.7975	2.0818	-0.0684	[C@H]([C@@H](CCCCCCCCCCCCCCC)O)(NC(=O)CCCCCCCCCCCCCCCCCCCCCCCCC)CO[C@@H]1O[C@H]([C@@H](C(C1O)O)O)CO
LMSP0501AC16	22.7085	2.0442	-0.046	[C@H]([C@@H](CCCCCCCCCCCCCCC)O)(NC(=O)CCCCCCCCCCCCCCC/C=C\CCCCCCCC)CO[C@@H]1O[C@H]([C@@H](C(C1O)O)O)CO
LMSP0501AC17	22.8737	2.1812	-0.1326	[C@H]([C@@H](/C=C/CCCCCCCCCCCCC)O)(NC(=O)CCCCCCCCCCCCCCCCCCCCCC)CO[C@@H]1O[C@H]([C@@H](C(C1O)O)O)CO
LMSP0501AC18	24.1712	1.4467	-0.4801	[C@H]([C@@H](/C=C/CCCCCCCC/C=C\CCC)O)(NC(=O)CCCCCCCCCCCCCCC)CO[C@@H]1O[C@H]([C@@H](C(C1O)O)O)CO
LMSP0501AC19	23.6202	1.7039	-0.3035	[C@H]([C@@H](/C=C/CCCCCCCC/C=C\CCC)O)(NC(=O)CCCCCCCCCCCCCCCCCCC)CO[C@@H]1O[C@H]([C@@H](C(C1O)O)O)CO
LMSP0501AC20	23.541	1.7292	-0.2544	[C@H]([C@@H](/C=C/CCCCCCCC/C=C\CCC)O)(NC(=O)CCCCCCCCC/C=C\CCCCCCCC)CO[C@@H]1O[C@H]([C@@H](C(C1O)O)O)CO
LMSP0501AC21	23.478	1.7556	-0.2612	[C@H]([C@@H](/C=C/CCCCCCCC/C=C\CCC)O)(NC(=O)CCCCCCCCCCCCCCCCCCCC)CO[C@@H]1O[C@H]([C@@H](C(C1O)O)O)CO
LMSP0501AC22	23.331	1.8148	-0.2139	[C@H]([C@@H](/C=C/CCCCCCCC/C=C\CCC)O)(NC(=O)CCCCCCCCCCCCCCCCCCCCC)CO[C@@H]1O[C@H]([C@@H](C(C1O)O)O)CO
LMSP0501AC23	23.1769	1.8658	-0.1783	[C@H]([C@@H](/C=C/CCCCCCCC/C=C\CCC)O)(NC(=O)CCCCCCCCCCCCCCCCCCCCCC)CO[C@@H]1O[C@H]([C@@H](C(C1O)O)O)CO
LMSP0501AD01	16.8237	3.9449	1.5377	[C@H]([C@@H](/C=C/CCCCCCCCCCCCC)O)(NC(=O)CCCCCCCCCCCCCCC)CO[C@H]1[C@@H]([C@@H]([C@H](C(CO)O1)O[C@H]1[C@H]([C@@H]([C@H](C(CO)O1)O)O)O)O)O
LMSP0501AD02	16.5173	4.0536	1.6059	[C@H]([C@@H](/C=C/CCCCCCCCCCCCC)O)(NC(=O)CCCCCCCCCCCCCCCCC)CO[C@H]1[C@@H]([C@@H]([C@H](C(CO)O1)O[C@H]1[C@H]([C@@H]([C@H](C(CO)O1)O)O)O)O)O
LMSP0501AD03	16.2094	4.1588	1.6716	[C@H]([C@@H](/C=C/CCCCCCCCCCCCC)O)(NC(=O)CCCCCCCCCCCCCCCCCCC)CO[C@H]1[C@@H]([C@@H]([C@H](C(CO)O1)O[C@H]1[C@H]([C@@H]([C@H](C(CO)O1)O)O)O)O)O
LMSP0501AD04	15.8983	4.2565	1.7359	[C@H]([C@@H](/C=C/CCCCCCCCCCCCC)O)(NC(=O)CCCCCCCCCCCCCCCCCCCCC)CO[C@H]1[C@@H]([C@@H]([C@H](C(CO)O1)O[C@H]1[C@H]([C@@H]([C@H](C(CO)O1)O)O)O)O)O
LMSP0501AD05	15.5901	4.3436	1.7924	[C@H]([C@@H](/C=C/CCCCCCCCCCCCC)O)(NC(=O)CCCCCCCCCCCCCCCCCCCCCCC)CO[C@H]1[C@@H]([C@@H]([C@H](C(CO)O1)O[C@H]1[C@H]([C@@H]([C@H](C(CO)O1)O)O)O)O)O
LMSP0501AD06	15.2809	4.4153	1.8371	[C@H]([C@@H](/C=C/CCCCCCCCCCCCC)O)(NC(=O)CCCCCCCCCCCCCCCCCCCCCCCCC)CO[C@H]1[C@@H]([C@@H]([C@H](C(CO)O1)O[C@H]1[C@H]([C@@H]([C@H](C(CO)O1)O)O)O)O)O
LMSP0501AD07	15.4671	4.3381	1.8023	[C@H]([C@@H](/C=C/CCCCCCCCCCCCC)O)(NC(=O)CCCCCCCCCCCCC/C=C\CCCCCCCC)CO[C@H]1[C@@H]([C@@H]([C@H](C(CO)O1)O[C@H]1[C@H]([C@@H]([C@H](C(CO)O1)O)O)O)O)O
LMSP0501AD08	15.2134	4.391	1.8386	[C@H]([C@@H](/C=C/CCCCCCCCCCCCC)O)(NC(=O)CCCCCCCCCCCCCCC/C=C\CCCCCCCC)CO[C@H]1[C@@H]([C@@H]([C@H](C(CO)O1)O[C@H]1[C@H]([C@@H]([C@H](C(CO)O1)O)O)O)O)O
LMSP0502AA01	10.5043	5.6656	2.6174	[C@H]([C@@H](/C=C/CCCCCCCCCCCCC)O)(NC(=O)CCCCCCCCCCCCCCC)CO[C@H]1[C@@H]([C@@H]([C@H](C(CO)O1)O[C@H]1[C@@H]([C@@H]([C@H](C(CO)O1)O[C@H]1[C@@H]([C@@H]([C@H](C(CO)O1)O)O)O)O)O)O)O
LMSP0502AA02	10.2011	5.7495	2.6629	[C@H]([C@@H](/C=C/CCCCCCCCCCCCC)O)(NC(=O)CCCCCCCCCCCCCCCCC)CO[C@H]1[C@@H]([C@@H]([C@H](C(CO)O1)O[C@H]1[C@@H]([C@@H]([C@H](C(CO)O1)O[C@H]1[C@@H]([C@@H]([C@H](C(CO)O1)O)O)O)O)O)O)O
LMSP0502AA03	9.8999	5.8246	2.6974	[C@H]([C@@H](/C=C/CCCCCCCCCCCCC)O)(NC(=O)CCCCCCCCCCCCCCCCCCC)CO[C@H]1[C@@H]([C@@H]([C@H](C(CO)O1)O[C@H]1[C@@H]([C@@H]([C@H](C(CO)O1)O[C@H]1[C@@H]([C@@H]([C@H](C(CO)O1)O)O)O)O)O)O)O
LMSP0502AA04	9.5994	5.8918	2.7228	[C@H]([C@@H](/C=C/CCCCCCCCCCCCC)O)(NC(=O)CCCCCCCCCCCCCCCCCCCCC)CO[C@H]1[C@@H]([C@@H]([C@H](C(CO)O1)O[C@H]1[C@@H]([C@@H]([C@H](C(CO)O1)O[C@H]1[C@@H]([C@@H]([C@H](C(CO)O1)O)O)O)O)O)O)O
LMSP0502AA05	9.3098	5.9438	2.7369	[C@H]([C@@H](/C=C/CCCCCCCCCCCCC)O)(NC(=O)CCCCCCCCCCCCCCCCCCCCCCC)CO[C@H]1[C@@H]([C@@H]([C@H](C(CO)O1)O[C@H]1[C@@H]([C@@H]([C@H](C(CO)O1)O[C@H]1[C@@H]([C@@H]([C@H](C(CO)O1)O)O)O)O)O)O)O
LMSP0502AA06	9.0335	5.9713	2.7311	[C@H]([C@@H](/C=C/CCCCCCCCCCCCC)O)(NC(=O)CCCCCCCCCCCCCCCCCCCCCCCCC)CO[C@H]1[C@@H]([C@@H]([C@H](C(CO)O1)O[C@H]1[C@@H]([C@@H]([C@H](C(CO)O1)O[C@H]1[C@@H]([C@@H]([C@H](C(CO)O1)O)O)O)O)O)O)O
LMSP0502AA07	9.2165	5.9113	2.7104	[C@H]([C@@H](/C=C/CCCCCCCCCCCCC)O)(NC(=O)CCCCCCCCCCCCC/C=C\CCCCCCCC)CO[C@H]1[C@@H]([C@@H]([C@H](C(CO)O1)O[C@H]1[C@@H]([C@@H]([C@H](C(CO)O1)O[C@H]1[C@@H]([C@@H]([C@H](C(CO)O1)O)O)O)O)O)O)O
LMSP0502AA08	8.9921	5.9281	2.7008	[C@H]([C@@H](/C=C/CCCCCCCCCCCCC)O)(NC(=O)CCCCCCCCCCCCCCC/C=C\CCCCCCCC)CO[C@H]1[C@@H]([C@@H]([C@H](C(CO)O1)O[C@H]1[C@@H]([C@@H]([C@H](C(CO)O1)O[C@H]1[C@@H]([C@@H]([C@H](C(CO)O1)O)O)O)O)O)O)O
LMSP0502AB01	3.7929	6.8298	2.6916	[C@H]([C@@H](/C=C/CCCCCCCCCCCCC)O)(NC(=O)CCCCCCCCCCCCCCC)CO[C@H]1[C@@H]([C@@H]([C@H](C(CO)O1)O[C@H]1[C@@H]([C@@H]([C@H](C(CO)O1)O[C@H]1[C@@H]([C@@H]([C@H](C(CO)O1)O)O[C@H]1[C@@H]([C@@H]([C@H](C(CO)O1)O)O)NC(=O)C)O)O)O)O)O
LMSP0502AB02	3.519	6.8796	2.704	[C@H]([C@@H](/C=C/CCCCCCCCCCCCC)O)(NC(=O)CCCCCCCCCCCCCCCCC)CO[C@H]1[C@@H]([C@@H]([C@H](C(CO)O1)O[C@H]1[C@@H]([C@@H]([C@H](C(CO)O1)O[C@H]1[C@@H]([C@@H]([C@H](C(CO)O1)O)O[C@H]1[C@@H]([C@@H]([C@H](C(CO)O1)O)O)NC(=O)C)O)O)O)O)O
LMSP0502AB03	3.2574	6.9108	2.7003	[C@H]([C@@H](/C=C/CCCCCCCCCCCCC)O)(NC(=O)CCCCCCCCCCCCCCCCCCC)CO[C@H]1[C@@H]([C@@H]([C@H](C(CO)O1)O[C@H]1[C@@H]([C@@H]([C@H](C(CO)O1)O[C@H]1[C@@H]([C@@H]([C@H](C(CO)O1)O)O[C@H]1[C@@H]([C@@H]([C@H](C(CO)O1)O)O)NC(=O)C)O)O)O)O)O
LMSP0502AB04	3.0024	6.9259	2.6817	[C@H]([C@@H](/C=C/CCCCCCCCCCCCC)O)(NC(=O)CCCCCCCCCCCCCCCCCCCCC)CO[C@H]1[C@@H]([C@@H]([C@H](C(CO)O1)O[C@H]1[C@@H]([C@@H]([C@H](C(CO)O1)O[C@H]1[C@@H]([C@@H]([C@H](C(CO)O1)O)O[C@H]1[C@@H]([C@@H]([C@H](C(CO)O1)O)O)NC(=O)C)O)O)O)O)O
LMSP0502AB05	2.7665	6.9228	2.6513	[C@H]([C@@H](/C=C/CCCCCCCCCCCCC)O)(NC(=O)CCCCCCCCCCCCCCCCCCCCCCC)CO[C@H]1[C@@H]([C@@H]([C@H](C(CO)O1)O[C@H]1[C@@H]([C@@H]([C@H](C(CO)O1)O[C@H]1[C@@H]([C@@H]([C@H](C(CO)O1)O)O[C@H]1[C@@H]([C@@H]([C@H](C(CO)O1)O)O)NC(=O)C)O)O)O)O)O
LMSP0502AB06	2.5751	6.8824	2.6074	[C@H]([C@@H](/C=C/CCCCCCCCCCCCC)O)(NC(=O)CCCCCCCCCCCCCCCCCCCCCCCCC)CO[C@H]1[C@@H]([C@@H]([C@H](C(CO)O1)O[C@H]1[C@@H]([C@@H]([C@H](C(CO)O1)O[C@H]1[C@@H]([C@@H]([C@H](C(CO)O1)O)O[C@H]1[C@@H]([C@@H]([C@H](C(CO)O1)O)O)NC(=O)C)O)O)O)O)O
LMSP0502AB07	2.7387	6.8512	2.5993	[C@H]([C@@H](/C=C/CCCCCCCCCCCCC)O)(NC(=O)CCCCCCCCCCCCC/C=C\CCCCCCCC)CO[C@H]1[C@@H]([C@@H]([C@H](C(CO)O1)O[C@H]1[C@@H]([C@@H]([C@H](C(CO)O1)O[C@H]1[C@@H]([C@@H]([C@H](C(CO)O1)O)O[C@H]1[C@@H]([C@@H]([C@H](C(CO)O1)O)O)NC(=O)C)O)O)O)O)O
LMSP0502AB08	2.585	6.8082	2.553	[C@H]([C@@H](/C=C/CCCCCCCCCCCCC)O)(NC(=O)CCCCCCCCCCCCCCC/C=C\CCCCCCCC)CO[C@H]1[C@@H]([C@@H]([C@H](C(CO)O1)O[C@H]1[C@@H]([C@@H]([C@H](C(CO)O1)O[C@H]1[C@@H]([C@@H]([C@H](C(CO)O1)O)O[C@H]1[C@@H]([C@@H]([C@H](C(CO)O1)O)O)NC(=O)C)O)O)O)O)O
LMSP0502AC01	-1.8282	6.5344	1.3863	[C@H]([C@@H](/C=C/CCCCCCCCCCCCC)O)(NC(=O)CCCCCCCCCCCCCCC)CO[C@H]1[C@@H]([C@@H]([C@H](C(CO)O1)O[C@H]1[C@@H]([C@@H]([C@H](C(CO)O1)O[C@H]1[C@@H]([C@@H]([C@H](C(CO)O1)O)O[C@H]1[C@@H]([C@@H]([C@H](C(CO)O1)O)O[C@H]1[C@@H]([C@@H]([C@H](C(CO)O1)O)O)NC(=O)C)NC(=O)C)O)O)O)O)O
LMSP0502AC02	-2.0666	6.548	1.3615	[C@H]([C@@H](/C=C/CCCCCCCCCCCCC)O)(NC(=O)CCCCCCCCCCCCCCCCC)CO[C@H]1[C@@H]([C@@H]([C@H](C(CO)O1)O[C@H]1[C@@H]([C@@H]([C@H](C(CO)O1)O[C@H]1[C@@H]([C@@H]([C@H](C(CO)O1)O)O[C@H]1[C@@H]([C@@H]([C@H](C(CO)O1)O)O[C@H]1[C@@H]([C@@H]([C@H](C(CO)O1)O)O)NC(=O)C)NC(=O)C)O)O)O)O)O
LMSP0502AC03	-2.2688	6.5281	1.3312	[C@H]([C@@H](/C=C/CCCCCCCCCCCCC)O)(NC(=O)CCCCCCCCCCCCCCCCCCC)CO[C@H]1[C@@H]([C@@H]([C@H](C(CO)O1)O[C@H]1[C@@H]([C@@H]([C@H](C(CO)O1)O[C@H]1[C@@H]([C@@H]([C@H](C(CO)O1)O)O[C@H]1[C@@H]([C@@H]([C@H](C(CO)O1)O)O[C@H]1[C@@H]([C@@H]([C@H](C(CO)O1)O)O)NC(=O)C)NC(=O)C)O)O)O)O)O
LMSP0502AC04	-2.4436	6.475	1.2894	[C@H]([C@@H](/C=C/CCCCCCCCCCCCC)O)(NC(=O)CCCCCCCCCCCCCCCCCCCCC)CO[C@H]1[C@@H]([C@@H]([C@H](C(CO)O1)O[C@H]1[C@@H]([C@@H]([C@H](C(CO)O1)O[C@H]1[C@@H]([C@@H]([C@H](C(CO)O1)O)O[C@H]1[C@@H]([C@@H]([C@H](C(CO)O1)O)O[C@H]1[C@@H]([C@@H]([C@H](C(CO)O1)O)O)NC(=O)C)NC(=O)C)O)O)O)O)O
LMSP0502AC05	-2.584	6.3955	1.2395	[C@H]([C@@H](/C=C/CCCCCCCCCCCCC)O)(NC(=O)CCCCCCCCCCCCCCCCCCCCCCC)CO[C@H]1[C@@H]([C@@H]([C@H](C(CO)O1)O[C@H]1[C@@H]([C@@H]([C@H](C(CO)O1)O[C@H]1[C@@H]([C@@H]([C@H](C(CO)O1)O)O[C@H]1[C@@H]([C@@H]([C@H](C(CO)O1)O)O[C@H]1[C@@H]([C@@H]([C@H](C(CO)O1)O)O)NC(=O)C)NC(=O)C)O)O)O)O)O
LMSP0502AC06	-2.6549	6.2796	1.1926	[C@H]([C@@H](/C=C/CCCCCCCCCCCCC)O)(NC(=O)CCCCCCCCCCCCCCCCCCCCCCCCC)CO[C@H]1[C@@H]([C@@H]([C@H](C(CO)O1)O[C@H]1[C@@H]([C@@H]([C@H](C(CO)O1)O[C@H]1[C@@H]([C@@H]([C@H](C(CO)O1)O)O[C@H]1[C@@H]([C@@H]([C@H](C(CO)O1)O)O[C@H]1[C@@H]([C@@H]([C@H](C(CO)O1)O)O)NC(=O)C)NC(=O)C)O)O)O)O)O
LMSP0502AC07	-2.53	6.2782	1.1885	[C@H]([C@@H](/C=C/CCCCCCCCCCCCC)O)(NC(=O)CCCCCCCCCCCCC/C=C\CCCCCCCC)CO[C@H]1[C@@H]([C@@H]([C@H](C(CO)O1)O[C@H]1[C@@H]([C@@H]([C@H](C(CO)O1)O[C@H]1[C@@H]([C@@H]([C@H](C(CO)O1)O)O[C@H]1[C@@H]([C@@H]([C@H](C(CO)O1)O)O[C@H]1[C@@H]([C@@H]([C@H](C(CO)O1)O)O)NC(=O)C)NC(=O)C)O)O)O)O)O
LMSP0502AC08	-2.5672	6.1585	1.1436	[C@H]([C@@H](/C=C/CCCCCCCCCCCCC)O)(NC(=O)CCCCCCCCCCCCCCC/C=C\CCCCCCCC)CO[C@H]1[C@@H]([C@@H]([C@H](C(CO)O1)O[C@H]1[C@@H]([C@@H]([C@H](C(CO)O1)O[C@H]1[C@@H]([C@@H]([C@H](C(CO)O1)O)O[C@H]1[C@@H]([C@@H]([C@H](C(CO)O1)O)O[C@H]1[C@@H]([C@@H]([C@H](C(CO)O1)O)O)NC(=O)C)NC(=O)C)O)O)O)O)O
LMSP0502AD01	-1.8282	6.5344	1.3863	[C@H]([C@@H](/C=C/CCCCCCCCCCCCC)O)(NC(=O)CCCCCCCCCCCCCCC)CO[C@H]1[C@@H]([C@@H]([C@H](C(CO)O1)O[C@H]1[C@@H]([C@@H]([C@H](C(CO)O1)O[C@H]1[C@@H]([C@@H]([C@H](C(CO)O1)O)O[C@H]1[C@@H]([C@@H]([C@H](C(CO)O1)O)O[C@H]1[C@@H]([C@@H]([C@H](C(CO)O1)O)O)NC(=O)C)NC(=O)C)O)O)O)O)O
LMSP0502AD02	-2.0666	6.548	1.3615	[C@H]([C@@H](/C=C/CCCCCCCCCCCCC)O)(NC(=O)CCCCCCCCCCCCCCCCC)CO[C@H]1[C@@H]([C@@H]([C@H](C(CO)O1)O[C@H]1[C@@H]([C@@H]([C@H](C(CO)O1)O[C@H]1[C@@H]([C@@H]([C@H](C(CO)O1)O)O[C@H]1[C@@H]([C@@H]([C@H](C(CO)O1)O)O[C@H]1[C@@H]([C@@H]([C@H](C(CO)O1)O)O)NC(=O)C)NC(=O)C)O)O)O)O)O
LMSP0502AD03	-2.2688	6.5281	1.3312	[C@H]([C@@H](/C=C/CCCCCCCCCCCCC)O)(NC(=O)CCCCCCCCCCCCCCCCCCC)CO[C@H]1[C@@H]([C@@H]([C@H](C(CO)O1)O[C@H]1[C@@H]([C@@H]([C@H](C(CO)O1)O[C@H]1[C@@H]([C@@H]([C@H](C(CO)O1)O)O[C@H]1[C@@H]([C@@H]([C@H](C(CO)O1)O)O[C@H]1[C@@H]([C@@H]([C@H](C(CO)O1)O)O)NC(=O)C)NC(=O)C)O)O)O)O)O
LMSP0502AD04	-2.4436	6.475	1.2894	[C@H]([C@@H](/C=C/CCCCCCCCCCCCC)O)(NC(=O)CCCCCCCCCCCCCCCCCCCCC)CO[C@H]1[C@@H]([C@@H]([C@H](C(CO)O1)O[C@H]1[C@@H]([C@@H]([C@H](C(CO)O1)O[C@H]1[C@@H]([C@@H]([C@H](C(CO)O1)O)O[C@H]1[C@@H]([C@@H]([C@H](C(CO)O1)O)O[C@H]1[C@@H]([C@@H]([C@H](C(CO)O1)O)O)NC(=O)C)NC(=O)C)O)O)O)O)O
LMSP0502AD05	-2.584	6.3955	1.2395	[C@H]([C@@H](/C=C/CCCCCCCCCCCCC)O)(NC(=O)CCCCCCCCCCCCCCCCCCCCCCC)CO[C@H]1[C@@H]([C@@H]([C@H](C(CO)O1)O[C@H]1[C@@H]([C@@H]([C@H](C(CO)O1)O[C@H]1[C@@H]([C@@H]([C@H](C(CO)O1)O)O[C@H]1[C@@H]([C@@H]([C@H](C(CO)O1)O)O[C@H]1[C@@H]([C@@H]([C@H](C(CO)O1)O)O)NC(=O)C)NC(=O)C)O)O)O)O)O
LMSP0502AD06	-2.6549	6.2796	1.1926	[C@H]([C@@H](/C=C/CCCCCCCCCCCCC)O)(NC(=O)CCCCCCCCCCCCCCCCCCCCCCCCC)CO[C@H]1[C@@H]([C@@H]([C@H](C(CO)O1)O[C@H]1[C@@H]([C@@H]([C@H](C(CO)O1)O[C@H]1[C@@H]([C@@H]([C@H](C(CO)O1)O)O[C@H]1[C@@H]([C@@H]([C@H](C(CO)O1)O)O[C@H]1[C@@H]([C@@H]([C@H](C(CO)O1)O)O)NC(=O)C)NC(=O)C)O)O)O)O)O
LMSP0502AD07	-2.53	6.2782	1.1885	[C@H]([C@@H](/C=C/CCCCCCCCCCCCC)O)(NC(=O)CCCCCCCCCCCCC/C=C\CCCCCCCC)CO[C@H]1[C@@H]([C@@H]([C@H](C(CO)O1)O[C@H]1[C@@H]([C@@H]([C@H](C(CO)O1)O[C@H]1[C@@H]([C@@H]([C@H](C(CO)O1)O)O[C@H]1[C@@H]([C@@H]([C@H](C(CO)O1)O)O[C@H]1[C@@H]([C@@H]([C@H](C(CO)O1)O)O)NC(=O)C)NC(=O)C)O)O)O)O)O
LMSP0502AD08	-2.5672	6.1585	1.1436	[C@H]([C@@H](/C=C/CCCCCCCCCCCCC)O)(NC(=O)CCCCCCCCCCCCCCC/C=C\CCCCCCCC)CO[C@H]1[C@@H]([C@@H]([C@H](C(CO)O1)O[C@H]1[C@@H]([C@@H]([C@H](C(CO)O1)O[C@H]1[C@@H]([C@@H]([C@H](C(CO)O1)O)O[C@H]1[C@@H]([C@@H]([C@H](C(CO)O1)O)O[C@H]1[C@@H]([C@@H]([C@H](C(CO)O1)O)O)NC(=O)C)NC(=O)C)O)O)O)O)O
LMSP0502AE01	-1.3615	6.8086	1.6525	[C@H]([C@@H](/C=C/CCCCCCCCCCCCC)O)(NC(=O)CCCCCCCCCCCCCCC)CO[C@H]1[C@@H]([C@@H]([C@H](C(CO)O1)O[C@H]1[C@@H]([C@@H]([C@H](C(CO)O1)O[C@H]1[C@@H]([C@@H]([C@H](C(CO)O1)O)O[C@H]1[C@@H]([C@@H]([C@H](C(CO)O1)O)O[C@H]1[C@@H]([C@@H]([C@H](C(CO)O1)O)O)O)NC(=O)C)O)O)O)O)O
LMSP0502AE02	-1.6021	6.8206	1.625	[C@H]([C@@H](/C=C/CCCCCCCCCCCCC)O)(NC(=O)CCCCCCCCCCCCCCCCC)CO[C@H]1[C@@H]([C@@H]([C@H](C(CO)O1)O[C@H]1[C@@H]([C@@H]([C@H](C(CO)O1)O[C@H]1[C@@H]([C@@H]([C@H](C(CO)O1)O)O[C@H]1[C@@H]([C@@H]([C@H](C(CO)O1)O)O[C@H]1[C@@H]([C@@H]([C@H](C(CO)O1)O)O)O)NC(=O)C)O)O)O)O)O
LMSP0502AE03	-1.8109	6.8021	1.5897	[C@H]([C@@H](/C=C/CCCCCCCCCCCCC)O)(NC(=O)CCCCCCCCCCCCCCCCCCC)CO[C@H]1[C@@H]([C@@H]([C@H](C(CO)O1)O[C@H]1[C@@H]([C@@H]([C@H](C(CO)O1)O[C@H]1[C@@H]([C@@H]([C@H](C(CO)O1)O)O[C@H]1[C@@H]([C@@H]([C@H](C(CO)O1)O)O[C@H]1[C@@H]([C@@H]([C@H](C(CO)O1)O)O)O)NC(=O)C)O)O)O)O)O
LMSP0502AE04	-1.9975	6.7542	1.5399	[C@H]([C@@H](/C=C/CCCCCCCCCCCCC)O)(NC(=O)CCCCCCCCCCCCCCCCCCCCC)CO[C@H]1[C@@H]([C@@H]([C@H](C(CO)O1)O[C@H]1[C@@H]([C@@H]([C@H](C(CO)O1)O[C@H]1[C@@H]([C@@H]([C@H](C(CO)O1)O)O[C@H]1[C@@H]([C@@H]([C@H](C(CO)O1)O)O[C@H]1[C@@H]([C@@H]([C@H](C(CO)O1)O)O)O)NC(=O)C)O)O)O)O)O
LMSP0502AE05	-2.1546	6.6827	1.4795	[C@H]([C@@H](/C=C/CCCCCCCCCCCCC)O)(NC(=O)CCCCCCCCCCCCCCCCCCCCCCC)CO[C@H]1[C@@H]([C@@H]([C@H](C(CO)O1)O[C@H]1[C@@H]([C@@H]([C@H](C(CO)O1)O[C@H]1[C@@H]([C@@H]([C@H](C(CO)O1)O)O[C@H]1[C@@H]([C@@H]([C@H](C(CO)O1)O)O[C@H]1[C@@H]([C@@H]([C@H](C(CO)O1)O)O)O)NC(=O)C)O)O)O)O)O
LMSP0502AE06	-2.2457	6.5751	1.4206	[C@H]([C@@H](/C=C/CCCCCCCCCCCCC)O)(NC(=O)CCCCCCCCCCCCCCCCCCCCCCCCC)CO[C@H]1[C@@H]([C@@H]([C@H](C(CO)O1)O[C@H]1[C@@H]([C@@H]([C@H](C(CO)O1)O[C@H]1[C@@H]([C@@H]([C@H](C(CO)O1)O)O[C@H]1[C@@H]([C@@H]([C@H](C(CO)O1)O)O[C@H]1[C@@H]([C@@H]([C@H](C(CO)O1)O)O)O)NC(=O)C)O)O)O)O)O
LMSP0502AE07	-2.1134	6.5697	1.418	[C@H]([C@@H](/C=C/CCCCCCCCCCCCC)O)(NC(=O)CCCCCCCCCCCCC/C=C\CCCCCCCC)CO[C@H]1[C@@H]([C@@H]([C@H](C(CO)O1)O[C@H]1[C@@H]([C@@H]([C@H](C(CO)O1)O[C@H]1[C@@H]([C@@H]([C@H](C(CO)O1)O)O[C@H]1[C@@H]([C@@H]([C@H](C(CO)O1)O)O[C@H]1[C@@H]([C@@H]([C@H](C(CO)O1)O)O)O)NC(=O)C)O)O)O)O)O
LMSP0502AE08	-2.1708	6.4586	1.3607	[C@H]([C@@H](/C=C/CCCCCCCCCCCCC)O)(NC(=O)CCCCCCCCCCCCCCC/C=C\CCCCCCCC)CO[C@H]1[C@@H]([C@@H]([C@H](C(CO)O1)O[C@H]1[C@@H]([C@@H]([C@H](C(CO)O1)O[C@H]1[C@@H]([C@@H]([C@H](C(CO)O1)O)O[C@H]1[C@@H]([C@@H]([C@H](C(CO)O1)O)O[C@H]1[C@@H]([C@@H]([C@H](C(CO)O1)O)O)O)NC(=O)C)O)O)O)O)O
LMSP0502AF01	-4.1402	3.7554	-0.3407	[C@H]([C@@H](/C=C/CCCCCCCCCCCCC)O)(NC(=O)CCCCCCCCCCCCCCC)CO[C@H]1[C@@H]([C@@H]([C@H](C(CO)O1)O[C@H]1[C@@H]([C@@H]([C@H](C(CO)O1)O[C@H]1[C@@H]([C@@H]([C@H](C(CO)O1)O)O[C@H]1[C@@H]([C@@H]([C@H](C(CO[C@H]2[C@@H]([C@@H]([C@H](C(CO)O2)O)O)NC(=O)C)O1)O)O[C@H]1[C@@H]([C@@H]([C@H](C(CO)O1)O)O)O)NC(=O)C)O)O)O)O)O
LMSP0502AF02	-4.3537	3.7518	-0.3884	[C@H]([C@@H](/C=C/CCCCCCCCCCCCC)O)(NC(=O)CCCCCCCCCCCCCCCCC)CO[C@H]1[C@@H]([C@@H]([C@H](C(CO)O1)O[C@H]1[C@@H]([C@@H]([C@H](C(CO)O1)O[C@H]1[C@@H]([C@@H]([C@H](C(CO)O1)O)O[C@H]1[C@@H]([C@@H]([C@H](C(CO[C@H]2[C@@H]([C@@H]([C@H](C(CO)O2)O)O)NC(=O)C)O1)O)O[C@H]1[C@@H]([C@@H]([C@H](C(CO)O1)O)O)O)NC(=O)C)O)O)O)O)O
LMSP0502AF03	-4.52	3.729	-0.4265	[C@H]([C@@H](/C=C/CCCCCCCCCCCCC)O)(NC(=O)CCCCCCCCCCCCCCCCCCC)CO[C@H]1[C@@H]([C@@H]([C@H](C(CO)O1)O[C@H]1[C@@H]([C@@H]([C@H](C(CO)O1)O[C@H]1[C@@H]([C@@H]([C@H](C(CO)O1)O)O[C@H]1[C@@H]([C@@H]([C@H](C(CO[C@H]2[C@@H]([C@@H]([C@H](C(CO)O2)O)O)NC(=O)C)O1)O)O[C@H]1[C@@H]([C@@H]([C@H](C(CO)O1)O)O)O)NC(=O)C)O)O)O)O)O
LMSP0502AF04	-4.6434	3.682	-0.4552	[C@H]([C@@H](/C=C/CCCCCCCCCCCCC)O)(NC(=O)CCCCCCCCCCCCCCCCCCCCC)CO[C@H]1[C@@H]([C@@H]([C@H](C(CO)O1)O[C@H]1[C@@H]([C@@H]([C@H](C(CO)O1)O[C@H]1[C@@H]([C@@H]([C@H](C(CO)O1)O)O[C@H]1[C@@H]([C@@H]([C@H](C(CO[C@H]2[C@@H]([C@@H]([C@H](C(CO)O2)O)O)NC(=O)C)O1)O)O[C@H]1[C@@H]([C@@H]([C@H](C(CO)O1)O)O)O)NC(=O)C)O)O)O)O)O
LMSP0502AF05	-4.7198	3.6137	-0.4744	[C@H]([C@@H](/C=C/CCCCCCCCCCCCC)O)(NC(=O)CCCCCCCCCCCCCCCCCCCCCCC)CO[C@H]1[C@@H]([C@@H]([C@H](C(CO)O1)O[C@H]1[C@@H]([C@@H]([C@H](C(CO)O1)O[C@H]1[C@@H]([C@@H]([C@H](C(CO)O1)O)O[C@H]1[C@@H]([C@@H]([C@H](C(CO[C@H]2[C@@H]([C@@H]([C@H](C(CO)O2)O)O)NC(=O)C)O1)O)O[C@H]1[C@@H]([C@@H]([C@H](C(CO)O1)O)O)O)NC(=O)C)O)O)O)O)O
LMSP0502AF06	-4.7106	3.5173	-0.4802	[C@H]([C@@H](/C=C/CCCCCCCCCCCCC)O)(NC(=O)CCCCCCCCCCCCCCCCCCCCCCCCC)CO[C@H]1[C@@H]([C@@H]([C@H](C(CO)O1)O[C@H]1[C@@H]([C@@H]([C@H](C(CO)O1)O[C@H]1[C@@H]([C@@H]([C@H](C(CO)O1)O)O[C@H]1[C@@H]([C@@H]([C@H](C(CO[C@H]2[C@@H]([C@@H]([C@H](C(CO)O2)O)O)NC(=O)C)O1)O)O[C@H]1[C@@H]([C@@H]([C@H](C(CO)O1)O)O)O)NC(=O)C)O)O)O)O)O
LMSP0502AF07	-4.6186	3.5271	-0.4857	[C@H]([C@@H](/C=C/CCCCCCCCCCCCC)O)(NC(=O)CCCCCCCCCCCCC/C=C\CCCCCCCC)CO[C@H]1[C@@H]([C@@H]([C@H](C(CO)O1)O[C@H]1[C@@H]([C@@H]([C@H](C(CO)O1)O[C@H]1[C@@H]([C@@H]([C@H](C(CO)O1)O)O[C@H]1[C@@H]([C@@H]([C@H](C(CO[C@H]2[C@@H]([C@@H]([C@H](C(CO)O2)O)O)NC(=O)C)O1)O)O[C@H]1[C@@H]([C@@H]([C@H](C(CO)O1)O)O)O)NC(=O)C)O)O)O)O)O
LMSP0502AF08	-4.5621	3.4191	-0.4747	[C@H]([C@@H](/C=C/CCCCCCCCCCCCC)O)(NC(=O)CCCCCCCCCCCCCCC/C=C\CCCCCCCC)CO[C@H]1[C@@H]([C@@H]([C@H](C(CO)O1)O[C@H]1[C@@H]([C@@H]([C@H](C(CO)O1)O[C@H]1[C@@H]([C@@H]([C@H](C(CO)O1)O)O[C@H]1[C@@H]([C@@H]([C@H](C(CO[C@H]2[C@@H]([C@@H]([C@H](C(CO)O2)O)O)NC(=O)C)O1)O)O[C@H]1[C@@H]([C@@H]([C@H](C(CO)O1)O)O)O)NC(=O)C)O)O)O)O)O
LMSP0502AG01	-5.0939	0.7562	-0.8253	[C@H]([C@@H](/C=C/CCCCCCCCCCCCC)O)(NC(=O)CCCCCCCCCCCCCCC)CO[C@H]1[C@@H]([C@@H]([C@H](C(CO)O1)O[C@H]1[C@@H]([C@@H]([C@H](C(CO)O1)O[C@H]1[C@@H]([C@@H]([C@H](C(CO)O1)O)O[C@H]1[C@@H]([C@@H]([C@H](C(CO[C@H]2[C@@H]([C@@H]([C@H](C(CO)O2)O[C@H]2[C@@H]([C@@H]([C@H](C(CO)O2)O)O)O)O)NC(=O)C)O1)O)O[C@H]1[C@@H]([C@@H]([C@H](C(CO)O1)O)O)O)NC(=O)C)O)O)O)O)O
LMSP0502AG02	-5.2782	0.7229	-0.885	[C@H]([C@@H](/C=C/CCCCCCCCCCCCC)O)(NC(=O)CCCCCCCCCCCCCCCCC)CO[C@H]1[C@@H]([C@@H]([C@H](C(CO)O1)O[C@H]1[C@@H]([C@@H]([C@H](C(CO)O1)O[C@H]1[C@@H]([C@@H]([C@H](C(CO)O1)O)O[C@H]1[C@@H]([C@@H]([C@H](C(CO[C@H]2[C@@H]([C@@H]([C@H](C(CO)O2)O[C@H]2[C@@H]([C@@H]([C@H](C(CO)O2)O)O)O)O)NC(=O)C)O1)O)O[C@H]1[C@@H]([C@@H]([C@H](C(CO)O1)O)O)O)NC(=O)C)O)O)O)O)O
LMSP0502AG03	-5.4121	0.6849	-0.9372	[C@H]([C@@H](/C=C/CCCCCCCCCCCCC)O)(NC(=O)CCCCCCCCCCCCCCCCCCC)CO[C@H]1[C@@H]([C@@H]([C@H](C(CO)O1)O[C@H]1[C@@H]([C@@H]([C@H](C(CO)O1)O[C@H]1[C@@H]([C@@H]([C@H](C(CO)O1)O)O[C@H]1[C@@H]([C@@H]([C@H](C(CO[C@H]2[C@@H]([C@@H]([C@H](C(CO)O2)O[C@H]2[C@@H]([C@@H]([C@H](C(CO)O2)O)O)O)O)NC(=O)C)O1)O)O[C@H]1[C@@H]([C@@H]([C@H](C(CO)O1)O)O)O)NC(=O)C)O)O)O)O)O
LMSP0502AG04	-5.4979	0.6371	-0.9817	[C@H]([C@@H](/C=C/CCCCCCCCCCCCC)O)(NC(=O)CCCCCCCCCCCCCCCCCCCCC)CO[C@H]1[C@@H]([C@@H]([C@H](C(CO)O1)O[C@H]1[C@@H]([C@@H]([C@H](C(CO)O1)O[C@H]1[C@@H]([C@@H]([C@H](C(CO)O1)O)O[C@H]1[C@@H]([C@@H]([C@H](C(CO[C@H]2[C@@H]([C@@H]([C@H](C(CO)O2)O[C@H]2[C@@H]([C@@H]([C@H](C(CO)O2)O)O)O)O)NC(=O)C)O1)O)O[C@H]1[C@@H]([C@@H]([C@H](C(CO)O1)O)O)O)NC(=O)C)O)O)O)O)O
LMSP0502AG05	-5.5345	0.5842	-1.0115	[C@H]([C@@H](/C=C/CCCCCCCCCCCCC)O)(NC(=O)CCCCCCCCCCCCCCCCCCCCCCC)CO[C@H]1[C@@H]([C@@H]([C@H](C(CO)O1)O[C@H]1[C@@H]([C@@H]([C@H](C(CO)O1)O[C@H]1[C@@H]([C@@H]([C@H](C(CO)O1)O)O[C@H]1[C@@H]([C@@H]([C@H](C(CO[C@H]2[C@@H]([C@@H]([C@H](C(CO)O2)O[C@H]2[C@@H]([C@@H]([C@H](C(CO)O2)O)O)O)O)NC(=O)C)O1)O)O[C@H]1[C@@H]([C@@H]([C@H](C(CO)O1)O)O)O)NC(=O)C)O)O)O)O)O
LMSP0502AG06	-5.4871	0.5253	-1.0165	[C@H]([C@@H](/C=C/CCCCCCCCCCCCC)O)(NC(=O)CCCCCCCCCCCCCCCCCCCCCCCCC)CO[C@H]1[C@@H]([C@@H]([C@H](C(CO)O1)O[C@H]1[C@@H]([C@@H]([C@H](C(CO)O1)O[C@H]1[C@@H]([C@@H]([C@H](C(CO)O1)O)O[C@H]1[C@@H]([C@@H]([C@H](C(CO[C@H]2[C@@H]([C@@H]([C@H](C(CO)O2)O[C@H]2[C@@H]([C@@H]([C@H](C(CO)O2)O)O)O)O)NC(=O)C)O1)O)O[C@H]1[C@@H]([C@@H]([C@H](C(CO)O1)O)O)O)NC(=O)C)O)O)O)O)O
LMSP0502AG07	-5.4191	0.5369	-1.0255	[C@H]([C@@H](/C=C/CCCCCCCCCCCCC)O)(NC(=O)CCCCCCCCCCCCC/C=C\CCCCCCCC)CO[C@H]1[C@@H]([C@@H]([C@H](C(CO)O1)O[C@H]1[C@@H]([C@@H]([C@H](C(CO)O1)O[C@H]1[C@@H]([C@@H]([C@H](C(CO)O1)O)O[C@H]1[C@@H]([C@@H]([C@H](C(CO[C@H]2[C@@H]([C@@H]([C@H](C(CO)O2)O[C@H]2[C@@H]([C@@H]([C@H](C(CO)O2)O)O)O)O)NC(=O)C)O1)O)O[C@H]1[C@@H]([C@@H]([C@H](C(CO)O1)O)O)O)NC(=O)C)O)O)O)O)O
LMSP0502AG08	-5.3228	0.4783	-1.0025	[C@H]([C@@H](/C=C/CCCCCCCCCCCCC)O)(NC(=O)CCCCCCCCCCCCCCC/C=C\CCCCCCCC)CO[C@H]1[C@@H]([C@@H]([C@H](C(CO)O1)O[C@H]1[C@@H]([C@@H]([C@H](C(CO)O1)O[C@H]1[C@@H]([C@@H]([C@H](C(CO)O1)O)O[C@H]1[C@@H]([C@@H]([C@H](C(CO[C@H]2[C@@H]([C@@H]([C@H](C(CO)O2)O[C@H]2[C@@H]([C@@H]([C@H](C(CO)O2)O)O)O)O)NC(=O)C)O1)O)O[C@H]1[C@@H]([C@@H]([C@H](C(CO)O1)O)O)O)NC(=O)C)O)O)O)O)O
LMSP0502AH01	-4.7547	-1.9359	-0.4785	[C@H]([C@@H](/C=C/CCCCCCCCCCCCC)O)(NC(=O)CCCCCCCCCCCCCCC)CO[C@H]1[C@@H]([C@@H]([C@H](C(CO)O1)O[C@H]1[C@@H]([C@@H]([C@H](C(CO)O1)O[C@H]1[C@@H]([C@@H]([C@H](C(CO)O1)O)O[C@H]1[C@@H]([C@@H]([C@H](C(CO[C@H]2[C@@H]([C@@H]([C@H](C(CO)O2)O[C@H]2[C@@H]([C@@H]([C@H](C(CO)O2)O)O)O)O[C@H]2[C@H]([C@@H]([C@H](C(C)O2)O)O)O)NC(=O)C)O1)O)O[C@H]1[C@@H]([C@@H]([C@H](C(CO)O1)O)O)O)NC(=O)C)O)O)O)O)O
LMSP0502AH02	-4.8981	-1.9989	-0.5257	[C@H]([C@@H](/C=C/CCCCCCCCCCCCC)O)(NC(=O)CCCCCCCCCCCCCCCCC)CO[C@H]1[C@@H]([C@@H]([C@H](C(CO)O1)O[C@H]1[C@@H]([C@@H]([C@H](C(CO)O1)O[C@H]1[C@@H]([C@@H]([C@H](C(CO)O1)O)O[C@H]1[C@@H]([C@@H]([C@H](C(CO[C@H]2[C@@H]([C@@H]([C@H](C(CO)O2)O[C@H]2[C@@H]([C@@H]([C@H](C(CO)O2)O)O)O)O[C@H]2[C@H]([C@@H]([C@H](C(C)O2)O)O)O)NC(=O)C)O1)O)O[C@H]1[C@@H]([C@@H]([C@H](C(CO)O1)O)O)O)NC(=O)C)O)O)O)O)O
LMSP0502AH03	-4.9992	-2.0583	-0.5711	[C@H]([C@@H](/C=C/CCCCCCCCCCCCC)O)(NC(=O)CCCCCCCCCCCCCCCCCCC)CO[C@H]1[C@@H]([C@@H]([C@H](C(CO)O1)O[C@H]1[C@@H]([C@@H]([C@H](C(CO)O1)O[C@H]1[C@@H]([C@@H]([C@H](C(CO)O1)O)O[C@H]1[C@@H]([C@@H]([C@H](C(CO[C@H]2[C@@H]([C@@H]([C@H](C(CO)O2)O[C@H]2[C@@H]([C@@H]([C@H](C(CO)O2)O)O)O)O[C@H]2[C@H]([C@@H]([C@H](C(C)O2)O)O)O)NC(=O)C)O1)O)O[C@H]1[C@@H]([C@@H]([C@H](C(CO)O1)O)O)O)NC(=O)C)O)O)O)O)O
LMSP0502AH04	-5.0582	-2.1161	-0.6149	[C@H]([C@@H](/C=C/CCCCCCCCCCCCC)O)(NC(=O)CCCCCCCCCCCCCCCCCCCCC)CO[C@H]1[C@@H]([C@@H]([C@H](C(CO)O1)O[C@H]1[C@@H]([C@@H]([C@H](C(CO)O1)O[C@H]1[C@@H]([C@@H]([C@H](C(CO)O1)O)O[C@H]1[C@@H]([C@@H]([C@H](C(CO[C@H]2[C@@H]([C@@H]([C@H](C(CO)O2)O[C@H]2[C@@H]([C@@H]([C@H](C(CO)O2)O)O)O)O[C@H]2[C@H]([C@@H]([C@H](C(C)O2)O)O)O)NC(=O)C)O1)O)O[C@H]1[C@@H]([C@@H]([C@H](C(CO)O1)O)O)O)NC(=O)C)O)O)O)O)O
LMSP0502AH05	-5.0754	-2.1673	-0.6486	[C@H]([C@@H](/C=C/CCCCCCCCCCCCC)O)(NC(=O)CCCCCCCCCCCCCCCCCCCCCCC)CO[C@H]1[C@@H]([C@@H]([C@H](C(CO)O1)O[C@H]1[C@@H]([C@@H]([C@H](C(CO)O1)O[C@H]1[C@@H]([C@@H]([C@H](C(CO)O1)O)O[C@H]1[C@@H]([C@@H]([C@H](C(CO[C@H]2[C@@H]([C@@H]([C@H](C(CO)O2)O[C@H]2[C@@H]([C@@H]([C@H](C(CO)O2)O)O)O)O[C@H]2[C@H]([C@@H]([C@H](C(C)O2)O)O)O)NC(=O)C)O1)O)O[C@H]1[C@@H]([C@@H]([C@H](C(CO)O1)O)O)O)NC(=O)C)O)O)O)O)O
LMSP0502AH06	-5.0197	-2.2084	-0.6608	[C@H]([C@@H](/C=C/CCCCCCCCCCCCC)O)(NC(=O)CCCCCCCCCCCCCCCCCCCCCCCCC)CO[C@H]1[C@@H]([C@@H]([C@H](C(CO)O1)O[C@H]1[C@@H]([C@@H]([C@H](C(CO)O1)O[C@H]1[C@@H]([C@@H]([C@H](C(CO)O1)O)O[C@H]1[C@@H]([C@@H]([C@H](C(CO[C@H]2[C@@H]([C@@H]([C@H](C(CO)O2)O[C@H]2[C@@H]([C@@H]([C@H](C(CO)O2)O)O)O)O[C@H]2[C@H]([C@@H]([C@H](C(C)O2)O)O)O)NC(=O)C)O1)O)O[C@H]1[C@@H]([C@@H]([C@H](C(CO)O1)O)O)O)NC(=O)C)O)O)O)O)O
LMSP0502AH07	-4.9659	-2.196	-0.6705	[C@H]([C@@H](/C=C/CCCCCCCCCCCCC)O)(NC(=O)CCCCCCCCCCCCC/C=C\CCCCCCCC)CO[C@H]1[C@@H]([C@@H]([C@H](C(CO)O1)O[C@H]1[C@@H]([C@@H]([C@H](C(CO)O1)O[C@H]1[C@@H]([C@@H]([C@H](C(CO)O1)O)O[C@H]1[C@@H]([C@@H]([C@H](C(CO[C@H]2[C@@H]([C@@H]([C@H](C(CO)O2)O[C@H]2[C@@H]([C@@H]([C@H](C(CO)O2)O)O)O)O[C@H]2[C@H]([C@@H]([C@H](C(C)O2)O)O)O)NC(=O)C)O1)O)O[C@H]1[C@@H]([C@@H]([C@H](C(CO)O1)O)O)O)NC(=O)C)O)O)O)O)O
LMSP0502AH08	-4.8677	-2.2233	-0.6561	[C@H]([C@@H](/C=C/CCCCCCCCCCCCC)O)(NC(=O)CCCCCCCCCCCCCCC/C=C\CCCCCCCC)CO[C@H]1[C@@H]([C@@H]([C@H](C(CO)O1)O[C@H]1[C@@H]([C@@H]([C@H](C(CO)O1)O[C@H]1[C@@H]([C@@H]([C@H](C(CO)O1)O)O[C@H]1[C@@H]([C@@H]([C@H](C(CO[C@H]2[C@@H]([C@@H]([C@H](C(CO)O2)O[C@H]2[C@@H]([C@@H]([C@H](C(CO)O2)O)O)O)O[C@H]2[C@H]([C@@H]([C@H](C(C)O2)O)O)O)NC(=O)C)O1)O)O[C@H]1[C@@H]([C@@H]([C@H](C(CO)O1)O)O)O)NC(=O)C)O)O)O)O)O
LMSP0502AI01	-4.6873	4.8726	-0.3667	[C@H]([C@@H](/C=C/CCCCCCCCCCCCC)O)(NC(=O)CCCCCCCCCCCCCCC)CO[C@H]1[C@@H]([C@@H]([C@H](C(CO)O1)O[C@H]1[C@@H]([C@@H]([C@H](C(CO)O1)O[C@H]1[C@@H]([C@@H]([C@H](C(CO)O1)O)O[C@H]1[C@@H]([C@@H]([C@H](C(CO)O1)O)O[C@H]1[C@@H]([C@@H]([C@H](C(CO)O1)O)O)O[C@H]1[C@H]([C@@H]([C@H](C(C)O1)O)O)O)NC(=O)C)O)O)O)O)O
LMSP0502AI02	-4.8958	4.8472	-0.4252	[C@H]([C@@H](/C=C/CCCCCCCCCCCCC)O)(NC(=O)CCCCCCCCCCCCCCCCC)CO[C@H]1[C@@H]([C@@H]([C@H](C(CO)O1)O[C@H]1[C@@H]([C@@H]([C@H](C(CO)O1)O[C@H]1[C@@H]([C@@H]([C@H](C(CO)O1)O)O[C@H]1[C@@H]([C@@H]([C@H](C(CO)O1)O)O[C@H]1[C@@H]([C@@H]([C@H](C(CO)O1)O)O)O[C@H]1[C@H]([C@@H]([C@H](C(C)O1)O)O)O)NC(=O)C)O)O)O)O)O
LMSP0502AI03	-5.0643	4.7967	-0.4753	[C@H]([C@@H](/C=C/CCCCCCCCCCCCC)O)(NC(=O)CCCCCCCCCCCCCCCCCCC)CO[C@H]1[C@@H]([C@@H]([C@H](C(CO)O1)O[C@H]1[C@@H]([C@@H]([C@H](C(CO)O1)O[C@H]1[C@@H]([C@@H]([C@H](C(CO)O1)O)O[C@H]1[C@@H]([C@@H]([C@H](C(CO)O1)O)O[C@H]1[C@@H]([C@@H]([C@H](C(CO)O1)O)O)O[C@H]1[C@H]([C@@H]([C@H](C(C)O1)O)O)O)NC(=O)C)O)O)O)O)O
LMSP0502AI04	-5.198	4.7189	-0.5206	[C@H]([C@@H](/C=C/CCCCCCCCCCCCC)O)(NC(=O)CCCCCCCCCCCCCCCCCCCCC)CO[C@H]1[C@@H]([C@@H]([C@H](C(CO)O1)O[C@H]1[C@@H]([C@@H]([C@H](C(CO)O1)O[C@H]1[C@@H]([C@@H]([C@H](C(CO)O1)O)O[C@H]1[C@@H]([C@@H]([C@H](C(CO)O1)O)O[C@H]1[C@@H]([C@@H]([C@H](C(CO)O1)O)O)O[C@H]1[C@H]([C@@H]([C@H](C(C)O1)O)O)O)NC(=O)C)O)O)O)O)O
LMSP0502AI05	-5.2932	4.6201	-0.5597	[C@H]([C@@H](/C=C/CCCCCCCCCCCCC)O)(NC(=O)CCCCCCCCCCCCCCCCCCCCCCC)CO[C@H]1[C@@H]([C@@H]([C@H](C(CO)O1)O[C@H]1[C@@H]([C@@H]([C@H](C(CO)O1)O[C@H]1[C@@H]([C@@H]([C@H](C(CO)O1)O)O[C@H]1[C@@H]([C@@H]([C@H](C(CO)O1)O)O[C@H]1[C@@H]([C@@H]([C@H](C(CO)O1)O)O)O[C@H]1[C@H]([C@@H]([C@H](C(C)O1)O)O)O)NC(=O)C)O)O)O)O)O
LMSP0502AI06	-5.3148	4.4962	-0.5792	[C@H]([C@@H](/C=C/CCCCCCCCCCCCC)O)(NC(=O)CCCCCCCCCCCCCCCCCCCCCCCCC)CO[C@H]1[C@@H]([C@@H]([C@H](C(CO)O1)O[C@H]1[C@@H]([C@@H]([C@H](C(CO)O1)O[C@H]1[C@@H]([C@@H]([C@H](C(CO)O1)O)O[C@H]1[C@@H]([C@@H]([C@H](C(CO)O1)O)O[C@H]1[C@@H]([C@@H]([C@H](C(CO)O1)O)O)O[C@H]1[C@H]([C@@H]([C@H](C(C)O1)O)O)O)NC(=O)C)O)O)O)O)O
LMSP0502AI07	-5.208	4.5069	-0.5849	[C@H]([C@@H](/C=C/CCCCCCCCCCCCC)O)(NC(=O)CCCCCCCCCCCCC/C=C\CCCCCCCC)CO[C@H]1[C@@H]([C@@H]([C@H](C(CO)O1)O[C@H]1[C@@H]([C@@H]([C@H](C(CO)O1)O[C@H]1[C@@H]([C@@H]([C@H](C(CO)O1)O)O[C@H]1[C@@H]([C@@H]([C@H](C(CO)O1)O)O[C@H]1[C@@H]([C@@H]([C@H](C(CO)O1)O)O)O[C@H]1[C@H]([C@@H]([C@H](C(C)O1)O)O)O)NC(=O)C)O)O)O)O)O
LMSP0502AI08	-5.1893	4.3777	-0.5882	[C@H]([C@@H](/C=C/CCCCCCCCCCCCC)O)(NC(=O)CCCCCCCCCCCCCCC/C=C\CCCCCCCC)CO[C@H]1[C@@H]([C@@H]([C@H](C(CO)O1)O[C@H]1[C@@H]([C@@H]([C@H](C(CO)O1)O[C@H]1[C@@H]([C@@H]([C@H](C(CO)O1)O)O[C@H]1[C@@H]([C@@H]([C@H](C(CO)O1)O)O[C@H]1[C@@H]([C@@H]([C@H](C(CO)O1)O)O)O[C@H]1[C@H]([C@@H]([C@H](C(C)O1)O)O)O)NC(=O)C)O)O)O)O)O
LMSP0502AJ01	-6.1389	1.4789	-1.4284	[C@H]([C@@H](/C=C/CCCCCCCCCCCCC)O)(NC(=O)CCCCCCCCCCCCCCC)CO[C@H]1[C@@H]([C@@H]([C@H](C(CO)O1)O[C@H]1[C@@H]([C@@H]([C@H](C(CO)O1)O[C@H]1[C@@H]([C@@H]([C@H](C(CO)O1)O)O[C@H]1[C@@H]([C@@H]([C@H](C(CO)O1)O)O[C@H]1[C@@H]([C@@H]([C@H](C(CO)O1)O)O[C@H]1[C@@H]([C@@H]([C@H](C(CO)O1)O)O)NC(=O)C)O[C@H]1[C@H]([C@@H]([C@H](C(C)O1)O)O)O)NC(=O)C)O)O)O)O)O
LMSP0502AJ02	-6.2944	1.4029	-1.4998	[C@H]([C@@H](/C=C/CCCCCCCCCCCCC)O)(NC(=O)CCCCCCCCCCCCCCCCC)CO[C@H]1[C@@H]([C@@H]([C@H](C(CO)O1)O[C@H]1[C@@H]([C@@H]([C@H](C(CO)O1)O[C@H]1[C@@H]([C@@H]([C@H](C(CO)O1)O)O[C@H]1[C@@H]([C@@H]([C@H](C(CO)O1)O)O[C@H]1[C@@H]([C@@H]([C@H](C(CO)O1)O)O[C@H]1[C@@H]([C@@H]([C@H](C(CO)O1)O)O)NC(=O)C)O[C@H]1[C@H]([C@@H]([C@H](C(C)O1)O)O)O)NC(=O)C)O)O)O)O)O
LMSP0502AJ03	-6.4094	1.3181	-1.5527	[C@H]([C@@H](/C=C/CCCCCCCCCCCCC)O)(NC(=O)CCCCCCCCCCCCCCCCCCC)CO[C@H]1[C@@H]([C@@H]([C@H](C(CO)O1)O[C@H]1[C@@H]([C@@H]([C@H](C(CO)O1)O[C@H]1[C@@H]([C@@H]([C@H](C(CO)O1)O)O[C@H]1[C@@H]([C@@H]([C@H](C(CO)O1)O)O[C@H]1[C@@H]([C@@H]([C@H](C(CO)O1)O)O[C@H]1[C@@H]([C@@H]([C@H](C(CO)O1)O)O)NC(=O)C)O[C@H]1[C@H]([C@@H]([C@H](C(C)O1)O)O)O)NC(=O)C)O)O)O)O)O
LMSP0502AJ04	-6.4839	1.2207	-1.5892	[C@H]([C@@H](/C=C/CCCCCCCCCCCCC)O)(NC(=O)CCCCCCCCCCCCCCCCCCCCC)CO[C@H]1[C@@H]([C@@H]([C@H](C(CO)O1)O[C@H]1[C@@H]([C@@H]([C@H](C(CO)O1)O[C@H]1[C@@H]([C@@H]([C@H](C(CO)O1)O)O[C@H]1[C@@H]([C@@H]([C@H](C(CO)O1)O)O[C@H]1[C@@H]([C@@H]([C@H](C(CO)O1)O)O[C@H]1[C@@H]([C@@H]([C@H](C(CO)O1)O)O)NC(=O)C)O[C@H]1[C@H]([C@@H]([C@H](C(C)O1)O)O)O)NC(=O)C)O)O)O)O)O
LMSP0502AJ05	-6.5165	1.1163	-1.6091	[C@H]([C@@H](/C=C/CCCCCCCCCCCCC)O)(NC(=O)CCCCCCCCCCCCCCCCCCCCCCC)CO[C@H]1[C@@H]([C@@H]([C@H](C(CO)O1)O[C@H]1[C@@H]([C@@H]([C@H](C(CO)O1)O[C@H]1[C@@H]([C@@H]([C@H](C(CO)O1)O)O[C@H]1[C@@H]([C@@H]([C@H](C(CO)O1)O)O[C@H]1[C@@H]([C@@H]([C@H](C(CO)O1)O)O[C@H]1[C@@H]([C@@H]([C@H](C(CO)O1)O)O)NC(=O)C)O[C@H]1[C@H]([C@@H]([C@H](C(C)O1)O)O)O)NC(=O)C)O)O)O)O)O
LMSP0502AJ06	-6.477	1.0098	-1.6029	[C@H]([C@@H](/C=C/CCCCCCCCCCCCC)O)(NC(=O)CCCCCCCCCCCCCCCCCCCCCCCCC)CO[C@H]1[C@@H]([C@@H]([C@H](C(CO)O1)O[C@H]1[C@@H]([C@@H]([C@H](C(CO)O1)O[C@H]1[C@@H]([C@@H]([C@H](C(CO)O1)O)O[C@H]1[C@@H]([C@@H]([C@H](C(CO)O1)O)O[C@H]1[C@@H]([C@@H]([C@H](C(CO)O1)O)O[C@H]1[C@@H]([C@@H]([C@H](C(CO)O1)O)O)NC(=O)C)O[C@H]1[C@H]([C@@H]([C@H](C(C)O1)O)O)O)NC(=O)C)O)O)O)O)O
LMSP0502AJ07	-6.3982	1.0251	-1.6152	[C@H]([C@@H](/C=C/CCCCCCCCCCCCC)O)(NC(=O)CCCCCCCCCCCCC/C=C\CCCCCCCC)CO[C@H]1[C@@H]([C@@H]([C@H](C(CO)O1)O[C@H]1[C@@H]([C@@H]([C@H](C(CO)O1)O[C@H]1[C@@H]([C@@H]([C@H](C(CO)O1)O)O[C@H]1[C@@H]([C@@H]([C@H](C(CO)O1)O)O[C@H]1[C@@H]([C@@H]([C@H](C(CO)O1)O)O[C@H]1[C@@H]([C@@H]([C@H](C(CO)O1)O)O)NC(=O)C)O[C@H]1[C@H]([C@@H]([C@H](C(C)O1)O)O)O)NC(=O)C)O)O)O)O)O
LMSP0502AJ08	-6.324	0.9298	-1.5785	[C@H]([C@@H](/C=C/CCCCCCCCCCCCC)O)(NC(=O)CCCCCCCCCCCCCCC/C=C\CCCCCCCC)CO[C@H]1[C@@H]([C@@H]([C@H](C(CO)O1)O[C@H]1[C@@H]([C@@H]([C@H](C(CO)O1)O[C@H]1[C@@H]([C@@H]([C@H](C(CO)O1)O)O[C@H]1[C@@H]([C@@H]([C@H](C(CO)O1)O)O[C@H]1[C@@H]([C@@H]([C@H](C(CO)O1)O)O[C@H]1[C@@H]([C@@H]([C@H](C(CO)O1)O)O)NC(=O)C)O[C@H]1[C@H]([C@@H]([C@H](C(C)O1)O)O)O)NC(=O)C)O)O)O)O)O
LMSP0502AK01	-6.1663	1.8125	-1.3599	[C@H]([C@@H](/C=C/CCCCCCCCCCCCC)O)(NC(=O)CCCCCCCCCCCCCCC)CO[C@H]1[C@@H]([C@@H]([C@H](C(CO)O1)O[C@H]1[C@@H]([C@@H]([C@H](C(CO)O1)O[C@H]1[C@@H]([C@@H]([C@H](C(CO)O1)O)O[C@H]1[C@@H]([C@@H]([C@H](C(CO)O1)O)O[C@H]1[C@@H]([C@@H]([C@H](C(CO)O1)O)O[C@H]1[C@@H]([C@@H]([C@H](C(CO)O1)O)O)O)O[C@H]1[C@H]([C@@H]([C@H](C(C)O1)O)O)O)NC(=O)C)O)O)O)O)O
LMSP0502AK02	-6.3266	1.7379	-1.434	[C@H]([C@@H](/C=C/CCCCCCCCCCCCC)O)(NC(=O)CCCCCCCCCCCCCCCCC)CO[C@H]1[C@@H]([C@@H]([C@H](C(CO)O1)O[C@H]1[C@@H]([C@@H]([C@H](C(CO)O1)O[C@H]1[C@@H]([C@@H]([C@H](C(CO)O1)O)O[C@H]1[C@@H]([C@@H]([C@H](C(CO)O1)O)O[C@H]1[C@@H]([C@@H]([C@H](C(CO)O1)O)O[C@H]1[C@@H]([C@@H]([C@H](C(CO)O1)O)O)O)O[C@H]1[C@H]([C@@H]([C@H](C(C)O1)O)O)O)NC(=O)C)O)O)O)O)O
LMSP0502AK03	-6.4463	1.6537	-1.4893	[C@H]([C@@H](/C=C/CCCCCCCCCCCCC)O)(NC(=O)CCCCCCCCCCCCCCCCCCC)CO[C@H]1[C@@H]([C@@H]([C@H](C(CO)O1)O[C@H]1[C@@H]([C@@H]([C@H](C(CO)O1)O[C@H]1[C@@H]([C@@H]([C@H](C(CO)O1)O)O[C@H]1[C@@H]([C@@H]([C@H](C(CO)O1)O)O[C@H]1[C@@H]([C@@H]([C@H](C(CO)O1)O)O[C@H]1[C@@H]([C@@H]([C@H](C(CO)O1)O)O)O)O[C@H]1[C@H]([C@@H]([C@H](C(C)O1)O)O)O)NC(=O)C)O)O)O)O)O
LMSP0502AK04	-6.5262	1.5543	-1.5282	[C@H]([C@@H](/C=C/CCCCCCCCCCCCC)O)(NC(=O)CCCCCCCCCCCCCCCCCCCCC)CO[C@H]1[C@@H]([C@@H]([C@H](C(CO)O1)O[C@H]1[C@@H]([C@@H]([C@H](C(CO)O1)O[C@H]1[C@@H]([C@@H]([C@H](C(CO)O1)O)O[C@H]1[C@@H]([C@@H]([C@H](C(CO)O1)O)O[C@H]1[C@@H]([C@@H]([C@H](C(CO)O1)O)O[C@H]1[C@@H]([C@@H]([C@H](C(CO)O1)O)O)O)O[C@H]1[C@H]([C@@H]([C@H](C(C)O1)O)O)O)NC(=O)C)O)O)O)O)O
LMSP0502AK05	-6.5648	1.4471	-1.5495	[C@H]([C@@H](/C=C/CCCCCCCCCCCCC)O)(NC(=O)CCCCCCCCCCCCCCCCCCCCCCC)CO[C@H]1[C@@H]([C@@H]([C@H](C(CO)O1)O[C@H]1[C@@H]([C@@H]([C@H](C(CO)O1)O[C@H]1[C@@H]([C@@H]([C@H](C(CO)O1)O)O[C@H]1[C@@H]([C@@H]([C@H](C(CO)O1)O)O[C@H]1[C@@H]([C@@H]([C@H](C(CO)O1)O)O[C@H]1[C@@H]([C@@H]([C@H](C(CO)O1)O)O)O)O[C@H]1[C@H]([C@@H]([C@H](C(C)O1)O)O)O)NC(=O)C)O)O)O)O)O
LMSP0502AK06	-6.5305	1.3353	-1.5427	[C@H]([C@@H](/C=C/CCCCCCCCCCCCC)O)(NC(=O)CCCCCCCCCCCCCCCCCCCCCCCCC)CO[C@H]1[C@@H]([C@@H]([C@H](C(CO)O1)O[C@H]1[C@@H]([C@@H]([C@H](C(CO)O1)O[C@H]1[C@@H]([C@@H]([C@H](C(CO)O1)O)O[C@H]1[C@@H]([C@@H]([C@H](C(CO)O1)O)O[C@H]1[C@@H]([C@@H]([C@H](C(CO)O1)O)O[C@H]1[C@@H]([C@@H]([C@H](C(CO)O1)O)O)O)O[C@H]1[C@H]([C@@H]([C@H](C(C)O1)O)O)O)NC(=O)C)O)O)O)O)O
LMSP0502AK07	-6.4482	1.3511	-1.5555	[C@H]([C@@H](/C=C/CCCCCCCCCCCCC)O)(NC(=O)CCCCCCCCCCCCC/C=C\CCCCCCCC)CO[C@H]1[C@@H]([C@@H]([C@H](C(CO)O1)O[C@H]1[C@@H]([C@@H]([C@H](C(CO)O1)O[C@H]1[C@@H]([C@@H]([C@H](C(CO)O1)O)O[C@H]1[C@@H]([C@@H]([C@H](C(CO)O1)O)O[C@H]1[C@@H]([C@@H]([C@H](C(CO)O1)O)O[C@H]1[C@@H]([C@@H]([C@H](C(CO)O1)O)O)O)O[C@H]1[C@H]([C@@H]([C@H](C(C)O1)O)O)O)NC(=O)C)O)O)O)O)O
LMSP0502AK08	-6.378	1.2483	-1.5176	[C@H]([C@@H](/C=C/CCCCCCCCCCCCC)O)(NC(=O)CCCCCCCCCCCCCCC/C=C\CCCCCCCC)CO[C@H]1[C@@H]([C@@H]([C@H](C(CO)O1)O[C@H]1[C@@H]([C@@H]([C@H](C(CO)O1)O[C@H]1[C@@H]([C@@H]([C@H](C(CO)O1)O)O[C@H]1[C@@H]([C@@H]([C@H](C(CO)O1)O)O[C@H]1[C@@H]([C@@H]([C@H](C(CO)O1)O)O[C@H]1[C@@H]([C@@H]([C@H](C(CO)O1)O)O)O)O[C@H]1[C@H]([C@@H]([C@H](C(C)O1)O)O)O)NC(=O)C)O)O)O)O)O
LMSP0502AL01	4.5676	6.8168	2.8187	[C@H]([C@@H](/C=C/CCCCCCCCCCCCC)O)(NC(=O)CCCCCCCCCCCCCCC)CO[C@H]1[C@@H]([C@@H]([C@H](C(CO)O1)O[C@H]1[C@@H]([C@@H]([C@H](C(CO)O1)O[C@H]1[C@@H]([C@@H]([C@H](C(CO)O1)O)O[C@H]1[C@@H]([C@@H]([C@H](C(CO)O1)O)O)O)O)O)O)O)O
LMSP0502AL02	4.2905	6.871	2.8331	[C@H]([C@@H](/C=C/CCCCCCCCCCCCC)O)(NC(=O)CCCCCCCCCCCCCCCCC)CO[C@H]1[C@@H]([C@@H]([C@H](C(CO)O1)O[C@H]1[C@@H]([C@@H]([C@H](C(CO)O1)O[C@H]1[C@@H]([C@@H]([C@H](C(CO)O1)O)O[C@H]1[C@@H]([C@@H]([C@H](C(CO)O1)O)O)O)O)O)O)O)O
LMSP0502AL03	4.0233	6.9086	2.8322	[C@H]([C@@H](/C=C/CCCCCCCCCCCCC)O)(NC(=O)CCCCCCCCCCCCCCCCCCC)CO[C@H]1[C@@H]([C@@H]([C@H](C(CO)O1)O[C@H]1[C@@H]([C@@H]([C@H](C(CO)O1)O[C@H]1[C@@H]([C@@H]([C@H](C(CO)O1)O)O[C@H]1[C@@H]([C@@H]([C@H](C(CO)O1)O)O)O)O)O)O)O)O
LMSP0502AL04	3.7612	6.9321	2.816	[C@H]([C@@H](/C=C/CCCCCCCCCCCCC)O)(NC(=O)CCCCCCCCCCCCCCCCCCCCC)CO[C@H]1[C@@H]([C@@H]([C@H](C(CO)O1)O[C@H]1[C@@H]([C@@H]([C@H](C(CO)O1)O[C@H]1[C@@H]([C@@H]([C@H](C(CO)O1)O)O[C@H]1[C@@H]([C@@H]([C@H](C(CO)O1)O)O)O)O)O)O)O)O
LMSP0502AL05	3.517	6.9386	2.7894	[C@H]([C@@H](/C=C/CCCCCCCCCCCCC)O)(NC(=O)CCCCCCCCCCCCCCCCCCCCCCC)CO[C@H]1[C@@H]([C@@H]([C@H](C(CO)O1)O[C@H]1[C@@H]([C@@H]([C@H](C(CO)O1)O[C@H]1[C@@H]([C@@H]([C@H](C(CO)O1)O)O[C@H]1[C@@H]([C@@H]([C@H](C(CO)O1)O)O)O)O)O)O)O)O
LMSP0502AL06	3.3141	6.9081	2.7467	[C@H]([C@@H](/C=C/CCCCCCCCCCCCC)O)(NC(=O)CCCCCCCCCCCCCCCCCCCCCCCCC)CO[C@H]1[C@@H]([C@@H]([C@H](C(CO)O1)O[C@H]1[C@@H]([C@@H]([C@H](C(CO)O1)O[C@H]1[C@@H]([C@@H]([C@H](C(CO)O1)O)O[C@H]1[C@@H]([C@@H]([C@H](C(CO)O1)O)O)O)O)O)O)O)O
LMSP0502AL07	3.4803	6.874	2.7383	[C@H]([C@@H](/C=C/CCCCCCCCCCCCC)O)(NC(=O)CCCCCCCCCCCCC/C=C\CCCCCCCC)CO[C@H]1[C@@H]([C@@H]([C@H](C(CO)O1)O[C@H]1[C@@H]([C@@H]([C@H](C(CO)O1)O[C@H]1[C@@H]([C@@H]([C@H](C(CO)O1)O)O[C@H]1[C@@H]([C@@H]([C@H](C(CO)O1)O)O)O)O)O)O)O)O
LMSP0502AL08	3.3169	6.8382	2.691	[C@H]([C@@H](/C=C/CCCCCCCCCCCCC)O)(NC(=O)CCCCCCCCCCCCCCC/C=C\CCCCCCCC)CO[C@H]1[C@@H]([C@@H]([C@H](C(CO)O1)O[C@H]1[C@@H]([C@@H]([C@H](C(CO)O1)O[C@H]1[C@@H]([C@@H]([C@H](C(CO)O1)O)O[C@H]1[C@@H]([C@@H]([C@H](C(CO)O1)O)O)O)O)O)O)O)O
LMSP0502AM01	-0.7061	6.9062	1.8049	[C@H]([C@@H](/C=C/CCCCCCCCCCCCC)O)(NC(=O)CCCCCCCCCCCCCCC)CO[C@H]1[C@@H]([C@@H]([C@H](C(CO)O1)O[C@H]1[C@@H]([C@@H]([C@H](C(CO)O1)O[C@H]1[C@@H]([C@@H]([C@H](C(CO)O1)O)O[C@H]1[C@@H]([C@@H]([C@H](C(CO)O1)O)O[C@H]1[C@@H]([C@@H]([C@H](C(CO)O1)O)O)O)O)O)O)O)O)O
LMSP0502AM02	-0.9484	6.9225	1.7799	[C@H]([C@@H](/C=C/CCCCCCCCCCCCC)O)(NC(=O)CCCCCCCCCCCCCCCCC)CO[C@H]1[C@@H]([C@@H]([C@H](C(CO)O1)O[C@H]1[C@@H]([C@@H]([C@H](C(CO)O1)O[C@H]1[C@@H]([C@@H]([C@H](C(CO)O1)O)O[C@H]1[C@@H]([C@@H]([C@H](C(CO)O1)O)O[C@H]1[C@@H]([C@@H]([C@H](C(CO)O1)O)O)O)O)O)O)O)O)O
LMSP0502AM03	-1.1629	6.9088	1.7435	[C@H]([C@@H](/C=C/CCCCCCCCCCCCC)O)(NC(=O)CCCCCCCCCCCCCCCCCCC)CO[C@H]1[C@@H]([C@@H]([C@H](C(CO)O1)O[C@H]1[C@@H]([C@@H]([C@H](C(CO)O1)O[C@H]1[C@@H]([C@@H]([C@H](C(CO)O1)O)O[C@H]1[C@@H]([C@@H]([C@H](C(CO)O1)O)O[C@H]1[C@@H]([C@@H]([C@H](C(CO)O1)O)O)O)O)O)O)O)O)O
LMSP0502AM04	-1.358	6.8668	1.6898	[C@H]([C@@H](/C=C/CCCCCCCCCCCCC)O)(NC(=O)CCCCCCCCCCCCCCCCCCCCC)CO[C@H]1[C@@H]([C@@H]([C@H](C(CO)O1)O[C@H]1[C@@H]([C@@H]([C@H](C(CO)O1)O[C@H]1[C@@H]([C@@H]([C@H](C(CO)O1)O)O[C@H]1[C@@H]([C@@H]([C@H](C(CO)O1)O)O[C@H]1[C@@H]([C@@H]([C@H](C(CO)O1)O)O)O)O)O)O)O)O)O
LMSP0502AM05	-1.5249	6.8026	1.626	[C@H]([C@@H](/C=C/CCCCCCCCCCCCC)O)(NC(=O)CCCCCCCCCCCCCCCCCCCCCCC)CO[C@H]1[C@@H]([C@@H]([C@H](C(CO)O1)O[C@H]1[C@@H]([C@@H]([C@H](C(CO)O1)O[C@H]1[C@@H]([C@@H]([C@H](C(CO)O1)O)O[C@H]1[C@@H]([C@@H]([C@H](C(CO)O1)O)O[C@H]1[C@@H]([C@@H]([C@H](C(CO)O1)O)O)O)O)O)O)O)O)O
LMSP0502AM06	-1.6278	6.7017	1.5621	[C@H]([C@@H](/C=C/CCCCCCCCCCCCC)O)(NC(=O)CCCCCCCCCCCCCCCCCCCCCCCCC)CO[C@H]1[C@@H]([C@@H]([C@H](C(CO)O1)O[C@H]1[C@@H]([C@@H]([C@H](C(CO)O1)O[C@H]1[C@@H]([C@@H]([C@H](C(CO)O1)O)O[C@H]1[C@@H]([C@@H]([C@H](C(CO)O1)O)O[C@H]1[C@@H]([C@@H]([C@H](C(CO)O1)O)O)O)O)O)O)O)O)O
LMSP0502AM07	-1.4915	6.6947	1.5607	[C@H]([C@@H](/C=C/CCCCCCCCCCCCC)O)(NC(=O)CCCCCCCCCCCCC/C=C\CCCCCCCC)CO[C@H]1[C@@H]([C@@H]([C@H](C(CO)O1)O[C@H]1[C@@H]([C@@H]([C@H](C(CO)O1)O[C@H]1[C@@H]([C@@H]([C@H](C(CO)O1)O)O[C@H]1[C@@H]([C@@H]([C@H](C(CO)O1)O)O[C@H]1[C@@H]([C@@H]([C@H](C(CO)O1)O)O)O)O)O)O)O)O)O
LMSP0502AM08	-1.5594	6.5867	1.4956	[C@H]([C@@H](/C=C/CCCCCCCCCCCCC)O)(NC(=O)CCCCCCCCCCCCCCC/C=C\CCCCCCCC)CO[C@H]1[C@@H]([C@@H]([C@H](C(CO)O1)O[C@H]1[C@@H]([C@@H]([C@H](C(CO)O1)O[C@H]1[C@@H]([C@@H]([C@H](C(CO)O1)O)O[C@H]1[C@@H]([C@@H]([C@H](C(CO)O1)O)O[C@H]1[C@@H]([C@@H]([C@H](C(CO)O1)O)O)O)O)O)O)O)O)O
LMSP0502AN01	-4.3643	5.0536	-0.2782	[C@H]([C@@H](/C=C/CCCCCCCCCCCCC)O)(NC(=O)CCCCCCCCCCCCCCC)CO[C@H]1[C@@H]([C@@H]([C@H](C(CO)O1)O[C@H]1[C@@H]([C@@H]([C@H](C(CO)O1)O[C@H]1[C@@H]([C@@H]([C@H](C(CO)O1)O)O[C@H]1[C@@H]([C@@H]([C@H](C(CO)O1)O)O[C@H]1[C@@H]([C@@H]([C@H](C(CO)O1)O)O[C@H]1[C@@H]([C@@H]([C@H](C(CO)O1)O)O)O)O)O)O)O)O)O)O
LMSP0502AN02	-4.5666	5.0213	-0.3461	[C@H]([C@@H](/C=C/CCCCCCCCCCCCC)O)(NC(=O)CCCCCCCCCCCCCCCCC)CO[C@H]1[C@@H]([C@@H]([C@H](C(CO)O1)O[C@H]1[C@@H]([C@@H]([C@H](C(CO)O1)O[C@H]1[C@@H]([C@@H]([C@H](C(CO)O1)O)O[C@H]1[C@@H]([C@@H]([C@H](C(CO)O1)O)O[C@H]1[C@@H]([C@@H]([C@H](C(CO)O1)O)O[C@H]1[C@@H]([C@@H]([C@H](C(CO)O1)O)O)O)O)O)O)O)O)O)O
LMSP0502AN03	-4.7281	4.9653	-0.4027	[C@H]([C@@H](/C=C/CCCCCCCCCCCCC)O)(NC(=O)CCCCCCCCCCCCCCCCCCC)CO[C@H]1[C@@H]([C@@H]([C@H](C(CO)O1)O[C@H]1[C@@H]([C@@H]([C@H](C(CO)O1)O[C@H]1[C@@H]([C@@H]([C@H](C(CO)O1)O)O[C@H]1[C@@H]([C@@H]([C@H](C(CO)O1)O)O[C@H]1[C@@H]([C@@H]([C@H](C(CO)O1)O)O[C@H]1[C@@H]([C@@H]([C@H](C(CO)O1)O)O)O)O)O)O)O)O)O)O
LMSP0502AN04	-4.8552	4.8813	-0.4548	[C@H]([C@@H](/C=C/CCCCCCCCCCCCC)O)(NC(=O)CCCCCCCCCCCCCCCCCCCCC)CO[C@H]1[C@@H]([C@@H]([C@H](C(CO)O1)O[C@H]1[C@@H]([C@@H]([C@H](C(CO)O1)O[C@H]1[C@@H]([C@@H]([C@H](C(CO)O1)O)O[C@H]1[C@@H]([C@@H]([C@H](C(CO)O1)O)O[C@H]1[C@@H]([C@@H]([C@H](C(CO)O1)O)O[C@H]1[C@@H]([C@@H]([C@H](C(CO)O1)O)O)O)O)O)O)O)O)O)O
LMSP0502AN05	-4.9447	4.7783	-0.4993	[C@H]([C@@H](/C=C/CCCCCCCCCCCCC)O)(NC(=O)CCCCCCCCCCCCCCCCCCCCCCC)CO[C@H]1[C@@H]([C@@H]([C@H](C(CO)O1)O[C@H]1[C@@H]([C@@H]([C@H](C(CO)O1)O[C@H]1[C@@H]([C@@H]([C@H](C(CO)O1)O)O[C@H]1[C@@H]([C@@H]([C@H](C(CO)O1)O)O[C@H]1[C@@H]([C@@H]([C@H](C(CO)O1)O)O[C@H]1[C@@H]([C@@H]([C@H](C(CO)O1)O)O)O)O)O)O)O)O)O)O
LMSP0502AN06	-4.961	4.6549	-0.5228	[C@H]([C@@H](/C=C/CCCCCCCCCCCCC)O)(NC(=O)CCCCCCCCCCCCCCCCCCCCCCCCC)CO[C@H]1[C@@H]([C@@H]([C@H](C(CO)O1)O[C@H]1[C@@H]([C@@H]([C@H](C(CO)O1)O[C@H]1[C@@H]([C@@H]([C@H](C(CO)O1)O)O[C@H]1[C@@H]([C@@H]([C@H](C(CO)O1)O)O[C@H]1[C@@H]([C@@H]([C@H](C(CO)O1)O)O[C@H]1[C@@H]([C@@H]([C@H](C(CO)O1)O)O)O)O)O)O)O)O)O)O
LMSP0502AN07	-4.8543	4.6638	-0.5288	[C@H]([C@@H](/C=C/CCCCCCCCCCCCC)O)(NC(=O)CCCCCCCCCCCCC/C=C\CCCCCCCC)CO[C@H]1[C@@H]([C@@H]([C@H](C(CO)O1)O[C@H]1[C@@H]([C@@H]([C@H](C(CO)O1)O[C@H]1[C@@H]([C@@H]([C@H](C(CO)O1)O)O[C@H]1[C@@H]([C@@H]([C@H](C(CO)O1)O)O[C@H]1[C@@H]([C@@H]([C@H](C(CO)O1)O)O[C@H]1[C@@H]([C@@H]([C@H](C(CO)O1)O)O)O)O)O)O)O)O)O)O
LMSP0502AN08	-4.832	4.5352	-0.5336	[C@H]([C@@H](/C=C/CCCCCCCCCCCCC)O)(NC(=O)CCCCCCCCCCCCCCC/C=C\CCCCCCCC)CO[C@H]1[C@@H]([C@@H]([C@H](C(CO)O1)O[C@H]1[C@@H]([C@@H]([C@H](C(CO)O1)O[C@H]1[C@@H]([C@@H]([C@H](C(CO)O1)O)O[C@H]1[C@@H]([C@@H]([C@H](C(CO)O1)O)O[C@H]1[C@@H]([C@@H]([C@H](C(CO)O1)O)O[C@H]1[C@@H]([C@@H]([C@H](C(CO)O1)O)O)O)O)O)O)O)O)O)O
LMSP0502AO01	4.5676	6.8168	2.8187	[C@H]([C@@H](/C=C/CCCCCCCCCCCCC)O)(NC(=O)CCCCCCCCCCCCCCC)CO[C@H]1[C@@H]([C@@H]([C@H](C(CO)O1)O[C@H]1[C@@H]([C@@H]([C@H](C(CO)O1)O[C@H]1[C@@H]([C@@H]([C@H](C(CO)O1)O)O[C@H]1[C@@H]([C@@H]([C@H](C(CO)O1)O)O)O)O)O)O)O)O
LMSP0502AO02	4.2905	6.871	2.8331	[C@H]([C@@H](/C=C/CCCCCCCCCCCCC)O)(NC(=O)CCCCCCCCCCCCCCCCC)CO[C@H]1[C@@H]([C@@H]([C@H](C(CO)O1)O[C@H]1[C@@H]([C@@H]([C@H](C(CO)O1)O[C@H]1[C@@H]([C@@H]([C@H](C(CO)O1)O)O[C@H]1[C@@H]([C@@H]([C@H](C(CO)O1)O)O)O)O)O)O)O)O
LMSP0502AO03	4.0233	6.9086	2.8322	[C@H]([C@@H](/C=C/CCCCCCCCCCCCC)O)(NC(=O)CCCCCCCCCCCCCCCCCCC)CO[C@H]1[C@@H]([C@@H]([C@H](C(CO)O1)O[C@H]1[C@@H]([C@@H]([C@H](C(CO)O1)O[C@H]1[C@@H]([C@@H]([C@H](C(CO)O1)O)O[C@H]1[C@@H]([C@@H]([C@H](C(CO)O1)O)O)O)O)O)O)O)O
LMSP0502AO04	3.7612	6.9321	2.816	[C@H]([C@@H](/C=C/CCCCCCCCCCCCC)O)(NC(=O)CCCCCCCCCCCCCCCCCCCCC)CO[C@H]1[C@@H]([C@@H]([C@H](C(CO)O1)O[C@H]1[C@@H]([C@@H]([C@H](C(CO)O1)O[C@H]1[C@@H]([C@@H]([C@H](C(CO)O1)O)O[C@H]1[C@@H]([C@@H]([C@H](C(CO)O1)O)O)O)O)O)O)O)O
LMSP0502AO05	3.517	6.9386	2.7894	[C@H]([C@@H](/C=C/CCCCCCCCCCCCC)O)(NC(=O)CCCCCCCCCCCCCCCCCCCCCCC)CO[C@H]1[C@@H]([C@@H]([C@H](C(CO)O1)O[C@H]1[C@@H]([C@@H]([C@H](C(CO)O1)O[C@H]1[C@@H]([C@@H]([C@H](C(CO)O1)O)O[C@H]1[C@@H]([C@@H]([C@H](C(CO)O1)O)O)O)O)O)O)O)O
LMSP0502AO06	3.3141	6.9081	2.7467	[C@H]([C@@H](/C=C/CCCCCCCCCCCCC)O)(NC(=O)CCCCCCCCCCCCCCCCCCCCCCCCC)CO[C@H]1[C@@H]([C@@H]([C@H](C(CO)O1)O[C@H]1[C@@H]([C@@H]([C@H](C(CO)O1)O[C@H]1[C@@H]([C@@H]([C@H](C(CO)O1)O)O[C@H]1[C@@H]([C@@H]([C@H](C(CO)O1)O)O)O)O)O)O)O)O
LMSP0502AO07	3.4803	6.874	2.7383	[C@H]([C@@H](/C=C/CCCCCCCCCCCCC)O)(NC(=O)CCCCCCCCCCCCC/C=C\CCCCCCCC)CO[C@H]1[C@@H]([C@@H]([C@H](C(CO)O1)O[C@H]1[C@@H]([C@@H]([C@H](C(CO)O1)O[C@H]1[C@@H]([C@@H]([C@H](C(CO)O1)O)O[C@H]1[C@@H]([C@@H]([C@H](C(CO)O1)O)O)O)O)O)O)O)O
LMSP0502AO08	3.3169	6.8382	2.691	[C@H]([C@@H](/C=C/CCCCCCCCCCCCC)O)(NC(=O)CCCCCCCCCCCCCCC/C=C\CCCCCCCC)CO[C@H]1[C@@H]([C@@H]([C@H](C(CO)O1)O[C@H]1[C@@H]([C@@H]([C@H](C(CO)O1)O[C@H]1[C@@H]([C@@H]([C@H](C(CO)O1)O)O[C@H]1[C@@H]([C@@H]([C@H](C(CO)O1)O)O)O)O)O)O)O)O
LMSP0502AP01	-1.3556	6.7964	1.6295	[C@H]([C@@H](/C=C/CCCCCCCCCCCCC)O)(NC(=O)CCCCCCCCCCCCCCC)CO[C@H]1[C@@H]([C@@H]([C@H](C(CO)O1)O[C@H]1[C@@H]([C@@H]([C@H](C(CO)O1)O[C@H]1[C@@H]([C@@H]([C@H](C(CO)O1)O)O[C@H]1[C@@H]([C@@H]([C@H](C(CO)O1)O)O[C@H]1[C@@H]([C@@H]([C@H](C(CO)O1)O)O)NC(=O)C)O)O)O)O)O)O
LMSP0502AP02	-1.597	6.8092	1.6027	[C@H]([C@@H](/C=C/CCCCCCCCCCCCC)O)(NC(=O)CCCCCCCCCCCCCCCCC)CO[C@H]1[C@@H]([C@@H]([C@H](C(CO)O1)O[C@H]1[C@@H]([C@@H]([C@H](C(CO)O1)O[C@H]1[C@@H]([C@@H]([C@H](C(CO)O1)O)O[C@H]1[C@@H]([C@@H]([C@H](C(CO)O1)O)O[C@H]1[C@@H]([C@@H]([C@H](C(CO)O1)O)O)NC(=O)C)O)O)O)O)O)O
LMSP0502AP03	-1.8055	6.7896	1.5681	[C@H]([C@@H](/C=C/CCCCCCCCCCCCC)O)(NC(=O)CCCCCCCCCCCCCCCCCCC)CO[C@H]1[C@@H]([C@@H]([C@H](C(CO)O1)O[C@H]1[C@@H]([C@@H]([C@H](C(CO)O1)O[C@H]1[C@@H]([C@@H]([C@H](C(CO)O1)O)O[C@H]1[C@@H]([C@@H]([C@H](C(CO)O1)O)O[C@H]1[C@@H]([C@@H]([C@H](C(CO)O1)O)O)NC(=O)C)O)O)O)O)O)O
LMSP0502AP04	-1.9922	6.7398	1.5183	[C@H]([C@@H](/C=C/CCCCCCCCCCCCC)O)(NC(=O)CCCCCCCCCCCCCCCCCCCCC)CO[C@H]1[C@@H]([C@@H]([C@H](C(CO)O1)O[C@H]1[C@@H]([C@@H]([C@H](C(CO)O1)O[C@H]1[C@@H]([C@@H]([C@H](C(CO)O1)O)O[C@H]1[C@@H]([C@@H]([C@H](C(CO)O1)O)O[C@H]1[C@@H]([C@@H]([C@H](C(CO)O1)O)O)NC(=O)C)O)O)O)O)O)O
LMSP0502AP05	-2.1493	6.6661	1.4583	[C@H]([C@@H](/C=C/CCCCCCCCCCCCC)O)(NC(=O)CCCCCCCCCCCCCCCCCCCCCCC)CO[C@H]1[C@@H]([C@@H]([C@H](C(CO)O1)O[C@H]1[C@@H]([C@@H]([C@H](C(CO)O1)O[C@H]1[C@@H]([C@@H]([C@H](C(CO)O1)O)O[C@H]1[C@@H]([C@@H]([C@H](C(CO)O1)O)O[C@H]1[C@@H]([C@@H]([C@H](C(CO)O1)O)O)NC(=O)C)O)O)O)O)O)O
LMSP0502AP06	-2.2406	6.5566	1.3997	[C@H]([C@@H](/C=C/CCCCCCCCCCCCC)O)(NC(=O)CCCCCCCCCCCCCCCCCCCCCCCCC)CO[C@H]1[C@@H]([C@@H]([C@H](C(CO)O1)O[C@H]1[C@@H]([C@@H]([C@H](C(CO)O1)O[C@H]1[C@@H]([C@@H]([C@H](C(CO)O1)O)O[C@H]1[C@@H]([C@@H]([C@H](C(CO)O1)O)O[C@H]1[C@@H]([C@@H]([C@H](C(CO)O1)O)O)NC(=O)C)O)O)O)O)O)O
LMSP0502AP07	-2.108	6.5523	1.3978	[C@H]([C@@H](/C=C/CCCCCCCCCCCCC)O)(NC(=O)CCCCCCCCCCCCC/C=C\CCCCCCCC)CO[C@H]1[C@@H]([C@@H]([C@H](C(CO)O1)O[C@H]1[C@@H]([C@@H]([C@H](C(CO)O1)O[C@H]1[C@@H]([C@@H]([C@H](C(CO)O1)O)O[C@H]1[C@@H]([C@@H]([C@H](C(CO)O1)O)O[C@H]1[C@@H]([C@@H]([C@H](C(CO)O1)O)O)NC(=O)C)O)O)O)O)O)O
LMSP0502AP08	-2.1648	6.4383	1.3402	[C@H]([C@@H](/C=C/CCCCCCCCCCCCC)O)(NC(=O)CCCCCCCCCCCCCCC/C=C\CCCCCCCC)CO[C@H]1[C@@H]([C@@H]([C@H](C(CO)O1)O[C@H]1[C@@H]([C@@H]([C@H](C(CO)O1)O[C@H]1[C@@H]([C@@H]([C@H](C(CO)O1)O)O[C@H]1[C@@H]([C@@H]([C@H](C(CO)O1)O)O[C@H]1[C@@H]([C@@H]([C@H](C(CO)O1)O)O)NC(=O)C)O)O)O)O)O)O
LMSP0502AQ01	-4.8063	4.8166	-0.4052	[C@H]([C@@H](/C=C/CCCCCCCCCCCCC)O)(NC(=O)CCCCCCCCCCCCCCC)CO[C@H]1[C@@H]([C@@H]([C@H](C(CO)O1)O[C@H]1[C@@H]([C@@H]([C@H](C(CO)O1)O[C@H]1[C@@H]([C@@H]([C@H](C(CO)O1)O)O[C@H]1[C@@H]([C@@H]([C@H](C(CO)O1)O)O[C@H]1[C@@H]([C@@H]([C@H](C(CO)O1)O)O[C@H]1[C@@H]([C@@H]([C@H](C(CO)O1)O)O)NC(=O)C)O)O)O)O)O)O)O
LMSP0502AQ02	-5.0053	4.7779	-0.4769	[C@H]([C@@H](/C=C/CCCCCCCCCCCCC)O)(NC(=O)CCCCCCCCCCCCCCCCC)CO[C@H]1[C@@H]([C@@H]([C@H](C(CO)O1)O[C@H]1[C@@H]([C@@H]([C@H](C(CO)O1)O[C@H]1[C@@H]([C@@H]([C@H](C(CO)O1)O)O[C@H]1[C@@H]([C@@H]([C@H](C(CO)O1)O)O[C@H]1[C@@H]([C@@H]([C@H](C(CO)O1)O)O[C@H]1[C@@H]([C@@H]([C@H](C(CO)O1)O)O)NC(=O)C)O)O)O)O)O)O)O
LMSP0502AQ03	-5.162	4.7149	-0.5358	[C@H]([C@@H](/C=C/CCCCCCCCCCCCC)O)(NC(=O)CCCCCCCCCCCCCCCCCCC)CO[C@H]1[C@@H]([C@@H]([C@H](C(CO)O1)O[C@H]1[C@@H]([C@@H]([C@H](C(CO)O1)O[C@H]1[C@@H]([C@@H]([C@H](C(CO)O1)O)O[C@H]1[C@@H]([C@@H]([C@H](C(CO)O1)O)O[C@H]1[C@@H]([C@@H]([C@H](C(CO)O1)O)O[C@H]1[C@@H]([C@@H]([C@H](C(CO)O1)O)O)NC(=O)C)O)O)O)O)O)O)O
LMSP0502AQ04	-5.2804	4.6229	-0.5882	[C@H]([C@@H](/C=C/CCCCCCCCCCCCC)O)(NC(=O)CCCCCCCCCCCCCCCCCCCCC)CO[C@H]1[C@@H]([C@@H]([C@H](C(CO)O1)O[C@H]1[C@@H]([C@@H]([C@H](C(CO)O1)O[C@H]1[C@@H]([C@@H]([C@H](C(CO)O1)O)O[C@H]1[C@@H]([C@@H]([C@H](C(CO)O1)O)O[C@H]1[C@@H]([C@@H]([C@H](C(CO)O1)O)O[C@H]1[C@@H]([C@@H]([C@H](C(CO)O1)O)O)NC(=O)C)O)O)O)O)O)O)O
LMSP0502AQ05	-5.3608	4.5138	-0.6299	[C@H]([C@@H](/C=C/CCCCCCCCCCCCC)O)(NC(=O)CCCCCCCCCCCCCCCCCCCCCCC)CO[C@H]1[C@@H]([C@@H]([C@H](C(CO)O1)O[C@H]1[C@@H]([C@@H]([C@H](C(CO)O1)O[C@H]1[C@@H]([C@@H]([C@H](C(CO)O1)O)O[C@H]1[C@@H]([C@@H]([C@H](C(CO)O1)O)O[C@H]1[C@@H]([C@@H]([C@H](C(CO)O1)O)O[C@H]1[C@@H]([C@@H]([C@H](C(CO)O1)O)O)NC(=O)C)O)O)O)O)O)O)O
LMSP0502AQ06	-5.3697	4.3881	-0.6482	[C@H]([C@@H](/C=C/CCCCCCCCCCCCC)O)(NC(=O)CCCCCCCCCCCCCCCCCCCCCCCCC)CO[C@H]1[C@@H]([C@@H]([C@H](C(CO)O1)O[C@H]1[C@@H]([C@@H]([C@H](C(CO)O1)O[C@H]1[C@@H]([C@@H]([C@H](C(CO)O1)O)O[C@H]1[C@@H]([C@@H]([C@H](C(CO)O1)O)O[C@H]1[C@@H]([C@@H]([C@H](C(CO)O1)O)O[C@H]1[C@@H]([C@@H]([C@H](C(CO)O1)O)O)NC(=O)C)O)O)O)O)O)O)O
LMSP0502AQ07	-5.266	4.399	-0.6554	[C@H]([C@@H](/C=C/CCCCCCCCCCCCC)O)(NC(=O)CCCCCCCCCCCCC/C=C\CCCCCCCC)CO[C@H]1[C@@H]([C@@H]([C@H](C(CO)O1)O[C@H]1[C@@H]([C@@H]([C@H](C(CO)O1)O[C@H]1[C@@H]([C@@H]([C@H](C(CO)O1)O)O[C@H]1[C@@H]([C@@H]([C@H](C(CO)O1)O)O[C@H]1[C@@H]([C@@H]([C@H](C(CO)O1)O)O[C@H]1[C@@H]([C@@H]([C@H](C(CO)O1)O)O)NC(=O)C)O)O)O)O)O)O)O
LMSP0502AQ08	-5.2375	4.2705	-0.6545	[C@H]([C@@H](/C=C/CCCCCCCCCCCCC)O)(NC(=O)CCCCCCCCCCCCCCC/C=C\CCCCCCCC)CO[C@H]1[C@@H]([C@@H]([C@H](C(CO)O1)O[C@H]1[C@@H]([C@@H]([C@H](C(CO)O1)O[C@H]1[C@@H]([C@@H]([C@H](C(CO)O1)O)O[C@H]1[C@@H]([C@@H]([C@H](C(CO)O1)O)O[C@H]1[C@@H]([C@@H]([C@H](C(CO)O1)O)O[C@H]1[C@@H]([C@@H]([C@H](C(CO)O1)O)O)NC(=O)C)O)O)O)O)O)O)O
LMSP0502AR01	-6.1408	1.6821	-1.3654	[C@H]([C@@H](/C=C/CCCCCCCCCCCCC)O)(NC(=O)CCCCCCCCCCCCCCC)CO[C@H]1[C@@H]([C@@H]([C@H](C(CO)O1)O[C@H]1[C@@H]([C@@H]([C@H](C(CO)O1)O[C@H]1[C@@H]([C@@H]([C@H](C(CO)O1)O)O[C@H]1[C@@H]([C@@H]([C@H](C(CO)O1)O)O[C@H]1[C@@H]([C@@H]([C@H](C(CO)O1)O)O[C@H]1[C@@H]([C@@H]([C@H](C(CO)O1)O)O[C@H]1[C@@H]([C@@H]([C@H](C(CO)O1)O)O)NC(=O)C)O)O)O)O)O)O)O)O
LMSP0502AR02	-6.2909	1.5982	-1.4401	[C@H]([C@@H](/C=C/CCCCCCCCCCCCC)O)(NC(=O)CCCCCCCCCCCCCCCCC)CO[C@H]1[C@@H]([C@@H]([C@H](C(CO)O1)O[C@H]1[C@@H]([C@@H]([C@H](C(CO)O1)O[C@H]1[C@@H]([C@@H]([C@H](C(CO)O1)O)O[C@H]1[C@@H]([C@@H]([C@H](C(CO)O1)O)O[C@H]1[C@@H]([C@@H]([C@H](C(CO)O1)O)O[C@H]1[C@@H]([C@@H]([C@H](C(CO)O1)O)O[C@H]1[C@@H]([C@@H]([C@H](C(CO)O1)O)O)NC(=O)C)O)O)O)O)O)O)O)O
LMSP0502AR03	-6.4002	1.5042	-1.4959	[C@H]([C@@H](/C=C/CCCCCCCCCCCCC)O)(NC(=O)CCCCCCCCCCCCCCCCCCC)CO[C@H]1[C@@H]([C@@H]([C@H](C(CO)O1)O[C@H]1[C@@H]([C@@H]([C@H](C(CO)O1)O[C@H]1[C@@H]([C@@H]([C@H](C(CO)O1)O)O[C@H]1[C@@H]([C@@H]([C@H](C(CO)O1)O)O[C@H]1[C@@H]([C@@H]([C@H](C(CO)O1)O)O[C@H]1[C@@H]([C@@H]([C@H](C(CO)O1)O)O[C@H]1[C@@H]([C@@H]([C@H](C(CO)O1)O)O)NC(=O)C)O)O)O)O)O)O)O)O
LMSP0502AR04	-6.4693	1.3959	-1.5341	[C@H]([C@@H](/C=C/CCCCCCCCCCCCC)O)(NC(=O)CCCCCCCCCCCCCCCCCCCCC)CO[C@H]1[C@@H]([C@@H]([C@H](C(CO)O1)O[C@H]1[C@@H]([C@@H]([C@H](C(CO)O1)O[C@H]1[C@@H]([C@@H]([C@H](C(CO)O1)O)O[C@H]1[C@@H]([C@@H]([C@H](C(CO)O1)O)O[C@H]1[C@@H]([C@@H]([C@H](C(CO)O1)O)O[C@H]1[C@@H]([C@@H]([C@H](C(CO)O1)O)O[C@H]1[C@@H]([C@@H]([C@H](C(CO)O1)O)O)NC(=O)C)O)O)O)O)O)O)O)O
LMSP0502AR05	-6.4991	1.2831	-1.555	[C@H]([C@@H](/C=C/CCCCCCCCCCCCC)O)(NC(=O)CCCCCCCCCCCCCCCCCCCCCCC)CO[C@H]1[C@@H]([C@@H]([C@H](C(CO)O1)O[C@H]1[C@@H]([C@@H]([C@H](C(CO)O1)O[C@H]1[C@@H]([C@@H]([C@H](C(CO)O1)O)O[C@H]1[C@@H]([C@@H]([C@H](C(CO)O1)O)O[C@H]1[C@@H]([C@@H]([C@H](C(CO)O1)O)O[C@H]1[C@@H]([C@@H]([C@H](C(CO)O1)O)O[C@H]1[C@@H]([C@@H]([C@H](C(CO)O1)O)O)NC(=O)C)O)O)O)O)O)O)O)O
LMSP0502AR06	-6.4614	1.1733	-1.5469	[C@H]([C@@H](/C=C/CCCCCCCCCCCCC)O)(NC(=O)CCCCCCCCCCCCCCCCCCCCCCCCC)CO[C@H]1[C@@H]([C@@H]([C@H](C(CO)O1)O[C@H]1[C@@H]([C@@H]([C@H](C(CO)O1)O[C@H]1[C@@H]([C@@H]([C@H](C(CO)O1)O)O[C@H]1[C@@H]([C@@H]([C@H](C(CO)O1)O)O[C@H]1[C@@H]([C@@H]([C@H](C(CO)O1)O)O[C@H]1[C@@H]([C@@H]([C@H](C(CO)O1)O)O[C@H]1[C@@H]([C@@H]([C@H](C(CO)O1)O)O)NC(=O)C)O)O)O)O)O)O)O)O
LMSP0502AR07	-6.3808	1.1892	-1.5605	[C@H]([C@@H](/C=C/CCCCCCCCCCCCC)O)(NC(=O)CCCCCCCCCCCCC/C=C\CCCCCCCC)CO[C@H]1[C@@H]([C@@H]([C@H](C(CO)O1)O[C@H]1[C@@H]([C@@H]([C@H](C(CO)O1)O[C@H]1[C@@H]([C@@H]([C@H](C(CO)O1)O)O[C@H]1[C@@H]([C@@H]([C@H](C(CO)O1)O)O[C@H]1[C@@H]([C@@H]([C@H](C(CO)O1)O)O[C@H]1[C@@H]([C@@H]([C@H](C(CO)O1)O)O[C@H]1[C@@H]([C@@H]([C@H](C(CO)O1)O)O)NC(=O)C)O)O)O)O)O)O)O)O
LMSP0502AR08	-6.3089	1.0901	-1.5202	[C@H]([C@@H](/C=C/CCCCCCCCCCCCC)O)(NC(=O)CCCCCCCCCCCCCCC/C=C\CCCCCCCC)CO[C@H]1[C@@H]([C@@H]([C@H](C(CO)O1)O[C@H]1[C@@H]([C@@H]([C@H](C(CO)O1)O[C@H]1[C@@H]([C@@H]([C@H](C(CO)O1)O)O[C@H]1[C@@H]([C@@H]([C@H](C(CO)O1)O)O[C@H]1[C@@H]([C@@H]([C@H](C(CO)O1)O)O[C@H]1[C@@H]([C@@H]([C@H](C(CO)O1)O)O[C@H]1[C@@H]([C@@H]([C@H](C(CO)O1)O)O)NC(=O)C)O)O)O)O)O)O)O)O
LMSP0502AS01	3.7929	6.8298	2.6916	[C@H]([C@@H](/C=C/CCCCCCCCCCCCC)O)(NC(=O)CCCCCCCCCCCCCCC)CO[C@H]1[C@@H]([C@@H]([C@H](C(CO)O1)O[C@H]1[C@@H]([C@@H]([C@H](C(CO)O1)O[C@H]1[C@@H]([C@@H]([C@H](C(CO)O1)O)O[C@H]1[C@@H]([C@@H]([C@H](C(CO)O1)O)O)NC(=O)C)O)O)O)O)O
LMSP0502AS02	3.519	6.8796	2.704	[C@H]([C@@H](/C=C/CCCCCCCCCCCCC)O)(NC(=O)CCCCCCCCCCCCCCCCC)CO[C@H]1[C@@H]([C@@H]([C@H](C(CO)O1)O[C@H]1[C@@H]([C@@H]([C@H](C(CO)O1)O[C@H]1[C@@H]([C@@H]([C@H](C(CO)O1)O)O[C@H]1[C@@H]([C@@H]([C@H](C(CO)O1)O)O)NC(=O)C)O)O)O)O)O
LMSP0502AS03	3.2574	6.9108	2.7003	[C@H]([C@@H](/C=C/CCCCCCCCCCCCC)O)(NC(=O)CCCCCCCCCCCCCCCCCCC)CO[C@H]1[C@@H]([C@@H]([C@H](C(CO)O1)O[C@H]1[C@@H]([C@@H]([C@H](C(CO)O1)O[C@H]1[C@@H]([C@@H]([C@H](C(CO)O1)O)O[C@H]1[C@@H]([C@@H]([C@H](C(CO)O1)O)O)NC(=O)C)O)O)O)O)O
LMSP0502AS04	3.0024	6.9259	2.6817	[C@H]([C@@H](/C=C/CCCCCCCCCCCCC)O)(NC(=O)CCCCCCCCCCCCCCCCCCCCC)CO[C@H]1[C@@H]([C@@H]([C@H](C(CO)O1)O[C@H]1[C@@H]([C@@H]([C@H](C(CO)O1)O[C@H]1[C@@H]([C@@H]([C@H](C(CO)O1)O)O[C@H]1[C@@H]([C@@H]([C@H](C(CO)O1)O)O)NC(=O)C)O)O)O)O)O
LMSP0502AS05	2.7665	6.9228	2.6513	[C@H]([C@@H](/C=C/CCCCCCCCCCCCC)O)(NC(=O)CCCCCCCCCCCCCCCCCCCCCCC)CO[C@H]1[C@@H]([C@@H]([C@H](C(CO)O1)O[C@H]1[C@@H]([C@@H]([C@H](C(CO)O1)O[C@H]1[C@@H]([C@@H]([C@H](C(CO)O1)O)O[C@H]1[C@@H]([C@@H]([C@H](C(CO)O1)O)O)NC(=O)C)O)O)O)O)O
LMSP0502AS06	2.5751	6.8824	2.6074	[C@H]([C@@H](/C=C/CCCCCCCCCCCCC)O)(NC(=O)CCCCCCCCCCCCCCCCCCCCCCCCC)CO[C@H]1[C@@H]([C@@H]([C@H](C(CO)O1)O[C@H]1[C@@H]([C@@H]([C@H](C(CO)O1)O[C@H]1[C@@H]([C@@H]([C@H](C(CO)O1)O)O[C@H]1[C@@H]([C@@H]([C@H](C(CO)O1)O)O)NC(=O)C)O)O)O)O)O
LMSP0502AS07	2.7387	6.8512	2.5993	[C@H]([C@@H](/C=C/CCCCCCCCCCCCC)O)(NC(=O)CCCCCCCCCCCCC/C=C\CCCCCCCC)CO[C@H]1[C@@H]([C@@H]([C@H](C(CO)O1)O[C@H]1[C@@H]([C@@H]([C@H](C(CO)O1)O[C@H]1[C@@H]([C@@H]([C@H](C(CO)O1)O)O[C@H]1[C@@H]([C@@H]([C@H](C(CO)O1)O)O)NC(=O)C)O)O)O)O)O
LMSP0502AS08	2.585	6.8082	2.553	[C@H]([C@@H](/C=C/CCCCCCCCCCCCC)O)(NC(=O)CCCCCCCCCCCCCCC/C=C\CCCCCCCC)CO[C@H]1[C@@H]([C@@H]([C@H](C(CO)O1)O[C@H]1[C@@H]([C@@H]([C@H](C(CO)O1)O[C@H]1[C@@H]([C@@H]([C@H](C(CO)O1)O)O[C@H]1[C@@H]([C@@H]([C@H](C(CO)O1)O)O)NC(=O)C)O)O)O)O)O
LMSP0502AT01	-5.8305	0.7629	-1.0663	[C@H]([C@@H](/C=C/CCCCCCCCCCCCC)O)(NC(=O)CCCCCCCCCCCCCCC)CO[C@H]1[C@@H]([C@@H]([C@H](C(CO)O1)O[C@H]1[C@@H]([C@@H]([C@H](C(CO)O1)O[C@H]1[C@@H]([C@@H]([C@H](C(CO)O1)O[C@H]1[C@@H]([C@@H]([C@H](C(CO)O1)O)O[C@H]1[C@@H]([C@@H]([C@H](C(CO)O1)O)O)O)NC(=O)C)O[C@H]1[C@@H]([C@@H]([C@H](C(CO)O1)O)O[C@H]1[C@@H]([C@@H]([C@H](C(CO)O1)O)O)NC(=O)C)NC(=O)C)O)O)O)O)O
LMSP0502AT02	-5.9712	0.6742	-1.1465	[C@H]([C@@H](/C=C/CCCCCCCCCCCCC)O)(NC(=O)CCCCCCCCCCCCCCCCC)CO[C@H]1[C@@H]([C@@H]([C@H](C(CO)O1)O[C@H]1[C@@H]([C@@H]([C@H](C(CO)O1)O[C@H]1[C@@H]([C@@H]([C@H](C(CO)O1)O[C@H]1[C@@H]([C@@H]([C@H](C(CO)O1)O)O[C@H]1[C@@H]([C@@H]([C@H](C(CO)O1)O)O)O)NC(=O)C)O[C@H]1[C@@H]([C@@H]([C@H](C(CO)O1)O)O[C@H]1[C@@H]([C@@H]([C@H](C(CO)O1)O)O)NC(=O)C)NC(=O)C)O)O)O)O)O
LMSP0502AT03	-6.0685	0.5876	-1.206	[C@H]([C@@H](/C=C/CCCCCCCCCCCCC)O)(NC(=O)CCCCCCCCCCCCCCCCCCC)CO[C@H]1[C@@H]([C@@H]([C@H](C(CO)O1)O[C@H]1[C@@H]([C@@H]([C@H](C(CO)O1)O[C@H]1[C@@H]([C@@H]([C@H](C(CO)O1)O[C@H]1[C@@H]([C@@H]([C@H](C(CO)O1)O)O[C@H]1[C@@H]([C@@H]([C@H](C(CO)O1)O)O)O)NC(=O)C)O[C@H]1[C@@H]([C@@H]([C@H](C(CO)O1)O)O[C@H]1[C@@H]([C@@H]([C@H](C(CO)O1)O)O)NC(=O)C)NC(=O)C)O)O)O)O)O
LMSP0502AT04	-6.1218	0.4941	-1.2461	[C@H]([C@@H](/C=C/CCCCCCCCCCCCC)O)(NC(=O)CCCCCCCCCCCCCCCCCCCCC)CO[C@H]1[C@@H]([C@@H]([C@H](C(CO)O1)O[C@H]1[C@@H]([C@@H]([C@H](C(CO)O1)O[C@H]1[C@@H]([C@@H]([C@H](C(CO)O1)O[C@H]1[C@@H]([C@@H]([C@H](C(CO)O1)O)O[C@H]1[C@@H]([C@@H]([C@H](C(CO)O1)O)O)O)NC(=O)C)O[C@H]1[C@@H]([C@@H]([C@H](C(CO)O1)O)O[C@H]1[C@@H]([C@@H]([C@H](C(CO)O1)O)O)NC(=O)C)NC(=O)C)O)O)O)O)O
LMSP0502AT05	-6.1349	0.4001	-1.268	[C@H]([C@@H](/C=C/CCCCCCCCCCCCC)O)(NC(=O)CCCCCCCCCCCCCCCCCCCCCCC)CO[C@H]1[C@@H]([C@@H]([C@H](C(CO)O1)O[C@H]1[C@@H]([C@@H]([C@H](C(CO)O1)O[C@H]1[C@@H]([C@@H]([C@H](C(CO)O1)O[C@H]1[C@@H]([C@@H]([C@H](C(CO)O1)O)O[C@H]1[C@@H]([C@@H]([C@H](C(CO)O1)O)O)O)NC(=O)C)O[C@H]1[C@@H]([C@@H]([C@H](C(CO)O1)O)O[C@H]1[C@@H]([C@@H]([C@H](C(CO)O1)O)O)NC(=O)C)NC(=O)C)O)O)O)O)O
LMSP0502AT06	-6.0793	0.3133	-1.2624	[C@H]([C@@H](/C=C/CCCCCCCCCCCCC)O)(NC(=O)CCCCCCCCCCCCCCCCCCCCCCCCC)CO[C@H]1[C@@H]([C@@H]([C@H](C(CO)O1)O[C@H]1[C@@H]([C@@H]([C@H](C(CO)O1)O[C@H]1[C@@H]([C@@H]([C@H](C(CO)O1)O[C@H]1[C@@H]([C@@H]([C@H](C(CO)O1)O)O[C@H]1[C@@H]([C@@H]([C@H](C(CO)O1)O)O)O)NC(=O)C)O[C@H]1[C@@H]([C@@H]([C@H](C(CO)O1)O)O[C@H]1[C@@H]([C@@H]([C@H](C(CO)O1)O)O)NC(=O)C)NC(=O)C)O)O)O)O)O
LMSP0502AT07	-6.01	0.3263	-1.276	[C@H]([C@@H](/C=C/CCCCCCCCCCCCC)O)(NC(=O)CCCCCCCCCCCCC/C=C\CCCCCCCC)CO[C@H]1[C@@H]([C@@H]([C@H](C(CO)O1)O[C@H]1[C@@H]([C@@H]([C@H](C(CO)O1)O[C@H]1[C@@H]([C@@H]([C@H](C(CO)O1)O[C@H]1[C@@H]([C@@H]([C@H](C(CO)O1)O)O[C@H]1[C@@H]([C@@H]([C@H](C(CO)O1)O)O)O)NC(=O)C)O[C@H]1[C@@H]([C@@H]([C@H](C(CO)O1)O)O[C@H]1[C@@H]([C@@H]([C@H](C(CO)O1)O)O)NC(=O)C)NC(=O)C)O)O)O)O)O
LMSP0502AT08	-5.919	0.2495	-1.2382	[C@H]([C@@H](/C=C/CCCCCCCCCCCCC)O)(NC(=O)CCCCCCCCCCCCCCC/C=C\CCCCCCCC)CO[C@H]1[C@@H]([C@@H]([C@H](C(CO)O1)O[C@H]1[C@@H]([C@@H]([C@H](C(CO)O1)O[C@H]1[C@@H]([C@@H]([C@H](C(CO)O1)O[C@H]1[C@@H]([C@@H]([C@H](C(CO)O1)O)O[C@H]1[C@@H]([C@@H]([C@H](C(CO)O1)O)O)O)NC(=O)C)O[C@H]1[C@@H]([C@@H]([C@H](C(CO)O1)O)O[C@H]1[C@@H]([C@@H]([C@H](C(CO)O1)O)O)NC(=O)C)NC(=O)C)O)O)O)O)O
LMSP0502AU01	-0.3821	6.7998	1.7708	[C@H]([C@@H](/C=C/CCCCCCCCCCCCC)O)(NC(=O)CCCCCCCCCCCCCCC)CO[C@H]1[C@@H]([C@@H]([C@H](C(CO)O1)O[C@H]1[C@@H]([C@@H]([C@H](C(CO)O1)O[C@H]1[C@@H]([C@@H]([C@H](C(CO)O1)O)O[C@H]1[C@@H]([C@@H]([C@H](C(CO)O1)O)O)O[C@H]1[C@H]([C@@H]([C@H](C(C)O1)O)O)O)O)O)O)O)O
LMSP0502AU02	-0.6308	6.8215	1.7531	[C@H]([C@@H](/C=C/CCCCCCCCCCCCC)O)(NC(=O)CCCCCCCCCCCCCCCCC)CO[C@H]1[C@@H]([C@@H]([C@H](C(CO)O1)O[C@H]1[C@@H]([C@@H]([C@H](C(CO)O1)O[C@H]1[C@@H]([C@@H]([C@H](C(CO)O1)O)O[C@H]1[C@@H]([C@@H]([C@H](C(CO)O1)O)O)O[C@H]1[C@H]([C@@H]([C@H](C(C)O1)O)O)O)O)O)O)O)O
LMSP0502AU03	-0.8528	6.8142	1.7227	[C@H]([C@@H](/C=C/CCCCCCCCCCCCC)O)(NC(=O)CCCCCCCCCCCCCCCCCCC)CO[C@H]1[C@@H]([C@@H]([C@H](C(CO)O1)O[C@H]1[C@@H]([C@@H]([C@H](C(CO)O1)O[C@H]1[C@@H]([C@@H]([C@H](C(CO)O1)O)O[C@H]1[C@@H]([C@@H]([C@H](C(CO)O1)O)O)O[C@H]1[C@H]([C@@H]([C@H](C(C)O1)O)O)O)O)O)O)O)O
LMSP0502AU04	-1.0568	6.7792	1.6764	[C@H]([C@@H](/C=C/CCCCCCCCCCCCC)O)(NC(=O)CCCCCCCCCCCCCCCCCCCCC)CO[C@H]1[C@@H]([C@@H]([C@H](C(CO)O1)O[C@H]1[C@@H]([C@@H]([C@H](C(CO)O1)O[C@H]1[C@@H]([C@@H]([C@H](C(CO)O1)O)O[C@H]1[C@@H]([C@@H]([C@H](C(CO)O1)O)O)O[C@H]1[C@H]([C@@H]([C@H](C(C)O1)O)O)O)O)O)O)O)O
LMSP0502AU05	-1.2329	6.7203	1.6199	[C@H]([C@@H](/C=C/CCCCCCCCCCCCC)O)(NC(=O)CCCCCCCCCCCCCCCCCCCCCCC)CO[C@H]1[C@@H]([C@@H]([C@H](C(CO)O1)O[C@H]1[C@@H]([C@@H]([C@H](C(CO)O1)O[C@H]1[C@@H]([C@@H]([C@H](C(CO)O1)O)O[C@H]1[C@@H]([C@@H]([C@H](C(CO)O1)O)O)O[C@H]1[C@H]([C@@H]([C@H](C(C)O1)O)O)O)O)O)O)O)O
LMSP0502AU06	-1.3483	6.6204	1.5586	[C@H]([C@@H](/C=C/CCCCCCCCCCCCC)O)(NC(=O)CCCCCCCCCCCCCCCCCCCCCCCCC)CO[C@H]1[C@@H]([C@@H]([C@H](C(CO)O1)O[C@H]1[C@@H]([C@@H]([C@H](C(CO)O1)O[C@H]1[C@@H]([C@@H]([C@H](C(CO)O1)O)O[C@H]1[C@@H]([C@@H]([C@H](C(CO)O1)O)O)O[C@H]1[C@H]([C@@H]([C@H](C(C)O1)O)O)O)O)O)O)O)O
LMSP0502AU07	-1.2093	6.6136	1.5598	[C@H]([C@@H](/C=C/CCCCCCCCCCCCC)O)(NC(=O)CCCCCCCCCCCCC/C=C\CCCCCCCC)CO[C@H]1[C@@H]([C@@H]([C@H](C(CO)O1)O[C@H]1[C@@H]([C@@H]([C@H](C(CO)O1)O[C@H]1[C@@H]([C@@H]([C@H](C(CO)O1)O)O[C@H]1[C@@H]([C@@H]([C@H](C(CO)O1)O)O)O[C@H]1[C@H]([C@@H]([C@H](C(C)O1)O)O)O)O)O)O)O)O
LMSP0502AU08	-1.2854	6.5028	1.4924	[C@H]([C@@H](/C=C/CCCCCCCCCCCCC)O)(NC(=O)CCCCCCCCCCCCCCC/C=C\CCCCCCCC)CO[C@H]1[C@@H]([C@@H]([C@H](C(CO)O1)O[C@H]1[C@@H]([C@@H]([C@H](C(CO)O1)O[C@H]1[C@@H]([C@@H]([C@H](C(CO)O1)O)O[C@H]1[C@@H]([C@@H]([C@H](C(CO)O1)O)O)O[C@H]1[C@H]([C@@H]([C@H](C(C)O1)O)O)O)O)O)O)O)O
LMSP0502AV01	-5.4104	-2.006	-0.7463	[C@H]([C@@H](/C=C/CCCCCCCCCCCCC)O)(NC(=O)CCCCCCCCCCCCCCC)CO[C@H]1[C@@H]([C@@H]([C@H](C(CO)O1)O[C@H]1[C@@H]([C@@H]([C@H](C(CO)O1)O[C@H]1[C@@H]([C@@H]([C@H](C(CO)O1)O[C@H]1[C@@H]([C@@H]([C@H](C(CO)O1)O)O[C@H]1[C@@H]([C@@H]([C@H](C(CO)O1)O)O)O[C@H]1[C@H]([C@@H]([C@H](C(C)O1)O)O)O)NC(=O)C)O[C@H]1[C@@H]([C@@H]([C@H](C(CO)O1)O)O[C@H]1[C@@H]([C@@H]([C@H](C(CO)O1)O)O)NC(=O)C)NC(=O)C)O)O)O)O)O
LMSP0502AV02	-5.5082	-2.1121	-0.7931	[C@H]([C@@H](/C=C/CCCCCCCCCCCCC)O)(NC(=O)CCCCCCCCCCCCCCCCC)CO[C@H]1[C@@H]([C@@H]([C@H](C(CO)O1)O[C@H]1[C@@H]([C@@H]([C@H](C(CO)O1)O[C@H]1[C@@H]([C@@H]([C@H](C(CO)O1)O[C@H]1[C@@H]([C@@H]([C@H](C(CO)O1)O)O[C@H]1[C@@H]([C@@H]([C@H](C(CO)O1)O)O)O[C@H]1[C@H]([C@@H]([C@H](C(C)O1)O)O)O)NC(=O)C)O[C@H]1[C@@H]([C@@H]([C@H](C(CO)O1)O)O[C@H]1[C@@H]([C@@H]([C@H](C(CO)O1)O)O)NC(=O)C)NC(=O)C)O)O)O)O)O
LMSP0502AV03	-5.5681	-2.2064	-0.8319	[C@H]([C@@H](/C=C/CCCCCCCCCCCCC)O)(NC(=O)CCCCCCCCCCCCCCCCCCC)CO[C@H]1[C@@H]([C@@H]([C@H](C(CO)O1)O[C@H]1[C@@H]([C@@H]([C@H](C(CO)O1)O[C@H]1[C@@H]([C@@H]([C@H](C(CO)O1)O[C@H]1[C@@H]([C@@H]([C@H](C(CO)O1)O)O[C@H]1[C@@H]([C@@H]([C@H](C(CO)O1)O)O)O[C@H]1[C@H]([C@@H]([C@H](C(C)O1)O)O)O)NC(=O)C)O[C@H]1[C@@H]([C@@H]([C@H](C(CO)O1)O)O[C@H]1[C@@H]([C@@H]([C@H](C(CO)O1)O)O)NC(=O)C)NC(=O)C)O)O)O)O)O
LMSP0502AV04	-5.5881	-2.2967	-0.8643	[C@H]([C@@H](/C=C/CCCCCCCCCCCCC)O)(NC(=O)CCCCCCCCCCCCCCCCCCCCC)CO[C@H]1[C@@H]([C@@H]([C@H](C(CO)O1)O[C@H]1[C@@H]([C@@H]([C@H](C(CO)O1)O[C@H]1[C@@H]([C@@H]([C@H](C(CO)O1)O[C@H]1[C@@H]([C@@H]([C@H](C(CO)O1)O)O[C@H]1[C@@H]([C@@H]([C@H](C(CO)O1)O)O)O[C@H]1[C@H]([C@@H]([C@H](C(C)O1)O)O)O)NC(=O)C)O[C@H]1[C@@H]([C@@H]([C@H](C(CO)O1)O)O[C@H]1[C@@H]([C@@H]([C@H](C(CO)O1)O)O)NC(=O)C)NC(=O)C)O)O)O)O)O
LMSP0502AV05	-5.574	-2.3782	-0.8883	[C@H]([C@@H](/C=C/CCCCCCCCCCCCC)O)(NC(=O)CCCCCCCCCCCCCCCCCCCCCCC)CO[C@H]1[C@@H]([C@@H]([C@H](C(CO)O1)O[C@H]1[C@@H]([C@@H]([C@H](C(CO)O1)O[C@H]1[C@@H]([C@@H]([C@H](C(CO)O1)O[C@H]1[C@@H]([C@@H]([C@H](C(CO)O1)O)O[C@H]1[C@@H]([C@@H]([C@H](C(CO)O1)O)O)O[C@H]1[C@H]([C@@H]([C@H](C(C)O1)O)O)O)NC(=O)C)O[C@H]1[C@@H]([C@@H]([C@H](C(CO)O1)O)O[C@H]1[C@@H]([C@@H]([C@H](C(CO)O1)O)O)NC(=O)C)NC(=O)C)O)O)O)O)O
LMSP0502AV06	-5.5043	-2.4381	-0.8947	[C@H]([C@@H](/C=C/CCCCCCCCCCCCC)O)(NC(=O)CCCCCCCCCCCCCCCCCCCCCCCCC)CO[C@H]1[C@@H]([C@@H]([C@H](C(CO)O1)O[C@H]1[C@@H]([C@@H]([C@H](C(CO)O1)O[C@H]1[C@@H]([C@@H]([C@H](C(CO)O1)O[C@H]1[C@@H]([C@@H]([C@H](C(CO)O1)O)O[C@H]1[C@@H]([C@@H]([C@H](C(CO)O1)O)O)O[C@H]1[C@H]([C@@H]([C@H](C(C)O1)O)O)O)NC(=O)C)O[C@H]1[C@@H]([C@@H]([C@H](C(CO)O1)O)O[C@H]1[C@@H]([C@@H]([C@H](C(CO)O1)O)O)NC(=O)C)NC(=O)C)O)O)O)O)O
LMSP0502AV07	-5.4495	-2.4261	-0.9064	[C@H]([C@@H](/C=C/CCCCCCCCCCCCC)O)(NC(=O)CCCCCCCCCCCCC/C=C\CCCCCCCC)CO[C@H]1[C@@H]([C@@H]([C@H](C(CO)O1)O[C@H]1[C@@H]([C@@H]([C@H](C(CO)O1)O[C@H]1[C@@H]([C@@H]([C@H](C(CO)O1)O[C@H]1[C@@H]([C@@H]([C@H](C(CO)O1)O)O[C@H]1[C@@H]([C@@H]([C@H](C(CO)O1)O)O)O[C@H]1[C@H]([C@@H]([C@H](C(C)O1)O)O)O)NC(=O)C)O[C@H]1[C@@H]([C@@H]([C@H](C(CO)O1)O)O[C@H]1[C@@H]([C@@H]([C@H](C(CO)O1)O)O)NC(=O)C)NC(=O)C)O)O)O)O)O
LMSP0502AV08	-5.3515	-2.4639	-0.8852	[C@H]([C@@H](/C=C/CCCCCCCCCCCCC)O)(NC(=O)CCCCCCCCCCCCCCC/C=C\CCCCCCCC)CO[C@H]1[C@@H]([C@@H]([C@H](C(CO)O1)O[C@H]1[C@@H]([C@@H]([C@H](C(CO)O1)O[C@H]1[C@@H]([C@@H]([C@H](C(CO)O1)O[C@H]1[C@@H]([C@@H]([C@H](C(CO)O1)O)O[C@H]1[C@@H]([C@@H]([C@H](C(CO)O1)O)O)O[C@H]1[C@H]([C@@H]([C@H](C(C)O1)O)O)O)NC(=O)C)O[C@H]1[C@@H]([C@@H]([C@H](C(CO)O1)O)O[C@H]1[C@@H]([C@@H]([C@H](C(CO)O1)O)O)NC(=O)C)NC(=O)C)O)O)O)O)O
LMSP0502AW01	-5.8749	1.962	-1.3449	[C@H]([C@@H](/C=C/CCCCCCCCCCCCC)O)(NC(=O)CCCCCCCCCCCCCCC)CO[C@H]1[C@@H]([C@@H]([C@H](C(CO)O1)O[C@H]1[C@@H]([C@@H]([C@H](C(CO)O1)O[C@H]1[C@@H]([C@@H]([C@H](C(CO)O1)O)O[C@H]1[C@@H]([C@@H]([C@H](C(CO)O1)O)O[C@H]1[C@@H]([C@@H]([C@H](C(CO)O1)O)O[C@H]1[C@@H]([C@@H]([C@H](C(CO)O1)O)O[C@H]1[C@@H]([C@@H]([C@H](C(CO)O1)O)O)O)O)O)O)O)O)O)O)O
LMSP0502AW02	-6.0287	1.8834	-1.4197	[C@H]([C@@H](/C=C/CCCCCCCCCCCCC)O)(NC(=O)CCCCCCCCCCCCCCCCC)CO[C@H]1[C@@H]([C@@H]([C@H](C(CO)O1)O[C@H]1[C@@H]([C@@H]([C@H](C(CO)O1)O[C@H]1[C@@H]([C@@H]([C@H](C(CO)O1)O)O[C@H]1[C@@H]([C@@H]([C@H](C(CO)O1)O)O[C@H]1[C@@H]([C@@H]([C@H](C(CO)O1)O)O[C@H]1[C@@H]([C@@H]([C@H](C(CO)O1)O)O[C@H]1[C@@H]([C@@H]([C@H](C(CO)O1)O)O)O)O)O)O)O)O)O)O)O
LMSP0502AW03	-6.1425	1.7956	-1.4739	[C@H]([C@@H](/C=C/CCCCCCCCCCCCC)O)(NC(=O)CCCCCCCCCCCCCCCCCCC)CO[C@H]1[C@@H]([C@@H]([C@H](C(CO)O1)O[C@H]1[C@@H]([C@@H]([C@H](C(CO)O1)O[C@H]1[C@@H]([C@@H]([C@H](C(CO)O1)O)O[C@H]1[C@@H]([C@@H]([C@H](C(CO)O1)O)O[C@H]1[C@@H]([C@@H]([C@H](C(CO)O1)O)O[C@H]1[C@@H]([C@@H]([C@H](C(CO)O1)O)O[C@H]1[C@@H]([C@@H]([C@H](C(CO)O1)O)O)O)O)O)O)O)O)O)O)O
LMSP0502AW04	-6.218	1.6929	-1.5123	[C@H]([C@@H](/C=C/CCCCCCCCCCCCC)O)(NC(=O)CCCCCCCCCCCCCCCCCCCCC)CO[C@H]1[C@@H]([C@@H]([C@H](C(CO)O1)O[C@H]1[C@@H]([C@@H]([C@H](C(CO)O1)O[C@H]1[C@@H]([C@@H]([C@H](C(CO)O1)O)O[C@H]1[C@@H]([C@@H]([C@H](C(CO)O1)O)O[C@H]1[C@@H]([C@@H]([C@H](C(CO)O1)O)O[C@H]1[C@@H]([C@@H]([C@H](C(CO)O1)O)O[C@H]1[C@@H]([C@@H]([C@H](C(CO)O1)O)O)O)O)O)O)O)O)O)O)O
LMSP0502AW05	-6.2547	1.5837	-1.5342	[C@H]([C@@H](/C=C/CCCCCCCCCCCCC)O)(NC(=O)CCCCCCCCCCCCCCCCCCCCCCC)CO[C@H]1[C@@H]([C@@H]([C@H](C(CO)O1)O[C@H]1[C@@H]([C@@H]([C@H](C(CO)O1)O[C@H]1[C@@H]([C@@H]([C@H](C(CO)O1)O)O[C@H]1[C@@H]([C@@H]([C@H](C(CO)O1)O)O[C@H]1[C@@H]([C@@H]([C@H](C(CO)O1)O)O[C@H]1[C@@H]([C@@H]([C@H](C(CO)O1)O)O[C@H]1[C@@H]([C@@H]([C@H](C(CO)O1)O)O)O)O)O)O)O)O)O)O)O
LMSP0502AW06	-6.222	1.4748	-1.5262	[C@H]([C@@H](/C=C/CCCCCCCCCCCCC)O)(NC(=O)CCCCCCCCCCCCCCCCCCCCCCCCC)CO[C@H]1[C@@H]([C@@H]([C@H](C(CO)O1)O[C@H]1[C@@H]([C@@H]([C@H](C(CO)O1)O[C@H]1[C@@H]([C@@H]([C@H](C(CO)O1)O)O[C@H]1[C@@H]([C@@H]([C@H](C(CO)O1)O)O[C@H]1[C@@H]([C@@H]([C@H](C(CO)O1)O)O[C@H]1[C@@H]([C@@H]([C@H](C(CO)O1)O)O[C@H]1[C@@H]([C@@H]([C@H](C(CO)O1)O)O)O)O)O)O)O)O)O)O)O
LMSP0502AW07	-6.1394	1.4904	-1.5385	[C@H]([C@@H](/C=C/CCCCCCCCCCCCC)O)(NC(=O)CCCCCCCCCCCCC/C=C\CCCCCCCC)CO[C@H]1[C@@H]([C@@H]([C@H](C(CO)O1)O[C@H]1[C@@H]([C@@H]([C@H](C(CO)O1)O[C@H]1[C@@H]([C@@H]([C@H](C(CO)O1)O)O[C@H]1[C@@H]([C@@H]([C@H](C(CO)O1)O)O[C@H]1[C@@H]([C@@H]([C@H](C(CO)O1)O)O[C@H]1[C@@H]([C@@H]([C@H](C(CO)O1)O)O[C@H]1[C@@H]([C@@H]([C@H](C(CO)O1)O)O)O)O)O)O)O)O)O)O)O
LMSP0502AW08	-6.0698	1.3896	-1.4974	[C@H]([C@@H](/C=C/CCCCCCCCCCCCC)O)(NC(=O)CCCCCCCCCCCCCCC/C=C\CCCCCCCC)CO[C@H]1[C@@H]([C@@H]([C@H](C(CO)O1)O[C@H]1[C@@H]([C@@H]([C@H](C(CO)O1)O[C@H]1[C@@H]([C@@H]([C@H](C(CO)O1)O)O[C@H]1[C@@H]([C@@H]([C@H](C(CO)O1)O)O[C@H]1[C@@H]([C@@H]([C@H](C(CO)O1)O)O[C@H]1[C@@H]([C@@H]([C@H](C(CO)O1)O)O[C@H]1[C@@H]([C@@H]([C@H](C(CO)O1)O)O)O)O)O)O)O)O)O)O)O
LMSP0502AX01	-5.9393	-1.3951	-1.0523	[C@H]([C@@H](/C=C/CCCCCCCCCCCCC)O)(NC(=O)CCCCCCCCCCCCCCC)CO[C@H]1[C@@H]([C@@H]([C@H](C(CO)O1)O[C@H]1[C@@H]([C@@H]([C@H](C(CO)O1)O[C@H]1[C@@H]([C@@H]([C@H](C(CO)O1)O)O[C@H]1[C@@H]([C@@H]([C@H](C(CO)O1)O)O[C@H]1[C@@H]([C@@H]([C@H](C(CO)O1)O)O[C@H]1[C@@H]([C@@H]([C@H](C(CO)O1)O)O[C@H]1[C@@H]([C@@H]([C@H](C(CO)O1)O)O[C@H]1[C@@H]([C@@H]([C@H](C(CO)O1)O)O)NC(=O)C)O)O)O)O)O)O)O)O)O
LMSP0502AX02	-6.0385	-1.508	-1.0999	[C@H]([C@@H](/C=C/CCCCCCCCCCCCC)O)(NC(=O)CCCCCCCCCCCCCCCCC)CO[C@H]1[C@@H]([C@@H]([C@H](C(CO)O1)O[C@H]1[C@@H]([C@@H]([C@H](C(CO)O1)O[C@H]1[C@@H]([C@@H]([C@H](C(CO)O1)O)O[C@H]1[C@@H]([C@@H]([C@H](C(CO)O1)O)O[C@H]1[C@@H]([C@@H]([C@H](C(CO)O1)O)O[C@H]1[C@@H]([C@@H]([C@H](C(CO)O1)O)O[C@H]1[C@@H]([C@@H]([C@H](C(CO)O1)O)O[C@H]1[C@@H]([C@@H]([C@H](C(CO)O1)O)O)NC(=O)C)O)O)O)O)O)O)O)O)O
LMSP0502AX03	-6.1034	-1.6194	-1.1322	[C@H]([C@@H](/C=C/CCCCCCCCCCCCC)O)(NC(=O)CCCCCCCCCCCCCCCCCCC)CO[C@H]1[C@@H]([C@@H]([C@H](C(CO)O1)O[C@H]1[C@@H]([C@@H]([C@H](C(CO)O1)O[C@H]1[C@@H]([C@@H]([C@H](C(CO)O1)O)O[C@H]1[C@@H]([C@@H]([C@H](C(CO)O1)O)O[C@H]1[C@@H]([C@@H]([C@H](C(CO)O1)O)O[C@H]1[C@@H]([C@@H]([C@H](C(CO)O1)O)O[C@H]1[C@@H]([C@@H]([C@H](C(CO)O1)O)O[C@H]1[C@@H]([C@@H]([C@H](C(CO)O1)O)O)NC(=O)C)O)O)O)O)O)O)O)O)O
LMSP0502AX04	-6.1315	-1.7348	-1.1513	[C@H]([C@@H](/C=C/CCCCCCCCCCCCC)O)(NC(=O)CCCCCCCCCCCCCCCCCCCCC)CO[C@H]1[C@@H]([C@@H]([C@H](C(CO)O1)O[C@H]1[C@@H]([C@@H]([C@H](C(CO)O1)O[C@H]1[C@@H]([C@@H]([C@H](C(CO)O1)O)O[C@H]1[C@@H]([C@@H]([C@H](C(CO)O1)O)O[C@H]1[C@@H]([C@@H]([C@H](C(CO)O1)O)O[C@H]1[C@@H]([C@@H]([C@H](C(CO)O1)O)O[C@H]1[C@@H]([C@@H]([C@H](C(CO)O1)O)O[C@H]1[C@@H]([C@@H]([C@H](C(CO)O1)O)O)NC(=O)C)O)O)O)O)O)O)O)O)O
LMSP0502AX05	-6.1263	-1.8456	-1.1589	[C@H]([C@@H](/C=C/CCCCCCCCCCCCC)O)(NC(=O)CCCCCCCCCCCCCCCCCCCCCCC)CO[C@H]1[C@@H]([C@@H]([C@H](C(CO)O1)O[C@H]1[C@@H]([C@@H]([C@H](C(CO)O1)O[C@H]1[C@@H]([C@@H]([C@H](C(CO)O1)O)O[C@H]1[C@@H]([C@@H]([C@H](C(CO)O1)O)O[C@H]1[C@@H]([C@@H]([C@H](C(CO)O1)O)O[C@H]1[C@@H]([C@@H]([C@H](C(CO)O1)O)O[C@H]1[C@@H]([C@@H]([C@H](C(CO)O1)O)O[C@H]1[C@@H]([C@@H]([C@H](C(CO)O1)O)O)NC(=O)C)O)O)O)O)O)O)O)O)O
LMSP0502AX06	-6.0684	-1.937	-1.147	[C@H]([C@@H](/C=C/CCCCCCCCCCCCC)O)(NC(=O)CCCCCCCCCCCCCCCCCCCCCCCCC)CO[C@H]1[C@@H]([C@@H]([C@H](C(CO)O1)O[C@H]1[C@@H]([C@@H]([C@H](C(CO)O1)O[C@H]1[C@@H]([C@@H]([C@H](C(CO)O1)O)O[C@H]1[C@@H]([C@@H]([C@H](C(CO)O1)O)O[C@H]1[C@@H]([C@@H]([C@H](C(CO)O1)O)O[C@H]1[C@@H]([C@@H]([C@H](C(CO)O1)O)O[C@H]1[C@@H]([C@@H]([C@H](C(CO)O1)O)O[C@H]1[C@@H]([C@@H]([C@H](C(CO)O1)O)O)NC(=O)C)O)O)O)O)O)O)O)O)O
LMSP0502AX07	-6.0048	-1.9205	-1.1622	[C@H]([C@@H](/C=C/CCCCCCCCCCCCC)O)(NC(=O)CCCCCCCCCCCCC/C=C\CCCCCCCC)CO[C@H]1[C@@H]([C@@H]([C@H](C(CO)O1)O[C@H]1[C@@H]([C@@H]([C@H](C(CO)O1)O[C@H]1[C@@H]([C@@H]([C@H](C(CO)O1)O)O[C@H]1[C@@H]([C@@H]([C@H](C(CO)O1)O)O[C@H]1[C@@H]([C@@H]([C@H](C(CO)O1)O)O[C@H]1[C@@H]([C@@H]([C@H](C(CO)O1)O)O[C@H]1[C@@H]([C@@H]([C@H](C(CO)O1)O)O[C@H]1[C@@H]([C@@H]([C@H](C(CO)O1)O)O)NC(=O)C)O)O)O)O)O)O)O)O)O
LMSP0502AX08	-5.9221	-1.9866	-1.1215	[C@H]([C@@H](/C=C/CCCCCCCCCCCCC)O)(NC(=O)CCCCCCCCCCCCCCC/C=C\CCCCCCCC)CO[C@H]1[C@@H]([C@@H]([C@H](C(CO)O1)O[C@H]1[C@@H]([C@@H]([C@H](C(CO)O1)O[C@H]1[C@@H]([C@@H]([C@H](C(CO)O1)O)O[C@H]1[C@@H]([C@@H]([C@H](C(CO)O1)O)O[C@H]1[C@@H]([C@@H]([C@H](C(CO)O1)O)O[C@H]1[C@@H]([C@@H]([C@H](C(CO)O1)O)O[C@H]1[C@@H]([C@@H]([C@H](C(CO)O1)O)O[C@H]1[C@@H]([C@@H]([C@H](C(CO)O1)O)O)NC(=O)C)O)O)O)O)O)O)O)O)O
LMSP0502AY01	-5.7648	-1.1486	-1.087	[C@H]([C@@H](/C=C/CCCCCCCCCCCCC)O)(NC(=O)CCCCCCCCCCCCCCC)CO[C@H]1[C@@H]([C@@H]([C@H](C(CO)O1)O[C@H]1[C@@H]([C@@H]([C@H](C(CO)O1)O[C@H]1[C@@H]([C@@H]([C@H](C(CO)O1)O)O[C@H]1[C@@H]([C@@H]([C@H](C(CO)O1)O)O[C@H]1[C@@H]([C@@H]([C@H](C(CO)O1)O)O[C@H]1[C@@H]([C@@H]([C@H](C(CO)O1)O)O[C@H]1[C@@H]([C@@H]([C@H](C(CO)O1)O)O[C@H]1[C@@H]([C@@H]([C@H](C(CO)O1)O)O)O)O)O)O)O)O)O)O)O)O
LMSP0502AY02	-5.8659	-1.2598	-1.1347	[C@H]([C@@H](/C=C/CCCCCCCCCCCCC)O)(NC(=O)CCCCCCCCCCCCCCCCC)CO[C@H]1[C@@H]([C@@H]([C@H](C(CO)O1)O[C@H]1[C@@H]([C@@H]([C@H](C(CO)O1)O[C@H]1[C@@H]([C@@H]([C@H](C(CO)O1)O)O[C@H]1[C@@H]([C@@H]([C@H](C(CO)O1)O)O[C@H]1[C@@H]([C@@H]([C@H](C(CO)O1)O)O[C@H]1[C@@H]([C@@H]([C@H](C(CO)O1)O)O[C@H]1[C@@H]([C@@H]([C@H](C(CO)O1)O)O[C@H]1[C@@H]([C@@H]([C@H](C(CO)O1)O)O)O)O)O)O)O)O)O)O)O)O
LMSP0502AY03	-5.933	-1.3685	-1.1655	[C@H]([C@@H](/C=C/CCCCCCCCCCCCC)O)(NC(=O)CCCCCCCCCCCCCCCCCCC)CO[C@H]1[C@@H]([C@@H]([C@H](C(CO)O1)O[C@H]1[C@@H]([C@@H]([C@H](C(CO)O1)O[C@H]1[C@@H]([C@@H]([C@H](C(CO)O1)O)O[C@H]1[C@@H]([C@@H]([C@H](C(CO)O1)O)O[C@H]1[C@@H]([C@@H]([C@H](C(CO)O1)O)O[C@H]1[C@@H]([C@@H]([C@H](C(CO)O1)O)O[C@H]1[C@@H]([C@@H]([C@H](C(CO)O1)O)O[C@H]1[C@@H]([C@@H]([C@H](C(CO)O1)O)O)O)O)O)O)O)O)O)O)O)O
LMSP0502AY04	-5.9629	-1.4825	-1.1835	[C@H]([C@@H](/C=C/CCCCCCCCCCCCC)O)(NC(=O)CCCCCCCCCCCCCCCCCCCCC)CO[C@H]1[C@@H]([C@@H]([C@H](C(CO)O1)O[C@H]1[C@@H]([C@@H]([C@H](C(CO)O1)O[C@H]1[C@@H]([C@@H]([C@H](C(CO)O1)O)O[C@H]1[C@@H]([C@@H]([C@H](C(CO)O1)O)O[C@H]1[C@@H]([C@@H]([C@H](C(CO)O1)O)O[C@H]1[C@@H]([C@@H]([C@H](C(CO)O1)O)O[C@H]1[C@@H]([C@@H]([C@H](C(CO)O1)O)O[C@H]1[C@@H]([C@@H]([C@H](C(CO)O1)O)O)O)O)O)O)O)O)O)O)O)O
LMSP0502AY05	-5.959	-1.5936	-1.191	[C@H]([C@@H](/C=C/CCCCCCCCCCCCC)O)(NC(=O)CCCCCCCCCCCCCCCCCCCCCCC)CO[C@H]1[C@@H]([C@@H]([C@H](C(CO)O1)O[C@H]1[C@@H]([C@@H]([C@H](C(CO)O1)O[C@H]1[C@@H]([C@@H]([C@H](C(CO)O1)O)O[C@H]1[C@@H]([C@@H]([C@H](C(CO)O1)O)O[C@H]1[C@@H]([C@@H]([C@H](C(CO)O1)O)O[C@H]1[C@@H]([C@@H]([C@H](C(CO)O1)O)O[C@H]1[C@@H]([C@@H]([C@H](C(CO)O1)O)O[C@H]1[C@@H]([C@@H]([C@H](C(CO)O1)O)O)O)O)O)O)O)O)O)O)O)O
LMSP0502AY06	-5.9014	-1.6861	-1.1772	[C@H]([C@@H](/C=C/CCCCCCCCCCCCC)O)(NC(=O)CCCCCCCCCCCCCCCCCCCCCCCCC)CO[C@H]1[C@@H]([C@@H]([C@H](C(CO)O1)O[C@H]1[C@@H]([C@@H]([C@H](C(CO)O1)O[C@H]1[C@@H]([C@@H]([C@H](C(CO)O1)O)O[C@H]1[C@@H]([C@@H]([C@H](C(CO)O1)O)O[C@H]1[C@@H]([C@@H]([C@H](C(CO)O1)O)O[C@H]1[C@@H]([C@@H]([C@H](C(CO)O1)O)O[C@H]1[C@@H]([C@@H]([C@H](C(CO)O1)O)O[C@H]1[C@@H]([C@@H]([C@H](C(CO)O1)O)O)O)O)O)O)O)O)O)O)O)O
LMSP0502AY07	-5.8362	-1.6698	-1.1923	[C@H]([C@@H](/C=C/CCCCCCCCCCCCC)O)(NC(=O)CCCCCCCCCCCCC/C=C\CCCCCCCC)CO[C@H]1[C@@H]([C@@H]([C@H](C(CO)O1)O[C@H]1[C@@H]([C@@H]([C@H](C(CO)O1)O[C@H]1[C@@H]([C@@H]([C@H](C(CO)O1)O)O[C@H]1[C@@H]([C@@H]([C@H](C(CO)O1)O)O[C@H]1[C@@H]([C@@H]([C@H](C(CO)O1)O)O[C@H]1[C@@H]([C@@H]([C@H](C(CO)O1)O)O[C@H]1[C@@H]([C@@H]([C@H](C(CO)O1)O)O[C@H]1[C@@H]([C@@H]([C@H](C(CO)O1)O)O)O)O)O)O)O)O)O)O)O)O
LMSP0502AY08	-5.7545	-1.7357	-1.1485	[C@H]([C@@H](/C=C/CCCCCCCCCCCCC)O)(NC(=O)CCCCCCCCCCCCCCC/C=C\CCCCCCCC)CO[C@H]1[C@@H]([C@@H]([C@H](C(CO)O1)O[C@H]1[C@@H]([C@@H]([C@H](C(CO)O1)O[C@H]1[C@@H]([C@@H]([C@H](C(CO)O1)O)O[C@H]1[C@@H]([C@@H]([C@H](C(CO)O1)O)O[C@H]1[C@@H]([C@@H]([C@H](C(CO)O1)O)O[C@H]1[C@@H]([C@@H]([C@H](C(CO)O1)O)O[C@H]1[C@@H]([C@@H]([C@H](C(CO)O1)O)O[C@H]1[C@@H]([C@@H]([C@H](C(CO)O1)O)O)O)O)O)O)O)O)O)O)O)O
LMSP0502AZ01	-4.8679	-3.9331	-0.2141	[C@H]([C@@H](/C=C/CCCCCCCCCCCCC)O)(NC(=O)CCCCCCCCCCCCCCC)CO[C@H]1[C@@H]([C@@H]([C@H](C(CO)O1)O[C@H]1[C@@H]([C@@H]([C@H](C(CO)O1)O[C@H]1[C@@H]([C@@H]([C@H](C(CO)O1)O)O[C@H]1[C@@H]([C@@H]([C@H](C(CO)O1)O)O[C@H]1[C@@H]([C@@H]([C@H](C(CO)O1)O)O[C@H]1[C@@H]([C@@H]([C@H](C(CO)O1)O)O[C@H]1[C@@H]([C@@H]([C@H](C(CO)O1)O)O[C@H]1[C@@H]([C@@H]([C@H](C(CO)O1)O)O[C@H]1[C@@H]([C@@H]([C@H](C(CO)O1)O)O)NC(=O)C)O)…
LMSP0502AZ02	-4.9245	-4.0507	-0.229	[C@H]([C@@H](/C=C/CCCCCCCCCCCCC)O)(NC(=O)CCCCCCCCCCCCCCCCC)CO[C@H]1[C@@H]([C@@H]([C@H](C(CO)O1)O[C@H]1[C@@H]([C@@H]([C@H](C(CO)O1)O[C@H]1[C@@H]([C@@H]([C@H](C(CO)O1)O)O[C@H]1[C@@H]([C@@H]([C@H](C(CO)O1)O)O[C@H]1[C@@H]([C@@H]([C@H](C(CO)O1)O)O[C@H]1[C@@H]([C@@H]([C@H](C(CO)O1)O)O[C@H]1[C@@H]([C@@H]([C@H](C(CO)O1)O)O[C@H]1[C@@H]([C@@H]([C@H](C(CO)O1)O)O[C@H]1[C@@H]([C@@H]([C@H](C(CO)O1)O)O)NC(=O)C)…
LMSP0502AZ03	-4.9524	-4.1573	-0.2396	[C@H]([C@@H](/C=C/CCCCCCCCCCCCC)O)(NC(=O)CCCCCCCCCCCCCCCCCCC)CO[C@H]1[C@@H]([C@@H]([C@H](C(CO)O1)O[C@H]1[C@@H]([C@@H]([C@H](C(CO)O1)O[C@H]1[C@@H]([C@@H]([C@H](C(CO)O1)O)O[C@H]1[C@@H]([C@@H]([C@H](C(CO)O1)O)O[C@H]1[C@@H]([C@@H]([C@H](C(CO)O1)O)O[C@H]1[C@@H]([C@@H]([C@H](C(CO)O1)O)O[C@H]1[C@@H]([C@@H]([C@H](C(CO)O1)O)O[C@H]1[C@@H]([C@@H]([C@H](C(CO)O1)O)O[C@H]1[C@@H]([C@@H]([C@H](C(CO)O1)O)O)NC(=O)…
LMSP0502AZ04	-4.9474	-4.2589	-0.2449	[C@H]([C@@H](/C=C/CCCCCCCCCCCCC)O)(NC(=O)CCCCCCCCCCCCCCCCCCCCC)CO[C@H]1[C@@H]([C@@H]([C@H](C(CO)O1)O[C@H]1[C@@H]([C@@H]([C@H](C(CO)O1)O[C@H]1[C@@H]([C@@H]([C@H](C(CO)O1)O)O[C@H]1[C@@H]([C@@H]([C@H](C(CO)O1)O)O[C@H]1[C@@H]([C@@H]([C@H](C(CO)O1)O)O[C@H]1[C@@H]([C@@H]([C@H](C(CO)O1)O)O[C@H]1[C@@H]([C@@H]([C@H](C(CO)O1)O)O[C@H]1[C@@H]([C@@H]([C@H](C(CO)O1)O)O[C@H]1[C@@H]([C@@H]([C@H](C(CO)O1)O)O)NC(=…
LMSP0502AZ05	-4.9139	-4.3506	-0.247	[C@H]([C@@H](/C=C/CCCCCCCCCCCCC)O)(NC(=O)CCCCCCCCCCCCCCCCCCCCCCC)CO[C@H]1[C@@H]([C@@H]([C@H](C(CO)O1)O[C@H]1[C@@H]([C@@H]([C@H](C(CO)O1)O[C@H]1[C@@H]([C@@H]([C@H](C(CO)O1)O)O[C@H]1[C@@H]([C@@H]([C@H](C(CO)O1)O)O[C@H]1[C@@H]([C@@H]([C@H](C(CO)O1)O)O[C@H]1[C@@H]([C@@H]([C@H](C(CO)O1)O)O[C@H]1[C@@H]([C@@H]([C@H](C(CO)O1)O)O[C@H]1[C@@H]([C@@H]([C@H](C(CO)O1)O)O[C@H]1[C@@H]([C@@H]([C@H](C(CO)O1)O)O)NC…
LMSP0502AZ06	-4.8394	-4.4173	-0.244	[C@H]([C@@H](/C=C/CCCCCCCCCCCCC)O)(NC(=O)CCCCCCCCCCCCCCCCCCCCCCCCC)CO[C@H]1[C@@H]([C@@H]([C@H](C(CO)O1)O[C@H]1[C@@H]([C@@H]([C@H](C(CO)O1)O[C@H]1[C@@H]([C@@H]([C@H](C(CO)O1)O)O[C@H]1[C@@H]([C@@H]([C@H](C(CO)O1)O)O[C@H]1[C@@H]([C@@H]([C@H](C(CO)O1)O)O[C@H]1[C@@H]([C@@H]([C@H](C(CO)O1)O)O[C@H]1[C@@H]([C@@H]([C@H](C(CO)O1)O)O[C@H]1[C@@H]([C@@H]([C@H](C(CO)O1)O)O[C@H]1[C@@H]([C@@H]([C@H](C(CO)O1)O)O)…
LMSP0502AZ07	-4.7898	-4.4044	-0.2566	[C@H]([C@@H](/C=C/CCCCCCCCCCCCC)O)(NC(=O)CCCCCCCCCCCCC/C=C\CCCCCCCC)CO[C@H]1[C@@H]([C@@H]([C@H](C(CO)O1)O[C@H]1[C@@H]([C@@H]([C@H](C(CO)O1)O[C@H]1[C@@H]([C@@H]([C@H](C(CO)O1)O)O[C@H]1[C@@H]([C@@H]([C@H](C(CO)O1)O)O[C@H]1[C@@H]([C@@H]([C@H](C(CO)O1)O)O[C@H]1[C@@H]([C@@H]([C@H](C(CO)O1)O)O[C@H]1[C@@H]([C@@H]([C@H](C(CO)O1)O)O[C@H]1[C@@H]([C@@H]([C@H](C(CO)O1)O)O[C@H]1[C@@H]([C@@H]([C@H](C(CO)O1)O)O…
LMSP0502AZ08	-4.7043	-4.438	-0.2371	[C@H]([C@@H](/C=C/CCCCCCCCCCCCC)O)(NC(=O)CCCCCCCCCCCCCCC/C=C\CCCCCCCC)CO[C@H]1[C@@H]([C@@H]([C@H](C(CO)O1)O[C@H]1[C@@H]([C@@H]([C@H](C(CO)O1)O[C@H]1[C@@H]([C@@H]([C@H](C(CO)O1)O)O[C@H]1[C@@H]([C@@H]([C@H](C(CO)O1)O)O[C@H]1[C@@H]([C@@H]([C@H](C(CO)O1)O)O[C@H]1[C@@H]([C@@H]([C@H](C(CO)O1)O)O[C@H]1[C@@H]([C@@H]([C@H](C(CO)O1)O)O[C@H]1[C@@H]([C@@H]([C@H](C(CO)O1)O)O[C@H]1[C@@H]([C@@H]([C@H](C(CO)O1)O…
LMSP0502BA01	-1.3454	6.7065	1.5541	[C@H]([C@@H](/C=C/CCCCCCCCCCCCC)O)(NC(=O)CCCCCCCCCCCCCCC)CO[C@H]1[C@@H]([C@@H]([C@H](C(CO)O1)O[C@H]1[C@@H]([C@@H]([C@H](C(CO)O1)O[C@H]1[C@@H]([C@@H]([C@H](C(CO)O1)O)O[C@H]1[C@@H]([C@@H]([C@H](C(CO)O1)O[C@H]1[C@@H]([C@@H]([C@H](C(CO)O1)O)O)O)O)NC(=O)C)O)O)O)O)O
LMSP0502BA02	-1.5916	6.7213	1.5336	[C@H]([C@@H](/C=C/CCCCCCCCCCCCC)O)(NC(=O)CCCCCCCCCCCCCCCCC)CO[C@H]1[C@@H]([C@@H]([C@H](C(CO)O1)O[C@H]1[C@@H]([C@@H]([C@H](C(CO)O1)O[C@H]1[C@@H]([C@@H]([C@H](C(CO)O1)O)O[C@H]1[C@@H]([C@@H]([C@H](C(CO)O1)O[C@H]1[C@@H]([C@@H]([C@H](C(CO)O1)O)O)O)O)NC(=O)C)O)O)O)O)O
LMSP0502BA03	-1.8032	6.7022	1.5038	[C@H]([C@@H](/C=C/CCCCCCCCCCCCC)O)(NC(=O)CCCCCCCCCCCCCCCCCCC)CO[C@H]1[C@@H]([C@@H]([C@H](C(CO)O1)O[C@H]1[C@@H]([C@@H]([C@H](C(CO)O1)O[C@H]1[C@@H]([C@@H]([C@H](C(CO)O1)O)O[C@H]1[C@@H]([C@@H]([C@H](C(CO)O1)O[C@H]1[C@@H]([C@@H]([C@H](C(CO)O1)O)O)O)O)NC(=O)C)O)O)O)O)O
LMSP0502BA04	-1.9894	6.6515	1.4611	[C@H]([C@@H](/C=C/CCCCCCCCCCCCC)O)(NC(=O)CCCCCCCCCCCCCCCCCCCCC)CO[C@H]1[C@@H]([C@@H]([C@H](C(CO)O1)O[C@H]1[C@@H]([C@@H]([C@H](C(CO)O1)O[C@H]1[C@@H]([C@@H]([C@H](C(CO)O1)O)O[C@H]1[C@@H]([C@@H]([C@H](C(CO)O1)O[C@H]1[C@@H]([C@@H]([C@H](C(CO)O1)O)O)O)O)NC(=O)C)O)O)O)O)O
LMSP0502BA05	-2.1456	6.5772	1.4104	[C@H]([C@@H](/C=C/CCCCCCCCCCCCC)O)(NC(=O)CCCCCCCCCCCCCCCCCCCCCCC)CO[C@H]1[C@@H]([C@@H]([C@H](C(CO)O1)O[C@H]1[C@@H]([C@@H]([C@H](C(CO)O1)O[C@H]1[C@@H]([C@@H]([C@H](C(CO)O1)O)O[C@H]1[C@@H]([C@@H]([C@H](C(CO)O1)O[C@H]1[C@@H]([C@@H]([C@H](C(CO)O1)O)O)O)O)NC(=O)C)O)O)O)O)O
LMSP0502BA06	-2.2378	6.4646	1.362	[C@H]([C@@H](/C=C/CCCCCCCCCCCCC)O)(NC(=O)CCCCCCCCCCCCCCCCCCCCCCCCC)CO[C@H]1[C@@H]([C@@H]([C@H](C(CO)O1)O[C@H]1[C@@H]([C@@H]([C@H](C(CO)O1)O[C@H]1[C@@H]([C@@H]([C@H](C(CO)O1)O)O[C@H]1[C@@H]([C@@H]([C@H](C(CO)O1)O[C@H]1[C@@H]([C@@H]([C@H](C(CO)O1)O)O)O)O)NC(=O)C)O)O)O)O)O
LMSP0502BA07	-2.1054	6.4627	1.3592	[C@H]([C@@H](/C=C/CCCCCCCCCCCCC)O)(NC(=O)CCCCCCCCCCCCC/C=C\CCCCCCCC)CO[C@H]1[C@@H]([C@@H]([C@H](C(CO)O1)O[C@H]1[C@@H]([C@@H]([C@H](C(CO)O1)O[C@H]1[C@@H]([C@@H]([C@H](C(CO)O1)O)O[C@H]1[C@@H]([C@@H]([C@H](C(CO)O1)O[C@H]1[C@@H]([C@@H]([C@H](C(CO)O1)O)O)O)O)NC(=O)C)O)O)O)O)O
LMSP0502BA08	-2.1606	6.345	1.308	[C@H]([C@@H](/C=C/CCCCCCCCCCCCC)O)(NC(=O)CCCCCCCCCCCCCCC/C=C\CCCCCCCC)CO[C@H]1[C@@H]([C@@H]([C@H](C(CO)O1)O[C@H]1[C@@H]([C@@H]([C@H](C(CO)O1)O[C@H]1[C@@H]([C@@H]([C@H](C(CO)O1)O)O[C@H]1[C@@H]([C@@H]([C@H](C(CO)O1)O[C@H]1[C@@H]([C@@H]([C@H](C(CO)O1)O)O)O)O)NC(=O)C)O)O)O)O)O
LMSP0502BB01	-4.7808	3.7794	-0.4061	[C@H]([C@@H](/C=C/CCCCCCCCCCCCC)O)(NC(=O)CCCCCCCCCCCCCCC)CO[C@H]1[C@@H]([C@@H]([C@H](C(CO)O1)O[C@H]1[C@@H]([C@@H]([C@H](C(CO)O1)O[C@H]1[C@@H]([C@@H]([C@H](C(CO)O1)O[C@H]1[C@@H]([C@@H]([C@H](C(CO)O1)O)O)NC(=O)C)O[C@H]1[C@@H]([C@@H]([C@H](C(CO)O1)O)O[C@H]1[C@@H]([C@@H]([C@H](C(CO)O1)O)O)NC(=O)C)NC(=O)C)O)O)O)O)O
LMSP0502BB02	-4.9722	3.7396	-0.4819	[C@H]([C@@H](/C=C/CCCCCCCCCCCCC)O)(NC(=O)CCCCCCCCCCCCCCCCC)CO[C@H]1[C@@H]([C@@H]([C@H](C(CO)O1)O[C@H]1[C@@H]([C@@H]([C@H](C(CO)O1)O[C@H]1[C@@H]([C@@H]([C@H](C(CO)O1)O[C@H]1[C@@H]([C@@H]([C@H](C(CO)O1)O)O)NC(=O)C)O[C@H]1[C@@H]([C@@H]([C@H](C(CO)O1)O)O[C@H]1[C@@H]([C@@H]([C@H](C(CO)O1)O)O)NC(=O)C)NC(=O)C)O)O)O)O)O
LMSP0502BB03	-5.1132	3.6783	-0.5388	[C@H]([C@@H](/C=C/CCCCCCCCCCCCC)O)(NC(=O)CCCCCCCCCCCCCCCCCCC)CO[C@H]1[C@@H]([C@@H]([C@H](C(CO)O1)O[C@H]1[C@@H]([C@@H]([C@H](C(CO)O1)O[C@H]1[C@@H]([C@@H]([C@H](C(CO)O1)O[C@H]1[C@@H]([C@@H]([C@H](C(CO)O1)O)O)NC(=O)C)O[C@H]1[C@@H]([C@@H]([C@H](C(CO)O1)O)O[C@H]1[C@@H]([C@@H]([C@H](C(CO)O1)O)O)NC(=O)C)NC(=O)C)O)O)O)O)O
LMSP0502BB04	-5.2062	3.5922	-0.5799	[C@H]([C@@H](/C=C/CCCCCCCCCCCCC)O)(NC(=O)CCCCCCCCCCCCCCCCCCCCC)CO[C@H]1[C@@H]([C@@H]([C@H](C(CO)O1)O[C@H]1[C@@H]([C@@H]([C@H](C(CO)O1)O[C@H]1[C@@H]([C@@H]([C@H](C(CO)O1)O[C@H]1[C@@H]([C@@H]([C@H](C(CO)O1)O)O)NC(=O)C)O[C@H]1[C@@H]([C@@H]([C@H](C(CO)O1)O)O[C@H]1[C@@H]([C@@H]([C@H](C(CO)O1)O)O)NC(=O)C)NC(=O)C)O)O)O)O)O
LMSP0502BB05	-5.2542	3.4917	-0.6022	[C@H]([C@@H](/C=C/CCCCCCCCCCCCC)O)(NC(=O)CCCCCCCCCCCCCCCCCCCCCCC)CO[C@H]1[C@@H]([C@@H]([C@H](C(CO)O1)O[C@H]1[C@@H]([C@@H]([C@H](C(CO)O1)O[C@H]1[C@@H]([C@@H]([C@H](C(CO)O1)O[C@H]1[C@@H]([C@@H]([C@H](C(CO)O1)O)O)NC(=O)C)O[C@H]1[C@@H]([C@@H]([C@H](C(CO)O1)O)O[C@H]1[C@@H]([C@@H]([C@H](C(CO)O1)O)O)NC(=O)C)NC(=O)C)O)O)O)O)O
LMSP0502BB06	-5.225	3.3797	-0.5943	[C@H]([C@@H](/C=C/CCCCCCCCCCCCC)O)(NC(=O)CCCCCCCCCCCCCCCCCCCCCCCCC)CO[C@H]1[C@@H]([C@@H]([C@H](C(CO)O1)O[C@H]1[C@@H]([C@@H]([C@H](C(CO)O1)O[C@H]1[C@@H]([C@@H]([C@H](C(CO)O1)O[C@H]1[C@@H]([C@@H]([C@H](C(CO)O1)O)O)NC(=O)C)O[C@H]1[C@@H]([C@@H]([C@H](C(CO)O1)O)O[C@H]1[C@@H]([C@@H]([C@H](C(CO)O1)O)O)NC(=O)C)NC(=O)C)O)O)O)O)O
LMSP0502BB07	-5.1352	3.3912	-0.6069	[C@H]([C@@H](/C=C/CCCCCCCCCCCCC)O)(NC(=O)CCCCCCCCCCCCC/C=C\CCCCCCCC)CO[C@H]1[C@@H]([C@@H]([C@H](C(CO)O1)O[C@H]1[C@@H]([C@@H]([C@H](C(CO)O1)O[C@H]1[C@@H]([C@@H]([C@H](C(CO)O1)O[C@H]1[C@@H]([C@@H]([C@H](C(CO)O1)O)O)NC(=O)C)O[C@H]1[C@@H]([C@@H]([C@H](C(CO)O1)O)O[C@H]1[C@@H]([C@@H]([C@H](C(CO)O1)O)O)NC(=O)C)NC(=O)C)O)O)O)O)O
LMSP0502BB08	-5.0671	3.2762	-0.5735	[C@H]([C@@H](/C=C/CCCCCCCCCCCCC)O)(NC(=O)CCCCCCCCCCCCCCC/C=C\CCCCCCCC)CO[C@H]1[C@@H]([C@@H]([C@H](C(CO)O1)O[C@H]1[C@@H]([C@@H]([C@H](C(CO)O1)O[C@H]1[C@@H]([C@@H]([C@H](C(CO)O1)O[C@H]1[C@@H]([C@@H]([C@H](C(CO)O1)O)O)NC(=O)C)O[C@H]1[C@@H]([C@@H]([C@H](C(CO)O1)O)O[C@H]1[C@@H]([C@@H]([C@H](C(CO)O1)O)O)NC(=O)C)NC(=O)C)O)O)O)O)O
LMSP0502BC01	-1.5109	6.2498	1.3415	[C@H]([C@@H](/C=C/CCCCCCCCCCCCC)O)(NC(=O)CCCCCCCCCCCCCCC)CO[C@H]1[C@@H]([C@@H]([C@H](C(CO)O1)O[C@H]1[C@@H]([C@@H]([C@H](C(CO)O1)O[C@H]1[C@@H]([C@@H]([C@H](C(CO)O1)O[C@H]1[C@@H]([C@@H]([C@H](C(CO)O1)O)O)NC(=O)C)O[C@H]1[C@@H]([C@@H]([C@H](C(CO)O1)O)O)NC(=O)C)O)O)O)O)O
LMSP0502BC02	-1.7417	6.263	1.3086	[C@H]([C@@H](/C=C/CCCCCCCCCCCCC)O)(NC(=O)CCCCCCCCCCCCCCCCC)CO[C@H]1[C@@H]([C@@H]([C@H](C(CO)O1)O[C@H]1[C@@H]([C@@H]([C@H](C(CO)O1)O[C@H]1[C@@H]([C@@H]([C@H](C(CO)O1)O[C@H]1[C@@H]([C@@H]([C@H](C(CO)O1)O)O)NC(=O)C)O[C@H]1[C@@H]([C@@H]([C@H](C(CO)O1)O)O)NC(=O)C)O)O)O)O)O
LMSP0502BC03	-1.9344	6.2427	1.2714	[C@H]([C@@H](/C=C/CCCCCCCCCCCCC)O)(NC(=O)CCCCCCCCCCCCCCCCCCC)CO[C@H]1[C@@H]([C@@H]([C@H](C(CO)O1)O[C@H]1[C@@H]([C@@H]([C@H](C(CO)O1)O[C@H]1[C@@H]([C@@H]([C@H](C(CO)O1)O[C@H]1[C@@H]([C@@H]([C@H](C(CO)O1)O)O)NC(=O)C)O[C@H]1[C@@H]([C@@H]([C@H](C(CO)O1)O)O)NC(=O)C)O)O)O)O)O
LMSP0502BC04	-2.0984	6.1906	1.2252	[C@H]([C@@H](/C=C/CCCCCCCCCCCCC)O)(NC(=O)CCCCCCCCCCCCCCCCCCCCC)CO[C@H]1[C@@H]([C@@H]([C@H](C(CO)O1)O[C@H]1[C@@H]([C@@H]([C@H](C(CO)O1)O[C@H]1[C@@H]([C@@H]([C@H](C(CO)O1)O[C@H]1[C@@H]([C@@H]([C@H](C(CO)O1)O)O)NC(=O)C)O[C@H]1[C@@H]([C@@H]([C@H](C(CO)O1)O)O)NC(=O)C)O)O)O)O)O
LMSP0502BC05	-2.2283	6.1148	1.1753	[C@H]([C@@H](/C=C/CCCCCCCCCCCCC)O)(NC(=O)CCCCCCCCCCCCCCCCCCCCCCC)CO[C@H]1[C@@H]([C@@H]([C@H](C(CO)O1)O[C@H]1[C@@H]([C@@H]([C@H](C(CO)O1)O[C@H]1[C@@H]([C@@H]([C@H](C(CO)O1)O[C@H]1[C@@H]([C@@H]([C@H](C(CO)O1)O)O)NC(=O)C)O[C@H]1[C@@H]([C@@H]([C@H](C(CO)O1)O)O)NC(=O)C)O)O)O)O)O
LMSP0502BC06	-2.2877	6.0065	1.1291	[C@H]([C@@H](/C=C/CCCCCCCCCCCCC)O)(NC(=O)CCCCCCCCCCCCCCCCCCCCCCCCC)CO[C@H]1[C@@H]([C@@H]([C@H](C(CO)O1)O[C@H]1[C@@H]([C@@H]([C@H](C(CO)O1)O[C@H]1[C@@H]([C@@H]([C@H](C(CO)O1)O[C@H]1[C@@H]([C@@H]([C@H](C(CO)O1)O)O)NC(=O)C)O[C@H]1[C@@H]([C@@H]([C@H](C(CO)O1)O)O)NC(=O)C)O)O)O)O)O
LMSP0502BC07	-2.1664	6.0055	1.1274	[C@H]([C@@H](/C=C/CCCCCCCCCCCCC)O)(NC(=O)CCCCCCCCCCCCC/C=C\CCCCCCCC)CO[C@H]1[C@@H]([C@@H]([C@H](C(CO)O1)O[C@H]1[C@@H]([C@@H]([C@H](C(CO)O1)O[C@H]1[C@@H]([C@@H]([C@H](C(CO)O1)O[C@H]1[C@@H]([C@@H]([C@H](C(CO)O1)O)O)NC(=O)C)O[C@H]1[C@@H]([C@@H]([C@H](C(CO)O1)O)O)NC(=O)C)O)O)O)O)O
LMSP0502BC08	-2.1931	5.8859	1.0828	[C@H]([C@@H](/C=C/CCCCCCCCCCCCC)O)(NC(=O)CCCCCCCCCCCCCCC/C=C\CCCCCCCC)CO[C@H]1[C@@H]([C@@H]([C@H](C(CO)O1)O[C@H]1[C@@H]([C@@H]([C@H](C(CO)O1)O[C@H]1[C@@H]([C@@H]([C@H](C(CO)O1)O[C@H]1[C@@H]([C@@H]([C@H](C(CO)O1)O)O)NC(=O)C)O[C@H]1[C@@H]([C@@H]([C@H](C(CO)O1)O)O)NC(=O)C)O)O)O)O)O
LMSP0502BD01	-1.3446	5.9545	1.0768	[C@H]([C@@H](/C=C/CCCCCCCCCCCCC)O)(NC(=O)CCCCCCCCCCCCCCC)CO[C@H]1[C@@H]([C@@H]([C@H](C(CO)O1)O[C@H]1[C@@H]([C@@H]([C@H](C(CO)O1)O[C@H]1[C@@H]([C@@H]([C@H](C(CO)O1)O)O[C@H]1[C@@H]([C@@H]([C@H](C(CO[C@H]2[C@@H]([C@@H]([C@H](C(CO)O2)O)O)NC(=O)C)O1)O)O)NC(=O)C)O)O)O)O)O
LMSP0502BD02	-1.5886	5.9929	1.076	[C@H]([C@@H](/C=C/CCCCCCCCCCCCC)O)(NC(=O)CCCCCCCCCCCCCCCCC)CO[C@H]1[C@@H]([C@@H]([C@H](C(CO)O1)O[C@H]1[C@@H]([C@@H]([C@H](C(CO)O1)O[C@H]1[C@@H]([C@@H]([C@H](C(CO)O1)O)O[C@H]1[C@@H]([C@@H]([C@H](C(CO[C@H]2[C@@H]([C@@H]([C@H](C(CO)O2)O)O)NC(=O)C)O1)O)O)NC(=O)C)O)O)O)O)O
LMSP0502BD03	-1.7939	5.9978	1.0676	[C@H]([C@@H](/C=C/CCCCCCCCCCCCC)O)(NC(=O)CCCCCCCCCCCCCCCCCCC)CO[C@H]1[C@@H]([C@@H]([C@H](C(CO)O1)O[C@H]1[C@@H]([C@@H]([C@H](C(CO)O1)O[C@H]1[C@@H]([C@@H]([C@H](C(CO)O1)O)O[C@H]1[C@@H]([C@@H]([C@H](C(CO[C@H]2[C@@H]([C@@H]([C@H](C(CO)O2)O)O)NC(=O)C)O1)O)O)NC(=O)C)O)O)O)O)O
LMSP0502BD04	-1.9696	5.9672	1.0487	[C@H]([C@@H](/C=C/CCCCCCCCCCCCC)O)(NC(=O)CCCCCCCCCCCCCCCCCCCCC)CO[C@H]1[C@@H]([C@@H]([C@H](C(CO)O1)O[C@H]1[C@@H]([C@@H]([C@H](C(CO)O1)O[C@H]1[C@@H]([C@@H]([C@H](C(CO)O1)O)O[C@H]1[C@@H]([C@@H]([C@H](C(CO[C@H]2[C@@H]([C@@H]([C@H](C(CO)O2)O)O)NC(=O)C)O1)O)O)NC(=O)C)O)O)O)O)O
LMSP0502BD05	-2.1072	5.9047	1.0197	[C@H]([C@@H](/C=C/CCCCCCCCCCCCC)O)(NC(=O)CCCCCCCCCCCCCCCCCCCCCCC)CO[C@H]1[C@@H]([C@@H]([C@H](C(CO)O1)O[C@H]1[C@@H]([C@@H]([C@H](C(CO)O1)O[C@H]1[C@@H]([C@@H]([C@H](C(CO)O1)O)O[C@H]1[C@@H]([C@@H]([C@H](C(CO[C@H]2[C@@H]([C@@H]([C@H](C(CO)O2)O)O)NC(=O)C)O1)O)O)NC(=O)C)O)O)O)O)O
LMSP0502BD06	-2.1679	5.7981	0.9832	[C@H]([C@@H](/C=C/CCCCCCCCCCCCC)O)(NC(=O)CCCCCCCCCCCCCCCCCCCCCCCCC)CO[C@H]1[C@@H]([C@@H]([C@H](C(CO)O1)O[C@H]1[C@@H]([C@@H]([C@H](C(CO)O1)O[C@H]1[C@@H]([C@@H]([C@H](C(CO)O1)O)O[C@H]1[C@@H]([C@@H]([C@H](C(CO[C@H]2[C@@H]([C@@H]([C@H](C(CO)O2)O)O)NC(=O)C)O1)O)O)NC(=O)C)O)O)O)O)O
LMSP0502BD07	-2.0481	5.7998	0.9834	[C@H]([C@@H](/C=C/CCCCCCCCCCCCC)O)(NC(=O)CCCCCCCCCCCCC/C=C\CCCCCCCC)CO[C@H]1[C@@H]([C@@H]([C@H](C(CO)O1)O[C@H]1[C@@H]([C@@H]([C@H](C(CO)O1)O[C@H]1[C@@H]([C@@H]([C@H](C(CO)O1)O)O[C@H]1[C@@H]([C@@H]([C@H](C(CO[C@H]2[C@@H]([C@@H]([C@H](C(CO)O2)O)O)NC(=O)C)O1)O)O)NC(=O)C)O)O)O)O)O
LMSP0502BD08	-2.0668	5.6748	0.9433	[C@H]([C@@H](/C=C/CCCCCCCCCCCCC)O)(NC(=O)CCCCCCCCCCCCCCC/C=C\CCCCCCCC)CO[C@H]1[C@@H]([C@@H]([C@H](C(CO)O1)O[C@H]1[C@@H]([C@@H]([C@H](C(CO)O1)O[C@H]1[C@@H]([C@@H]([C@H](C(CO)O1)O)O[C@H]1[C@@H]([C@@H]([C@H](C(CO[C@H]2[C@@H]([C@@H]([C@H](C(CO)O2)O)O)NC(=O)C)O1)O)O)NC(=O)C)O)O)O)O)O
LMSP0502BE01	-5.1391	4.514	-0.5389	[C@H]([C@@H](/C=C/CCCCCCCCCCCCC)O)(NC(=O)CCCCCCCCCCCCCCC)CO[C@H]1[C@@H]([C@@H]([C@H](C(CO)O1)O[C@H]1[C@@H]([C@@H]([C@H](C(CO)O1)O[C@H]1[C@@H]([C@@H]([C@H](C(CO)O1)O)O[C@H]1[C@@H]([C@@H]([C@H](C(CO)O1)O)O[C@H]1[C@@H]([C@@H]([C@H](C(CO)O1)O)O[C@H]1[C@@H]([C@@H]([C@H](C(CO)O1)O)O)NC(=O)C)O)NC(=O)C)O)O)O)O)O
LMSP0502BE02	-5.3319	4.4671	-0.6155	[C@H]([C@@H](/C=C/CCCCCCCCCCCCC)O)(NC(=O)CCCCCCCCCCCCCCCCC)CO[C@H]1[C@@H]([C@@H]([C@H](C(CO)O1)O[C@H]1[C@@H]([C@@H]([C@H](C(CO)O1)O[C@H]1[C@@H]([C@@H]([C@H](C(CO)O1)O)O[C@H]1[C@@H]([C@@H]([C@H](C(CO)O1)O)O[C@H]1[C@@H]([C@@H]([C@H](C(CO)O1)O)O[C@H]1[C@@H]([C@@H]([C@H](C(CO)O1)O)O)NC(=O)C)O)NC(=O)C)O)O)O)O)O
LMSP0502BE03	-5.4817	4.3984	-0.6765	[C@H]([C@@H](/C=C/CCCCCCCCCCCCC)O)(NC(=O)CCCCCCCCCCCCCCCCCCC)CO[C@H]1[C@@H]([C@@H]([C@H](C(CO)O1)O[C@H]1[C@@H]([C@@H]([C@H](C(CO)O1)O[C@H]1[C@@H]([C@@H]([C@H](C(CO)O1)O)O[C@H]1[C@@H]([C@@H]([C@H](C(CO)O1)O)O[C@H]1[C@@H]([C@@H]([C@H](C(CO)O1)O)O[C@H]1[C@@H]([C@@H]([C@H](C(CO)O1)O)O)NC(=O)C)O)NC(=O)C)O)O)O)O)O
LMSP0502BE04	-5.5907	4.3029	-0.7274	[C@H]([C@@H](/C=C/CCCCCCCCCCCCC)O)(NC(=O)CCCCCCCCCCCCCCCCCCCCC)CO[C@H]1[C@@H]([C@@H]([C@H](C(CO)O1)O[C@H]1[C@@H]([C@@H]([C@H](C(CO)O1)O[C@H]1[C@@H]([C@@H]([C@H](C(CO)O1)O)O[C@H]1[C@@H]([C@@H]([C@H](C(CO)O1)O)O[C@H]1[C@@H]([C@@H]([C@H](C(CO)O1)O)O[C@H]1[C@@H]([C@@H]([C@H](C(CO)O1)O)O)NC(=O)C)O)NC(=O)C)O)O)O)O)O
LMSP0502BE05	-5.657	4.1888	-0.7667	[C@H]([C@@H](/C=C/CCCCCCCCCCCCC)O)(NC(=O)CCCCCCCCCCCCCCCCCCCCCCC)CO[C@H]1[C@@H]([C@@H]([C@H](C(CO)O1)O[C@H]1[C@@H]([C@@H]([C@H](C(CO)O1)O[C@H]1[C@@H]([C@@H]([C@H](C(CO)O1)O)O[C@H]1[C@@H]([C@@H]([C@H](C(CO)O1)O)O[C@H]1[C@@H]([C@@H]([C@H](C(CO)O1)O)O[C@H]1[C@@H]([C@@H]([C@H](C(CO)O1)O)O)NC(=O)C)O)NC(=O)C)O)O)O)O)O
LMSP0502BE06	-5.649	4.0587	-0.7808	[C@H]([C@@H](/C=C/CCCCCCCCCCCCC)O)(NC(=O)CCCCCCCCCCCCCCCCCCCCCCCCC)CO[C@H]1[C@@H]([C@@H]([C@H](C(CO)O1)O[C@H]1[C@@H]([C@@H]([C@H](C(CO)O1)O[C@H]1[C@@H]([C@@H]([C@H](C(CO)O1)O)O[C@H]1[C@@H]([C@@H]([C@H](C(CO)O1)O)O[C@H]1[C@@H]([C@@H]([C@H](C(CO)O1)O)O[C@H]1[C@@H]([C@@H]([C@H](C(CO)O1)O)O)NC(=O)C)O)NC(=O)C)O)O)O)O)O
LMSP0502BE07	-5.5498	4.0691	-0.7902	[C@H]([C@@H](/C=C/CCCCCCCCCCCCC)O)(NC(=O)CCCCCCCCCCCCC/C=C\CCCCCCCC)CO[C@H]1[C@@H]([C@@H]([C@H](C(CO)O1)O[C@H]1[C@@H]([C@@H]([C@H](C(CO)O1)O[C@H]1[C@@H]([C@@H]([C@H](C(CO)O1)O)O[C@H]1[C@@H]([C@@H]([C@H](C(CO)O1)O)O[C@H]1[C@@H]([C@@H]([C@H](C(CO)O1)O)O[C@H]1[C@@H]([C@@H]([C@H](C(CO)O1)O)O)NC(=O)C)O)NC(=O)C)O)O)O)O)O
LMSP0502BE08	-5.5083	3.9427	-0.7797	[C@H]([C@@H](/C=C/CCCCCCCCCCCCC)O)(NC(=O)CCCCCCCCCCCCCCC/C=C\CCCCCCCC)CO[C@H]1[C@@H]([C@@H]([C@H](C(CO)O1)O[C@H]1[C@@H]([C@@H]([C@H](C(CO)O1)O[C@H]1[C@@H]([C@@H]([C@H](C(CO)O1)O)O[C@H]1[C@@H]([C@@H]([C@H](C(CO)O1)O)O[C@H]1[C@@H]([C@@H]([C@H](C(CO)O1)O)O[C@H]1[C@@H]([C@@H]([C@H](C(CO)O1)O)O)NC(=O)C)O)NC(=O)C)O)O)O)O)O
LMSP0502BF01	-4.8595	4.8718	-0.3646	[C@H]([C@@H](/C=C/CCCCCCCCCCCCC)O)(NC(=O)CCCCCCCCCCCCCCC)CO[C@H]1[C@@H]([C@@H]([C@H](C(CO)O1)O[C@H]1[C@@H]([C@@H]([C@H](C(CO)O1)O[C@H]1[C@@H]([C@@H]([C@H](C(CO)O1)O)O[C@H]1[C@@H]([C@@H]([C@H](C(CO)O1)O)O[C@H]1[C@@H]([C@@H]([C@H](C(CO)O1)O)O[C@H]1[C@@H]([C@@H]([C@H](C(CO)O1)O)O)O)O)NC(=O)C)O)O)O)O)O
LMSP0502BF02	-5.0574	4.8314	-0.4382	[C@H]([C@@H](/C=C/CCCCCCCCCCCCC)O)(NC(=O)CCCCCCCCCCCCCCCCC)CO[C@H]1[C@@H]([C@@H]([C@H](C(CO)O1)O[C@H]1[C@@H]([C@@H]([C@H](C(CO)O1)O[C@H]1[C@@H]([C@@H]([C@H](C(CO)O1)O)O[C@H]1[C@@H]([C@@H]([C@H](C(CO)O1)O)O[C@H]1[C@@H]([C@@H]([C@H](C(CO)O1)O)O[C@H]1[C@@H]([C@@H]([C@H](C(CO)O1)O)O)O)O)NC(=O)C)O)O)O)O)O
LMSP0502BF03	-5.2119	4.7672	-0.4972	[C@H]([C@@H](/C=C/CCCCCCCCCCCCC)O)(NC(=O)CCCCCCCCCCCCCCCCCCC)CO[C@H]1[C@@H]([C@@H]([C@H](C(CO)O1)O[C@H]1[C@@H]([C@@H]([C@H](C(CO)O1)O[C@H]1[C@@H]([C@@H]([C@H](C(CO)O1)O)O[C@H]1[C@@H]([C@@H]([C@H](C(CO)O1)O)O[C@H]1[C@@H]([C@@H]([C@H](C(CO)O1)O)O[C@H]1[C@@H]([C@@H]([C@H](C(CO)O1)O)O)O)O)NC(=O)C)O)O)O)O)O
LMSP0502BF04	-5.3277	4.6752	-0.5487	[C@H]([C@@H](/C=C/CCCCCCCCCCCCC)O)(NC(=O)CCCCCCCCCCCCCCCCCCCCC)CO[C@H]1[C@@H]([C@@H]([C@H](C(CO)O1)O[C@H]1[C@@H]([C@@H]([C@H](C(CO)O1)O[C@H]1[C@@H]([C@@H]([C@H](C(CO)O1)O)O[C@H]1[C@@H]([C@@H]([C@H](C(CO)O1)O)O[C@H]1[C@@H]([C@@H]([C@H](C(CO)O1)O)O[C@H]1[C@@H]([C@@H]([C@H](C(CO)O1)O)O)O)O)NC(=O)C)O)O)O)O)O
LMSP0502BF05	-5.4058	4.5658	-0.5909	[C@H]([C@@H](/C=C/CCCCCCCCCCCCC)O)(NC(=O)CCCCCCCCCCCCCCCCCCCCCCC)CO[C@H]1[C@@H]([C@@H]([C@H](C(CO)O1)O[C@H]1[C@@H]([C@@H]([C@H](C(CO)O1)O[C@H]1[C@@H]([C@@H]([C@H](C(CO)O1)O)O[C@H]1[C@@H]([C@@H]([C@H](C(CO)O1)O)O[C@H]1[C@@H]([C@@H]([C@H](C(CO)O1)O)O[C@H]1[C@@H]([C@@H]([C@H](C(CO)O1)O)O)O)O)NC(=O)C)O)O)O)O)O
LMSP0502BF06	-5.4113	4.4381	-0.611	[C@H]([C@@H](/C=C/CCCCCCCCCCCCC)O)(NC(=O)CCCCCCCCCCCCCCCCCCCCCCCCC)CO[C@H]1[C@@H]([C@@H]([C@H](C(CO)O1)O[C@H]1[C@@H]([C@@H]([C@H](C(CO)O1)O[C@H]1[C@@H]([C@@H]([C@H](C(CO)O1)O)O[C@H]1[C@@H]([C@@H]([C@H](C(CO)O1)O)O[C@H]1[C@@H]([C@@H]([C@H](C(CO)O1)O)O[C@H]1[C@@H]([C@@H]([C@H](C(CO)O1)O)O)O)O)NC(=O)C)O)O)O)O)O
LMSP0502BF07	-5.3079	4.448	-0.6191	[C@H]([C@@H](/C=C/CCCCCCCCCCCCC)O)(NC(=O)CCCCCCCCCCCCC/C=C\CCCCCCCC)CO[C@H]1[C@@H]([C@@H]([C@H](C(CO)O1)O[C@H]1[C@@H]([C@@H]([C@H](C(CO)O1)O[C@H]1[C@@H]([C@@H]([C@H](C(CO)O1)O)O[C@H]1[C@@H]([C@@H]([C@H](C(CO)O1)O)O[C@H]1[C@@H]([C@@H]([C@H](C(CO)O1)O)O[C@H]1[C@@H]([C@@H]([C@H](C(CO)O1)O)O)O)O)NC(=O)C)O)O)O)O)O
LMSP0502BF08	-5.2774	4.3193	-0.6187	[C@H]([C@@H](/C=C/CCCCCCCCCCCCC)O)(NC(=O)CCCCCCCCCCCCCCC/C=C\CCCCCCCC)CO[C@H]1[C@@H]([C@@H]([C@H](C(CO)O1)O[C@H]1[C@@H]([C@@H]([C@H](C(CO)O1)O[C@H]1[C@@H]([C@@H]([C@H](C(CO)O1)O)O[C@H]1[C@@H]([C@@H]([C@H](C(CO)O1)O)O[C@H]1[C@@H]([C@@H]([C@H](C(CO)O1)O)O[C@H]1[C@@H]([C@@H]([C@H](C(CO)O1)O)O)O)O)NC(=O)C)O)O)O)O)O
LMSP0502BG01	-4.1247	3.6847	-0.4569	[C@H]([C@@H](/C=C/CCCCCCCCCCCCC)O)(NC(=O)CCCCCCCCCCCCCCC)CO[C@H]1[C@@H]([C@@H]([C@H](C(CO)O1)O[C@H]1[C@@H]([C@@H]([C@H](C(CO)O1)O[C@H]1[C@@H]([C@@H]([C@H](C(CO)O1)O)O[C@H]1[C@@H]([C@@H]([C@H](C(CO[C@H]2[C@@H]([C@@H]([C@H](C(CO)O2)O[C@H]2[C@@H]([C@@H]([C@H](C(CO)O2)O)O)O)O)NC(=O)C)O1)O)O)NC(=O)C)O)O)O)O)O
LMSP0502BG02	-4.3426	3.6978	-0.4879	[C@H]([C@@H](/C=C/CCCCCCCCCCCCC)O)(NC(=O)CCCCCCCCCCCCCCCCC)CO[C@H]1[C@@H]([C@@H]([C@H](C(CO)O1)O[C@H]1[C@@H]([C@@H]([C@H](C(CO)O1)O[C@H]1[C@@H]([C@@H]([C@H](C(CO)O1)O)O[C@H]1[C@@H]([C@@H]([C@H](C(CO[C@H]2[C@@H]([C@@H]([C@H](C(CO)O2)O[C@H]2[C@@H]([C@@H]([C@H](C(CO)O2)O)O)O)O)NC(=O)C)O1)O)O)NC(=O)C)O)O)O)O)O
LMSP0502BG03	-4.5067	3.6917	-0.5113	[C@H]([C@@H](/C=C/CCCCCCCCCCCCC)O)(NC(=O)CCCCCCCCCCCCCCCCCCC)CO[C@H]1[C@@H]([C@@H]([C@H](C(CO)O1)O[C@H]1[C@@H]([C@@H]([C@H](C(CO)O1)O[C@H]1[C@@H]([C@@H]([C@H](C(CO)O1)O)O[C@H]1[C@@H]([C@@H]([C@H](C(CO[C@H]2[C@@H]([C@@H]([C@H](C(CO)O2)O[C@H]2[C@@H]([C@@H]([C@H](C(CO)O2)O)O)O)O)NC(=O)C)O1)O)O)NC(=O)C)O)O)O)O)O
LMSP0502BG04	-4.6249	3.6577	-0.5278	[C@H]([C@@H](/C=C/CCCCCCCCCCCCC)O)(NC(=O)CCCCCCCCCCCCCCCCCCCCC)CO[C@H]1[C@@H]([C@@H]([C@H](C(CO)O1)O[C@H]1[C@@H]([C@@H]([C@H](C(CO)O1)O[C@H]1[C@@H]([C@@H]([C@H](C(CO)O1)O)O[C@H]1[C@@H]([C@@H]([C@H](C(CO[C@H]2[C@@H]([C@@H]([C@H](C(CO)O2)O[C@H]2[C@@H]([C@@H]([C@H](C(CO)O2)O)O)O)O)NC(=O)C)O1)O)O)NC(=O)C)O)O)O)O)O
LMSP0502BG05	-4.6945	3.5991	-0.5346	[C@H]([C@@H](/C=C/CCCCCCCCCCCCC)O)(NC(=O)CCCCCCCCCCCCCCCCCCCCCCC)CO[C@H]1[C@@H]([C@@H]([C@H](C(CO)O1)O[C@H]1[C@@H]([C@@H]([C@H](C(CO)O1)O[C@H]1[C@@H]([C@@H]([C@H](C(CO)O1)O)O[C@H]1[C@@H]([C@@H]([C@H](C(CO[C@H]2[C@@H]([C@@H]([C@H](C(CO)O2)O[C@H]2[C@@H]([C@@H]([C@H](C(CO)O2)O)O)O)O)NC(=O)C)O1)O)O)NC(=O)C)O)O)O)O)O
LMSP0502BG06	-4.6763	3.5112	-0.5271	[C@H]([C@@H](/C=C/CCCCCCCCCCCCC)O)(NC(=O)CCCCCCCCCCCCCCCCCCCCCCCCC)CO[C@H]1[C@@H]([C@@H]([C@H](C(CO)O1)O[C@H]1[C@@H]([C@@H]([C@H](C(CO)O1)O[C@H]1[C@@H]([C@@H]([C@H](C(CO)O1)O)O[C@H]1[C@@H]([C@@H]([C@H](C(CO[C@H]2[C@@H]([C@@H]([C@H](C(CO)O2)O[C@H]2[C@@H]([C@@H]([C@H](C(CO)O2)O)O)O)O)NC(=O)C)O1)O)O)NC(=O)C)O)O)O)O)O
LMSP0502BG07	-4.5879	3.5209	-0.5339	[C@H]([C@@H](/C=C/CCCCCCCCCCCCC)O)(NC(=O)CCCCCCCCCCCCC/C=C\CCCCCCCC)CO[C@H]1[C@@H]([C@@H]([C@H](C(CO)O1)O[C@H]1[C@@H]([C@@H]([C@H](C(CO)O1)O[C@H]1[C@@H]([C@@H]([C@H](C(CO)O1)O)O[C@H]1[C@@H]([C@@H]([C@H](C(CO[C@H]2[C@@H]([C@@H]([C@H](C(CO)O2)O[C@H]2[C@@H]([C@@H]([C@H](C(CO)O2)O)O)O)O)NC(=O)C)O1)O)O)NC(=O)C)O)O)O)O)O
LMSP0502BG08	-4.5214	3.416	-0.5143	[C@H]([C@@H](/C=C/CCCCCCCCCCCCC)O)(NC(=O)CCCCCCCCCCCCCCC/C=C\CCCCCCCC)CO[C@H]1[C@@H]([C@@H]([C@H](C(CO)O1)O[C@H]1[C@@H]([C@@H]([C@H](C(CO)O1)O[C@H]1[C@@H]([C@@H]([C@H](C(CO)O1)O)O[C@H]1[C@@H]([C@@H]([C@H](C(CO[C@H]2[C@@H]([C@@H]([C@H](C(CO)O2)O[C@H]2[C@@H]([C@@H]([C@H](C(CO)O2)O)O)O)O)NC(=O)C)O1)O)O)NC(=O)C)O)O)O)O)O
LMSP0502BH01	-3.5707	3.7412	-0.3397	[C@H]([C@@H](/C=C/CCCCCCCCCCCCC)O)(NC(=O)CCCCCCCCCCCCCCC)CO[C@H]1[C@@H]([C@@H]([C@H](C(CO)O1)O[C@H]1[C@@H]([C@@H]([C@H](C(CO)O1)O[C@H]1[C@@H]([C@@H]([C@H](C(CO)O1)O)O[C@H]1[C@@H]([C@@H]([C@H](C(CO[C@H]2[C@@H]([C@@H]([C@H](C(CO)O2)O)O[C@@H]2[C@H](O)OC([C@@H]([C@H]2O)O)C)NC(=O)C)O1)O)O)NC(=O)C)O)O)O)O)O
LMSP0502BH02	-3.7885	3.757	-0.3678	[C@H]([C@@H](/C=C/CCCCCCCCCCCCC)O)(NC(=O)CCCCCCCCCCCCCCCCC)CO[C@H]1[C@@H]([C@@H]([C@H](C(CO)O1)O[C@H]1[C@@H]([C@@H]([C@H](C(CO)O1)O[C@H]1[C@@H]([C@@H]([C@H](C(CO)O1)O)O[C@H]1[C@@H]([C@@H]([C@H](C(CO[C@H]2[C@@H]([C@@H]([C@H](C(CO)O2)O)O[C@@H]2[C@H](O)OC([C@@H]([C@H]2O)O)C)NC(=O)C)O1)O)O)NC(=O)C)O)O)O)O)O
LMSP0502BH03	-3.9519	3.751	-0.3889	[C@H]([C@@H](/C=C/CCCCCCCCCCCCC)O)(NC(=O)CCCCCCCCCCCCCCCCCCC)CO[C@H]1[C@@H]([C@@H]([C@H](C(CO)O1)O[C@H]1[C@@H]([C@@H]([C@H](C(CO)O1)O[C@H]1[C@@H]([C@@H]([C@H](C(CO)O1)O)O[C@H]1[C@@H]([C@@H]([C@H](C(CO[C@H]2[C@@H]([C@@H]([C@H](C(CO)O2)O)O[C@@H]2[C@H](O)OC([C@@H]([C@H]2O)O)C)NC(=O)C)O1)O)O)NC(=O)C)O)O)O)O)O
LMSP0502BH04	-4.0704	3.7188	-0.4003	[C@H]([C@@H](/C=C/CCCCCCCCCCCCC)O)(NC(=O)CCCCCCCCCCCCCCCCCCCCC)CO[C@H]1[C@@H]([C@@H]([C@H](C(CO)O1)O[C@H]1[C@@H]([C@@H]([C@H](C(CO)O1)O[C@H]1[C@@H]([C@@H]([C@H](C(CO)O1)O)O[C@H]1[C@@H]([C@@H]([C@H](C(CO[C@H]2[C@@H]([C@@H]([C@H](C(CO)O2)O)O[C@@H]2[C@H](O)OC([C@@H]([C@H]2O)O)C)NC(=O)C)O1)O)O)NC(=O)C)O)O)O)O)O
LMSP0502BH05	-4.1427	3.6647	-0.4021	[C@H]([C@@H](/C=C/CCCCCCCCCCCCC)O)(NC(=O)CCCCCCCCCCCCCCCCCCCCCCC)CO[C@H]1[C@@H]([C@@H]([C@H](C(CO)O1)O[C@H]1[C@@H]([C@@H]([C@H](C(CO)O1)O[C@H]1[C@@H]([C@@H]([C@H](C(CO)O1)O)O[C@H]1[C@@H]([C@@H]([C@H](C(CO[C@H]2[C@@H]([C@@H]([C@H](C(CO)O2)O)O[C@@H]2[C@H](O)OC([C@@H]([C@H]2O)O)C)NC(=O)C)O1)O)O)NC(=O)C)O)O)O)O)O
LMSP0502BH06	-4.1285	3.5801	-0.3944	[C@H]([C@@H](/C=C/CCCCCCCCCCCCC)O)(NC(=O)CCCCCCCCCCCCCCCCCCCCCCCCC)CO[C@H]1[C@@H]([C@@H]([C@H](C(CO)O1)O[C@H]1[C@@H]([C@@H]([C@H](C(CO)O1)O[C@H]1[C@@H]([C@@H]([C@H](C(CO)O1)O)O[C@H]1[C@@H]([C@@H]([C@H](C(CO[C@H]2[C@@H]([C@@H]([C@H](C(CO)O2)O)O[C@@H]2[C@H](O)OC([C@@H]([C@H]2O)O)C)NC(=O)C)O1)O)O)NC(=O)C)O)O)O)O)O
LMSP0502BH07	-4.0388	3.5893	-0.3986	[C@H]([C@@H](/C=C/CCCCCCCCCCCCC)O)(NC(=O)CCCCCCCCCCCCC/C=C\CCCCCCCC)CO[C@H]1[C@@H]([C@@H]([C@H](C(CO)O1)O[C@H]1[C@@H]([C@@H]([C@H](C(CO)O1)O[C@H]1[C@@H]([C@@H]([C@H](C(CO)O1)O)O[C@H]1[C@@H]([C@@H]([C@H](C(CO[C@H]2[C@@H]([C@@H]([C@H](C(CO)O2)O)O[C@@H]2[C@H](O)OC([C@@H]([C@H]2O)O)C)NC(=O)C)O1)O)O)NC(=O)C)O)O)O)O)O
LMSP0502BH08	-3.9789	3.4855	-0.3848	[C@H]([C@@H](/C=C/CCCCCCCCCCCCC)O)(NC(=O)CCCCCCCCCCCCCCC/C=C\CCCCCCCC)CO[C@H]1[C@@H]([C@@H]([C@H](C(CO)O1)O[C@H]1[C@@H]([C@@H]([C@H](C(CO)O1)O[C@H]1[C@@H]([C@@H]([C@H](C(CO)O1)O)O[C@H]1[C@@H]([C@@H]([C@H](C(CO[C@H]2[C@@H]([C@@H]([C@H](C(CO)O2)O)O[C@@H]2[C@H](O)OC([C@@H]([C@H]2O)O)C)NC(=O)C)O1)O)O)NC(=O)C)O)O)O)O)O
LMSP0502BI01	-4.6551	0.843	-0.921	[C@H]([C@@H](/C=C/CCCCCCCCCCCCC)O)(NC(=O)CCCCCCCCCCCCCCC)CO[C@H]1[C@@H]([C@@H]([C@H](C(CO)O1)O[C@H]1[C@@H]([C@@H]([C@H](C(CO)O1)O[C@H]1[C@@H]([C@@H]([C@H](C(CO)O1)O)O[C@H]1[C@@H]([C@@H]([C@H](C(CO[C@H]2[C@@H]([C@@H]([C@H](C(CO)O2)O[C@H]2[C@@H]([C@@H]([C@H](C(CO)O2)O)O)O)O[C@@H]2[C@H](O)OC([C@@H]([C@H]2O)O)C)NC(=O)C)O1)O)O)NC(=O)C)O)O)O)O)O
LMSP0502BI02	-4.8475	0.8289	-0.9667	[C@H]([C@@H](/C=C/CCCCCCCCCCCCC)O)(NC(=O)CCCCCCCCCCCCCCCCC)CO[C@H]1[C@@H]([C@@H]([C@H](C(CO)O1)O[C@H]1[C@@H]([C@@H]([C@H](C(CO)O1)O[C@H]1[C@@H]([C@@H]([C@H](C(CO)O1)O)O[C@H]1[C@@H]([C@@H]([C@H](C(CO[C@H]2[C@@H]([C@@H]([C@H](C(CO)O2)O[C@H]2[C@@H]([C@@H]([C@H](C(CO)O2)O)O)O)O[C@@H]2[C@H](O)OC([C@@H]([C@H]2O)O)C)NC(=O)C)O1)O)O)NC(=O)C)O)O)O)O)O
LMSP0502BI03	-4.9875	0.8092	-1.0077	[C@H]([C@@H](/C=C/CCCCCCCCCCCCC)O)(NC(=O)CCCCCCCCCCCCCCCCCCC)CO[C@H]1[C@@H]([C@@H]([C@H](C(CO)O1)O[C@H]1[C@@H]([C@@H]([C@H](C(CO)O1)O[C@H]1[C@@H]([C@@H]([C@H](C(CO)O1)O)O[C@H]1[C@@H]([C@@H]([C@H](C(CO[C@H]2[C@@H]([C@@H]([C@H](C(CO)O2)O[C@H]2[C@@H]([C@@H]([C@H](C(CO)O2)O)O)O)O[C@@H]2[C@H](O)OC([C@@H]([C@H]2O)O)C)NC(=O)C)O1)O)O)NC(=O)C)O)O)O)O)O
LMSP0502BI04	-5.0781	0.7803	-1.0401	[C@H]([C@@H](/C=C/CCCCCCCCCCCCC)O)(NC(=O)CCCCCCCCCCCCCCCCCCCCC)CO[C@H]1[C@@H]([C@@H]([C@H](C(CO)O1)O[C@H]1[C@@H]([C@@H]([C@H](C(CO)O1)O[C@H]1[C@@H]([C@@H]([C@H](C(CO)O1)O)O[C@H]1[C@@H]([C@@H]([C@H](C(CO[C@H]2[C@@H]([C@@H]([C@H](C(CO)O2)O[C@H]2[C@@H]([C@@H]([C@H](C(CO)O2)O)O)O)O[C@@H]2[C@H](O)OC([C@@H]([C@H]2O)O)C)NC(=O)C)O1)O)O)NC(=O)C)O)O)O)O)O
LMSP0502BI05	-5.119	0.7453	-1.0545	[C@H]([C@@H](/C=C/CCCCCCCCCCCCC)O)(NC(=O)CCCCCCCCCCCCCCCCCCCCCCC)CO[C@H]1[C@@H]([C@@H]([C@H](C(CO)O1)O[C@H]1[C@@H]([C@@H]([C@H](C(CO)O1)O[C@H]1[C@@H]([C@@H]([C@H](C(CO)O1)O)O[C@H]1[C@@H]([C@@H]([C@H](C(CO[C@H]2[C@@H]([C@@H]([C@H](C(CO)O2)O[C@H]2[C@@H]([C@@H]([C@H](C(CO)O2)O)O)O)O[C@@H]2[C@H](O)OC([C@@H]([C@H]2O)O)C)NC(=O)C)O1)O)O)NC(=O)C)O)O)O)O)O
LMSP0502BI06	-5.0724	0.698	-1.0474	[C@H]([C@@H](/C=C/CCCCCCCCCCCCC)O)(NC(=O)CCCCCCCCCCCCCCCCCCCCCCCCC)CO[C@H]1[C@@H]([C@@H]([C@H](C(CO)O1)O[C@H]1[C@@H]([C@@H]([C@H](C(CO)O1)O[C@H]1[C@@H]([C@@H]([C@H](C(CO)O1)O)O[C@H]1[C@@H]([C@@H]([C@H](C(CO[C@H]2[C@@H]([C@@H]([C@H](C(CO)O2)O[C@H]2[C@@H]([C@@H]([C@H](C(CO)O2)O)O)O)O[C@@H]2[C@H](O)OC([C@@H]([C@H]2O)O)C)NC(=O)C)O1)O)O)NC(=O)C)O)O)O)O)O
LMSP0502BI07	-5.0057	0.7092	-1.0551	[C@H]([C@@H](/C=C/CCCCCCCCCCCCC)O)(NC(=O)CCCCCCCCCCCCC/C=C\CCCCCCCC)CO[C@H]1[C@@H]([C@@H]([C@H](C(CO)O1)O[C@H]1[C@@H]([C@@H]([C@H](C(CO)O1)O[C@H]1[C@@H]([C@@H]([C@H](C(CO)O1)O)O[C@H]1[C@@H]([C@@H]([C@H](C(CO[C@H]2[C@@H]([C@@H]([C@H](C(CO)O2)O[C@H]2[C@@H]([C@@H]([C@H](C(CO)O2)O)O)O)O[C@@H]2[C@H](O)OC([C@@H]([C@H]2O)O)C)NC(=O)C)O1)O)O)NC(=O)C)O)O)O)O)O
LMSP0502BI08	-4.908	0.653	-1.0278	[C@H]([C@@H](/C=C/CCCCCCCCCCCCC)O)(NC(=O)CCCCCCCCCCCCCCC/C=C\CCCCCCCC)CO[C@H]1[C@@H]([C@@H]([C@H](C(CO)O1)O[C@H]1[C@@H]([C@@H]([C@H](C(CO)O1)O[C@H]1[C@@H]([C@@H]([C@H](C(CO)O1)O)O[C@H]1[C@@H]([C@@H]([C@H](C(CO[C@H]2[C@@H]([C@@H]([C@H](C(CO)O2)O[C@H]2[C@@H]([C@@H]([C@H](C(CO)O2)O)O)O)O[C@@H]2[C@H](O)OC([C@@H]([C@H]2O)O)C)NC(=O)C)O1)O)O)NC(=O)C)O)O)O)O)O
LMSP0502BJ01	-4.6321	1.0046	-0.7846	[C@H]([C@@H](/C=C/CCCCCCCCCCCCC)O)(NC(=O)CCCCCCCCCCCCCCC)CO[C@H]1[C@@H]([C@@H]([C@H](C(CO)O1)O[C@H]1[C@@H]([C@@H]([C@H](C(CO)O1)O[C@H]1[C@@H]([C@@H]([C@H](C(CO)O1)O)O[C@H]1[C@@H]([C@@H]([C@H](C(CO[C@H]2[C@@H]([C@@H]([C@H](C(CO)O2)O)O[C@@H]2[C@H](O)OC([C@@H]([C@H]2O)O)C)NC(=O)C)O1)O)O[C@H]1[C@@H]([C@@H]([C@H](C(CO)O1)O)O)O)NC(=O)C)O)O)O)O)O
LMSP0502BJ02	-4.8203	0.9771	-0.8402	[C@H]([C@@H](/C=C/CCCCCCCCCCCCC)O)(NC(=O)CCCCCCCCCCCCCCCCC)CO[C@H]1[C@@H]([C@@H]([C@H](C(CO)O1)O[C@H]1[C@@H]([C@@H]([C@H](C(CO)O1)O[C@H]1[C@@H]([C@@H]([C@H](C(CO)O1)O)O[C@H]1[C@@H]([C@@H]([C@H](C(CO[C@H]2[C@@H]([C@@H]([C@H](C(CO)O2)O)O[C@@H]2[C@H](O)OC([C@@H]([C@H]2O)O)C)NC(=O)C)O1)O)O[C@H]1[C@@H]([C@@H]([C@H](C(CO)O1)O)O)O)NC(=O)C)O)O)O)O)O
LMSP0502BJ03	-4.9555	0.942	-0.8889	[C@H]([C@@H](/C=C/CCCCCCCCCCCCC)O)(NC(=O)CCCCCCCCCCCCCCCCCCC)CO[C@H]1[C@@H]([C@@H]([C@H](C(CO)O1)O[C@H]1[C@@H]([C@@H]([C@H](C(CO)O1)O[C@H]1[C@@H]([C@@H]([C@H](C(CO)O1)O)O[C@H]1[C@@H]([C@@H]([C@H](C(CO[C@H]2[C@@H]([C@@H]([C@H](C(CO)O2)O)O[C@@H]2[C@H](O)OC([C@@H]([C@H]2O)O)C)NC(=O)C)O1)O)O[C@H]1[C@@H]([C@@H]([C@H](C(CO)O1)O)O)O)NC(=O)C)O)O)O)O)O
LMSP0502BJ04	-5.0423	0.8982	-0.9289	[C@H]([C@@H](/C=C/CCCCCCCCCCCCC)O)(NC(=O)CCCCCCCCCCCCCCCCCCCCC)CO[C@H]1[C@@H]([C@@H]([C@H](C(CO)O1)O[C@H]1[C@@H]([C@@H]([C@H](C(CO)O1)O[C@H]1[C@@H]([C@@H]([C@H](C(CO)O1)O)O[C@H]1[C@@H]([C@@H]([C@H](C(CO[C@H]2[C@@H]([C@@H]([C@H](C(CO)O2)O)O[C@@H]2[C@H](O)OC([C@@H]([C@H]2O)O)C)NC(=O)C)O1)O)O[C@H]1[C@@H]([C@@H]([C@H](C(CO)O1)O)O)O)NC(=O)C)O)O)O)O)O
LMSP0502BJ05	-5.083	0.8517	-0.953	[C@H]([C@@H](/C=C/CCCCCCCCCCCCC)O)(NC(=O)CCCCCCCCCCCCCCCCCCCCCCC)CO[C@H]1[C@@H]([C@@H]([C@H](C(CO)O1)O[C@H]1[C@@H]([C@@H]([C@H](C(CO)O1)O[C@H]1[C@@H]([C@@H]([C@H](C(CO)O1)O)O[C@H]1[C@@H]([C@@H]([C@H](C(CO[C@H]2[C@@H]([C@@H]([C@H](C(CO)O2)O)O[C@@H]2[C@H](O)OC([C@@H]([C@H]2O)O)C)NC(=O)C)O1)O)O[C@H]1[C@@H]([C@@H]([C@H](C(CO)O1)O)O)O)NC(=O)C)O)O)O)O)O
LMSP0502BJ06	-5.0397	0.7978	-0.9537	[C@H]([C@@H](/C=C/CCCCCCCCCCCCC)O)(NC(=O)CCCCCCCCCCCCCCCCCCCCCCCCC)CO[C@H]1[C@@H]([C@@H]([C@H](C(CO)O1)O[C@H]1[C@@H]([C@@H]([C@H](C(CO)O1)O[C@H]1[C@@H]([C@@H]([C@H](C(CO)O1)O)O[C@H]1[C@@H]([C@@H]([C@H](C(CO[C@H]2[C@@H]([C@@H]([C@H](C(CO)O2)O)O[C@@H]2[C@H](O)OC([C@@H]([C@H]2O)O)C)NC(=O)C)O1)O)O[C@H]1[C@@H]([C@@H]([C@H](C(CO)O1)O)O)O)NC(=O)C)O)O)O)O)O
LMSP0502BJ07	-4.9713	0.8098	-0.9608	[C@H]([C@@H](/C=C/CCCCCCCCCCCCC)O)(NC(=O)CCCCCCCCCCCCC/C=C\CCCCCCCC)CO[C@H]1[C@@H]([C@@H]([C@H](C(CO)O1)O[C@H]1[C@@H]([C@@H]([C@H](C(CO)O1)O[C@H]1[C@@H]([C@@H]([C@H](C(CO)O1)O)O[C@H]1[C@@H]([C@@H]([C@H](C(CO[C@H]2[C@@H]([C@@H]([C@H](C(CO)O2)O)O[C@@H]2[C@H](O)OC([C@@H]([C@H]2O)O)C)NC(=O)C)O1)O)O[C@H]1[C@@H]([C@@H]([C@H](C(CO)O1)O)O)O)NC(=O)C)O)O)O)O)O
LMSP0502BJ08	-4.8776	0.7506	-0.9388	[C@H]([C@@H](/C=C/CCCCCCCCCCCCC)O)(NC(=O)CCCCCCCCCCCCCCC/C=C\CCCCCCCC)CO[C@H]1[C@@H]([C@@H]([C@H](C(CO)O1)O[C@H]1[C@@H]([C@@H]([C@H](C(CO)O1)O[C@H]1[C@@H]([C@@H]([C@H](C(CO)O1)O)O[C@H]1[C@@H]([C@@H]([C@H](C(CO[C@H]2[C@@H]([C@@H]([C@H](C(CO)O2)O)O[C@@H]2[C@H](O)OC([C@@H]([C@H]2O)O)C)NC(=O)C)O1)O)O[C@H]1[C@@H]([C@@H]([C@H](C(CO)O1)O)O)O)NC(=O)C)O)O)O)O)O
LMSP0502BK01	-1.3821	6.7476	1.5551	[C@H]([C@@H](/C=C/CCCCCCCCCCCCC)O)(NC(=O)CCCCCCCCCCCCCCC)CO[C@H]1[C@@H]([C@@H]([C@H](C(CO)O1)O[C@H]1[C@@H]([C@@H]([C@H](C(CO)O1)O[C@H]1[C@@H]([C@@H]([C@H](C(CO)O1)O[C@H]1[C@@H]([C@@H]([C@H](C(CO)O1)O)O[C@H]1[C@@H]([C@@H]([C@H](C(CO)O1)O)O)O)NC(=O)C)O)O)O)O)O)O
LMSP0502BK02	-1.6212	6.7613	1.5337	[C@H]([C@@H](/C=C/CCCCCCCCCCCCC)O)(NC(=O)CCCCCCCCCCCCCCCCC)CO[C@H]1[C@@H]([C@@H]([C@H](C(CO)O1)O[C@H]1[C@@H]([C@@H]([C@H](C(CO)O1)O[C@H]1[C@@H]([C@@H]([C@H](C(CO)O1)O[C@H]1[C@@H]([C@@H]([C@H](C(CO)O1)O)O[C@H]1[C@@H]([C@@H]([C@H](C(CO)O1)O)O)O)NC(=O)C)O)O)O)O)O)O
LMSP0502BK03	-1.826	6.7421	1.5058	[C@H]([C@@H](/C=C/CCCCCCCCCCCCC)O)(NC(=O)CCCCCCCCCCCCCCCCCCC)CO[C@H]1[C@@H]([C@@H]([C@H](C(CO)O1)O[C@H]1[C@@H]([C@@H]([C@H](C(CO)O1)O[C@H]1[C@@H]([C@@H]([C@H](C(CO)O1)O[C@H]1[C@@H]([C@@H]([C@H](C(CO)O1)O)O[C@H]1[C@@H]([C@@H]([C@H](C(CO)O1)O)O)O)NC(=O)C)O)O)O)O)O)O
LMSP0502BK04	-2.0052	6.6915	1.4658	[C@H]([C@@H](/C=C/CCCCCCCCCCCCC)O)(NC(=O)CCCCCCCCCCCCCCCCCCCCC)CO[C@H]1[C@@H]([C@@H]([C@H](C(CO)O1)O[C@H]1[C@@H]([C@@H]([C@H](C(CO)O1)O[C@H]1[C@@H]([C@@H]([C@H](C(CO)O1)O[C@H]1[C@@H]([C@@H]([C@H](C(CO)O1)O)O[C@H]1[C@@H]([C@@H]([C@H](C(CO)O1)O)O)O)NC(=O)C)O)O)O)O)O)O
LMSP0502BK05	-2.1544	6.618	1.4178	[C@H]([C@@H](/C=C/CCCCCCCCCCCCC)O)(NC(=O)CCCCCCCCCCCCCCCCCCCCCCC)CO[C@H]1[C@@H]([C@@H]([C@H](C(CO)O1)O[C@H]1[C@@H]([C@@H]([C@H](C(CO)O1)O[C@H]1[C@@H]([C@@H]([C@H](C(CO)O1)O[C@H]1[C@@H]([C@@H]([C@H](C(CO)O1)O)O[C@H]1[C@@H]([C@@H]([C@H](C(CO)O1)O)O)O)NC(=O)C)O)O)O)O)O)O
LMSP0502BK06	-2.2408	6.5062	1.3716	[C@H]([C@@H](/C=C/CCCCCCCCCCCCC)O)(NC(=O)CCCCCCCCCCCCCCCCCCCCCCCCC)CO[C@H]1[C@@H]([C@@H]([C@H](C(CO)O1)O[C@H]1[C@@H]([C@@H]([C@H](C(CO)O1)O[C@H]1[C@@H]([C@@H]([C@H](C(CO)O1)O[C@H]1[C@@H]([C@@H]([C@H](C(CO)O1)O)O[C@H]1[C@@H]([C@@H]([C@H](C(CO)O1)O)O)O)NC(=O)C)O)O)O)O)O)O
LMSP0502BK07	-2.1108	6.5042	1.3689	[C@H]([C@@H](/C=C/CCCCCCCCCCCCC)O)(NC(=O)CCCCCCCCCCCCC/C=C\CCCCCCCC)CO[C@H]1[C@@H]([C@@H]([C@H](C(CO)O1)O[C@H]1[C@@H]([C@@H]([C@H](C(CO)O1)O[C@H]1[C@@H]([C@@H]([C@H](C(CO)O1)O[C@H]1[C@@H]([C@@H]([C@H](C(CO)O1)O)O[C@H]1[C@@H]([C@@H]([C@H](C(CO)O1)O)O)O)NC(=O)C)O)O)O)O)O)O
LMSP0502BK08	-2.1619	6.3853	1.3175	[C@H]([C@@H](/C=C/CCCCCCCCCCCCC)O)(NC(=O)CCCCCCCCCCCCCCC/C=C\CCCCCCCC)CO[C@H]1[C@@H]([C@@H]([C@H](C(CO)O1)O[C@H]1[C@@H]([C@@H]([C@H](C(CO)O1)O[C@H]1[C@@H]([C@@H]([C@H](C(CO)O1)O[C@H]1[C@@H]([C@@H]([C@H](C(CO)O1)O)O[C@H]1[C@@H]([C@@H]([C@H](C(CO)O1)O)O)O)NC(=O)C)O)O)O)O)O)O
LMSP0502BL01	-4.7399	4.1957	-0.5353	[C@H]([C@@H](/C=C/CCCCCCCCCCCCC)O)(NC(=O)CCCCCCCCCCCCCCC)CO[C@H]1[C@@H]([C@@H]([C@H](C(CO)O1)O[C@H]1[C@@H]([C@@H]([C@H](C(CO)O1)O[C@H]1[C@@H]([C@@H]([C@H](C(CO)O1)O[C@H]1[C@@H]([C@@H]([C@H](C(CO)O1)O)O[C@H]1[C@@H]([C@@H]([C@H](C(CO)O1)O)O)O)NC(=O)C)O[C@H]1[C@@H]([C@@H]([C@H](C(CO)O1)O)O)NC(=O)C)O)O)O)O)O
LMSP0502BL02	-4.9361	4.1652	-0.6028	[C@H]([C@@H](/C=C/CCCCCCCCCCCCC)O)(NC(=O)CCCCCCCCCCCCCCCCC)CO[C@H]1[C@@H]([C@@H]([C@H](C(CO)O1)O[C@H]1[C@@H]([C@@H]([C@H](C(CO)O1)O[C@H]1[C@@H]([C@@H]([C@H](C(CO)O1)O[C@H]1[C@@H]([C@@H]([C@H](C(CO)O1)O)O[C@H]1[C@@H]([C@@H]([C@H](C(CO)O1)O)O)O)NC(=O)C)O[C@H]1[C@@H]([C@@H]([C@H](C(CO)O1)O)O)NC(=O)C)O)O)O)O)O
LMSP0502BL03	-5.0854	4.1166	-0.655	[C@H]([C@@H](/C=C/CCCCCCCCCCCCC)O)(NC(=O)CCCCCCCCCCCCCCCCCCC)CO[C@H]1[C@@H]([C@@H]([C@H](C(CO)O1)O[C@H]1[C@@H]([C@@H]([C@H](C(CO)O1)O[C@H]1[C@@H]([C@@H]([C@H](C(CO)O1)O[C@H]1[C@@H]([C@@H]([C@H](C(CO)O1)O)O[C@H]1[C@@H]([C@@H]([C@H](C(CO)O1)O)O)O)NC(=O)C)O[C@H]1[C@@H]([C@@H]([C@H](C(CO)O1)O)O)NC(=O)C)O)O)O)O)O
LMSP0502BL04	-5.193	4.0441	-0.6948	[C@H]([C@@H](/C=C/CCCCCCCCCCCCC)O)(NC(=O)CCCCCCCCCCCCCCCCCCCCC)CO[C@H]1[C@@H]([C@@H]([C@H](C(CO)O1)O[C@H]1[C@@H]([C@@H]([C@H](C(CO)O1)O[C@H]1[C@@H]([C@@H]([C@H](C(CO)O1)O[C@H]1[C@@H]([C@@H]([C@H](C(CO)O1)O)O[C@H]1[C@@H]([C@@H]([C@H](C(CO)O1)O)O)O)NC(=O)C)O[C@H]1[C@@H]([C@@H]([C@H](C(CO)O1)O)O)NC(=O)C)O)O)O)O)O
LMSP0502BL05	-5.2586	3.9548	-0.7208	[C@H]([C@@H](/C=C/CCCCCCCCCCCCC)O)(NC(=O)CCCCCCCCCCCCCCCCCCCCCCC)CO[C@H]1[C@@H]([C@@H]([C@H](C(CO)O1)O[C@H]1[C@@H]([C@@H]([C@H](C(CO)O1)O[C@H]1[C@@H]([C@@H]([C@H](C(CO)O1)O[C@H]1[C@@H]([C@@H]([C@H](C(CO)O1)O)O[C@H]1[C@@H]([C@@H]([C@H](C(CO)O1)O)O)O)NC(=O)C)O[C@H]1[C@@H]([C@@H]([C@H](C(CO)O1)O)O)NC(=O)C)O)O)O)O)O
LMSP0502BL06	-5.2465	3.8467	-0.7258	[C@H]([C@@H](/C=C/CCCCCCCCCCCCC)O)(NC(=O)CCCCCCCCCCCCCCCCCCCCCCCCC)CO[C@H]1[C@@H]([C@@H]([C@H](C(CO)O1)O[C@H]1[C@@H]([C@@H]([C@H](C(CO)O1)O[C@H]1[C@@H]([C@@H]([C@H](C(CO)O1)O[C@H]1[C@@H]([C@@H]([C@H](C(CO)O1)O)O[C@H]1[C@@H]([C@@H]([C@H](C(CO)O1)O)O)O)NC(=O)C)O[C@H]1[C@@H]([C@@H]([C@H](C(CO)O1)O)O)NC(=O)C)O)O)O)O)O
LMSP0502BL07	-5.1525	3.8566	-0.7331	[C@H]([C@@H](/C=C/CCCCCCCCCCCCC)O)(NC(=O)CCCCCCCCCCCCC/C=C\CCCCCCCC)CO[C@H]1[C@@H]([C@@H]([C@H](C(CO)O1)O[C@H]1[C@@H]([C@@H]([C@H](C(CO)O1)O[C@H]1[C@@H]([C@@H]([C@H](C(CO)O1)O[C@H]1[C@@H]([C@@H]([C@H](C(CO)O1)O)O[C@H]1[C@@H]([C@@H]([C@H](C(CO)O1)O)O)O)NC(=O)C)O[C@H]1[C@@H]([C@@H]([C@H](C(CO)O1)O)O)NC(=O)C)O)O)O)O)O
LMSP0502BL08	-5.0997	3.7407	-0.7209	[C@H]([C@@H](/C=C/CCCCCCCCCCCCC)O)(NC(=O)CCCCCCCCCCCCCCC/C=C\CCCCCCCC)CO[C@H]1[C@@H]([C@@H]([C@H](C(CO)O1)O[C@H]1[C@@H]([C@@H]([C@H](C(CO)O1)O[C@H]1[C@@H]([C@@H]([C@H](C(CO)O1)O[C@H]1[C@@H]([C@@H]([C@H](C(CO)O1)O)O[C@H]1[C@@H]([C@@H]([C@H](C(CO)O1)O)O)O)NC(=O)C)O[C@H]1[C@@H]([C@@H]([C@H](C(CO)O1)O)O)NC(=O)C)O)O)O)O)O
LMSP0502BM01	-4.0988	4.4901	-0.3581	[C@H]([C@@H](/C=C/CCCCCCCCCCCCC)O)(NC(=O)CCCCCCCCCCCCCCC)CO[C@H]1[C@@H]([C@@H]([C@H](C(CO)O1)O[C@H]1[C@@H]([C@@H]([C@H](C(CO)O1)O[C@H]1[C@@H]([C@@H]([C@H](C(CO)O1)O[C@H]1[C@@H]([C@@H]([C@H](C(CO)O1)O)O[C@H]1[C@@H]([C@@H]([C@H](C(CO)O1)O)O[C@@H]1[C@H](O)OC([C@@H]([C@H]1O)O)C)O)NC(=O)C)O)O)O)O)O)O
LMSP0502BM02	-4.3147	4.4981	-0.3924	[C@H]([C@@H](/C=C/CCCCCCCCCCCCC)O)(NC(=O)CCCCCCCCCCCCCCCCC)CO[C@H]1[C@@H]([C@@H]([C@H](C(CO)O1)O[C@H]1[C@@H]([C@@H]([C@H](C(CO)O1)O[C@H]1[C@@H]([C@@H]([C@H](C(CO)O1)O[C@H]1[C@@H]([C@@H]([C@H](C(CO)O1)O)O[C@H]1[C@@H]([C@@H]([C@H](C(CO)O1)O)O[C@@H]1[C@H](O)OC([C@@H]([C@H]1O)O)C)O)NC(=O)C)O)O)O)O)O)O
LMSP0502BM03	-4.4808	4.4796	-0.4129	[C@H]([C@@H](/C=C/CCCCCCCCCCCCC)O)(NC(=O)CCCCCCCCCCCCCCCCCCC)CO[C@H]1[C@@H]([C@@H]([C@H](C(CO)O1)O[C@H]1[C@@H]([C@@H]([C@H](C(CO)O1)O[C@H]1[C@@H]([C@@H]([C@H](C(CO)O1)O[C@H]1[C@@H]([C@@H]([C@H](C(CO)O1)O)O[C@H]1[C@@H]([C@@H]([C@H](C(CO)O1)O)O[C@@H]1[C@H](O)OC([C@@H]([C@H]1O)O)C)O)NC(=O)C)O)O)O)O)O)O
LMSP0502BM04	-4.6006	4.4291	-0.4245	[C@H]([C@@H](/C=C/CCCCCCCCCCCCC)O)(NC(=O)CCCCCCCCCCCCCCCCCCCCC)CO[C@H]1[C@@H]([C@@H]([C@H](C(CO)O1)O[C@H]1[C@@H]([C@@H]([C@H](C(CO)O1)O[C@H]1[C@@H]([C@@H]([C@H](C(CO)O1)O[C@H]1[C@@H]([C@@H]([C@H](C(CO)O1)O)O[C@H]1[C@@H]([C@@H]([C@H](C(CO)O1)O)O[C@@H]1[C@H](O)OC([C@@H]([C@H]1O)O)C)O)NC(=O)C)O)O)O)O)O)O
LMSP0502BM05	-4.6758	4.3564	-0.4269	[C@H]([C@@H](/C=C/CCCCCCCCCCCCC)O)(NC(=O)CCCCCCCCCCCCCCCCCCCCCCC)CO[C@H]1[C@@H]([C@@H]([C@H](C(CO)O1)O[C@H]1[C@@H]([C@@H]([C@H](C(CO)O1)O[C@H]1[C@@H]([C@@H]([C@H](C(CO)O1)O[C@H]1[C@@H]([C@@H]([C@H](C(CO)O1)O)O[C@H]1[C@@H]([C@@H]([C@H](C(CO)O1)O)O[C@@H]1[C@H](O)OC([C@@H]([C@H]1O)O)C)O)NC(=O)C)O)O)O)O)O)O
LMSP0502BM06	-4.6685	4.2544	-0.4157	[C@H]([C@@H](/C=C/CCCCCCCCCCCCC)O)(NC(=O)CCCCCCCCCCCCCCCCCCCCCCCCC)CO[C@H]1[C@@H]([C@@H]([C@H](C(CO)O1)O[C@H]1[C@@H]([C@@H]([C@H](C(CO)O1)O[C@H]1[C@@H]([C@@H]([C@H](C(CO)O1)O[C@H]1[C@@H]([C@@H]([C@H](C(CO)O1)O)O[C@H]1[C@@H]([C@@H]([C@H](C(CO)O1)O)O[C@@H]1[C@H](O)OC([C@@H]([C@H]1O)O)C)O)NC(=O)C)O)O)O)O)O)O
LMSP0502BM07	-4.5729	4.2646	-0.4248	[C@H]([C@@H](/C=C/CCCCCCCCCCCCC)O)(NC(=O)CCCCCCCCCCCCC/C=C\CCCCCCCC)CO[C@H]1[C@@H]([C@@H]([C@H](C(CO)O1)O[C@H]1[C@@H]([C@@H]([C@H](C(CO)O1)O[C@H]1[C@@H]([C@@H]([C@H](C(CO)O1)O[C@H]1[C@@H]([C@@H]([C@H](C(CO)O1)O)O[C@H]1[C@@H]([C@@H]([C@H](C(CO)O1)O)O[C@@H]1[C@H](O)OC([C@@H]([C@H]1O)O)C)O)NC(=O)C)O)O)O)O)O)O
LMSP0502BM08	-4.5235	4.143	-0.4074	[C@H]([C@@H](/C=C/CCCCCCCCCCCCC)O)(NC(=O)CCCCCCCCCCCCCCC/C=C\CCCCCCCC)CO[C@H]1[C@@H]([C@@H]([C@H](C(CO)O1)O[C@H]1[C@@H]([C@@H]([C@H](C(CO)O1)O[C@H]1[C@@H]([C@@H]([C@H](C(CO)O1)O[C@H]1[C@@H]([C@@H]([C@H](C(CO)O1)O)O[C@H]1[C@@H]([C@@H]([C@H](C(CO)O1)O)O[C@@H]1[C@H](O)OC([C@@H]([C@H]1O)O)C)O)NC(=O)C)O)O)O)O)O)O
LMSP0502BN01	-5.2727	1.3234	-1.207	[C@H]([C@@H](/C=C/CCCCCCCCCCCCC)O)(NC(=O)CCCCCCCCCCCCCCC)CO[C@H]1[C@@H]([C@@H]([C@H](C(CO)O1)O[C@H]1[C@@H]([C@@H]([C@H](C(CO)O1)O[C@H]1[C@@H]([C@@H]([C@H](C(CO)O1)O[C@H]1[C@@H]([C@@H]([C@H](C(CO)O1)O)O[C@H]1[C@@H]([C@@H]([C@H](C(CO)O1)O)O[C@@H]1[C@H](O)OC([C@@H]([C@H]1O)O)C)O)NC(=O)C)O[C@H]1[C@@H]([C@@H]([C@H](C(CO)O1)O)O)NC(=O)C)O)O)O)O)O
LMSP0502BN02	-5.4411	1.2734	-1.2716	[C@H]([C@@H](/C=C/CCCCCCCCCCCCC)O)(NC(=O)CCCCCCCCCCCCCCCCC)CO[C@H]1[C@@H]([C@@H]([C@H](C(CO)O1)O[C@H]1[C@@H]([C@@H]([C@H](C(CO)O1)O[C@H]1[C@@H]([C@@H]([C@H](C(CO)O1)O[C@H]1[C@@H]([C@@H]([C@H](C(CO)O1)O)O[C@H]1[C@@H]([C@@H]([C@H](C(CO)O1)O)O[C@@H]1[C@H](O)OC([C@@H]([C@H]1O)O)C)O)NC(=O)C)O[C@H]1[C@@H]([C@@H]([C@H](C(CO)O1)O)O)NC(=O)C)O)O)O)O)O
LMSP0502BN03	-5.56	1.2216	-1.322	[C@H]([C@@H](/C=C/CCCCCCCCCCCCC)O)(NC(=O)CCCCCCCCCCCCCCCCCCC)CO[C@H]1[C@@H]([C@@H]([C@H](C(CO)O1)O[C@H]1[C@@H]([C@@H]([C@H](C(CO)O1)O[C@H]1[C@@H]([C@@H]([C@H](C(CO)O1)O[C@H]1[C@@H]([C@@H]([C@H](C(CO)O1)O)O[C@H]1[C@@H]([C@@H]([C@H](C(CO)O1)O)O[C@@H]1[C@H](O)OC([C@@H]([C@H]1O)O)C)O)NC(=O)C)O[C@H]1[C@@H]([C@@H]([C@H](C(CO)O1)O)O)NC(=O)C)O)O)O)O)O
LMSP0502BN04	-5.6343	1.1626	-1.357	[C@H]([C@@H](/C=C/CCCCCCCCCCCCC)O)(NC(=O)CCCCCCCCCCCCCCCCCCCCC)CO[C@H]1[C@@H]([C@@H]([C@H](C(CO)O1)O[C@H]1[C@@H]([C@@H]([C@H](C(CO)O1)O[C@H]1[C@@H]([C@@H]([C@H](C(CO)O1)O[C@H]1[C@@H]([C@@H]([C@H](C(CO)O1)O)O[C@H]1[C@@H]([C@@H]([C@H](C(CO)O1)O)O[C@@H]1[C@H](O)OC([C@@H]([C@H]1O)O)C)O)NC(=O)C)O[C@H]1[C@@H]([C@@H]([C@H](C(CO)O1)O)O)NC(=O)C)O)O)O)O)O
LMSP0502BN05	-5.6687	1.1022	-1.3717	[C@H]([C@@H](/C=C/CCCCCCCCCCCCC)O)(NC(=O)CCCCCCCCCCCCCCCCCCCCCCC)CO[C@H]1[C@@H]([C@@H]([C@H](C(CO)O1)O[C@H]1[C@@H]([C@@H]([C@H](C(CO)O1)O[C@H]1[C@@H]([C@@H]([C@H](C(CO)O1)O[C@H]1[C@@H]([C@@H]([C@H](C(CO)O1)O)O[C@H]1[C@@H]([C@@H]([C@H](C(CO)O1)O)O[C@@H]1[C@H](O)OC([C@@H]([C@H]1O)O)C)O)NC(=O)C)O[C@H]1[C@@H]([C@@H]([C@H](C(CO)O1)O)O)NC(=O)C)O)O)O)O)O
LMSP0502BN06	-5.6249	1.0353	-1.3603	[C@H]([C@@H](/C=C/CCCCCCCCCCCCC)O)(NC(=O)CCCCCCCCCCCCCCCCCCCCCCCCC)CO[C@H]1[C@@H]([C@@H]([C@H](C(CO)O1)O[C@H]1[C@@H]([C@@H]([C@H](C(CO)O1)O[C@H]1[C@@H]([C@@H]([C@H](C(CO)O1)O[C@H]1[C@@H]([C@@H]([C@H](C(CO)O1)O)O[C@H]1[C@@H]([C@@H]([C@H](C(CO)O1)O)O[C@@H]1[C@H](O)OC([C@@H]([C@H]1O)O)C)O)NC(=O)C)O[C@H]1[C@@H]([C@@H]([C@H](C(CO)O1)O)O)NC(=O)C)O)O)O)O)O
LMSP0502BN07	-5.5543	1.049	-1.3715	[C@H]([C@@H](/C=C/CCCCCCCCCCCCC)O)(NC(=O)CCCCCCCCCCCCC/C=C\CCCCCCCC)CO[C@H]1[C@@H]([C@@H]([C@H](C(CO)O1)O[C@H]1[C@@H]([C@@H]([C@H](C(CO)O1)O[C@H]1[C@@H]([C@@H]([C@H](C(CO)O1)O[C@H]1[C@@H]([C@@H]([C@H](C(CO)O1)O)O[C@H]1[C@@H]([C@@H]([C@H](C(CO)O1)O)O[C@@H]1[C@H](O)OC([C@@H]([C@H]1O)O)C)O)NC(=O)C)O[C@H]1[C@@H]([C@@H]([C@H](C(CO)O1)O)O)NC(=O)C)O)O)O)O)O
LMSP0502BN08	-5.4653	0.9748	-1.3357	[C@H]([C@@H](/C=C/CCCCCCCCCCCCC)O)(NC(=O)CCCCCCCCCCCCCCC/C=C\CCCCCCCC)CO[C@H]1[C@@H]([C@@H]([C@H](C(CO)O1)O[C@H]1[C@@H]([C@@H]([C@H](C(CO)O1)O[C@H]1[C@@H]([C@@H]([C@H](C(CO)O1)O[C@H]1[C@@H]([C@@H]([C@H](C(CO)O1)O)O[C@H]1[C@@H]([C@@H]([C@H](C(CO)O1)O)O[C@@H]1[C@H](O)OC([C@@H]([C@H]1O)O)C)O)NC(=O)C)O[C@H]1[C@@H]([C@@H]([C@H](C(CO)O1)O)O)NC(=O)C)O)O)O)O)O
LMSP0503AA01	9.6263	5.827	2.6343	[C@H]([C@@H](/C=C/CCCCCCCCCCCCC)O)(NC(=O)CCCCCCCCCCCCCCC)CO[C@H]1[C@@H]([C@@H]([C@H](C(CO)O1)O[C@H]1[C@@H]([C@@H]([C@H](C(CO)O1)O[C@H]1[C@@H]([C@@H]([C@H](C(CO)O1)O)O)NC(=O)C)O)O)O)O
LMSP0503AA02	9.3268	5.9077	2.6776	[C@H]([C@@H](/C=C/CCCCCCCCCCCCC)O)(NC(=O)CCCCCCCCCCCCCCCCC)CO[C@H]1[C@@H]([C@@H]([C@H](C(CO)O1)O[C@H]1[C@@H]([C@@H]([C@H](C(CO)O1)O[C@H]1[C@@H]([C@@H]([C@H](C(CO)O1)O)O)NC(=O)C)O)O)O)O
LMSP0503AA03	9.0301	5.9766	2.707	[C@H]([C@@H](/C=C/CCCCCCCCCCCCC)O)(NC(=O)CCCCCCCCCCCCCCCCCCC)CO[C@H]1[C@@H]([C@@H]([C@H](C(CO)O1)O[C@H]1[C@@H]([C@@H]([C@H](C(CO)O1)O[C@H]1[C@@H]([C@@H]([C@H](C(CO)O1)O)O)NC(=O)C)O)O)O)O
LMSP0503AA04	8.7351	6.0372	2.7263	[C@H]([C@@H](/C=C/CCCCCCCCCCCCC)O)(NC(=O)CCCCCCCCCCCCCCCCCCCCC)CO[C@H]1[C@@H]([C@@H]([C@H](C(CO)O1)O[C@H]1[C@@H]([C@@H]([C@H](C(CO)O1)O[C@H]1[C@@H]([C@@H]([C@H](C(CO)O1)O)O)NC(=O)C)O)O)O)O
LMSP0503AA05	8.4513	6.0813	2.7337	[C@H]([C@@H](/C=C/CCCCCCCCCCCCC)O)(NC(=O)CCCCCCCCCCCCCCCCCCCCCCC)CO[C@H]1[C@@H]([C@@H]([C@H](C(CO)O1)O[C@H]1[C@@H]([C@@H]([C@H](C(CO)O1)O[C@H]1[C@@H]([C@@H]([C@H](C(CO)O1)O)O)NC(=O)C)O)O)O)O
LMSP0503AA06	8.1855	6.0981	2.7203	[C@H]([C@@H](/C=C/CCCCCCCCCCCCC)O)(NC(=O)CCCCCCCCCCCCCCCCCCCCCCCCC)CO[C@H]1[C@@H]([C@@H]([C@H](C(CO)O1)O[C@H]1[C@@H]([C@@H]([C@H](C(CO)O1)O[C@H]1[C@@H]([C@@H]([C@H](C(CO)O1)O)O)NC(=O)C)O)O)O)O
LMSP0503AA07	8.3664	6.0418	2.7019	[C@H]([C@@H](/C=C/CCCCCCCCCCCCC)O)(NC(=O)CCCCCCCCCCCCC/C=C\CCCCCCCC)CO[C@H]1[C@@H]([C@@H]([C@H](C(CO)O1)O[C@H]1[C@@H]([C@@H]([C@H](C(CO)O1)O[C@H]1[C@@H]([C@@H]([C@H](C(CO)O1)O)O)NC(=O)C)O)O)O)O
LMSP0503AA08	8.15	6.0496	2.6852	[C@H]([C@@H](/C=C/CCCCCCCCCCCCC)O)(NC(=O)CCCCCCCCCCCCCCC/C=C\CCCCCCCC)CO[C@H]1[C@@H]([C@@H]([C@H](C(CO)O1)O[C@H]1[C@@H]([C@@H]([C@H](C(CO)O1)O[C@H]1[C@@H]([C@@H]([C@H](C(CO)O1)O)O)NC(=O)C)O)O)O)O
LMSP0503AB01	3.7735	6.8481	2.7018	[C@H]([C@@H](/C=C/CCCCCCCCCCCCC)O)(NC(=O)CCCCCCCCCCCCCCC)CO[C@H]1[C@@H]([C@@H]([C@H](C(CO)O1)O[C@H]1[C@@H]([C@@H]([C@H](C(CO)O1)O[C@H]1[C@@H]([C@@H]([C@H](C(CO)O1)O)O[C@H]1[C@@H]([C@@H]([C@H](C(CO)O1)O)O)O)NC(=O)C)O)O)O)O
LMSP0503AB02	3.4999	6.8978	2.7143	[C@H]([C@@H](/C=C/CCCCCCCCCCCCC)O)(NC(=O)CCCCCCCCCCCCCCCCC)CO[C@H]1[C@@H]([C@@H]([C@H](C(CO)O1)O[C@H]1[C@@H]([C@@H]([C@H](C(CO)O1)O[C@H]1[C@@H]([C@@H]([C@H](C(CO)O1)O)O[C@H]1[C@@H]([C@@H]([C@H](C(CO)O1)O)O)O)NC(=O)C)O)O)O)O
LMSP0503AB03	3.2376	6.93	2.7114	[C@H]([C@@H](/C=C/CCCCCCCCCCCCC)O)(NC(=O)CCCCCCCCCCCCCCCCCCC)CO[C@H]1[C@@H]([C@@H]([C@H](C(CO)O1)O[C@H]1[C@@H]([C@@H]([C@H](C(CO)O1)O[C@H]1[C@@H]([C@@H]([C@H](C(CO)O1)O)O[C@H]1[C@@H]([C@@H]([C@H](C(CO)O1)O)O)O)NC(=O)C)O)O)O)O
LMSP0503AB04	2.9817	6.9464	2.6935	[C@H]([C@@H](/C=C/CCCCCCCCCCCCC)O)(NC(=O)CCCCCCCCCCCCCCCCCCCCC)CO[C@H]1[C@@H]([C@@H]([C@H](C(CO)O1)O[C@H]1[C@@H]([C@@H]([C@H](C(CO)O1)O[C@H]1[C@@H]([C@@H]([C@H](C(CO)O1)O)O[C@H]1[C@@H]([C@@H]([C@H](C(CO)O1)O)O)O)NC(=O)C)O)O)O)O
LMSP0503AB05	2.7447	6.9448	2.6642	[C@H]([C@@H](/C=C/CCCCCCCCCCCCC)O)(NC(=O)CCCCCCCCCCCCCCCCCCCCCCC)CO[C@H]1[C@@H]([C@@H]([C@H](C(CO)O1)O[C@H]1[C@@H]([C@@H]([C@H](C(CO)O1)O[C@H]1[C@@H]([C@@H]([C@H](C(CO)O1)O)O[C@H]1[C@@H]([C@@H]([C@H](C(CO)O1)O)O)O)NC(=O)C)O)O)O)O
LMSP0503AB06	2.5529	6.9056	2.6215	[C@H]([C@@H](/C=C/CCCCCCCCCCCCC)O)(NC(=O)CCCCCCCCCCCCCCCCCCCCCCCCC)CO[C@H]1[C@@H]([C@@H]([C@H](C(CO)O1)O[C@H]1[C@@H]([C@@H]([C@H](C(CO)O1)O[C@H]1[C@@H]([C@@H]([C@H](C(CO)O1)O)O[C@H]1[C@@H]([C@@H]([C@H](C(CO)O1)O)O)O)NC(=O)C)O)O)O)O
LMSP0503AB07	2.7154	6.8748	2.6128	[C@H]([C@@H](/C=C/CCCCCCCCCCCCC)O)(NC(=O)CCCCCCCCCCCCC/C=C\CCCCCCCC)CO[C@H]1[C@@H]([C@@H]([C@H](C(CO)O1)O[C@H]1[C@@H]([C@@H]([C@H](C(CO)O1)O[C@H]1[C@@H]([C@@H]([C@H](C(CO)O1)O)O[C@H]1[C@@H]([C@@H]([C@H](C(CO)O1)O)O)O)NC(=O)C)O)O)O)O
LMSP0503AB08	2.5612	6.833	2.5678	[C@H]([C@@H](/C=C/CCCCCCCCCCCCC)O)(NC(=O)CCCCCCCCCCCCCCC/C=C\CCCCCCCC)CO[C@H]1[C@@H]([C@@H]([C@H](C(CO)O1)O[C@H]1[C@@H]([C@@H]([C@H](C(CO)O1)O[C@H]1[C@@H]([C@@H]([C@H](C(CO)O1)O)O[C@H]1[C@@H]([C@@H]([C@H](C(CO)O1)O)O)O)NC(=O)C)O)O)O)O
LMSP0503AC01	-1.8939	6.602	1.3943	[C@H]([C@@H](/C=C/CCCCCCCCCCCCC)O)(NC(=O)CCCCCCCCCCCCCCC)CO[C@H]1[C@@H]([C@@H]([C@H](C(CO)O1)O[C@H]1[C@@H]([C@@H]([C@H](C(CO)O1)O[C@H]1[C@@H]([C@@H]([C@H](C(CO)O1)O)O[C@H]1[C@@H]([C@@H]([C@H](C(CO)O1)O)O[C@H]1[C@@H]([C@@H]([C@H](C(CO)O1)O)O)NC(=O)C)O)NC(=O)C)O)O)O)O
LMSP0503AC02	-2.1334	6.6158	1.3692	[C@H]([C@@H](/C=C/CCCCCCCCCCCCC)O)(NC(=O)CCCCCCCCCCCCCCCCC)CO[C@H]1[C@@H]([C@@H]([C@H](C(CO)O1)O[C@H]1[C@@H]([C@@H]([C@H](C(CO)O1)O[C@H]1[C@@H]([C@@H]([C@H](C(CO)O1)O)O[C@H]1[C@@H]([C@@H]([C@H](C(CO)O1)O)O[C@H]1[C@@H]([C@@H]([C@H](C(CO)O1)O)O)NC(=O)C)O)NC(=O)C)O)O)O)O
LMSP0503AC03	-2.3373	6.5963	1.338	[C@H]([C@@H](/C=C/CCCCCCCCCCCCC)O)(NC(=O)CCCCCCCCCCCCCCCCCCC)CO[C@H]1[C@@H]([C@@H]([C@H](C(CO)O1)O[C@H]1[C@@H]([C@@H]([C@H](C(CO)O1)O[C@H]1[C@@H]([C@@H]([C@H](C(CO)O1)O)O[C@H]1[C@@H]([C@@H]([C@H](C(CO)O1)O)O[C@H]1[C@@H]([C@@H]([C@H](C(CO)O1)O)O)NC(=O)C)O)NC(=O)C)O)O)O)O
LMSP0503AC04	-2.5133	6.5434	1.2954	[C@H]([C@@H](/C=C/CCCCCCCCCCCCC)O)(NC(=O)CCCCCCCCCCCCCCCCCCCCC)CO[C@H]1[C@@H]([C@@H]([C@H](C(CO)O1)O[C@H]1[C@@H]([C@@H]([C@H](C(CO)O1)O[C@H]1[C@@H]([C@@H]([C@H](C(CO)O1)O)O[C@H]1[C@@H]([C@@H]([C@H](C(CO)O1)O)O[C@H]1[C@@H]([C@@H]([C@H](C(CO)O1)O)O)NC(=O)C)O)NC(=O)C)O)O)O)O
LMSP0503AC05	-2.6558	6.4643	1.244	[C@H]([C@@H](/C=C/CCCCCCCCCCCCC)O)(NC(=O)CCCCCCCCCCCCCCCCCCCCCCC)CO[C@H]1[C@@H]([C@@H]([C@H](C(CO)O1)O[C@H]1[C@@H]([C@@H]([C@H](C(CO)O1)O[C@H]1[C@@H]([C@@H]([C@H](C(CO)O1)O)O[C@H]1[C@@H]([C@@H]([C@H](C(CO)O1)O)O[C@H]1[C@@H]([C@@H]([C@H](C(CO)O1)O)O)NC(=O)C)O)NC(=O)C)O)O)O)O
LMSP0503AC06	-2.7291	6.3485	1.1951	[C@H]([C@@H](/C=C/CCCCCCCCCCCCC)O)(NC(=O)CCCCCCCCCCCCCCCCCCCCCCCCC)CO[C@H]1[C@@H]([C@@H]([C@H](C(CO)O1)O[C@H]1[C@@H]([C@@H]([C@H](C(CO)O1)O[C@H]1[C@@H]([C@@H]([C@H](C(CO)O1)O)O[C@H]1[C@@H]([C@@H]([C@H](C(CO)O1)O)O[C@H]1[C@@H]([C@@H]([C@H](C(CO)O1)O)O)NC(=O)C)O)NC(=O)C)O)O)O)O
LMSP0503AC07	-2.6029	6.3468	1.1917	[C@H]([C@@H](/C=C/CCCCCCCCCCCCC)O)(NC(=O)CCCCCCCCCCCCC/C=C\CCCCCCCC)CO[C@H]1[C@@H]([C@@H]([C@H](C(CO)O1)O[C@H]1[C@@H]([C@@H]([C@H](C(CO)O1)O[C@H]1[C@@H]([C@@H]([C@H](C(CO)O1)O)O[C@H]1[C@@H]([C@@H]([C@H](C(CO)O1)O)O[C@H]1[C@@H]([C@@H]([C@H](C(CO)O1)O)O)NC(=O)C)O)NC(=O)C)O)O)O)O
LMSP0503AC08	-2.6418	6.2268	1.1449	[C@H]([C@@H](/C=C/CCCCCCCCCCCCC)O)(NC(=O)CCCCCCCCCCCCCCC/C=C\CCCCCCCC)CO[C@H]1[C@@H]([C@@H]([C@H](C(CO)O1)O[C@H]1[C@@H]([C@@H]([C@H](C(CO)O1)O[C@H]1[C@@H]([C@@H]([C@H](C(CO)O1)O)O[C@H]1[C@@H]([C@@H]([C@H](C(CO)O1)O)O[C@H]1[C@@H]([C@@H]([C@H](C(CO)O1)O)O)NC(=O)C)O)NC(=O)C)O)O)O)O
LMSP0503AD01	-5.1009	4.3521	-0.5747	[C@H]([C@@H](/C=C/CCCCCCCCCCCCC)O)(NC(=O)CCCCCCCCCCCCCCC)CO[C@H]1[C@@H]([C@@H]([C@H](C(CO)O1)O[C@H]1[C@@H]([C@@H]([C@H](C(CO)O1)O[C@H]1[C@@H]([C@@H]([C@H](C(CO)O1)O)O[C@H]1[C@@H]([C@@H]([C@H](C(CO)O1)O)O[C@H]1[C@@H]([C@@H]([C@H](C(CO)O1)O[C@H]1[C@@H]([C@@H]([C@H](C(CO)O1)O)O)O)O)NC(=O)C)O)NC(=O)C)O)O)O)O
LMSP0503AD02	-5.2967	4.3168	-0.6402	[C@H]([C@@H](/C=C/CCCCCCCCCCCCC)O)(NC(=O)CCCCCCCCCCCCCCCCC)CO[C@H]1[C@@H]([C@@H]([C@H](C(CO)O1)O[C@H]1[C@@H]([C@@H]([C@H](C(CO)O1)O[C@H]1[C@@H]([C@@H]([C@H](C(CO)O1)O)O[C@H]1[C@@H]([C@@H]([C@H](C(CO)O1)O)O[C@H]1[C@@H]([C@@H]([C@H](C(CO)O1)O[C@H]1[C@@H]([C@@H]([C@H](C(CO)O1)O)O)O)O)NC(=O)C)O)NC(=O)C)O)O)O)O
LMSP0503AD03	-5.4442	4.2574	-0.691	[C@H]([C@@H](/C=C/CCCCCCCCCCCCC)O)(NC(=O)CCCCCCCCCCCCCCCCCCC)CO[C@H]1[C@@H]([C@@H]([C@H](C(CO)O1)O[C@H]1[C@@H]([C@@H]([C@H](C(CO)O1)O[C@H]1[C@@H]([C@@H]([C@H](C(CO)O1)O)O[C@H]1[C@@H]([C@@H]([C@H](C(CO)O1)O)O[C@H]1[C@@H]([C@@H]([C@H](C(CO)O1)O[C@H]1[C@@H]([C@@H]([C@H](C(CO)O1)O)O)O)O)NC(=O)C)O)NC(=O)C)O)O)O)O
LMSP0503AD04	-5.549	4.1708	-0.7312	[C@H]([C@@H](/C=C/CCCCCCCCCCCCC)O)(NC(=O)CCCCCCCCCCCCCCCCCCCCC)CO[C@H]1[C@@H]([C@@H]([C@H](C(CO)O1)O[C@H]1[C@@H]([C@@H]([C@H](C(CO)O1)O[C@H]1[C@@H]([C@@H]([C@H](C(CO)O1)O)O[C@H]1[C@@H]([C@@H]([C@H](C(CO)O1)O)O[C@H]1[C@@H]([C@@H]([C@H](C(CO)O1)O[C@H]1[C@@H]([C@@H]([C@H](C(CO)O1)O)O)O)O)NC(=O)C)O)NC(=O)C)O)O)O)O
LMSP0503AD05	-5.6122	4.0676	-0.7578	[C@H]([C@@H](/C=C/CCCCCCCCCCCCC)O)(NC(=O)CCCCCCCCCCCCCCCCCCCCCCC)CO[C@H]1[C@@H]([C@@H]([C@H](C(CO)O1)O[C@H]1[C@@H]([C@@H]([C@H](C(CO)O1)O[C@H]1[C@@H]([C@@H]([C@H](C(CO)O1)O)O[C@H]1[C@@H]([C@@H]([C@H](C(CO)O1)O)O[C@H]1[C@@H]([C@@H]([C@H](C(CO)O1)O[C@H]1[C@@H]([C@@H]([C@H](C(CO)O1)O)O)O)O)NC(=O)C)O)NC(=O)C)O)O)O)O
LMSP0503AD06	-5.5991	3.9475	-0.7597	[C@H]([C@@H](/C=C/CCCCCCCCCCCCC)O)(NC(=O)CCCCCCCCCCCCCCCCCCCCCCCCC)CO[C@H]1[C@@H]([C@@H]([C@H](C(CO)O1)O[C@H]1[C@@H]([C@@H]([C@H](C(CO)O1)O[C@H]1[C@@H]([C@@H]([C@H](C(CO)O1)O)O[C@H]1[C@@H]([C@@H]([C@H](C(CO)O1)O)O[C@H]1[C@@H]([C@@H]([C@H](C(CO)O1)O[C@H]1[C@@H]([C@@H]([C@H](C(CO)O1)O)O)O)O)NC(=O)C)O)NC(=O)C)O)O)O)O
LMSP0503AD07	-5.5037	3.958	-0.7707	[C@H]([C@@H](/C=C/CCCCCCCCCCCCC)O)(NC(=O)CCCCCCCCCCCCC/C=C\CCCCCCCC)CO[C@H]1[C@@H]([C@@H]([C@H](C(CO)O1)O[C@H]1[C@@H]([C@@H]([C@H](C(CO)O1)O[C@H]1[C@@H]([C@@H]([C@H](C(CO)O1)O)O[C@H]1[C@@H]([C@@H]([C@H](C(CO)O1)O)O[C@H]1[C@@H]([C@@H]([C@H](C(CO)O1)O[C@H]1[C@@H]([C@@H]([C@H](C(CO)O1)O)O)O)O)NC(=O)C)O)NC(=O)C)O)O)O)O
LMSP0503AD08	-5.4529	3.8359	-0.7499	[C@H]([C@@H](/C=C/CCCCCCCCCCCCC)O)(NC(=O)CCCCCCCCCCCCCCC/C=C\CCCCCCCC)CO[C@H]1[C@@H]([C@@H]([C@H](C(CO)O1)O[C@H]1[C@@H]([C@@H]([C@H](C(CO)O1)O[C@H]1[C@@H]([C@@H]([C@H](C(CO)O1)O)O[C@H]1[C@@H]([C@@H]([C@H](C(CO)O1)O)O[C@H]1[C@@H]([C@@H]([C@H](C(CO)O1)O[C@H]1[C@@H]([C@@H]([C@H](C(CO)O1)O)O)O)O)NC(=O)C)O)NC(=O)C)O)O)O)O
LMSP0503AE01	-1.8939	6.602	1.3943	[C@H]([C@@H](/C=C/CCCCCCCCCCCCC)O)(NC(=O)CCCCCCCCCCCCCCC)CO[C@H]1[C@@H]([C@@H]([C@H](C(CO)O1)O[C@H]1[C@@H]([C@@H]([C@H](C(CO)O1)O[C@H]1[C@@H]([C@@H]([C@H](C(CO)O1)O)O[C@H]1[C@@H]([C@@H]([C@H](C(CO)O1)O)O[C@H]1[C@@H]([C@@H]([C@H](C(CO)O1)O)O)NC(=O)C)O)NC(=O)C)O)O)O)O
LMSP0503AE02	-2.1334	6.6158	1.3692	[C@H]([C@@H](/C=C/CCCCCCCCCCCCC)O)(NC(=O)CCCCCCCCCCCCCCCCC)CO[C@H]1[C@@H]([C@@H]([C@H](C(CO)O1)O[C@H]1[C@@H]([C@@H]([C@H](C(CO)O1)O[C@H]1[C@@H]([C@@H]([C@H](C(CO)O1)O)O[C@H]1[C@@H]([C@@H]([C@H](C(CO)O1)O)O[C@H]1[C@@H]([C@@H]([C@H](C(CO)O1)O)O)NC(=O)C)O)NC(=O)C)O)O)O)O
LMSP0503AE03	-2.3373	6.5963	1.338	[C@H]([C@@H](/C=C/CCCCCCCCCCCCC)O)(NC(=O)CCCCCCCCCCCCCCCCCCC)CO[C@H]1[C@@H]([C@@H]([C@H](C(CO)O1)O[C@H]1[C@@H]([C@@H]([C@H](C(CO)O1)O[C@H]1[C@@H]([C@@H]([C@H](C(CO)O1)O)O[C@H]1[C@@H]([C@@H]([C@H](C(CO)O1)O)O[C@H]1[C@@H]([C@@H]([C@H](C(CO)O1)O)O)NC(=O)C)O)NC(=O)C)O)O)O)O
LMSP0503AE04	-2.5133	6.5434	1.2954	[C@H]([C@@H](/C=C/CCCCCCCCCCCCC)O)(NC(=O)CCCCCCCCCCCCCCCCCCCCC)CO[C@H]1[C@@H]([C@@H]([C@H](C(CO)O1)O[C@H]1[C@@H]([C@@H]([C@H](C(CO)O1)O[C@H]1[C@@H]([C@@H]([C@H](C(CO)O1)O)O[C@H]1[C@@H]([C@@H]([C@H](C(CO)O1)O)O[C@H]1[C@@H]([C@@H]([C@H](C(CO)O1)O)O)NC(=O)C)O)NC(=O)C)O)O)O)O
LMSP0503AE05	-2.6558	6.4643	1.244	[C@H]([C@@H](/C=C/CCCCCCCCCCCCC)O)(NC(=O)CCCCCCCCCCCCCCCCCCCCCCC)CO[C@H]1[C@@H]([C@@H]([C@H](C(CO)O1)O[C@H]1[C@@H]([C@@H]([C@H](C(CO)O1)O[C@H]1[C@@H]([C@@H]([C@H](C(CO)O1)O)O[C@H]1[C@@H]([C@@H]([C@H](C(CO)O1)O)O[C@H]1[C@@H]([C@@H]([C@H](C(CO)O1)O)O)NC(=O)C)O)NC(=O)C)O)O)O)O
LMSP0503AE06	-2.7291	6.3485	1.1951	[C@H]([C@@H](/C=C/CCCCCCCCCCCCC)O)(NC(=O)CCCCCCCCCCCCCCCCCCCCCCCCC)CO[C@H]1[C@@H]([C@@H]([C@H](C(CO)O1)O[C@H]1[C@@H]([C@@H]([C@H](C(CO)O1)O[C@H]1[C@@H]([C@@H]([C@H](C(CO)O1)O)O[C@H]1[C@@H]([C@@H]([C@H](C(CO)O1)O)O[C@H]1[C@@H]([C@@H]([C@H](C(CO)O1)O)O)NC(=O)C)O)NC(=O)C)O)O)O)O
LMSP0503AE07	-2.6029	6.3468	1.1917	[C@H]([C@@H](/C=C/CCCCCCCCCCCCC)O)(NC(=O)CCCCCCCCCCCCC/C=C\CCCCCCCC)CO[C@H]1[C@@H]([C@@H]([C@H](C(CO)O1)O[C@H]1[C@@H]([C@@H]([C@H](C(CO)O1)O[C@H]1[C@@H]([C@@H]([C@H](C(CO)O1)O)O[C@H]1[C@@H]([C@@H]([C@H](C(CO)O1)O)O[C@H]1[C@@H]([C@@H]([C@H](C(CO)O1)O)O)NC(=O)C)O)NC(=O)C)O)O)O)O
LMSP0503AE08	-2.6418	6.2268	1.1449	[C@H]([C@@H](/C=C/CCCCCCCCCCCCC)O)(NC(=O)CCCCCCCCCCCCCCC/C=C\CCCCCCCC)CO[C@H]1[C@@H]([C@@H]([C@H](C(CO)O1)O[C@H]1[C@@H]([C@@H]([C@H](C(CO)O1)O[C@H]1[C@@H]([C@@H]([C@H](C(CO)O1)O)O[C@H]1[C@@H]([C@@H]([C@H](C(CO)O1)O)O[C@H]1[C@@H]([C@@H]([C@H](C(CO)O1)O)O)NC(=O)C)O)NC(=O)C)O)O)O)O
LMSP0503AF01	-5.1009	4.3521	-0.5747	[C@H]([C@@H](/C=C/CCCCCCCCCCCCC)O)(NC(=O)CCCCCCCCCCCCCCC)CO[C@H]1[C@@H]([C@@H]([C@H](C(CO)O1)O[C@H]1[C@@H]([C@@H]([C@H](C(CO)O1)O[C@H]1[C@@H]([C@@H]([C@H](C(CO)O1)O)O[C@H]1[C@@H]([C@@H]([C@H](C(CO)O1)O)O[C@H]1[C@@H]([C@@H]([C@H](C(CO)O1)O[C@H]1[C@@H]([C@@H]([C@H](C(CO)O1)O)O)O)O)NC(=O)C)O)NC(=O)C)O)O)O)O
LMSP0503AF02	-5.2967	4.3168	-0.6402	[C@H]([C@@H](/C=C/CCCCCCCCCCCCC)O)(NC(=O)CCCCCCCCCCCCCCCCC)CO[C@H]1[C@@H]([C@@H]([C@H](C(CO)O1)O[C@H]1[C@@H]([C@@H]([C@H](C(CO)O1)O[C@H]1[C@@H]([C@@H]([C@H](C(CO)O1)O)O[C@H]1[C@@H]([C@@H]([C@H](C(CO)O1)O)O[C@H]1[C@@H]([C@@H]([C@H](C(CO)O1)O[C@H]1[C@@H]([C@@H]([C@H](C(CO)O1)O)O)O)O)NC(=O)C)O)NC(=O)C)O)O)O)O
LMSP0503AF03	-5.4442	4.2574	-0.691	[C@H]([C@@H](/C=C/CCCCCCCCCCCCC)O)(NC(=O)CCCCCCCCCCCCCCCCCCC)CO[C@H]1[C@@H]([C@@H]([C@H](C(CO)O1)O[C@H]1[C@@H]([C@@H]([C@H](C(CO)O1)O[C@H]1[C@@H]([C@@H]([C@H](C(CO)O1)O)O[C@H]1[C@@H]([C@@H]([C@H](C(CO)O1)O)O[C@H]1[C@@H]([C@@H]([C@H](C(CO)O1)O[C@H]1[C@@H]([C@@H]([C@H](C(CO)O1)O)O)O)O)NC(=O)C)O)NC(=O)C)O)O)O)O
LMSP0503AF04	-5.549	4.1708	-0.7312	[C@H]([C@@H](/C=C/CCCCCCCCCCCCC)O)(NC(=O)CCCCCCCCCCCCCCCCCCCCC)CO[C@H]1[C@@H]([C@@H]([C@H](C(CO)O1)O[C@H]1[C@@H]([C@@H]([C@H](C(CO)O1)O[C@H]1[C@@H]([C@@H]([C@H](C(CO)O1)O)O[C@H]1[C@@H]([C@@H]([C@H](C(CO)O1)O)O[C@H]1[C@@H]([C@@H]([C@H](C(CO)O1)O[C@H]1[C@@H]([C@@H]([C@H](C(CO)O1)O)O)O)O)NC(=O)C)O)NC(=O)C)O)O)O)O
LMSP0503AF05	-5.6122	4.0676	-0.7578	[C@H]([C@@H](/C=C/CCCCCCCCCCCCC)O)(NC(=O)CCCCCCCCCCCCCCCCCCCCCCC)CO[C@H]1[C@@H]([C@@H]([C@H](C(CO)O1)O[C@H]1[C@@H]([C@@H]([C@H](C(CO)O1)O[C@H]1[C@@H]([C@@H]([C@H](C(CO)O1)O)O[C@H]1[C@@H]([C@@H]([C@H](C(CO)O1)O)O[C@H]1[C@@H]([C@@H]([C@H](C(CO)O1)O[C@H]1[C@@H]([C@@H]([C@H](C(CO)O1)O)O)O)O)NC(=O)C)O)NC(=O)C)O)O)O)O
LMSP0503AF06	-5.5991	3.9475	-0.7597	[C@H]([C@@H](/C=C/CCCCCCCCCCCCC)O)(NC(=O)CCCCCCCCCCCCCCCCCCCCCCCCC)CO[C@H]1[C@@H]([C@@H]([C@H](C(CO)O1)O[C@H]1[C@@H]([C@@H]([C@H](C(CO)O1)O[C@H]1[C@@H]([C@@H]([C@H](C(CO)O1)O)O[C@H]1[C@@H]([C@@H]([C@H](C(CO)O1)O)O[C@H]1[C@@H]([C@@H]([C@H](C(CO)O1)O[C@H]1[C@@H]([C@@H]([C@H](C(CO)O1)O)O)O)O)NC(=O)C)O)NC(=O)C)O)O)O)O
LMSP0503AF07	-5.5037	3.958	-0.7707	[C@H]([C@@H](/C=C/CCCCCCCCCCCCC)O)(NC(=O)CCCCCCCCCCCCC/C=C\CCCCCCCC)CO[C@H]1[C@@H]([C@@H]([C@H](C(CO)O1)O[C@H]1[C@@H]([C@@H]([C@H](C(CO)O1)O[C@H]1[C@@H]([C@@H]([C@H](C(CO)O1)O)O[C@H]1[C@@H]([C@@H]([C@H](C(CO)O1)O)O[C@H]1[C@@H]([C@@H]([C@H](C(CO)O1)O[C@H]1[C@@H]([C@@H]([C@H](C(CO)O1)O)O)O)O)NC(=O)C)O)NC(=O)C)O)O)O)O
LMSP0503AF08	-5.4529	3.8359	-0.7499	[C@H]([C@@H](/C=C/CCCCCCCCCCCCC)O)(NC(=O)CCCCCCCCCCCCCCC/C=C\CCCCCCCC)CO[C@H]1[C@@H]([C@@H]([C@H](C(CO)O1)O[C@H]1[C@@H]([C@@H]([C@H](C(CO)O1)O[C@H]1[C@@H]([C@@H]([C@H](C(CO)O1)O)O[C@H]1[C@@H]([C@@H]([C@H](C(CO)O1)O)O[C@H]1[C@@H]([C@@H]([C@H](C(CO)O1)O[C@H]1[C@@H]([C@@H]([C@H](C(CO)O1)O)O)O)O)NC(=O)C)O)NC(=O)C)O)O)O)O
LMSP0503AG01	-5.0178	4.5733	-0.555	[C@H]([C@@H](/C=C/CCCCCCCCCCCCC)O)(NC(=O)CCCCCCCCCCCCCCC)CO[C@H]1[C@@H]([C@@H]([C@H](C(CO)O1)O[C@H]1[C@@H]([C@@H]([C@H](C(CO)O1)O[C@H]1[C@@H]([C@@H]([C@H](C(CO)O1)O)O[C@H]1[C@@H]([C@@H]([C@H](C(CO)O1)O)O[C@H]1[C@@H]([C@@H]([C@H](C(CO)O1)O)O[C@H]1[C@H]([C@@H]([C@H](C(C)O1)O)O)O)NC(=O)C)O)NC(=O)C)O)O)O)O
LMSP0503AG02	-5.2157	4.5371	-0.6212	[C@H]([C@@H](/C=C/CCCCCCCCCCCCC)O)(NC(=O)CCCCCCCCCCCCCCCCC)CO[C@H]1[C@@H]([C@@H]([C@H](C(CO)O1)O[C@H]1[C@@H]([C@@H]([C@H](C(CO)O1)O[C@H]1[C@@H]([C@@H]([C@H](C(CO)O1)O)O[C@H]1[C@@H]([C@@H]([C@H](C(CO)O1)O)O[C@H]1[C@@H]([C@@H]([C@H](C(CO)O1)O)O[C@H]1[C@H]([C@@H]([C@H](C(C)O1)O)O)O)NC(=O)C)O)NC(=O)C)O)O)O)O
LMSP0503AG03	-5.37	4.4758	-0.6753	[C@H]([C@@H](/C=C/CCCCCCCCCCCCC)O)(NC(=O)CCCCCCCCCCCCCCCCCCC)CO[C@H]1[C@@H]([C@@H]([C@H](C(CO)O1)O[C@H]1[C@@H]([C@@H]([C@H](C(CO)O1)O[C@H]1[C@@H]([C@@H]([C@H](C(CO)O1)O)O[C@H]1[C@@H]([C@@H]([C@H](C(CO)O1)O)O[C@H]1[C@@H]([C@@H]([C@H](C(CO)O1)O)O[C@H]1[C@H]([C@@H]([C@H](C(C)O1)O)O)O)NC(=O)C)O)NC(=O)C)O)O)O)O
LMSP0503AG04	-5.4845	4.3859	-0.722	[C@H]([C@@H](/C=C/CCCCCCCCCCCCC)O)(NC(=O)CCCCCCCCCCCCCCCCCCCCC)CO[C@H]1[C@@H]([C@@H]([C@H](C(CO)O1)O[C@H]1[C@@H]([C@@H]([C@H](C(CO)O1)O[C@H]1[C@@H]([C@@H]([C@H](C(CO)O1)O)O[C@H]1[C@@H]([C@@H]([C@H](C(CO)O1)O)O[C@H]1[C@@H]([C@@H]([C@H](C(CO)O1)O)O[C@H]1[C@H]([C@@H]([C@H](C(C)O1)O)O)O)NC(=O)C)O)NC(=O)C)O)O)O)O
LMSP0503AG05	-5.5575	4.2775	-0.7573	[C@H]([C@@H](/C=C/CCCCCCCCCCCCC)O)(NC(=O)CCCCCCCCCCCCCCCCCCCCCCC)CO[C@H]1[C@@H]([C@@H]([C@H](C(CO)O1)O[C@H]1[C@@H]([C@@H]([C@H](C(CO)O1)O[C@H]1[C@@H]([C@@H]([C@H](C(CO)O1)O)O[C@H]1[C@@H]([C@@H]([C@H](C(CO)O1)O)O[C@H]1[C@@H]([C@@H]([C@H](C(CO)O1)O)O[C@H]1[C@H]([C@@H]([C@H](C(C)O1)O)O)O)NC(=O)C)O)NC(=O)C)O)O)O)O
LMSP0503AG06	-5.558	4.1522	-0.7674	[C@H]([C@@H](/C=C/CCCCCCCCCCCCC)O)(NC(=O)CCCCCCCCCCCCCCCCCCCCCCCCC)CO[C@H]1[C@@H]([C@@H]([C@H](C(CO)O1)O[C@H]1[C@@H]([C@@H]([C@H](C(CO)O1)O[C@H]1[C@@H]([C@@H]([C@H](C(CO)O1)O)O[C@H]1[C@@H]([C@@H]([C@H](C(CO)O1)O)O[C@H]1[C@@H]([C@@H]([C@H](C(CO)O1)O)O[C@H]1[C@H]([C@@H]([C@H](C(C)O1)O)O)O)NC(=O)C)O)NC(=O)C)O)O)O)O
LMSP0503AG07	-5.4574	4.1634	-0.7761	[C@H]([C@@H](/C=C/CCCCCCCCCCCCC)O)(NC(=O)CCCCCCCCCCCCC/C=C\CCCCCCCC)CO[C@H]1[C@@H]([C@@H]([C@H](C(CO)O1)O[C@H]1[C@@H]([C@@H]([C@H](C(CO)O1)O[C@H]1[C@@H]([C@@H]([C@H](C(CO)O1)O)O[C@H]1[C@@H]([C@@H]([C@H](C(CO)O1)O)O[C@H]1[C@@H]([C@@H]([C@H](C(CO)O1)O)O[C@H]1[C@H]([C@@H]([C@H](C(C)O1)O)O)O)NC(=O)C)O)NC(=O)C)O)O)O)O
LMSP0503AG08	-5.4217	4.0375	-0.7656	[C@H]([C@@H](/C=C/CCCCCCCCCCCCC)O)(NC(=O)CCCCCCCCCCCCCCC/C=C\CCCCCCCC)CO[C@H]1[C@@H]([C@@H]([C@H](C(CO)O1)O[C@H]1[C@@H]([C@@H]([C@H](C(CO)O1)O[C@H]1[C@@H]([C@@H]([C@H](C(CO)O1)O)O[C@H]1[C@@H]([C@@H]([C@H](C(CO)O1)O)O[C@H]1[C@@H]([C@@H]([C@H](C(CO)O1)O)O[C@H]1[C@H]([C@@H]([C@H](C(C)O1)O)O)O)NC(=O)C)O)NC(=O)C)O)O)O)O
LMSP0503AH01	-6.1956	1.3458	-1.4686	[C@H]([C@@H](/C=C/CCCCCCCCCCCCC)O)(NC(=O)CCCCCCCCCCCCCCC)CO[C@H]1[C@@H]([C@@H]([C@H](C(CO)O1)O[C@H]1[C@@H]([C@@H]([C@H](C(CO)O1)O[C@H]1[C@@H]([C@@H]([C@H](C(CO)O1)O)O[C@H]1[C@@H]([C@@H]([C@H](C(CO)O1)O)O[C@H]1[C@@H]([C@@H]([C@H](C(CO)O1)O[C@H]1[C@@H]([C@@H]([C@H](C(CO)O1)O)O)O)O[C@H]1[C@H]([C@@H]([C@H](C(C)O1)O)O)O)NC(=O)C)O)NC(=O)C)O)O)O)O
LMSP0503AH02	-6.3489	1.2698	-1.5322	[C@H]([C@@H](/C=C/CCCCCCCCCCCCC)O)(NC(=O)CCCCCCCCCCCCCCCCC)CO[C@H]1[C@@H]([C@@H]([C@H](C(CO)O1)O[C@H]1[C@@H]([C@@H]([C@H](C(CO)O1)O[C@H]1[C@@H]([C@@H]([C@H](C(CO)O1)O)O[C@H]1[C@@H]([C@@H]([C@H](C(CO)O1)O)O[C@H]1[C@@H]([C@@H]([C@H](C(CO)O1)O[C@H]1[C@@H]([C@@H]([C@H](C(CO)O1)O)O)O)O[C@H]1[C@H]([C@@H]([C@H](C(C)O1)O)O)O)NC(=O)C)O)NC(=O)C)O)O)O)O
LMSP0503AH03	-6.4615	1.1845	-1.5791	[C@H]([C@@H](/C=C/CCCCCCCCCCCCC)O)(NC(=O)CCCCCCCCCCCCCCCCCCC)CO[C@H]1[C@@H]([C@@H]([C@H](C(CO)O1)O[C@H]1[C@@H]([C@@H]([C@H](C(CO)O1)O[C@H]1[C@@H]([C@@H]([C@H](C(CO)O1)O)O[C@H]1[C@@H]([C@@H]([C@H](C(CO)O1)O)O[C@H]1[C@@H]([C@@H]([C@H](C(CO)O1)O[C@H]1[C@@H]([C@@H]([C@H](C(CO)O1)O)O)O)O[C@H]1[C@H]([C@@H]([C@H](C(C)O1)O)O)O)NC(=O)C)O)NC(=O)C)O)O)O)O
LMSP0503AH04	-6.5342	1.0851	-1.6111	[C@H]([C@@H](/C=C/CCCCCCCCCCCCC)O)(NC(=O)CCCCCCCCCCCCCCCCCCCCC)CO[C@H]1[C@@H]([C@@H]([C@H](C(CO)O1)O[C@H]1[C@@H]([C@@H]([C@H](C(CO)O1)O[C@H]1[C@@H]([C@@H]([C@H](C(CO)O1)O)O[C@H]1[C@@H]([C@@H]([C@H](C(CO)O1)O)O[C@H]1[C@@H]([C@@H]([C@H](C(CO)O1)O[C@H]1[C@@H]([C@@H]([C@H](C(CO)O1)O)O)O)O[C@H]1[C@H]([C@@H]([C@H](C(C)O1)O)O)O)NC(=O)C)O)NC(=O)C)O)O)O)O
LMSP0503AH05	-6.5686	0.9822	-1.6268	[C@H]([C@@H](/C=C/CCCCCCCCCCCCC)O)(NC(=O)CCCCCCCCCCCCCCCCCCCCCCC)CO[C@H]1[C@@H]([C@@H]([C@H](C(CO)O1)O[C@H]1[C@@H]([C@@H]([C@H](C(CO)O1)O[C@H]1[C@@H]([C@@H]([C@H](C(CO)O1)O)O[C@H]1[C@@H]([C@@H]([C@H](C(CO)O1)O)O[C@H]1[C@@H]([C@@H]([C@H](C(CO)O1)O[C@H]1[C@@H]([C@@H]([C@H](C(CO)O1)O)O)O)O[C@H]1[C@H]([C@@H]([C@H](C(C)O1)O)O)O)NC(=O)C)O)NC(=O)C)O)O)O)O
LMSP0503AH06	-6.5343	0.88	-1.6135	[C@H]([C@@H](/C=C/CCCCCCCCCCCCC)O)(NC(=O)CCCCCCCCCCCCCCCCCCCCCCCCC)CO[C@H]1[C@@H]([C@@H]([C@H](C(CO)O1)O[C@H]1[C@@H]([C@@H]([C@H](C(CO)O1)O[C@H]1[C@@H]([C@@H]([C@H](C(CO)O1)O)O[C@H]1[C@@H]([C@@H]([C@H](C(CO)O1)O)O[C@H]1[C@@H]([C@@H]([C@H](C(CO)O1)O[C@H]1[C@@H]([C@@H]([C@H](C(CO)O1)O)O)O)O[C@H]1[C@H]([C@@H]([C@H](C(C)O1)O)O)O)NC(=O)C)O)NC(=O)C)O)O)O)O
LMSP0503AH07	-6.456	0.8972	-1.6274	[C@H]([C@@H](/C=C/CCCCCCCCCCCCC)O)(NC(=O)CCCCCCCCCCCCC/C=C\CCCCCCCC)CO[C@H]1[C@@H]([C@@H]([C@H](C(CO)O1)O[C@H]1[C@@H]([C@@H]([C@H](C(CO)O1)O[C@H]1[C@@H]([C@@H]([C@H](C(CO)O1)O)O[C@H]1[C@@H]([C@@H]([C@H](C(CO)O1)O)O[C@H]1[C@@H]([C@@H]([C@H](C(CO)O1)O[C@H]1[C@@H]([C@@H]([C@H](C(CO)O1)O)O)O)O[C@H]1[C@H]([C@@H]([C@H](C(C)O1)O)O)O)NC(=O)C)O)NC(=O)C)O)O)O)O
LMSP0503AH08	-6.3841	0.8027	-1.5835	[C@H]([C@@H](/C=C/CCCCCCCCCCCCC)O)(NC(=O)CCCCCCCCCCCCCCC/C=C\CCCCCCCC)CO[C@H]1[C@@H]([C@@H]([C@H](C(CO)O1)O[C@H]1[C@@H]([C@@H]([C@H](C(CO)O1)O[C@H]1[C@@H]([C@@H]([C@H](C(CO)O1)O)O[C@H]1[C@@H]([C@@H]([C@H](C(CO)O1)O)O[C@H]1[C@@H]([C@@H]([C@H](C(CO)O1)O[C@H]1[C@@H]([C@@H]([C@H](C(CO)O1)O)O)O)O[C@H]1[C@H]([C@@H]([C@H](C(C)O1)O)O)O)NC(=O)C)O)NC(=O)C)O)O)O)O
LMSP0503AI01	-1.0855	6.7623	1.6548	[C@H]([C@@H](/C=C/CCCCCCCCCCCCC)O)(NC(=O)CCCCCCCCCCCCCCC)CO[C@H]1[C@@H]([C@@H]([C@H](C(CO)O1)O[C@H]1[C@@H]([C@@H]([C@H](C(CO)O1)O[C@H]1[C@@H]([C@@H]([C@H](C(CO)O1)O)O[C@H]1[C@@H]([C@@H]([C@H](C(CO)O1)O)O)O[C@H]1[C@H]([C@@H]([C@H](C(C)O1)O)O)O)NC(=O)C)O)O)O)O
LMSP0503AI02	-1.332	6.7785	1.632	[C@H]([C@@H](/C=C/CCCCCCCCCCCCC)O)(NC(=O)CCCCCCCCCCCCCCCCC)CO[C@H]1[C@@H]([C@@H]([C@H](C(CO)O1)O[C@H]1[C@@H]([C@@H]([C@H](C(CO)O1)O[C@H]1[C@@H]([C@@H]([C@H](C(CO)O1)O)O[C@H]1[C@@H]([C@@H]([C@H](C(CO)O1)O)O)O[C@H]1[C@H]([C@@H]([C@H](C(C)O1)O)O)O)NC(=O)C)O)O)O)O
LMSP0503AI03	-1.5488	6.7645	1.598	[C@H]([C@@H](/C=C/CCCCCCCCCCCCC)O)(NC(=O)CCCCCCCCCCCCCCCCCCC)CO[C@H]1[C@@H]([C@@H]([C@H](C(CO)O1)O[C@H]1[C@@H]([C@@H]([C@H](C(CO)O1)O[C@H]1[C@@H]([C@@H]([C@H](C(CO)O1)O)O[C@H]1[C@@H]([C@@H]([C@H](C(CO)O1)O)O)O[C@H]1[C@H]([C@@H]([C@H](C(C)O1)O)O)O)NC(=O)C)O)O)O)O
LMSP0503AI04	-1.7455	6.7216	1.5482	[C@H]([C@@H](/C=C/CCCCCCCCCCCCC)O)(NC(=O)CCCCCCCCCCCCCCCCCCCCC)CO[C@H]1[C@@H]([C@@H]([C@H](C(CO)O1)O[C@H]1[C@@H]([C@@H]([C@H](C(CO)O1)O[C@H]1[C@@H]([C@@H]([C@H](C(CO)O1)O)O[C@H]1[C@@H]([C@@H]([C@H](C(CO)O1)O)O)O[C@H]1[C@H]([C@@H]([C@H](C(C)O1)O)O)O)NC(=O)C)O)O)O)O
LMSP0503AI05	-1.9147	6.6557	1.4896	[C@H]([C@@H](/C=C/CCCCCCCCCCCCC)O)(NC(=O)CCCCCCCCCCCCCCCCCCCCCCC)CO[C@H]1[C@@H]([C@@H]([C@H](C(CO)O1)O[C@H]1[C@@H]([C@@H]([C@H](C(CO)O1)O[C@H]1[C@@H]([C@@H]([C@H](C(CO)O1)O)O[C@H]1[C@@H]([C@@H]([C@H](C(CO)O1)O)O)O[C@H]1[C@H]([C@@H]([C@H](C(C)O1)O)O)O)NC(=O)C)O)O)O)O
LMSP0503AI06	-2.0227	6.5529	1.4309	[C@H]([C@@H](/C=C/CCCCCCCCCCCCC)O)(NC(=O)CCCCCCCCCCCCCCCCCCCCCCCCC)CO[C@H]1[C@@H]([C@@H]([C@H](C(CO)O1)O[C@H]1[C@@H]([C@@H]([C@H](C(CO)O1)O[C@H]1[C@@H]([C@@H]([C@H](C(CO)O1)O)O[C@H]1[C@@H]([C@@H]([C@H](C(CO)O1)O)O)O[C@H]1[C@H]([C@@H]([C@H](C(C)O1)O)O)O)NC(=O)C)O)O)O)O
LMSP0503AI07	-1.8864	6.5472	1.4314	[C@H]([C@@H](/C=C/CCCCCCCCCCCCC)O)(NC(=O)CCCCCCCCCCCCC/C=C\CCCCCCCC)CO[C@H]1[C@@H]([C@@H]([C@H](C(CO)O1)O[C@H]1[C@@H]([C@@H]([C@H](C(CO)O1)O[C@H]1[C@@H]([C@@H]([C@H](C(CO)O1)O)O[C@H]1[C@@H]([C@@H]([C@H](C(CO)O1)O)O)O[C@H]1[C@H]([C@@H]([C@H](C(C)O1)O)O)O)NC(=O)C)O)O)O)O
LMSP0503AI08	-1.9567	6.4376	1.3704	[C@H]([C@@H](/C=C/CCCCCCCCCCCCC)O)(NC(=O)CCCCCCCCCCCCCCC/C=C\CCCCCCCC)CO[C@H]1[C@@H]([C@@H]([C@H](C(CO)O1)O[C@H]1[C@@H]([C@@H]([C@H](C(CO)O1)O[C@H]1[C@@H]([C@@H]([C@H](C(CO)O1)O)O[C@H]1[C@@H]([C@@H]([C@H](C(CO)O1)O)O)O[C@H]1[C@H]([C@@H]([C@H](C(C)O1)O)O)O)NC(=O)C)O)O)O)O
LMSP0503AJ01	-1.389	6.8423	1.6681	[C@H]([C@@H](/C=C/CCCCCCCCCCCCC)O)(NC(=O)CCCCCCCCCCCCCCC)CO[C@H]1[C@@H]([C@@H]([C@H](C(CO)O1)O[C@H]1[C@@H]([C@@H]([C@H](C(CO)O1)O[C@H]1[C@@H]([C@@H]([C@H](C(CO)O1)O)O[C@H]1[C@@H]([C@@H]([C@H](C(CO)O1)O)O[C@H]1[C@@H]([C@@H]([C@H](C(CO)O1)O)O)O)O)NC(=O)C)O)O)O)O
LMSP0503AJ02	-1.6296	6.855	1.641	[C@H]([C@@H](/C=C/CCCCCCCCCCCCC)O)(NC(=O)CCCCCCCCCCCCCCCCC)CO[C@H]1[C@@H]([C@@H]([C@H](C(CO)O1)O[C@H]1[C@@H]([C@@H]([C@H](C(CO)O1)O[C@H]1[C@@H]([C@@H]([C@H](C(CO)O1)O)O[C@H]1[C@@H]([C@@H]([C@H](C(CO)O1)O)O[C@H]1[C@@H]([C@@H]([C@H](C(CO)O1)O)O)O)O)NC(=O)C)O)O)O)O
LMSP0503AJ03	-1.8382	6.8366	1.6056	[C@H]([C@@H](/C=C/CCCCCCCCCCCCC)O)(NC(=O)CCCCCCCCCCCCCCCCCCC)CO[C@H]1[C@@H]([C@@H]([C@H](C(CO)O1)O[C@H]1[C@@H]([C@@H]([C@H](C(CO)O1)O[C@H]1[C@@H]([C@@H]([C@H](C(CO)O1)O)O[C@H]1[C@@H]([C@@H]([C@H](C(CO)O1)O)O[C@H]1[C@@H]([C@@H]([C@H](C(CO)O1)O)O)O)O)NC(=O)C)O)O)O)O
LMSP0503AJ04	-2.0235	6.7883	1.5564	[C@H]([C@@H](/C=C/CCCCCCCCCCCCC)O)(NC(=O)CCCCCCCCCCCCCCCCCCCCC)CO[C@H]1[C@@H]([C@@H]([C@H](C(CO)O1)O[C@H]1[C@@H]([C@@H]([C@H](C(CO)O1)O[C@H]1[C@@H]([C@@H]([C@H](C(CO)O1)O)O[C@H]1[C@@H]([C@@H]([C@H](C(CO)O1)O)O[C@H]1[C@@H]([C@@H]([C@H](C(CO)O1)O)O)O)O)NC(=O)C)O)O)O)O
LMSP0503AJ05	-2.1789	6.7164	1.4967	[C@H]([C@@H](/C=C/CCCCCCCCCCCCC)O)(NC(=O)CCCCCCCCCCCCCCCCCCCCCCC)CO[C@H]1[C@@H]([C@@H]([C@H](C(CO)O1)O[C@H]1[C@@H]([C@@H]([C@H](C(CO)O1)O[C@H]1[C@@H]([C@@H]([C@H](C(CO)O1)O)O[C@H]1[C@@H]([C@@H]([C@H](C(CO)O1)O)O[C@H]1[C@@H]([C@@H]([C@H](C(CO)O1)O)O)O)O)NC(=O)C)O)O)O)O
LMSP0503AJ06	-2.2685	6.6087	1.4385	[C@H]([C@@H](/C=C/CCCCCCCCCCCCC)O)(NC(=O)CCCCCCCCCCCCCCCCCCCCCCCCC)CO[C@H]1[C@@H]([C@@H]([C@H](C(CO)O1)O[C@H]1[C@@H]([C@@H]([C@H](C(CO)O1)O[C@H]1[C@@H]([C@@H]([C@H](C(CO)O1)O)O[C@H]1[C@@H]([C@@H]([C@H](C(CO)O1)O)O[C@H]1[C@@H]([C@@H]([C@H](C(CO)O1)O)O)O)O)NC(=O)C)O)O)O)O
LMSP0503AJ07	-2.1367	6.6036	1.4357	[C@H]([C@@H](/C=C/CCCCCCCCCCCCC)O)(NC(=O)CCCCCCCCCCCCC/C=C\CCCCCCCC)CO[C@H]1[C@@H]([C@@H]([C@H](C(CO)O1)O[C@H]1[C@@H]([C@@H]([C@H](C(CO)O1)O[C@H]1[C@@H]([C@@H]([C@H](C(CO)O1)O)O[C@H]1[C@@H]([C@@H]([C@H](C(CO)O1)O)O[C@H]1[C@@H]([C@@H]([C@H](C(CO)O1)O)O)O)O)NC(=O)C)O)O)O)O
LMSP0503AJ08	-2.1924	6.4919	1.3789	[C@H]([C@@H](/C=C/CCCCCCCCCCCCC)O)(NC(=O)CCCCCCCCCCCCCCC/C=C\CCCCCCCC)CO[C@H]1[C@@H]([C@@H]([C@H](C(CO)O1)O[C@H]1[C@@H]([C@@H]([C@H](C(CO)O1)O[C@H]1[C@@H]([C@@H]([C@H](C(CO)O1)O)O[C@H]1[C@@H]([C@@H]([C@H](C(CO)O1)O)O[C@H]1[C@@H]([C@@H]([C@H](C(CO)O1)O)O)O)O)NC(=O)C)O)O)O)O
LMSP0503AK01	-4.6661	4.8361	-0.3838	[C@H]([C@@H](/C=C/CCCCCCCCCCCCC)O)(NC(=O)CCCCCCCCCCCCCCC)CO[C@H]1[C@@H]([C@@H]([C@H](C(CO)O1)O[C@H]1[C@@H]([C@@H]([C@H](C(CO)O1)O[C@H]1[C@@H]([C@@H]([C@H](C(CO)O1)O)O[C@H]1[C@@H]([C@@H]([C@H](C(CO)O1)O)O[C@H]1[C@@H]([C@@H]([C@H](C(CO)O1)O)O)O)O[C@H]1[C@H]([C@@H]([C@H](C(C)O1)O)O)O)NC(=O)C)O)O)O)O
LMSP0503AK02	-4.8758	4.8141	-0.4406	[C@H]([C@@H](/C=C/CCCCCCCCCCCCC)O)(NC(=O)CCCCCCCCCCCCCCCCC)CO[C@H]1[C@@H]([C@@H]([C@H](C(CO)O1)O[C@H]1[C@@H]([C@@H]([C@H](C(CO)O1)O[C@H]1[C@@H]([C@@H]([C@H](C(CO)O1)O)O[C@H]1[C@@H]([C@@H]([C@H](C(CO)O1)O)O[C@H]1[C@@H]([C@@H]([C@H](C(CO)O1)O)O)O)O[C@H]1[C@H]([C@@H]([C@H](C(C)O1)O)O)O)NC(=O)C)O)O)O)O
LMSP0503AK03	-5.043	4.7668	-0.4879	[C@H]([C@@H](/C=C/CCCCCCCCCCCCC)O)(NC(=O)CCCCCCCCCCCCCCCCCCC)CO[C@H]1[C@@H]([C@@H]([C@H](C(CO)O1)O[C@H]1[C@@H]([C@@H]([C@H](C(CO)O1)O[C@H]1[C@@H]([C@@H]([C@H](C(CO)O1)O)O[C@H]1[C@@H]([C@@H]([C@H](C(CO)O1)O)O[C@H]1[C@@H]([C@@H]([C@H](C(CO)O1)O)O)O)O[C@H]1[C@H]([C@@H]([C@H](C(C)O1)O)O)O)NC(=O)C)O)O)O)O
LMSP0503AK04	-5.1736	4.692	-0.53	[C@H]([C@@H](/C=C/CCCCCCCCCCCCC)O)(NC(=O)CCCCCCCCCCCCCCCCCCCCC)CO[C@H]1[C@@H]([C@@H]([C@H](C(CO)O1)O[C@H]1[C@@H]([C@@H]([C@H](C(CO)O1)O[C@H]1[C@@H]([C@@H]([C@H](C(CO)O1)O)O[C@H]1[C@@H]([C@@H]([C@H](C(CO)O1)O)O[C@H]1[C@@H]([C@@H]([C@H](C(CO)O1)O)O)O)O[C@H]1[C@H]([C@@H]([C@H](C(C)O1)O)O)O)NC(=O)C)O)O)O)O
LMSP0503AK05	-5.2641	4.5965	-0.5651	[C@H]([C@@H](/C=C/CCCCCCCCCCCCC)O)(NC(=O)CCCCCCCCCCCCCCCCCCCCCCC)CO[C@H]1[C@@H]([C@@H]([C@H](C(CO)O1)O[C@H]1[C@@H]([C@@H]([C@H](C(CO)O1)O[C@H]1[C@@H]([C@@H]([C@H](C(CO)O1)O)O[C@H]1[C@@H]([C@@H]([C@H](C(CO)O1)O)O[C@H]1[C@@H]([C@@H]([C@H](C(CO)O1)O)O)O)O[C@H]1[C@H]([C@@H]([C@H](C(C)O1)O)O)O)NC(=O)C)O)O)O)O
LMSP0503AK06	-5.2797	4.475	-0.5814	[C@H]([C@@H](/C=C/CCCCCCCCCCCCC)O)(NC(=O)CCCCCCCCCCCCCCCCCCCCCCCCC)CO[C@H]1[C@@H]([C@@H]([C@H](C(CO)O1)O[C@H]1[C@@H]([C@@H]([C@H](C(CO)O1)O[C@H]1[C@@H]([C@@H]([C@H](C(CO)O1)O)O[C@H]1[C@@H]([C@@H]([C@H](C(CO)O1)O)O[C@H]1[C@@H]([C@@H]([C@H](C(CO)O1)O)O)O)O[C@H]1[C@H]([C@@H]([C@H](C(C)O1)O)O)O)NC(=O)C)O)O)O)O
LMSP0503AK07	-5.1749	4.4852	-0.5879	[C@H]([C@@H](/C=C/CCCCCCCCCCCCC)O)(NC(=O)CCCCCCCCCCCCC/C=C\CCCCCCCC)CO[C@H]1[C@@H]([C@@H]([C@H](C(CO)O1)O[C@H]1[C@@H]([C@@H]([C@H](C(CO)O1)O[C@H]1[C@@H]([C@@H]([C@H](C(CO)O1)O)O[C@H]1[C@@H]([C@@H]([C@H](C(CO)O1)O)O[C@H]1[C@@H]([C@@H]([C@H](C(CO)O1)O)O)O)O[C@H]1[C@H]([C@@H]([C@H](C(C)O1)O)O)O)NC(=O)C)O)O)O)O
LMSP0503AK08	-5.1502	4.3577	-0.5883	[C@H]([C@@H](/C=C/CCCCCCCCCCCCC)O)(NC(=O)CCCCCCCCCCCCCCC/C=C\CCCCCCCC)CO[C@H]1[C@@H]([C@@H]([C@H](C(CO)O1)O[C@H]1[C@@H]([C@@H]([C@H](C(CO)O1)O[C@H]1[C@@H]([C@@H]([C@H](C(CO)O1)O)O[C@H]1[C@@H]([C@@H]([C@H](C(CO)O1)O)O[C@H]1[C@@H]([C@@H]([C@H](C(CO)O1)O)O)O)O[C@H]1[C@H]([C@@H]([C@H](C(C)O1)O)O)O)NC(=O)C)O)O)O)O
LMSP0503AL01	-6.0429	1.4801	-1.3897	[C@H]([C@@H](/C=C/CCCCCCCCCCCCC)O)(NC(=O)CCCCCCCCCCCCCCC)CO[C@H]1[C@@H]([C@@H]([C@H](C(CO)O1)O[C@H]1[C@@H]([C@@H]([C@H](C(CO)O1)O[C@H]1[C@@H]([C@@H]([C@H](C(CO)O1)O)O[C@H]1[C@@H]([C@@H]([C@H](C(CO)O1)O)O[C@H]1[C@@H]([C@@H]([C@H](C(CO)O1)O)O[C@H]1[C@@H]([C@@H]([C@H](C(CO)O1)O)O)NC(=O)C)O)O[C@H]1[C@H]([C@@H]([C@H](C(C)O1)O)O)O)NC(=O)C)O)O)O)O
LMSP0503AL02	-6.2015	1.4074	-1.4619	[C@H]([C@@H](/C=C/CCCCCCCCCCCCC)O)(NC(=O)CCCCCCCCCCCCCCCCC)CO[C@H]1[C@@H]([C@@H]([C@H](C(CO)O1)O[C@H]1[C@@H]([C@@H]([C@H](C(CO)O1)O[C@H]1[C@@H]([C@@H]([C@H](C(CO)O1)O)O[C@H]1[C@@H]([C@@H]([C@H](C(CO)O1)O)O[C@H]1[C@@H]([C@@H]([C@H](C(CO)O1)O)O[C@H]1[C@@H]([C@@H]([C@H](C(CO)O1)O)O)NC(=O)C)O)O[C@H]1[C@H]([C@@H]([C@H](C(C)O1)O)O)O)NC(=O)C)O)O)O)O
LMSP0503AL03	-6.3186	1.3261	-1.5153	[C@H]([C@@H](/C=C/CCCCCCCCCCCCC)O)(NC(=O)CCCCCCCCCCCCCCCCCCC)CO[C@H]1[C@@H]([C@@H]([C@H](C(CO)O1)O[C@H]1[C@@H]([C@@H]([C@H](C(CO)O1)O[C@H]1[C@@H]([C@@H]([C@H](C(CO)O1)O)O[C@H]1[C@@H]([C@@H]([C@H](C(CO)O1)O)O[C@H]1[C@@H]([C@@H]([C@H](C(CO)O1)O)O[C@H]1[C@@H]([C@@H]([C@H](C(CO)O1)O)O)NC(=O)C)O)O[C@H]1[C@H]([C@@H]([C@H](C(C)O1)O)O)O)NC(=O)C)O)O)O)O
LMSP0503AL04	-6.3932	1.2313	-1.5522	[C@H]([C@@H](/C=C/CCCCCCCCCCCCC)O)(NC(=O)CCCCCCCCCCCCCCCCCCCCC)CO[C@H]1[C@@H]([C@@H]([C@H](C(CO)O1)O[C@H]1[C@@H]([C@@H]([C@H](C(CO)O1)O[C@H]1[C@@H]([C@@H]([C@H](C(CO)O1)O)O[C@H]1[C@@H]([C@@H]([C@H](C(CO)O1)O)O[C@H]1[C@@H]([C@@H]([C@H](C(CO)O1)O)O[C@H]1[C@@H]([C@@H]([C@H](C(CO)O1)O)O)NC(=O)C)O)O[C@H]1[C@H]([C@@H]([C@H](C(C)O1)O)O)O)NC(=O)C)O)O)O)O
LMSP0503AL05	-6.424	1.129	-1.5718	[C@H]([C@@H](/C=C/CCCCCCCCCCCCC)O)(NC(=O)CCCCCCCCCCCCCCCCCCCCCCC)CO[C@H]1[C@@H]([C@@H]([C@H](C(CO)O1)O[C@H]1[C@@H]([C@@H]([C@H](C(CO)O1)O[C@H]1[C@@H]([C@@H]([C@H](C(CO)O1)O)O[C@H]1[C@@H]([C@@H]([C@H](C(CO)O1)O)O[C@H]1[C@@H]([C@@H]([C@H](C(CO)O1)O)O[C@H]1[C@@H]([C@@H]([C@H](C(CO)O1)O)O)NC(=O)C)O)O[C@H]1[C@H]([C@@H]([C@H](C(C)O1)O)O)O)NC(=O)C)O)O)O)O
LMSP0503AL06	-6.3818	1.0252	-1.5645	[C@H]([C@@H](/C=C/CCCCCCCCCCCCC)O)(NC(=O)CCCCCCCCCCCCCCCCCCCCCCCCC)CO[C@H]1[C@@H]([C@@H]([C@H](C(CO)O1)O[C@H]1[C@@H]([C@@H]([C@H](C(CO)O1)O[C@H]1[C@@H]([C@@H]([C@H](C(CO)O1)O)O[C@H]1[C@@H]([C@@H]([C@H](C(CO)O1)O)O[C@H]1[C@@H]([C@@H]([C@H](C(CO)O1)O)O[C@H]1[C@@H]([C@@H]([C@H](C(CO)O1)O)O)NC(=O)C)O)O[C@H]1[C@H]([C@@H]([C@H](C(C)O1)O)O)O)NC(=O)C)O)O)O)O
LMSP0503AL07	-6.304	1.0401	-1.5769	[C@H]([C@@H](/C=C/CCCCCCCCCCCCC)O)(NC(=O)CCCCCCCCCCCCC/C=C\CCCCCCCC)CO[C@H]1[C@@H]([C@@H]([C@H](C(CO)O1)O[C@H]1[C@@H]([C@@H]([C@H](C(CO)O1)O[C@H]1[C@@H]([C@@H]([C@H](C(CO)O1)O)O[C@H]1[C@@H]([C@@H]([C@H](C(CO)O1)O)O[C@H]1[C@@H]([C@@H]([C@H](C(CO)O1)O)O[C@H]1[C@@H]([C@@H]([C@H](C(CO)O1)O)O)NC(=O)C)O)O[C@H]1[C@H]([C@@H]([C@H](C(C)O1)O)O)O)NC(=O)C)O)O)O)O
LMSP0503AL08	-6.2262	0.9474	-1.5392	[C@H]([C@@H](/C=C/CCCCCCCCCCCCC)O)(NC(=O)CCCCCCCCCCCCCCC/C=C\CCCCCCCC)CO[C@H]1[C@@H]([C@@H]([C@H](C(CO)O1)O[C@H]1[C@@H]([C@@H]([C@H](C(CO)O1)O[C@H]1[C@@H]([C@@H]([C@H](C(CO)O1)O)O[C@H]1[C@@H]([C@@H]([C@H](C(CO)O1)O)O[C@H]1[C@@H]([C@@H]([C@H](C(CO)O1)O)O[C@H]1[C@@H]([C@@H]([C@H](C(CO)O1)O)O)NC(=O)C)O)O[C@H]1[C@H]([C@@H]([C@H](C(C)O1)O)O)O)NC(=O)C)O)O)O)O
LMSP0503AM01	-5.1699	4.538	-0.5521	[C@H]([C@@H](/C=C/CCCCCCCCCCCCC)O)(NC(=O)CCCCCCCCCCCCCCC)CO[C@H]1[C@@H]([C@@H]([C@H](C(CO)O1)O[C@H]1[C@@H]([C@@H]([C@H](C(CO)O1)O[C@H]1[C@@H]([C@@H]([C@H](C(CO)O1)O)O[C@H]1[C@@H]([C@@H]([C@H](C(CO)O1)O)O[C@H]1[C@@H]([C@@H]([C@H](C(CO)O1)O)O[C@H]1[C@@H]([C@@H]([C@H](C(CO)O1)O)O)NC(=O)C)O)O)NC(=O)C)O)O)O)O
LMSP0503AM02	-5.364	4.4926	-0.6285	[C@H]([C@@H](/C=C/CCCCCCCCCCCCC)O)(NC(=O)CCCCCCCCCCCCCCCCC)CO[C@H]1[C@@H]([C@@H]([C@H](C(CO)O1)O[C@H]1[C@@H]([C@@H]([C@H](C(CO)O1)O[C@H]1[C@@H]([C@@H]([C@H](C(CO)O1)O)O[C@H]1[C@@H]([C@@H]([C@H](C(CO)O1)O)O[C@H]1[C@@H]([C@@H]([C@H](C(CO)O1)O)O[C@H]1[C@@H]([C@@H]([C@H](C(CO)O1)O)O)NC(=O)C)O)O)NC(=O)C)O)O)O)O
LMSP0503AM03	-5.5147	4.4245	-0.6899	[C@H]([C@@H](/C=C/CCCCCCCCCCCCC)O)(NC(=O)CCCCCCCCCCCCCCCCCCC)CO[C@H]1[C@@H]([C@@H]([C@H](C(CO)O1)O[C@H]1[C@@H]([C@@H]([C@H](C(CO)O1)O[C@H]1[C@@H]([C@@H]([C@H](C(CO)O1)O)O[C@H]1[C@@H]([C@@H]([C@H](C(CO)O1)O)O[C@H]1[C@@H]([C@@H]([C@H](C(CO)O1)O)O[C@H]1[C@@H]([C@@H]([C@H](C(CO)O1)O)O)NC(=O)C)O)O)NC(=O)C)O)O)O)O
LMSP0503AM04	-5.6249	4.3295	-0.7412	[C@H]([C@@H](/C=C/CCCCCCCCCCCCC)O)(NC(=O)CCCCCCCCCCCCCCCCCCCCC)CO[C@H]1[C@@H]([C@@H]([C@H](C(CO)O1)O[C@H]1[C@@H]([C@@H]([C@H](C(CO)O1)O[C@H]1[C@@H]([C@@H]([C@H](C(CO)O1)O)O[C@H]1[C@@H]([C@@H]([C@H](C(CO)O1)O)O[C@H]1[C@@H]([C@@H]([C@H](C(CO)O1)O)O[C@H]1[C@@H]([C@@H]([C@H](C(CO)O1)O)O)NC(=O)C)O)O)NC(=O)C)O)O)O)O
LMSP0503AM05	-5.6924	4.2161	-0.7804	[C@H]([C@@H](/C=C/CCCCCCCCCCCCC)O)(NC(=O)CCCCCCCCCCCCCCCCCCCCCCC)CO[C@H]1[C@@H]([C@@H]([C@H](C(CO)O1)O[C@H]1[C@@H]([C@@H]([C@H](C(CO)O1)O[C@H]1[C@@H]([C@@H]([C@H](C(CO)O1)O)O[C@H]1[C@@H]([C@@H]([C@H](C(CO)O1)O)O[C@H]1[C@@H]([C@@H]([C@H](C(CO)O1)O)O[C@H]1[C@@H]([C@@H]([C@H](C(CO)O1)O)O)NC(=O)C)O)O)NC(=O)C)O)O)O)O
LMSP0503AM06	-5.6852	4.0867	-0.7941	[C@H]([C@@H](/C=C/CCCCCCCCCCCCC)O)(NC(=O)CCCCCCCCCCCCCCCCCCCCCCCCC)CO[C@H]1[C@@H]([C@@H]([C@H](C(CO)O1)O[C@H]1[C@@H]([C@@H]([C@H](C(CO)O1)O[C@H]1[C@@H]([C@@H]([C@H](C(CO)O1)O)O[C@H]1[C@@H]([C@@H]([C@H](C(CO)O1)O)O[C@H]1[C@@H]([C@@H]([C@H](C(CO)O1)O)O[C@H]1[C@@H]([C@@H]([C@H](C(CO)O1)O)O)NC(=O)C)O)O)NC(=O)C)O)O)O)O
LMSP0503AM07	-5.5858	4.0975	-0.8033	[C@H]([C@@H](/C=C/CCCCCCCCCCCCC)O)(NC(=O)CCCCCCCCCCCCC/C=C\CCCCCCCC)CO[C@H]1[C@@H]([C@@H]([C@H](C(CO)O1)O[C@H]1[C@@H]([C@@H]([C@H](C(CO)O1)O[C@H]1[C@@H]([C@@H]([C@H](C(CO)O1)O)O[C@H]1[C@@H]([C@@H]([C@H](C(CO)O1)O)O[C@H]1[C@@H]([C@@H]([C@H](C(CO)O1)O)O[C@H]1[C@@H]([C@@H]([C@H](C(CO)O1)O)O)NC(=O)C)O)O)NC(=O)C)O)O)O)O
LMSP0503AM08	-5.5438	3.9706	-0.7924	[C@H]([C@@H](/C=C/CCCCCCCCCCCCC)O)(NC(=O)CCCCCCCCCCCCCCC/C=C\CCCCCCCC)CO[C@H]1[C@@H]([C@@H]([C@H](C(CO)O1)O[C@H]1[C@@H]([C@@H]([C@H](C(CO)O1)O[C@H]1[C@@H]([C@@H]([C@H](C(CO)O1)O)O[C@H]1[C@@H]([C@@H]([C@H](C(CO)O1)O)O[C@H]1[C@@H]([C@@H]([C@H](C(CO)O1)O)O[C@H]1[C@@H]([C@@H]([C@H](C(CO)O1)O)O)NC(=O)C)O)O)NC(=O)C)O)O)O)O
LMSP0503AN01	3.283	6.6823	2.5744	[C@H]([C@@H](/C=C/CCCCCCCCCCCCC)O)(NC(=O)CCCCCCCCCCCCCCC)CO[C@H]1[C@@H]([C@@H]([C@H](C(CO)O1)O[C@H]1[C@@H]([C@@H]([C@H](C(CO)O1)O[C@H]1[C@@H]([C@@H]([C@H](C(CO)O1)O)O)NC(=O)C)O[C@H]1[C@@H]([C@@H]([C@H](C(CO)O1)O)O)NC(=O)C)O)O)O
LMSP0503AN02	3.022	6.7297	2.5858	[C@H]([C@@H](/C=C/CCCCCCCCCCCCC)O)(NC(=O)CCCCCCCCCCCCCCCCC)CO[C@H]1[C@@H]([C@@H]([C@H](C(CO)O1)O[C@H]1[C@@H]([C@@H]([C@H](C(CO)O1)O[C@H]1[C@@H]([C@@H]([C@H](C(CO)O1)O)O)NC(=O)C)O[C@H]1[C@@H]([C@@H]([C@H](C(CO)O1)O)O)NC(=O)C)O)O)O
LMSP0503AN03	2.783	6.7455	2.5751	[C@H]([C@@H](/C=C/CCCCCCCCCCCCC)O)(NC(=O)CCCCCCCCCCCCCCCCCCC)CO[C@H]1[C@@H]([C@@H]([C@H](C(CO)O1)O[C@H]1[C@@H]([C@@H]([C@H](C(CO)O1)O[C@H]1[C@@H]([C@@H]([C@H](C(CO)O1)O)O)NC(=O)C)O[C@H]1[C@@H]([C@@H]([C@H](C(CO)O1)O)O)NC(=O)C)O)O)O
LMSP0503AN04	2.5595	6.7345	2.5431	[C@H]([C@@H](/C=C/CCCCCCCCCCCCC)O)(NC(=O)CCCCCCCCCCCCCCCCCCCCC)CO[C@H]1[C@@H]([C@@H]([C@H](C(CO)O1)O[C@H]1[C@@H]([C@@H]([C@H](C(CO)O1)O[C@H]1[C@@H]([C@@H]([C@H](C(CO)O1)O)O)NC(=O)C)O[C@H]1[C@@H]([C@@H]([C@H](C(CO)O1)O)O)NC(=O)C)O)O)O
LMSP0503AN05	2.3619	6.6999	2.493	[C@H]([C@@H](/C=C/CCCCCCCCCCCCC)O)(NC(=O)CCCCCCCCCCCCCCCCCCCCCCC)CO[C@H]1[C@@H]([C@@H]([C@H](C(CO)O1)O[C@H]1[C@@H]([C@@H]([C@H](C(CO)O1)O[C@H]1[C@@H]([C@@H]([C@H](C(CO)O1)O)O)NC(=O)C)O[C@H]1[C@@H]([C@@H]([C@H](C(CO)O1)O)O)NC(=O)C)O)O)O
LMSP0503AN06	2.2232	6.6255	2.4252	[C@H]([C@@H](/C=C/CCCCCCCCCCCCC)O)(NC(=O)CCCCCCCCCCCCCCCCCCCCCCCCC)CO[C@H]1[C@@H]([C@@H]([C@H](C(CO)O1)O[C@H]1[C@@H]([C@@H]([C@H](C(CO)O1)O[C@H]1[C@@H]([C@@H]([C@H](C(CO)O1)O)O)NC(=O)C)O[C@H]1[C@@H]([C@@H]([C@H](C(CO)O1)O)O)NC(=O)C)O)O)O
LMSP0503AN07	2.3702	6.6076	2.4247	[C@H]([C@@H](/C=C/CCCCCCCCCCCCC)O)(NC(=O)CCCCCCCCCCCCC/C=C\CCCCCCCC)CO[C@H]1[C@@H]([C@@H]([C@H](C(CO)O1)O[C@H]1[C@@H]([C@@H]([C@H](C(CO)O1)O[C@H]1[C@@H]([C@@H]([C@H](C(CO)O1)O)O)NC(=O)C)O[C@H]1[C@@H]([C@@H]([C@H](C(CO)O1)O)O)NC(=O)C)O)O)O
LMSP0503AN08	2.262	6.5258	2.3519	[C@H]([C@@H](/C=C/CCCCCCCCCCCCC)O)(NC(=O)CCCCCCCCCCCCCCC/C=C\CCCCCCCC)CO[C@H]1[C@@H]([C@@H]([C@H](C(CO)O1)O[C@H]1[C@@H]([C@@H]([C@H](C(CO)O1)O[C@H]1[C@@H]([C@@H]([C@H](C(CO)O1)O)O)NC(=O)C)O[C@H]1[C@@H]([C@@H]([C@H](C(CO)O1)O)O)NC(=O)C)O)O)O
LMSP0503AO01	-1.3907	6.1051	1.3148	[C@H]([C@@H](/C=C/CCCCCCCCCCCCC)O)(NC(=O)CCCCCCCCCCCCCCC)CO[C@H]1[C@@H]([C@@H]([C@H](C(CO)O1)O[C@H]1[C@@H]([C@@H]([C@H](C(CO)O1)O[C@H]1[C@@H]([C@@H]([C@H](C(CO)O1)O)O)NC(=O)C)O[C@H]1[C@@H]([C@@H]([C@H](C(CO)O1)O[C@H]1[C@@H]([C@@H]([C@H](C(CO)O1)O)O)O)O)NC(=O)C)O)O)O
LMSP0503AO02	-1.6265	6.1265	1.3014	[C@H]([C@@H](/C=C/CCCCCCCCCCCCC)O)(NC(=O)CCCCCCCCCCCCCCCCC)CO[C@H]1[C@@H]([C@@H]([C@H](C(CO)O1)O[C@H]1[C@@H]([C@@H]([C@H](C(CO)O1)O[C@H]1[C@@H]([C@@H]([C@H](C(CO)O1)O)O)NC(=O)C)O[C@H]1[C@@H]([C@@H]([C@H](C(CO)O1)O[C@H]1[C@@H]([C@@H]([C@H](C(CO)O1)O)O)O)O)NC(=O)C)O)O)O
LMSP0503AO03	-1.8176	6.109	1.2862	[C@H]([C@@H](/C=C/CCCCCCCCCCCCC)O)(NC(=O)CCCCCCCCCCCCCCCCCCC)CO[C@H]1[C@@H]([C@@H]([C@H](C(CO)O1)O[C@H]1[C@@H]([C@@H]([C@H](C(CO)O1)O[C@H]1[C@@H]([C@@H]([C@H](C(CO)O1)O)O)NC(=O)C)O[C@H]1[C@@H]([C@@H]([C@H](C(CO)O1)O[C@H]1[C@@H]([C@@H]([C@H](C(CO)O1)O)O)O)O)NC(=O)C)O)O)O
LMSP0503AO04	-1.9728	6.054	1.2641	[C@H]([C@@H](/C=C/CCCCCCCCCCCCC)O)(NC(=O)CCCCCCCCCCCCCCCCCCCCC)CO[C@H]1[C@@H]([C@@H]([C@H](C(CO)O1)O[C@H]1[C@@H]([C@@H]([C@H](C(CO)O1)O[C@H]1[C@@H]([C@@H]([C@H](C(CO)O1)O)O)NC(=O)C)O[C@H]1[C@@H]([C@@H]([C@H](C(CO)O1)O[C@H]1[C@@H]([C@@H]([C@H](C(CO)O1)O)O)O)O)NC(=O)C)O)O)O
LMSP0503AO05	-2.0892	5.9717	1.2384	[C@H]([C@@H](/C=C/CCCCCCCCCCCCC)O)(NC(=O)CCCCCCCCCCCCCCCCCCCCCCC)CO[C@H]1[C@@H]([C@@H]([C@H](C(CO)O1)O[C@H]1[C@@H]([C@@H]([C@H](C(CO)O1)O[C@H]1[C@@H]([C@@H]([C@H](C(CO)O1)O)O)NC(=O)C)O[C@H]1[C@@H]([C@@H]([C@H](C(CO)O1)O[C@H]1[C@@H]([C@@H]([C@H](C(CO)O1)O)O)O)O)NC(=O)C)O)O)O
LMSP0503AO06	-2.1283	5.8537	1.2171	[C@H]([C@@H](/C=C/CCCCCCCCCCCCC)O)(NC(=O)CCCCCCCCCCCCCCCCCCCCCCCCC)CO[C@H]1[C@@H]([C@@H]([C@H](C(CO)O1)O[C@H]1[C@@H]([C@@H]([C@H](C(CO)O1)O[C@H]1[C@@H]([C@@H]([C@H](C(CO)O1)O)O)NC(=O)C)O[C@H]1[C@@H]([C@@H]([C@H](C(CO)O1)O[C@H]1[C@@H]([C@@H]([C@H](C(CO)O1)O)O)O)O)NC(=O)C)O)O)O
LMSP0503AO07	-2.0134	5.8572	1.2102	[C@H]([C@@H](/C=C/CCCCCCCCCCCCC)O)(NC(=O)CCCCCCCCCCCCC/C=C\CCCCCCCC)CO[C@H]1[C@@H]([C@@H]([C@H](C(CO)O1)O[C@H]1[C@@H]([C@@H]([C@H](C(CO)O1)O[C@H]1[C@@H]([C@@H]([C@H](C(CO)O1)O)O)NC(=O)C)O[C@H]1[C@@H]([C@@H]([C@H](C(CO)O1)O[C@H]1[C@@H]([C@@H]([C@H](C(CO)O1)O)O)O)O)NC(=O)C)O)O)O
LMSP0503AO08	-2.02	5.7263	1.1862	[C@H]([C@@H](/C=C/CCCCCCCCCCCCC)O)(NC(=O)CCCCCCCCCCCCCCC/C=C\CCCCCCCC)CO[C@H]1[C@@H]([C@@H]([C@H](C(CO)O1)O[C@H]1[C@@H]([C@@H]([C@H](C(CO)O1)O[C@H]1[C@@H]([C@@H]([C@H](C(CO)O1)O)O)NC(=O)C)O[C@H]1[C@@H]([C@@H]([C@H](C(CO)O1)O[C@H]1[C@@H]([C@@H]([C@H](C(CO)O1)O)O)O)O)NC(=O)C)O)O)O
LMSP0503AP01	-4.4249	4.0097	-0.3513	[C@H]([C@@H](/C=C/CCCCCCCCCCCCC)O)(NC(=O)CCCCCCCCCCCCCCC)CO[C@H]1[C@@H]([C@@H]([C@H](C(CO)O1)O[C@H]1[C@@H]([C@@H]([C@H](C(CO)O1)O[C@H]1[C@@H]([C@@H]([C@H](C(CO)O1)O)O)NC(=O)C)O[C@H]1[C@@H]([C@@H]([C@H](C(CO)O1)O[C@H]1[C@@H]([C@@H]([C@H](C(CO)O1)O)O[C@H]1[C@@H]([C@@H]([C@H](C(CO)O1)O)O)O)O)O)NC(=O)C)O)O)O
LMSP0503AP02	-4.6265	3.9799	-0.4095	[C@H]([C@@H](/C=C/CCCCCCCCCCCCC)O)(NC(=O)CCCCCCCCCCCCCCCCC)CO[C@H]1[C@@H]([C@@H]([C@H](C(CO)O1)O[C@H]1[C@@H]([C@@H]([C@H](C(CO)O1)O[C@H]1[C@@H]([C@@H]([C@H](C(CO)O1)O)O)NC(=O)C)O[C@H]1[C@@H]([C@@H]([C@H](C(CO)O1)O[C@H]1[C@@H]([C@@H]([C@H](C(CO)O1)O)O[C@H]1[C@@H]([C@@H]([C@H](C(CO)O1)O)O)O)O)O)NC(=O)C)O)O)O
LMSP0503AP03	-4.7784	3.9239	-0.452	[C@H]([C@@H](/C=C/CCCCCCCCCCCCC)O)(NC(=O)CCCCCCCCCCCCCCCCCCC)CO[C@H]1[C@@H]([C@@H]([C@H](C(CO)O1)O[C@H]1[C@@H]([C@@H]([C@H](C(CO)O1)O[C@H]1[C@@H]([C@@H]([C@H](C(CO)O1)O)O)NC(=O)C)O[C@H]1[C@@H]([C@@H]([C@H](C(CO)O1)O[C@H]1[C@@H]([C@@H]([C@H](C(CO)O1)O)O[C@H]1[C@@H]([C@@H]([C@H](C(CO)O1)O)O)O)O)O)NC(=O)C)O)O)O
LMSP0503AP04	-4.8832	3.8393	-0.4807	[C@H]([C@@H](/C=C/CCCCCCCCCCCCC)O)(NC(=O)CCCCCCCCCCCCCCCCCCCCC)CO[C@H]1[C@@H]([C@@H]([C@H](C(CO)O1)O[C@H]1[C@@H]([C@@H]([C@H](C(CO)O1)O[C@H]1[C@@H]([C@@H]([C@H](C(CO)O1)O)O)NC(=O)C)O[C@H]1[C@@H]([C@@H]([C@H](C(CO)O1)O[C@H]1[C@@H]([C@@H]([C@H](C(CO)O1)O)O[C@H]1[C@@H]([C@@H]([C@H](C(CO)O1)O)O)O)O)O)NC(=O)C)O)O)O
LMSP0503AP05	-4.942	3.7379	-0.4918	[C@H]([C@@H](/C=C/CCCCCCCCCCCCC)O)(NC(=O)CCCCCCCCCCCCCCCCCCCCCCC)CO[C@H]1[C@@H]([C@@H]([C@H](C(CO)O1)O[C@H]1[C@@H]([C@@H]([C@H](C(CO)O1)O[C@H]1[C@@H]([C@@H]([C@H](C(CO)O1)O)O)NC(=O)C)O[C@H]1[C@@H]([C@@H]([C@H](C(CO)O1)O[C@H]1[C@@H]([C@@H]([C@H](C(CO)O1)O)O[C@H]1[C@@H]([C@@H]([C@H](C(CO)O1)O)O)O)O)O)NC(=O)C)O)O)O
LMSP0503AP06	-4.9226	3.6197	-0.4774	[C@H]([C@@H](/C=C/CCCCCCCCCCCCC)O)(NC(=O)CCCCCCCCCCCCCCCCCCCCCCCCC)CO[C@H]1[C@@H]([C@@H]([C@H](C(CO)O1)O[C@H]1[C@@H]([C@@H]([C@H](C(CO)O1)O[C@H]1[C@@H]([C@@H]([C@H](C(CO)O1)O)O)NC(=O)C)O[C@H]1[C@@H]([C@@H]([C@H](C(CO)O1)O[C@H]1[C@@H]([C@@H]([C@H](C(CO)O1)O)O[C@H]1[C@@H]([C@@H]([C@H](C(CO)O1)O)O)O)O)O)NC(=O)C)O)O)O
LMSP0503AP07	-4.8301	3.6326	-0.4905	[C@H]([C@@H](/C=C/CCCCCCCCCCCCC)O)(NC(=O)CCCCCCCCCCCCC/C=C\CCCCCCCC)CO[C@H]1[C@@H]([C@@H]([C@H](C(CO)O1)O[C@H]1[C@@H]([C@@H]([C@H](C(CO)O1)O[C@H]1[C@@H]([C@@H]([C@H](C(CO)O1)O)O)NC(=O)C)O[C@H]1[C@@H]([C@@H]([C@H](C(CO)O1)O[C@H]1[C@@H]([C@@H]([C@H](C(CO)O1)O)O[C@H]1[C@@H]([C@@H]([C@H](C(CO)O1)O)O)O)O)O)NC(=O)C)O)O)O
LMSP0503AP08	-4.7739	3.5096	-0.4572	[C@H]([C@@H](/C=C/CCCCCCCCCCCCC)O)(NC(=O)CCCCCCCCCCCCCCC/C=C\CCCCCCCC)CO[C@H]1[C@@H]([C@@H]([C@H](C(CO)O1)O[C@H]1[C@@H]([C@@H]([C@H](C(CO)O1)O[C@H]1[C@@H]([C@@H]([C@H](C(CO)O1)O)O)NC(=O)C)O[C@H]1[C@@H]([C@@H]([C@H](C(CO)O1)O[C@H]1[C@@H]([C@@H]([C@H](C(CO)O1)O)O[C@H]1[C@@H]([C@@H]([C@H](C(CO)O1)O)O)O)O)O)NC(=O)C)O)O)O
LMSP0504AA01	9.6095	5.8456	2.6391	[C@H]([C@@H](/C=C/CCCCCCCCCCCCC)O)(NC(=O)CCCCCCCCCCCCCCC)CO[C@H]1[C@@H]([C@@H]([C@H](C(CO)O1)O[C@H]1[C@@H]([C@@H]([C@H](C(CO)O1)O)O[C@H]1[C@@H]([C@@H]([C@H](C(CO)O1)O)O)NC(=O)C)O)O)O
LMSP0504AA02	9.3098	5.927	2.6832	[C@H]([C@@H](/C=C/CCCCCCCCCCCCC)O)(NC(=O)CCCCCCCCCCCCCCCCC)CO[C@H]1[C@@H]([C@@H]([C@H](C(CO)O1)O[C@H]1[C@@H]([C@@H]([C@H](C(CO)O1)O)O[C@H]1[C@@H]([C@@H]([C@H](C(CO)O1)O)O)NC(=O)C)O)O)O
LMSP0504AA03	9.0125	5.999	2.7161	[C@H]([C@@H](/C=C/CCCCCCCCCCCCC)O)(NC(=O)CCCCCCCCCCCCCCCCCCC)CO[C@H]1[C@@H]([C@@H]([C@H](C(CO)O1)O[C@H]1[C@@H]([C@@H]([C@H](C(CO)O1)O)O[C@H]1[C@@H]([C@@H]([C@H](C(CO)O1)O)O)NC(=O)C)O)O)O
LMSP0504AA04	8.7165	6.0638	2.7403	[C@H]([C@@H](/C=C/CCCCCCCCCCCCC)O)(NC(=O)CCCCCCCCCCCCCCCCCCCCC)CO[C@H]1[C@@H]([C@@H]([C@H](C(CO)O1)O[C@H]1[C@@H]([C@@H]([C@H](C(CO)O1)O)O[C@H]1[C@@H]([C@@H]([C@H](C(CO)O1)O)O)NC(=O)C)O)O)O
LMSP0504AA05	8.4344	6.1134	2.7539	[C@H]([C@@H](/C=C/CCCCCCCCCCCCC)O)(NC(=O)CCCCCCCCCCCCCCCCCCCCCCC)CO[C@H]1[C@@H]([C@@H]([C@H](C(CO)O1)O[C@H]1[C@@H]([C@@H]([C@H](C(CO)O1)O)O[C@H]1[C@@H]([C@@H]([C@H](C(CO)O1)O)O)NC(=O)C)O)O)O
LMSP0504AA06	8.1695	6.1368	2.7482	[C@H]([C@@H](/C=C/CCCCCCCCCCCCC)O)(NC(=O)CCCCCCCCCCCCCCCCCCCCCCCCC)CO[C@H]1[C@@H]([C@@H]([C@H](C(CO)O1)O[C@H]1[C@@H]([C@@H]([C@H](C(CO)O1)O)O[C@H]1[C@@H]([C@@H]([C@H](C(CO)O1)O)O)NC(=O)C)O)O)O
LMSP0504AA07	8.3511	6.0791	2.7281	[C@H]([C@@H](/C=C/CCCCCCCCCCCCC)O)(NC(=O)CCCCCCCCCCCCC/C=C\CCCCCCCC)CO[C@H]1[C@@H]([C@@H]([C@H](C(CO)O1)O[C@H]1[C@@H]([C@@H]([C@H](C(CO)O1)O)O[C@H]1[C@@H]([C@@H]([C@H](C(CO)O1)O)O)NC(=O)C)O)O)O
LMSP0504AA08	8.1359	6.093	2.7187	[C@H]([C@@H](/C=C/CCCCCCCCCCCCC)O)(NC(=O)CCCCCCCCCCCCCCC/C=C\CCCCCCCC)CO[C@H]1[C@@H]([C@@H]([C@H](C(CO)O1)O[C@H]1[C@@H]([C@@H]([C@H](C(CO)O1)O)O[C@H]1[C@@H]([C@@H]([C@H](C(CO)O1)O)O)NC(=O)C)O)O)O
LMSP0504AB01	3.7914	6.8595	2.7207	[C@H]([C@@H](/C=C/CCCCCCCCCCCCC)O)(NC(=O)CCCCCCCCCCCCCCC)CO[C@H]1[C@@H]([C@@H]([C@H](C(CO)O1)O[C@H]1[C@@H]([C@@H]([C@H](C(CO)O1)O)O[C@H]1[C@@H]([C@@H]([C@H](C(CO)O1)O)O[C@H]1[C@@H]([C@@H]([C@H](C(CO)O1)O)O)O)NC(=O)C)O)O)O
LMSP0504AB02	3.5179	6.9106	2.7331	[C@H]([C@@H](/C=C/CCCCCCCCCCCCC)O)(NC(=O)CCCCCCCCCCCCCCCCC)CO[C@H]1[C@@H]([C@@H]([C@H](C(CO)O1)O[C@H]1[C@@H]([C@@H]([C@H](C(CO)O1)O)O[C@H]1[C@@H]([C@@H]([C@H](C(CO)O1)O)O[C@H]1[C@@H]([C@@H]([C@H](C(CO)O1)O)O)O)NC(=O)C)O)O)O
LMSP0504AB03	3.2549	6.9441	2.729	[C@H]([C@@H](/C=C/CCCCCCCCCCCCC)O)(NC(=O)CCCCCCCCCCCCCCCCCCC)CO[C@H]1[C@@H]([C@@H]([C@H](C(CO)O1)O[C@H]1[C@@H]([C@@H]([C@H](C(CO)O1)O)O[C@H]1[C@@H]([C@@H]([C@H](C(CO)O1)O)O[C@H]1[C@@H]([C@@H]([C@H](C(CO)O1)O)O)O)NC(=O)C)O)O)O
LMSP0504AB04	2.998	6.9625	2.7103	[C@H]([C@@H](/C=C/CCCCCCCCCCCCC)O)(NC(=O)CCCCCCCCCCCCCCCCCCCCC)CO[C@H]1[C@@H]([C@@H]([C@H](C(CO)O1)O[C@H]1[C@@H]([C@@H]([C@H](C(CO)O1)O)O[C@H]1[C@@H]([C@@H]([C@H](C(CO)O1)O)O[C@H]1[C@@H]([C@@H]([C@H](C(CO)O1)O)O)O)NC(=O)C)O)O)O
LMSP0504AB05	2.7615	6.9642	2.6799	[C@H]([C@@H](/C=C/CCCCCCCCCCCCC)O)(NC(=O)CCCCCCCCCCCCCCCCCCCCCCC)CO[C@H]1[C@@H]([C@@H]([C@H](C(CO)O1)O[C@H]1[C@@H]([C@@H]([C@H](C(CO)O1)O)O[C@H]1[C@@H]([C@@H]([C@H](C(CO)O1)O)O[C@H]1[C@@H]([C@@H]([C@H](C(CO)O1)O)O)O)NC(=O)C)O)O)O
LMSP0504AB06	2.568	6.9302	2.6352	[C@H]([C@@H](/C=C/CCCCCCCCCCCCC)O)(NC(=O)CCCCCCCCCCCCCCCCCCCCCCCCC)CO[C@H]1[C@@H]([C@@H]([C@H](C(CO)O1)O[C@H]1[C@@H]([C@@H]([C@H](C(CO)O1)O)O[C@H]1[C@@H]([C@@H]([C@H](C(CO)O1)O)O[C@H]1[C@@H]([C@@H]([C@H](C(CO)O1)O)O)O)NC(=O)C)O)O)O
LMSP0504AB07	2.7319	6.8973	2.6275	[C@H]([C@@H](/C=C/CCCCCCCCCCCCC)O)(NC(=O)CCCCCCCCCCCCC/C=C\CCCCCCCC)CO[C@H]1[C@@H]([C@@H]([C@H](C(CO)O1)O[C@H]1[C@@H]([C@@H]([C@H](C(CO)O1)O)O[C@H]1[C@@H]([C@@H]([C@H](C(CO)O1)O)O[C@H]1[C@@H]([C@@H]([C@H](C(CO)O1)O)O)O)NC(=O)C)O)O)O
LMSP0504AB08	2.576	6.8597	2.5813	[C@H]([C@@H](/C=C/CCCCCCCCCCCCC)O)(NC(=O)CCCCCCCCCCCCCCC/C=C\CCCCCCCC)CO[C@H]1[C@@H]([C@@H]([C@H](C(CO)O1)O[C@H]1[C@@H]([C@@H]([C@H](C(CO)O1)O)O[C@H]1[C@@H]([C@@H]([C@H](C(CO)O1)O)O[C@H]1[C@@H]([C@@H]([C@H](C(CO)O1)O)O)O)NC(=O)C)O)O)O
LMSP0504AC01	-0.9329	6.6087	1.6219	[C@H]([C@@H](/C=C/CCCCCCCCCCCCC)O)(NC(=O)CCCCCCCCCCCCCCC)CO[C@H]1[C@@H]([C@@H]([C@H](C(CO)O1)O[C@H]1[C@@H]([C@@H]([C@H](C(CO)O1)O)O[C@H]1[C@@H]([C@@H]([C@H](C(CO)O1)O[C@H]1[C@H]([C@@H]([C@H](C(C)O1)O)O)O)O[C@H]1[C@@H]([C@@H]([C@H](C(CO)O1)O)O)O)NC(=O)C)O)O)O
LMSP0504AC02	-1.1764	6.6328	1.604	[C@H]([C@@H](/C=C/CCCCCCCCCCCCC)O)(NC(=O)CCCCCCCCCCCCCCCCC)CO[C@H]1[C@@H]([C@@H]([C@H](C(CO)O1)O[C@H]1[C@@H]([C@@H]([C@H](C(CO)O1)O)O[C@H]1[C@@H]([C@@H]([C@H](C(CO)O1)O[C@H]1[C@H]([C@@H]([C@H](C(C)O1)O)O)O)O[C@H]1[C@@H]([C@@H]([C@H](C(CO)O1)O)O)O)NC(=O)C)O)O)O
LMSP0504AC03	-1.3892	6.6257	1.5753	[C@H]([C@@H](/C=C/CCCCCCCCCCCCC)O)(NC(=O)CCCCCCCCCCCCCCCCCCC)CO[C@H]1[C@@H]([C@@H]([C@H](C(CO)O1)O[C@H]1[C@@H]([C@@H]([C@H](C(CO)O1)O)O[C@H]1[C@@H]([C@@H]([C@H](C(CO)O1)O[C@H]1[C@H]([C@@H]([C@H](C(C)O1)O)O)O)O[C@H]1[C@@H]([C@@H]([C@H](C(CO)O1)O)O)O)NC(=O)C)O)O)O
LMSP0504AC04	-1.5799	6.5902	1.5345	[C@H]([C@@H](/C=C/CCCCCCCCCCCCC)O)(NC(=O)CCCCCCCCCCCCCCCCCCCCC)CO[C@H]1[C@@H]([C@@H]([C@H](C(CO)O1)O[C@H]1[C@@H]([C@@H]([C@H](C(CO)O1)O)O[C@H]1[C@@H]([C@@H]([C@H](C(CO)O1)O[C@H]1[C@H]([C@@H]([C@H](C(C)O1)O)O)O)O[C@H]1[C@@H]([C@@H]([C@H](C(CO)O1)O)O)O)NC(=O)C)O)O)O
LMSP0504AC05	-1.7404	6.534	1.4864	[C@H]([C@@H](/C=C/CCCCCCCCCCCCC)O)(NC(=O)CCCCCCCCCCCCCCCCCCCCCCC)CO[C@H]1[C@@H]([C@@H]([C@H](C(CO)O1)O[C@H]1[C@@H]([C@@H]([C@H](C(CO)O1)O)O[C@H]1[C@@H]([C@@H]([C@H](C(CO)O1)O[C@H]1[C@H]([C@@H]([C@H](C(C)O1)O)O)O)O[C@H]1[C@@H]([C@@H]([C@H](C(CO)O1)O)O)O)NC(=O)C)O)O)O
LMSP0504AC06	-1.8387	6.4398	1.4313	[C@H]([C@@H](/C=C/CCCCCCCCCCCCC)O)(NC(=O)CCCCCCCCCCCCCCCCCCCCCCCCC)CO[C@H]1[C@@H]([C@@H]([C@H](C(CO)O1)O[C@H]1[C@@H]([C@@H]([C@H](C(CO)O1)O)O[C@H]1[C@@H]([C@@H]([C@H](C(CO)O1)O[C@H]1[C@H]([C@@H]([C@H](C(C)O1)O)O)O)O[C@H]1[C@@H]([C@@H]([C@H](C(CO)O1)O)O)O)NC(=O)C)O)O)O
LMSP0504AC07	-1.706	6.4343	1.4341	[C@H]([C@@H](/C=C/CCCCCCCCCCCCC)O)(NC(=O)CCCCCCCCCCCCC/C=C\CCCCCCCC)CO[C@H]1[C@@H]([C@@H]([C@H](C(CO)O1)O[C@H]1[C@@H]([C@@H]([C@H](C(CO)O1)O)O[C@H]1[C@@H]([C@@H]([C@H](C(CO)O1)O[C@H]1[C@H]([C@@H]([C@H](C(C)O1)O)O)O)O[C@H]1[C@@H]([C@@H]([C@H](C(CO)O1)O)O)O)NC(=O)C)O)O)O
LMSP0504AC08	-1.767	6.3272	1.3715	[C@H]([C@@H](/C=C/CCCCCCCCCCCCC)O)(NC(=O)CCCCCCCCCCCCCCC/C=C\CCCCCCCC)CO[C@H]1[C@@H]([C@@H]([C@H](C(CO)O1)O[C@H]1[C@@H]([C@@H]([C@H](C(CO)O1)O)O[C@H]1[C@@H]([C@@H]([C@H](C(CO)O1)O[C@H]1[C@H]([C@@H]([C@H](C(C)O1)O)O)O)O[C@H]1[C@@H]([C@@H]([C@H](C(CO)O1)O)O)O)NC(=O)C)O)O)O
LMSP0504AD01	-1.0195	6.7425	1.6615	[C@H]([C@@H](/C=C/CCCCCCCCCCCCC)O)(NC(=O)CCCCCCCCCCCCCCC)CO[C@H]1[C@@H]([C@@H]([C@H](C(CO)O1)O[C@H]1[C@@H]([C@@H]([C@H](C(CO)O1)O)O[C@H]1[C@@H]([C@@H]([C@H](C(CO)O1)O)O[C@H]1[C@@H]([C@@H]([C@H](C(CO)O1)O)O)O[C@H]1[C@H]([C@@H]([C@H](C(C)O1)O)O)O)NC(=O)C)O)O)O
LMSP0504AD02	-1.2665	6.7648	1.6443	[C@H]([C@@H](/C=C/CCCCCCCCCCCCC)O)(NC(=O)CCCCCCCCCCCCCCCCC)CO[C@H]1[C@@H]([C@@H]([C@H](C(CO)O1)O[C@H]1[C@@H]([C@@H]([C@H](C(CO)O1)O)O[C@H]1[C@@H]([C@@H]([C@H](C(CO)O1)O)O[C@H]1[C@@H]([C@@H]([C@H](C(CO)O1)O)O)O[C@H]1[C@H]([C@@H]([C@H](C(C)O1)O)O)O)NC(=O)C)O)O)O
LMSP0504AD03	-1.4863	6.7566	1.6137	[C@H]([C@@H](/C=C/CCCCCCCCCCCCC)O)(NC(=O)CCCCCCCCCCCCCCCCCCC)CO[C@H]1[C@@H]([C@@H]([C@H](C(CO)O1)O[C@H]1[C@@H]([C@@H]([C@H](C(CO)O1)O)O[C@H]1[C@@H]([C@@H]([C@H](C(CO)O1)O)O[C@H]1[C@@H]([C@@H]([C@H](C(CO)O1)O)O)O[C@H]1[C@H]([C@@H]([C@H](C(C)O1)O)O)O)NC(=O)C)O)O)O
LMSP0504AD04	-1.6882	6.7211	1.5674	[C@H]([C@@H](/C=C/CCCCCCCCCCCCC)O)(NC(=O)CCCCCCCCCCCCCCCCCCCCC)CO[C@H]1[C@@H]([C@@H]([C@H](C(CO)O1)O[C@H]1[C@@H]([C@@H]([C@H](C(CO)O1)O)O[C@H]1[C@@H]([C@@H]([C@H](C(CO)O1)O)O[C@H]1[C@@H]([C@@H]([C@H](C(CO)O1)O)O)O[C@H]1[C@H]([C@@H]([C@H](C(C)O1)O)O)O)NC(=O)C)O)O)O
LMSP0504AD05	-1.8621	6.6651	1.5127	[C@H]([C@@H](/C=C/CCCCCCCCCCCCC)O)(NC(=O)CCCCCCCCCCCCCCCCCCCCCCC)CO[C@H]1[C@@H]([C@@H]([C@H](C(CO)O1)O[C@H]1[C@@H]([C@@H]([C@H](C(CO)O1)O)O[C@H]1[C@@H]([C@@H]([C@H](C(CO)O1)O)O[C@H]1[C@@H]([C@@H]([C@H](C(CO)O1)O)O)O[C@H]1[C@H]([C@@H]([C@H](C(C)O1)O)O)O)NC(=O)C)O)O)O
LMSP0504AD06	-1.9756	6.5701	1.4533	[C@H]([C@@H](/C=C/CCCCCCCCCCCCC)O)(NC(=O)CCCCCCCCCCCCCCCCCCCCCCCCC)CO[C@H]1[C@@H]([C@@H]([C@H](C(CO)O1)O[C@H]1[C@@H]([C@@H]([C@H](C(CO)O1)O)O[C@H]1[C@@H]([C@@H]([C@H](C(CO)O1)O)O[C@H]1[C@@H]([C@@H]([C@H](C(CO)O1)O)O)O[C@H]1[C@H]([C@@H]([C@H](C(C)O1)O)O)O)NC(=O)C)O)O)O
LMSP0504AD07	-1.8385	6.5637	1.4566	[C@H]([C@@H](/C=C/CCCCCCCCCCCCC)O)(NC(=O)CCCCCCCCCCCCC/C=C\CCCCCCCC)CO[C@H]1[C@@H]([C@@H]([C@H](C(CO)O1)O[C@H]1[C@@H]([C@@H]([C@H](C(CO)O1)O)O[C@H]1[C@@H]([C@@H]([C@H](C(CO)O1)O)O[C@H]1[C@@H]([C@@H]([C@H](C(CO)O1)O)O)O[C@H]1[C@H]([C@@H]([C@H](C(C)O1)O)O)O)NC(=O)C)O)O)O
LMSP0504AD08	-1.9134	6.4574	1.3899	[C@H]([C@@H](/C=C/CCCCCCCCCCCCC)O)(NC(=O)CCCCCCCCCCCCCCC/C=C\CCCCCCCC)CO[C@H]1[C@@H]([C@@H]([C@H](C(CO)O1)O[C@H]1[C@@H]([C@@H]([C@H](C(CO)O1)O)O[C@H]1[C@@H]([C@@H]([C@H](C(CO)O1)O)O[C@H]1[C@@H]([C@@H]([C@H](C(CO)O1)O)O)O[C@H]1[C@H]([C@@H]([C@H](C(C)O1)O)O)O)NC(=O)C)O)O)O
LMSP0504AE01	-4.5687	4.792	-0.3765	[C@H]([C@@H](/C=C/CCCCCCCCCCCCC)O)(NC(=O)CCCCCCCCCCCCCCC)CO[C@H]1[C@@H]([C@@H]([C@H](C(CO)O1)O[C@H]1[C@@H]([C@@H]([C@H](C(CO)O1)O)O[C@H]1[C@@H]([C@@H]([C@H](C(CO)O1)O)O[C@H]1[C@@H]([C@@H]([C@H](C(CO)O1)O)O[C@H]1[C@@H]([C@@H]([C@H](C(CO)O1)O)O)O)O[C@H]1[C@H]([C@@H]([C@H](C(C)O1)O)O)O)NC(=O)C)O)O)O
LMSP0504AE02	-4.7799	4.7812	-0.4273	[C@H]([C@@H](/C=C/CCCCCCCCCCCCC)O)(NC(=O)CCCCCCCCCCCCCCCCC)CO[C@H]1[C@@H]([C@@H]([C@H](C(CO)O1)O[C@H]1[C@@H]([C@@H]([C@H](C(CO)O1)O)O[C@H]1[C@@H]([C@@H]([C@H](C(CO)O1)O)O[C@H]1[C@@H]([C@@H]([C@H](C(CO)O1)O)O[C@H]1[C@@H]([C@@H]([C@H](C(CO)O1)O)O)O)O[C@H]1[C@H]([C@@H]([C@H](C(C)O1)O)O)O)NC(=O)C)O)O)O
LMSP0504AE03	-4.9454	4.7465	-0.4691	[C@H]([C@@H](/C=C/CCCCCCCCCCCCC)O)(NC(=O)CCCCCCCCCCCCCCCCCCC)CO[C@H]1[C@@H]([C@@H]([C@H](C(CO)O1)O[C@H]1[C@@H]([C@@H]([C@H](C(CO)O1)O)O[C@H]1[C@@H]([C@@H]([C@H](C(CO)O1)O)O[C@H]1[C@@H]([C@@H]([C@H](C(CO)O1)O)O[C@H]1[C@@H]([C@@H]([C@H](C(CO)O1)O)O)O)O[C@H]1[C@H]([C@@H]([C@H](C(C)O1)O)O)O)NC(=O)C)O)O)O
LMSP0504AE04	-5.0753	4.6831	-0.5064	[C@H]([C@@H](/C=C/CCCCCCCCCCCCC)O)(NC(=O)CCCCCCCCCCCCCCCCCCCCC)CO[C@H]1[C@@H]([C@@H]([C@H](C(CO)O1)O[C@H]1[C@@H]([C@@H]([C@H](C(CO)O1)O)O[C@H]1[C@@H]([C@@H]([C@H](C(CO)O1)O)O[C@H]1[C@@H]([C@@H]([C@H](C(CO)O1)O)O[C@H]1[C@@H]([C@@H]([C@H](C(CO)O1)O)O)O)O[C@H]1[C@H]([C@@H]([C@H](C(C)O1)O)O)O)NC(=O)C)O)O)O
LMSP0504AE05	-5.1646	4.5972	-0.5387	[C@H]([C@@H](/C=C/CCCCCCCCCCCCC)O)(NC(=O)CCCCCCCCCCCCCCCCCCCCCCC)CO[C@H]1[C@@H]([C@@H]([C@H](C(CO)O1)O[C@H]1[C@@H]([C@@H]([C@H](C(CO)O1)O)O[C@H]1[C@@H]([C@@H]([C@H](C(CO)O1)O)O[C@H]1[C@@H]([C@@H]([C@H](C(CO)O1)O)O[C@H]1[C@@H]([C@@H]([C@H](C(CO)O1)O)O)O)O[C@H]1[C@H]([C@@H]([C@H](C(C)O1)O)O)O)NC(=O)C)O)O)O
LMSP0504AE06	-5.178	4.4827	-0.5562	[C@H]([C@@H](/C=C/CCCCCCCCCCCCC)O)(NC(=O)CCCCCCCCCCCCCCCCCCCCCCCCC)CO[C@H]1[C@@H]([C@@H]([C@H](C(CO)O1)O[C@H]1[C@@H]([C@@H]([C@H](C(CO)O1)O)O[C@H]1[C@@H]([C@@H]([C@H](C(CO)O1)O)O[C@H]1[C@@H]([C@@H]([C@H](C(CO)O1)O)O[C@H]1[C@@H]([C@@H]([C@H](C(CO)O1)O)O)O)O[C@H]1[C@H]([C@@H]([C@H](C(C)O1)O)O)O)NC(=O)C)O)O)O
LMSP0504AE07	-5.0749	4.491	-0.5606	[C@H]([C@@H](/C=C/CCCCCCCCCCCCC)O)(NC(=O)CCCCCCCCCCCCC/C=C\CCCCCCCC)CO[C@H]1[C@@H]([C@@H]([C@H](C(CO)O1)O[C@H]1[C@@H]([C@@H]([C@H](C(CO)O1)O)O[C@H]1[C@@H]([C@@H]([C@H](C(CO)O1)O)O[C@H]1[C@@H]([C@@H]([C@H](C(CO)O1)O)O[C@H]1[C@@H]([C@@H]([C@H](C(CO)O1)O)O)O)O[C@H]1[C@H]([C@@H]([C@H](C(C)O1)O)O)O)NC(=O)C)O)O)O
LMSP0504AE08	-5.0479	4.3674	-0.5636	[C@H]([C@@H](/C=C/CCCCCCCCCCCCC)O)(NC(=O)CCCCCCCCCCCCCCC/C=C\CCCCCCCC)CO[C@H]1[C@@H]([C@@H]([C@H](C(CO)O1)O[C@H]1[C@@H]([C@@H]([C@H](C(CO)O1)O)O[C@H]1[C@@H]([C@@H]([C@H](C(CO)O1)O)O[C@H]1[C@@H]([C@@H]([C@H](C(CO)O1)O)O[C@H]1[C@@H]([C@@H]([C@H](C(CO)O1)O)O)O)O[C@H]1[C@H]([C@@H]([C@H](C(C)O1)O)O)O)NC(=O)C)O)O)O
LMSP0504AF01	-4.6946	4.3977	-0.5237	[C@H]([C@@H](/C=C/CCCCCCCCCCCCC)O)(NC(=O)CCCCCCCCCCCCCCC)CO[C@H]1[C@@H]([C@@H]([C@H](C(CO)O1)O[C@H]1[C@@H]([C@@H]([C@H](C(CO)O1)O)O[C@H]1[C@@H]([C@@H]([C@H](C(CO)O1)O)O[C@H]1[C@@H]([C@@H]([C@H](C(CO)O1)O)O[C@H]1[C@@H]([C@@H]([C@H](C(CO)O1)O)O)NC(=O)C)O[C@H]1[C@H]([C@@H]([C@H](C(C)O1)O)O)O)NC(=O)C)O)O)O
LMSP0504AF02	-4.9019	4.3859	-0.5771	[C@H]([C@@H](/C=C/CCCCCCCCCCCCC)O)(NC(=O)CCCCCCCCCCCCCCCCC)CO[C@H]1[C@@H]([C@@H]([C@H](C(CO)O1)O[C@H]1[C@@H]([C@@H]([C@H](C(CO)O1)O)O[C@H]1[C@@H]([C@@H]([C@H](C(CO)O1)O)O[C@H]1[C@@H]([C@@H]([C@H](C(CO)O1)O)O[C@H]1[C@@H]([C@@H]([C@H](C(CO)O1)O)O)NC(=O)C)O[C@H]1[C@H]([C@@H]([C@H](C(C)O1)O)O)O)NC(=O)C)O)O)O
LMSP0504AF03	-5.0605	4.3531	-0.6209	[C@H]([C@@H](/C=C/CCCCCCCCCCCCC)O)(NC(=O)CCCCCCCCCCCCCCCCCCC)CO[C@H]1[C@@H]([C@@H]([C@H](C(CO)O1)O[C@H]1[C@@H]([C@@H]([C@H](C(CO)O1)O)O[C@H]1[C@@H]([C@@H]([C@H](C(CO)O1)O)O[C@H]1[C@@H]([C@@H]([C@H](C(CO)O1)O)O[C@H]1[C@@H]([C@@H]([C@H](C(CO)O1)O)O)NC(=O)C)O[C@H]1[C@H]([C@@H]([C@H](C(C)O1)O)O)O)NC(=O)C)O)O)O
LMSP0504AF04	-5.18	4.2926	-0.6572	[C@H]([C@@H](/C=C/CCCCCCCCCCCCC)O)(NC(=O)CCCCCCCCCCCCCCCCCCCCC)CO[C@H]1[C@@H]([C@@H]([C@H](C(CO)O1)O[C@H]1[C@@H]([C@@H]([C@H](C(CO)O1)O)O[C@H]1[C@@H]([C@@H]([C@H](C(CO)O1)O)O[C@H]1[C@@H]([C@@H]([C@H](C(CO)O1)O)O[C@H]1[C@@H]([C@@H]([C@H](C(CO)O1)O)O)NC(=O)C)O[C@H]1[C@H]([C@@H]([C@H](C(C)O1)O)O)O)NC(=O)C)O)O)O
LMSP0504AF05	-5.256	4.2107	-0.6856	[C@H]([C@@H](/C=C/CCCCCCCCCCCCC)O)(NC(=O)CCCCCCCCCCCCCCCCCCCCCCC)CO[C@H]1[C@@H]([C@@H]([C@H](C(CO)O1)O[C@H]1[C@@H]([C@@H]([C@H](C(CO)O1)O)O[C@H]1[C@@H]([C@@H]([C@H](C(CO)O1)O)O[C@H]1[C@@H]([C@@H]([C@H](C(CO)O1)O)O[C@H]1[C@@H]([C@@H]([C@H](C(CO)O1)O)O)NC(=O)C)O[C@H]1[C@H]([C@@H]([C@H](C(C)O1)O)O)O)NC(=O)C)O)O)O
LMSP0504AF06	-5.2539	4.1026	-0.6977	[C@H]([C@@H](/C=C/CCCCCCCCCCCCC)O)(NC(=O)CCCCCCCCCCCCCCCCCCCCCCCCC)CO[C@H]1[C@@H]([C@@H]([C@H](C(CO)O1)O[C@H]1[C@@H]([C@@H]([C@H](C(CO)O1)O)O[C@H]1[C@@H]([C@@H]([C@H](C(CO)O1)O)O[C@H]1[C@@H]([C@@H]([C@H](C(CO)O1)O)O[C@H]1[C@@H]([C@@H]([C@H](C(CO)O1)O)O)NC(=O)C)O[C@H]1[C@H]([C@@H]([C@H](C(C)O1)O)O)O)NC(=O)C)O)O)O
LMSP0504AF07	-5.1569	4.111	-0.7029	[C@H]([C@@H](/C=C/CCCCCCCCCCCCC)O)(NC(=O)CCCCCCCCCCCCC/C=C\CCCCCCCC)CO[C@H]1[C@@H]([C@@H]([C@H](C(CO)O1)O[C@H]1[C@@H]([C@@H]([C@H](C(CO)O1)O)O[C@H]1[C@@H]([C@@H]([C@H](C(CO)O1)O)O[C@H]1[C@@H]([C@@H]([C@H](C(CO)O1)O)O[C@H]1[C@@H]([C@@H]([C@H](C(CO)O1)O)O)NC(=O)C)O[C@H]1[C@H]([C@@H]([C@H](C(C)O1)O)O)O)NC(=O)C)O)O)O
LMSP0504AF08	-5.1137	3.9945	-0.6988	[C@H]([C@@H](/C=C/CCCCCCCCCCCCC)O)(NC(=O)CCCCCCCCCCCCCCC/C=C\CCCCCCCC)CO[C@H]1[C@@H]([C@@H]([C@H](C(CO)O1)O[C@H]1[C@@H]([C@@H]([C@H](C(CO)O1)O)O[C@H]1[C@@H]([C@@H]([C@H](C(CO)O1)O)O[C@H]1[C@@H]([C@@H]([C@H](C(CO)O1)O)O[C@H]1[C@@H]([C@@H]([C@H](C(CO)O1)O)O)NC(=O)C)O[C@H]1[C@H]([C@@H]([C@H](C(C)O1)O)O)O)NC(=O)C)O)O)O
LMSP0504AG01	-5.644	1.6227	-1.199	[C@H]([C@@H](/C=C/CCCCCCCCCCCCC)O)(NC(=O)CCCCCCCCCCCCCCC)CO[C@H]1[C@@H]([C@@H]([C@H](C(CO)O1)O[C@H]1[C@@H]([C@@H]([C@H](C(CO)O1)O)O[C@H]1[C@@H]([C@@H]([C@H](C(CO)O1)O[C@H]1[C@H]([C@@H]([C@H](C(C)O1)O)O)O)O[C@H]1[C@@H]([C@@H]([C@H](C(CO)O1)O)O[C@H]1[C@@H]([C@@H]([C@H](C(CO)O1)O)O)O)O[C@H]1[C@H]([C@@H]([C@H](C(C)O1)O)O)O)NC(=O)C)O)O)O
LMSP0504AG02	-5.8209	1.5832	-1.2568	[C@H]([C@@H](/C=C/CCCCCCCCCCCCC)O)(NC(=O)CCCCCCCCCCCCCCCCC)CO[C@H]1[C@@H]([C@@H]([C@H](C(CO)O1)O[C@H]1[C@@H]([C@@H]([C@H](C(CO)O1)O)O[C@H]1[C@@H]([C@@H]([C@H](C(CO)O1)O[C@H]1[C@H]([C@@H]([C@H](C(C)O1)O)O)O)O[C@H]1[C@@H]([C@@H]([C@H](C(CO)O1)O)O[C@H]1[C@@H]([C@@H]([C@H](C(CO)O1)O)O)O)O[C@H]1[C@H]([C@@H]([C@H](C(C)O1)O)O)O)NC(=O)C)O)O)O
LMSP0504AG03	-5.9452	1.5346	-1.3031	[C@H]([C@@H](/C=C/CCCCCCCCCCCCC)O)(NC(=O)CCCCCCCCCCCCCCCCCCC)CO[C@H]1[C@@H]([C@@H]([C@H](C(CO)O1)O[C@H]1[C@@H]([C@@H]([C@H](C(CO)O1)O)O[C@H]1[C@@H]([C@@H]([C@H](C(CO)O1)O[C@H]1[C@H]([C@@H]([C@H](C(C)O1)O)O)O)O[C@H]1[C@@H]([C@@H]([C@H](C(CO)O1)O)O[C@H]1[C@@H]([C@@H]([C@H](C(CO)O1)O)O)O)O[C@H]1[C@H]([C@@H]([C@H](C(C)O1)O)O)O)NC(=O)C)O)O)O
LMSP0504AG04	-6.0239	1.4723	-1.3357	[C@H]([C@@H](/C=C/CCCCCCCCCCCCC)O)(NC(=O)CCCCCCCCCCCCCCCCCCCCC)CO[C@H]1[C@@H]([C@@H]([C@H](C(CO)O1)O[C@H]1[C@@H]([C@@H]([C@H](C(CO)O1)O)O[C@H]1[C@@H]([C@@H]([C@H](C(CO)O1)O[C@H]1[C@H]([C@@H]([C@H](C(C)O1)O)O)O)O[C@H]1[C@@H]([C@@H]([C@H](C(CO)O1)O)O[C@H]1[C@@H]([C@@H]([C@H](C(CO)O1)O)O)O)O[C@H]1[C@H]([C@@H]([C@H](C(C)O1)O)O)O)NC(=O)C)O)O)O
LMSP0504AG05	-6.0607	1.4066	-1.3473	[C@H]([C@@H](/C=C/CCCCCCCCCCCCC)O)(NC(=O)CCCCCCCCCCCCCCCCCCCCCCC)CO[C@H]1[C@@H]([C@@H]([C@H](C(CO)O1)O[C@H]1[C@@H]([C@@H]([C@H](C(CO)O1)O)O[C@H]1[C@@H]([C@@H]([C@H](C(CO)O1)O[C@H]1[C@H]([C@@H]([C@H](C(C)O1)O)O)O)O[C@H]1[C@@H]([C@@H]([C@H](C(CO)O1)O)O[C@H]1[C@@H]([C@@H]([C@H](C(CO)O1)O)O)O)O[C@H]1[C@H]([C@@H]([C@H](C(C)O1)O)O)O)NC(=O)C)O)O)O
LMSP0504AG06	-6.0193	1.3324	-1.3298	[C@H]([C@@H](/C=C/CCCCCCCCCCCCC)O)(NC(=O)CCCCCCCCCCCCCCCCCCCCCCCCC)CO[C@H]1[C@@H]([C@@H]([C@H](C(CO)O1)O[C@H]1[C@@H]([C@@H]([C@H](C(CO)O1)O)O[C@H]1[C@@H]([C@@H]([C@H](C(CO)O1)O[C@H]1[C@H]([C@@H]([C@H](C(C)O1)O)O)O)O[C@H]1[C@@H]([C@@H]([C@H](C(CO)O1)O)O[C@H]1[C@@H]([C@@H]([C@H](C(CO)O1)O)O)O)O[C@H]1[C@H]([C@@H]([C@H](C(C)O1)O)O)O)NC(=O)C)O)O)O
LMSP0504AG07	-5.9448	1.3461	-1.3407	[C@H]([C@@H](/C=C/CCCCCCCCCCCCC)O)(NC(=O)CCCCCCCCCCCCC/C=C\CCCCCCCC)CO[C@H]1[C@@H]([C@@H]([C@H](C(CO)O1)O[C@H]1[C@@H]([C@@H]([C@H](C(CO)O1)O)O[C@H]1[C@@H]([C@@H]([C@H](C(CO)O1)O[C@H]1[C@H]([C@@H]([C@H](C(C)O1)O)O)O)O[C@H]1[C@@H]([C@@H]([C@H](C(CO)O1)O)O[C@H]1[C@@H]([C@@H]([C@H](C(CO)O1)O)O)O)O[C@H]1[C@H]([C@@H]([C@H](C(C)O1)O)O)O)NC(=O)C)O)O)O
LMSP0504AG08	-5.8564	1.2642	-1.2984	[C@H]([C@@H](/C=C/CCCCCCCCCCCCC)O)(NC(=O)CCCCCCCCCCCCCCC/C=C\CCCCCCCC)CO[C@H]1[C@@H]([C@@H]([C@H](C(CO)O1)O[C@H]1[C@@H]([C@@H]([C@H](C(CO)O1)O)O[C@H]1[C@@H]([C@@H]([C@H](C(CO)O1)O[C@H]1[C@H]([C@@H]([C@H](C(C)O1)O)O)O)O[C@H]1[C@@H]([C@@H]([C@H](C(CO)O1)O)O[C@H]1[C@@H]([C@@H]([C@H](C(CO)O1)O)O)O)O[C@H]1[C@H]([C@@H]([C@H](C(C)O1)O)O)O)NC(=O)C)O)O)O
LMSP0504AH01	-5.6301	1.3141	-1.2416	[C@H]([C@@H](/C=C/CCCCCCCCCCCCC)O)(NC(=O)CCCCCCCCCCCCCCC)CO[C@H]1[C@@H]([C@@H]([C@H](C(CO)O1)O[C@H]1[C@@H]([C@@H]([C@H](C(CO)O1)O)O[C@H]1[C@@H]([C@@H]([C@H](C(CO)O1)O[C@H]1[C@H]([C@@H]([C@H](C(C)O1)O)O)O)O[C@H]1[C@@H]([C@@H]([C@H](C(CO)O1)O)O[C@H]1[C@@H]([C@@H]([C@H](C(CO)O1)O)O)NC(=O)C)O[C@H]1[C@H]([C@@H]([C@H](C(C)O1)O)O)O)NC(=O)C)O)O)O
LMSP0504AH02	-5.8025	1.2734	-1.2968	[C@H]([C@@H](/C=C/CCCCCCCCCCCCC)O)(NC(=O)CCCCCCCCCCCCCCCCC)CO[C@H]1[C@@H]([C@@H]([C@H](C(CO)O1)O[C@H]1[C@@H]([C@@H]([C@H](C(CO)O1)O)O[C@H]1[C@@H]([C@@H]([C@H](C(CO)O1)O[C@H]1[C@H]([C@@H]([C@H](C(C)O1)O)O)O)O[C@H]1[C@@H]([C@@H]([C@H](C(CO)O1)O)O[C@H]1[C@@H]([C@@H]([C@H](C(CO)O1)O)O)NC(=O)C)O[C@H]1[C@H]([C@@H]([C@H](C(C)O1)O)O)O)NC(=O)C)O)O)O
LMSP0504AH03	-5.9215	1.2256	-1.342	[C@H]([C@@H](/C=C/CCCCCCCCCCCCC)O)(NC(=O)CCCCCCCCCCCCCCCCCCC)CO[C@H]1[C@@H]([C@@H]([C@H](C(CO)O1)O[C@H]1[C@@H]([C@@H]([C@H](C(CO)O1)O)O[C@H]1[C@@H]([C@@H]([C@H](C(CO)O1)O[C@H]1[C@H]([C@@H]([C@H](C(C)O1)O)O)O)O[C@H]1[C@@H]([C@@H]([C@H](C(CO)O1)O)O[C@H]1[C@@H]([C@@H]([C@H](C(CO)O1)O)O)NC(=O)C)O[C@H]1[C@H]([C@@H]([C@H](C(C)O1)O)O)O)NC(=O)C)O)O)O
LMSP0504AH04	-5.9939	1.1655	-1.374	[C@H]([C@@H](/C=C/CCCCCCCCCCCCC)O)(NC(=O)CCCCCCCCCCCCCCCCCCCCC)CO[C@H]1[C@@H]([C@@H]([C@H](C(CO)O1)O[C@H]1[C@@H]([C@@H]([C@H](C(CO)O1)O)O[C@H]1[C@@H]([C@@H]([C@H](C(CO)O1)O[C@H]1[C@H]([C@@H]([C@H](C(C)O1)O)O)O)O[C@H]1[C@@H]([C@@H]([C@H](C(CO)O1)O)O[C@H]1[C@@H]([C@@H]([C@H](C(CO)O1)O)O)NC(=O)C)O[C@H]1[C@H]([C@@H]([C@H](C(C)O1)O)O)O)NC(=O)C)O)O)O
LMSP0504AH05	-6.0256	1.1044	-1.387	[C@H]([C@@H](/C=C/CCCCCCCCCCCCC)O)(NC(=O)CCCCCCCCCCCCCCCCCCCCCCC)CO[C@H]1[C@@H]([C@@H]([C@H](C(CO)O1)O[C@H]1[C@@H]([C@@H]([C@H](C(CO)O1)O)O[C@H]1[C@@H]([C@@H]([C@H](C(CO)O1)O[C@H]1[C@H]([C@@H]([C@H](C(C)O1)O)O)O)O[C@H]1[C@@H]([C@@H]([C@H](C(CO)O1)O)O[C@H]1[C@@H]([C@@H]([C@H](C(CO)O1)O)O)NC(=O)C)O[C@H]1[C@H]([C@@H]([C@H](C(C)O1)O)O)O)NC(=O)C)O)O)O
LMSP0504AH06	-5.9802	1.0376	-1.3724	[C@H]([C@@H](/C=C/CCCCCCCCCCCCC)O)(NC(=O)CCCCCCCCCCCCCCCCCCCCCCCCC)CO[C@H]1[C@@H]([C@@H]([C@H](C(CO)O1)O[C@H]1[C@@H]([C@@H]([C@H](C(CO)O1)O)O[C@H]1[C@@H]([C@@H]([C@H](C(CO)O1)O[C@H]1[C@H]([C@@H]([C@H](C(C)O1)O)O)O)O[C@H]1[C@@H]([C@@H]([C@H](C(CO)O1)O)O[C@H]1[C@@H]([C@@H]([C@H](C(CO)O1)O)O)NC(=O)C)O[C@H]1[C@H]([C@@H]([C@H](C(C)O1)O)O)O)NC(=O)C)O)O)O
LMSP0504AH07	-5.9094	1.0506	-1.3832	[C@H]([C@@H](/C=C/CCCCCCCCCCCCC)O)(NC(=O)CCCCCCCCCCCCC/C=C\CCCCCCCC)CO[C@H]1[C@@H]([C@@H]([C@H](C(CO)O1)O[C@H]1[C@@H]([C@@H]([C@H](C(CO)O1)O)O[C@H]1[C@@H]([C@@H]([C@H](C(CO)O1)O[C@H]1[C@H]([C@@H]([C@H](C(C)O1)O)O)O)O[C@H]1[C@@H]([C@@H]([C@H](C(CO)O1)O)O[C@H]1[C@@H]([C@@H]([C@H](C(CO)O1)O)O)NC(=O)C)O[C@H]1[C@H]([C@@H]([C@H](C(C)O1)O)O)O)NC(=O)C)O)O)O
LMSP0504AH08	-5.8175	0.9777	-1.3444	[C@H]([C@@H](/C=C/CCCCCCCCCCCCC)O)(NC(=O)CCCCCCCCCCCCCCC/C=C\CCCCCCCC)CO[C@H]1[C@@H]([C@@H]([C@H](C(CO)O1)O[C@H]1[C@@H]([C@@H]([C@H](C(CO)O1)O)O[C@H]1[C@@H]([C@@H]([C@H](C(CO)O1)O[C@H]1[C@H]([C@@H]([C@H](C(C)O1)O)O)O)O[C@H]1[C@@H]([C@@H]([C@H](C(CO)O1)O)O[C@H]1[C@@H]([C@@H]([C@H](C(CO)O1)O)O)NC(=O)C)O[C@H]1[C@H]([C@@H]([C@H](C(C)O1)O)O)O)NC(=O)C)O)O)O
LMSP0504AI01	-4.1888	4.6309	-0.3408	[C@H]([C@@H](/C=C/CCCCCCCCCCCCC)O)(NC(=O)CCCCCCCCCCCCCCC)CO[C@H]1[C@@H]([C@@H]([C@H](C(CO)O1)O[C@H]1[C@@H]([C@@H]([C@H](C(CO)O1)O)O[C@H]1[C@@H]([C@@H]([C@H](C(CO)O1)O[C@H]1[C@H]([C@@H]([C@H](C(C)O1)O)O)O)O[C@H]1[C@@H]([C@@H]([C@H](C(CO)O1)O)O)O[C@H]1[C@H]([C@@H]([C@H](C(C)O1)O)O)O)NC(=O)C)O)O)O
LMSP0504AI02	-4.4029	4.6277	-0.3785	[C@H]([C@@H](/C=C/CCCCCCCCCCCCC)O)(NC(=O)CCCCCCCCCCCCCCCCC)CO[C@H]1[C@@H]([C@@H]([C@H](C(CO)O1)O[C@H]1[C@@H]([C@@H]([C@H](C(CO)O1)O)O[C@H]1[C@@H]([C@@H]([C@H](C(CO)O1)O[C@H]1[C@H]([C@@H]([C@H](C(C)O1)O)O)O)O[C@H]1[C@@H]([C@@H]([C@H](C(CO)O1)O)O)O[C@H]1[C@H]([C@@H]([C@H](C(C)O1)O)O)O)NC(=O)C)O)O)O
LMSP0504AI03	-4.5702	4.5972	-0.4078	[C@H]([C@@H](/C=C/CCCCCCCCCCCCC)O)(NC(=O)CCCCCCCCCCCCCCCCCCC)CO[C@H]1[C@@H]([C@@H]([C@H](C(CO)O1)O[C@H]1[C@@H]([C@@H]([C@H](C(CO)O1)O)O[C@H]1[C@@H]([C@@H]([C@H](C(CO)O1)O[C@H]1[C@H]([C@@H]([C@H](C(C)O1)O)O)O)O[C@H]1[C@@H]([C@@H]([C@H](C(CO)O1)O)O)O[C@H]1[C@H]([C@@H]([C@H](C(C)O1)O)O)O)NC(=O)C)O)O)O
LMSP0504AI04	-4.6985	4.5379	-0.4308	[C@H]([C@@H](/C=C/CCCCCCCCCCCCC)O)(NC(=O)CCCCCCCCCCCCCCCCCCCCC)CO[C@H]1[C@@H]([C@@H]([C@H](C(CO)O1)O[C@H]1[C@@H]([C@@H]([C@H](C(CO)O1)O)O[C@H]1[C@@H]([C@@H]([C@H](C(CO)O1)O[C@H]1[C@H]([C@@H]([C@H](C(C)O1)O)O)O)O[C@H]1[C@@H]([C@@H]([C@H](C(CO)O1)O)O)O[C@H]1[C@H]([C@@H]([C@H](C(C)O1)O)O)O)NC(=O)C)O)O)O
LMSP0504AI05	-4.7861	4.4615	-0.4407	[C@H]([C@@H](/C=C/CCCCCCCCCCCCC)O)(NC(=O)CCCCCCCCCCCCCCCCCCCCCCC)CO[C@H]1[C@@H]([C@@H]([C@H](C(CO)O1)O[C@H]1[C@@H]([C@@H]([C@H](C(CO)O1)O)O[C@H]1[C@@H]([C@@H]([C@H](C(CO)O1)O[C@H]1[C@H]([C@@H]([C@H](C(C)O1)O)O)O)O[C@H]1[C@@H]([C@@H]([C@H](C(CO)O1)O)O)O[C@H]1[C@H]([C@@H]([C@H](C(C)O1)O)O)O)NC(=O)C)O)O)O
LMSP0504AI06	-4.7967	4.3558	-0.4341	[C@H]([C@@H](/C=C/CCCCCCCCCCCCC)O)(NC(=O)CCCCCCCCCCCCCCCCCCCCCCCCC)CO[C@H]1[C@@H]([C@@H]([C@H](C(CO)O1)O[C@H]1[C@@H]([C@@H]([C@H](C(CO)O1)O)O[C@H]1[C@@H]([C@@H]([C@H](C(CO)O1)O[C@H]1[C@H]([C@@H]([C@H](C(C)O1)O)O)O)O[C@H]1[C@@H]([C@@H]([C@H](C(CO)O1)O)O)O[C@H]1[C@H]([C@@H]([C@H](C(C)O1)O)O)O)NC(=O)C)O)O)O
LMSP0504AI07	-4.6967	4.367	-0.4397	[C@H]([C@@H](/C=C/CCCCCCCCCCCCC)O)(NC(=O)CCCCCCCCCCCCC/C=C\CCCCCCCC)CO[C@H]1[C@@H]([C@@H]([C@H](C(CO)O1)O[C@H]1[C@@H]([C@@H]([C@H](C(CO)O1)O)O[C@H]1[C@@H]([C@@H]([C@H](C(CO)O1)O[C@H]1[C@H]([C@@H]([C@H](C(C)O1)O)O)O)O[C@H]1[C@@H]([C@@H]([C@H](C(CO)O1)O)O)O[C@H]1[C@H]([C@@H]([C@H](C(C)O1)O)O)O)NC(=O)C)O)O)O
LMSP0504AI08	-4.6619	4.2428	-0.4296	[C@H]([C@@H](/C=C/CCCCCCCCCCCCC)O)(NC(=O)CCCCCCCCCCCCCCC/C=C\CCCCCCCC)CO[C@H]1[C@@H]([C@@H]([C@H](C(CO)O1)O[C@H]1[C@@H]([C@@H]([C@H](C(CO)O1)O)O[C@H]1[C@@H]([C@@H]([C@H](C(CO)O1)O[C@H]1[C@H]([C@@H]([C@H](C(C)O1)O)O)O)O[C@H]1[C@@H]([C@@H]([C@H](C(CO)O1)O)O)O[C@H]1[C@H]([C@@H]([C@H](C(C)O1)O)O)O)NC(=O)C)O)O)O
LMSP0504AJ01	-1.8828	6.603	1.4447	[C@H]([C@@H](/C=C/CCCCCCCCCCCCC)O)(NC(=O)CCCCCCCCCCCCCCC)CO[C@H]1[C@@H]([C@@H]([C@H](C(CO)O1)O[C@H]1[C@@H]([C@@H]([C@H](C(CO)O1)O)O[C@H]1[C@@H]([C@@H]([C@H](C(CO)O1)O)O[C@H]1[C@@H]([C@@H]([C@H](C(CO)O1)O)O[C@H]1[C@@H]([C@@H]([C@H](C(CO)O1)O)O)NC(=O)C)O)NC(=O)C)O)O)O
LMSP0504AJ02	-2.1214	6.6204	1.4209	[C@H]([C@@H](/C=C/CCCCCCCCCCCCC)O)(NC(=O)CCCCCCCCCCCCCCCCC)CO[C@H]1[C@@H]([C@@H]([C@H](C(CO)O1)O[C@H]1[C@@H]([C@@H]([C@H](C(CO)O1)O)O[C@H]1[C@@H]([C@@H]([C@H](C(CO)O1)O)O[C@H]1[C@@H]([C@@H]([C@H](C(CO)O1)O)O[C@H]1[C@@H]([C@@H]([C@H](C(CO)O1)O)O)NC(=O)C)O)NC(=O)C)O)O)O
LMSP0504AJ03	-2.3268	6.6049	1.3897	[C@H]([C@@H](/C=C/CCCCCCCCCCCCC)O)(NC(=O)CCCCCCCCCCCCCCCCCCC)CO[C@H]1[C@@H]([C@@H]([C@H](C(CO)O1)O[C@H]1[C@@H]([C@@H]([C@H](C(CO)O1)O)O[C@H]1[C@@H]([C@@H]([C@H](C(CO)O1)O)O[C@H]1[C@@H]([C@@H]([C@H](C(CO)O1)O)O[C@H]1[C@@H]([C@@H]([C@H](C(CO)O1)O)O)NC(=O)C)O)NC(=O)C)O)O)O
LMSP0504AJ04	-2.5086	6.5579	1.3447	[C@H]([C@@H](/C=C/CCCCCCCCCCCCC)O)(NC(=O)CCCCCCCCCCCCCCCCCCCCC)CO[C@H]1[C@@H]([C@@H]([C@H](C(CO)O1)O[C@H]1[C@@H]([C@@H]([C@H](C(CO)O1)O)O[C@H]1[C@@H]([C@@H]([C@H](C(CO)O1)O)O[C@H]1[C@@H]([C@@H]([C@H](C(CO)O1)O)O[C@H]1[C@@H]([C@@H]([C@H](C(CO)O1)O)O)NC(=O)C)O)NC(=O)C)O)O)O
LMSP0504AJ05	-2.6579	6.4864	1.2899	[C@H]([C@@H](/C=C/CCCCCCCCCCCCC)O)(NC(=O)CCCCCCCCCCCCCCCCCCCCCCC)CO[C@H]1[C@@H]([C@@H]([C@H](C(CO)O1)O[C@H]1[C@@H]([C@@H]([C@H](C(CO)O1)O)O[C@H]1[C@@H]([C@@H]([C@H](C(CO)O1)O)O[C@H]1[C@@H]([C@@H]([C@H](C(CO)O1)O)O[C@H]1[C@@H]([C@@H]([C@H](C(CO)O1)O)O)NC(=O)C)O)NC(=O)C)O)O)O
LMSP0504AJ06	-2.7407	6.3784	1.2347	[C@H]([C@@H](/C=C/CCCCCCCCCCCCC)O)(NC(=O)CCCCCCCCCCCCCCCCCCCCCCCCC)CO[C@H]1[C@@H]([C@@H]([C@H](C(CO)O1)O[C@H]1[C@@H]([C@@H]([C@H](C(CO)O1)O)O[C@H]1[C@@H]([C@@H]([C@H](C(CO)O1)O)O[C@H]1[C@@H]([C@@H]([C@H](C(CO)O1)O)O[C@H]1[C@@H]([C@@H]([C@H](C(CO)O1)O)O)NC(=O)C)O)NC(=O)C)O)O)O
LMSP0504AJ07	-2.6126	6.3748	1.2348	[C@H]([C@@H](/C=C/CCCCCCCCCCCCC)O)(NC(=O)CCCCCCCCCCCCC/C=C\CCCCCCCC)CO[C@H]1[C@@H]([C@@H]([C@H](C(CO)O1)O[C@H]1[C@@H]([C@@H]([C@H](C(CO)O1)O)O[C@H]1[C@@H]([C@@H]([C@H](C(CO)O1)O)O[C@H]1[C@@H]([C@@H]([C@H](C(CO)O1)O)O[C@H]1[C@@H]([C@@H]([C@H](C(CO)O1)O)O)NC(=O)C)O)NC(=O)C)O)O)O
LMSP0504AJ08	-2.6615	6.2596	1.1796	[C@H]([C@@H](/C=C/CCCCCCCCCCCCC)O)(NC(=O)CCCCCCCCCCCCCCC/C=C\CCCCCCCC)CO[C@H]1[C@@H]([C@@H]([C@H](C(CO)O1)O[C@H]1[C@@H]([C@@H]([C@H](C(CO)O1)O)O[C@H]1[C@@H]([C@@H]([C@H](C(CO)O1)O)O[C@H]1[C@@H]([C@@H]([C@H](C(CO)O1)O)O[C@H]1[C@@H]([C@@H]([C@H](C(CO)O1)O)O)NC(=O)C)O)NC(=O)C)O)O)O
LMSP0504AK01	-4.985	4.442	-0.5255	[C@H]([C@@H](/C=C/CCCCCCCCCCCCC)O)(NC(=O)CCCCCCCCCCCCCCC)CO[C@H]1[C@@H]([C@@H]([C@H](C(CO)O1)O[C@H]1[C@@H]([C@@H]([C@H](C(CO)O1)O)O[C@H]1[C@@H]([C@@H]([C@H](C(CO)O1)O)O[C@H]1[C@@H]([C@@H]([C@H](C(CO)O1)O)O[C@H]1[C@@H]([C@@H]([C@H](C(CO)O1)O[C@H]1[C@H]([C@@H]([C@H](C(C)O1)O)O)O)O)NC(=O)C)O)NC(=O)C)O)O)O
LMSP0504AK02	-5.1891	4.4236	-0.5781	[C@H]([C@@H](/C=C/CCCCCCCCCCCCC)O)(NC(=O)CCCCCCCCCCCCCCCCC)CO[C@H]1[C@@H]([C@@H]([C@H](C(CO)O1)O[C@H]1[C@@H]([C@@H]([C@H](C(CO)O1)O)O[C@H]1[C@@H]([C@@H]([C@H](C(CO)O1)O)O[C@H]1[C@@H]([C@@H]([C@H](C(CO)O1)O)O[C@H]1[C@@H]([C@@H]([C@H](C(CO)O1)O[C@H]1[C@H]([C@@H]([C@H](C(C)O1)O)O)O)O)NC(=O)C)O)NC(=O)C)O)O)O
LMSP0504AK03	-5.346	4.3805	-0.6191	[C@H]([C@@H](/C=C/CCCCCCCCCCCCC)O)(NC(=O)CCCCCCCCCCCCCCCCCCC)CO[C@H]1[C@@H]([C@@H]([C@H](C(CO)O1)O[C@H]1[C@@H]([C@@H]([C@H](C(CO)O1)O)O[C@H]1[C@@H]([C@@H]([C@H](C(CO)O1)O)O[C@H]1[C@@H]([C@@H]([C@H](C(CO)O1)O)O[C@H]1[C@@H]([C@@H]([C@H](C(CO)O1)O[C@H]1[C@H]([C@@H]([C@H](C(C)O1)O)O)O)O)NC(=O)C)O)NC(=O)C)O)O)O
LMSP0504AK04	-5.4664	4.3113	-0.6511	[C@H]([C@@H](/C=C/CCCCCCCCCCCCC)O)(NC(=O)CCCCCCCCCCCCCCCCCCCCC)CO[C@H]1[C@@H]([C@@H]([C@H](C(CO)O1)O[C@H]1[C@@H]([C@@H]([C@H](C(CO)O1)O)O[C@H]1[C@@H]([C@@H]([C@H](C(CO)O1)O)O[C@H]1[C@@H]([C@@H]([C@H](C(CO)O1)O)O[C@H]1[C@@H]([C@@H]([C@H](C(CO)O1)O[C@H]1[C@H]([C@@H]([C@H](C(C)O1)O)O)O)O)NC(=O)C)O)NC(=O)C)O)O)O
LMSP0504AK05	-5.5495	4.2281	-0.6706	[C@H]([C@@H](/C=C/CCCCCCCCCCCCC)O)(NC(=O)CCCCCCCCCCCCCCCCCCCCCCC)CO[C@H]1[C@@H]([C@@H]([C@H](C(CO)O1)O[C@H]1[C@@H]([C@@H]([C@H](C(CO)O1)O)O[C@H]1[C@@H]([C@@H]([C@H](C(CO)O1)O)O[C@H]1[C@@H]([C@@H]([C@H](C(CO)O1)O)O[C@H]1[C@@H]([C@@H]([C@H](C(CO)O1)O[C@H]1[C@H]([C@@H]([C@H](C(C)O1)O)O)O)O)NC(=O)C)O)NC(=O)C)O)O)O
LMSP0504AK06	-5.5549	4.1188	-0.6723	[C@H]([C@@H](/C=C/CCCCCCCCCCCCC)O)(NC(=O)CCCCCCCCCCCCCCCCCCCCCCCCC)CO[C@H]1[C@@H]([C@@H]([C@H](C(CO)O1)O[C@H]1[C@@H]([C@@H]([C@H](C(CO)O1)O)O[C@H]1[C@@H]([C@@H]([C@H](C(CO)O1)O)O[C@H]1[C@@H]([C@@H]([C@H](C(CO)O1)O)O[C@H]1[C@@H]([C@@H]([C@H](C(CO)O1)O[C@H]1[C@H]([C@@H]([C@H](C(C)O1)O)O)O)O)NC(=O)C)O)NC(=O)C)O)O)O
LMSP0504AK07	-5.4567	4.1298	-0.6794	[C@H]([C@@H](/C=C/CCCCCCCCCCCCC)O)(NC(=O)CCCCCCCCCCCCC/C=C\CCCCCCCC)CO[C@H]1[C@@H]([C@@H]([C@H](C(CO)O1)O[C@H]1[C@@H]([C@@H]([C@H](C(CO)O1)O)O[C@H]1[C@@H]([C@@H]([C@H](C(CO)O1)O)O[C@H]1[C@@H]([C@@H]([C@H](C(CO)O1)O)O[C@H]1[C@@H]([C@@H]([C@H](C(CO)O1)O[C@H]1[C@H]([C@@H]([C@H](C(C)O1)O)O)O)O)NC(=O)C)O)NC(=O)C)O)O)O
LMSP0504AK08	-5.4191	4.0067	-0.6689	[C@H]([C@@H](/C=C/CCCCCCCCCCCCC)O)(NC(=O)CCCCCCCCCCCCCCC/C=C\CCCCCCCC)CO[C@H]1[C@@H]([C@@H]([C@H](C(CO)O1)O[C@H]1[C@@H]([C@@H]([C@H](C(CO)O1)O)O[C@H]1[C@@H]([C@@H]([C@H](C(CO)O1)O)O[C@H]1[C@@H]([C@@H]([C@H](C(CO)O1)O)O[C@H]1[C@@H]([C@@H]([C@H](C(CO)O1)O[C@H]1[C@H]([C@@H]([C@H](C(C)O1)O)O)O)O)NC(=O)C)O)NC(=O)C)O)O)O
LMSP0504AL01	-5.1723	4.5152	-0.5248	[C@H]([C@@H](/C=C/CCCCCCCCCCCCC)O)(NC(=O)CCCCCCCCCCCCCCC)CO[C@H]1[C@@H]([C@@H]([C@H](C(CO)O1)O[C@H]1[C@@H]([C@@H]([C@H](C(CO)O1)O)O[C@H]1[C@@H]([C@@H]([C@H](C(CO)O1)O)O[C@H]1[C@@H]([C@@H]([C@H](C(CO)O1)O)O[C@H]1[C@@H]([C@@H]([C@H](C(CO)O1)O)O[C@H]1[C@@H]([C@@H]([C@H](C(CO)O1)O)O)O)NC(=O)C)O)NC(=O)C)O)O)O
LMSP0504AL02	-5.3651	4.4776	-0.5987	[C@H]([C@@H](/C=C/CCCCCCCCCCCCC)O)(NC(=O)CCCCCCCCCCCCCCCCC)CO[C@H]1[C@@H]([C@@H]([C@H](C(CO)O1)O[C@H]1[C@@H]([C@@H]([C@H](C(CO)O1)O)O[C@H]1[C@@H]([C@@H]([C@H](C(CO)O1)O)O[C@H]1[C@@H]([C@@H]([C@H](C(CO)O1)O)O[C@H]1[C@@H]([C@@H]([C@H](C(CO)O1)O)O[C@H]1[C@@H]([C@@H]([C@H](C(CO)O1)O)O)O)NC(=O)C)O)NC(=O)C)O)O)O
LMSP0504AL03	-5.5129	4.4186	-0.6587	[C@H]([C@@H](/C=C/CCCCCCCCCCCCC)O)(NC(=O)CCCCCCCCCCCCCCCCCCC)CO[C@H]1[C@@H]([C@@H]([C@H](C(CO)O1)O[C@H]1[C@@H]([C@@H]([C@H](C(CO)O1)O)O[C@H]1[C@@H]([C@@H]([C@H](C(CO)O1)O)O[C@H]1[C@@H]([C@@H]([C@H](C(CO)O1)O)O[C@H]1[C@@H]([C@@H]([C@H](C(CO)O1)O)O[C@H]1[C@@H]([C@@H]([C@H](C(CO)O1)O)O)O)NC(=O)C)O)NC(=O)C)O)O)O
LMSP0504AL04	-5.6245	4.3315	-0.7121	[C@H]([C@@H](/C=C/CCCCCCCCCCCCC)O)(NC(=O)CCCCCCCCCCCCCCCCCCCCC)CO[C@H]1[C@@H]([C@@H]([C@H](C(CO)O1)O[C@H]1[C@@H]([C@@H]([C@H](C(CO)O1)O)O[C@H]1[C@@H]([C@@H]([C@H](C(CO)O1)O)O[C@H]1[C@@H]([C@@H]([C@H](C(CO)O1)O)O[C@H]1[C@@H]([C@@H]([C@H](C(CO)O1)O)O[C@H]1[C@@H]([C@@H]([C@H](C(CO)O1)O)O)O)NC(=O)C)O)NC(=O)C)O)O)O
LMSP0504AL05	-5.6963	4.2264	-0.7555	[C@H]([C@@H](/C=C/CCCCCCCCCCCCC)O)(NC(=O)CCCCCCCCCCCCCCCCCCCCCCC)CO[C@H]1[C@@H]([C@@H]([C@H](C(CO)O1)O[C@H]1[C@@H]([C@@H]([C@H](C(CO)O1)O)O[C@H]1[C@@H]([C@@H]([C@H](C(CO)O1)O)O[C@H]1[C@@H]([C@@H]([C@H](C(CO)O1)O)O[C@H]1[C@@H]([C@@H]([C@H](C(CO)O1)O)O[C@H]1[C@@H]([C@@H]([C@H](C(CO)O1)O)O)O)NC(=O)C)O)NC(=O)C)O)O)O
LMSP0504AL06	-5.6952	4.1046	-0.7765	[C@H]([C@@H](/C=C/CCCCCCCCCCCCC)O)(NC(=O)CCCCCCCCCCCCCCCCCCCCCCCCC)CO[C@H]1[C@@H]([C@@H]([C@H](C(CO)O1)O[C@H]1[C@@H]([C@@H]([C@H](C(CO)O1)O)O[C@H]1[C@@H]([C@@H]([C@H](C(CO)O1)O)O[C@H]1[C@@H]([C@@H]([C@H](C(CO)O1)O)O[C@H]1[C@@H]([C@@H]([C@H](C(CO)O1)O)O[C@H]1[C@@H]([C@@H]([C@H](C(CO)O1)O)O)O)NC(=O)C)O)NC(=O)C)O)O)O
LMSP0504AL07	-5.596	4.1132	-0.7825	[C@H]([C@@H](/C=C/CCCCCCCCCCCCC)O)(NC(=O)CCCCCCCCCCCCC/C=C\CCCCCCCC)CO[C@H]1[C@@H]([C@@H]([C@H](C(CO)O1)O[C@H]1[C@@H]([C@@H]([C@H](C(CO)O1)O)O[C@H]1[C@@H]([C@@H]([C@H](C(CO)O1)O)O[C@H]1[C@@H]([C@@H]([C@H](C(CO)O1)O)O[C@H]1[C@@H]([C@@H]([C@H](C(CO)O1)O)O[C@H]1[C@@H]([C@@H]([C@H](C(CO)O1)O)O)O)NC(=O)C)O)NC(=O)C)O)O)O
LMSP0504AL08	-5.5601	3.9904	-0.781	[C@H]([C@@H](/C=C/CCCCCCCCCCCCC)O)(NC(=O)CCCCCCCCCCCCCCC/C=C\CCCCCCCC)CO[C@H]1[C@@H]([C@@H]([C@H](C(CO)O1)O[C@H]1[C@@H]([C@@H]([C@H](C(CO)O1)O)O[C@H]1[C@@H]([C@@H]([C@H](C(CO)O1)O)O[C@H]1[C@@H]([C@@H]([C@H](C(CO)O1)O)O[C@H]1[C@@H]([C@@H]([C@H](C(CO)O1)O)O[C@H]1[C@@H]([C@@H]([C@H](C(CO)O1)O)O)O)NC(=O)C)O)NC(=O)C)O)O)O
LMSP0504AM01	-6.2144	1.3572	-1.3928	[C@H]([C@@H](/C=C/CCCCCCCCCCCCC)O)(NC(=O)CCCCCCCCCCCCCCC)CO[C@H]1[C@@H]([C@@H]([C@H](C(CO)O1)O[C@H]1[C@@H]([C@@H]([C@H](C(CO)O1)O)O[C@H]1[C@@H]([C@@H]([C@H](C(CO)O1)O)O[C@H]1[C@@H]([C@@H]([C@H](C(CO)O1)O)O[C@H]1[C@@H]([C@@H]([C@H](C(CO)O1)O[C@H]1[C@H]([C@@H]([C@H](C(C)O1)O)O)O)O[C@H]1[C@@H]([C@@H]([C@H](C(CO)O1)O)O)O)NC(=O)C)O)NC(=O)C)O)O)O
LMSP0504AM02	-6.3769	1.2947	-1.4663	[C@H]([C@@H](/C=C/CCCCCCCCCCCCC)O)(NC(=O)CCCCCCCCCCCCCCCCC)CO[C@H]1[C@@H]([C@@H]([C@H](C(CO)O1)O[C@H]1[C@@H]([C@@H]([C@H](C(CO)O1)O)O[C@H]1[C@@H]([C@@H]([C@H](C(CO)O1)O)O[C@H]1[C@@H]([C@@H]([C@H](C(CO)O1)O)O[C@H]1[C@@H]([C@@H]([C@H](C(CO)O1)O[C@H]1[C@H]([C@@H]([C@H](C(C)O1)O)O)O)O[C@H]1[C@@H]([C@@H]([C@H](C(CO)O1)O)O)O)NC(=O)C)O)NC(=O)C)O)O)O
LMSP0504AM03	-6.4932	1.2274	-1.5246	[C@H]([C@@H](/C=C/CCCCCCCCCCCCC)O)(NC(=O)CCCCCCCCCCCCCCCCCCC)CO[C@H]1[C@@H]([C@@H]([C@H](C(CO)O1)O[C@H]1[C@@H]([C@@H]([C@H](C(CO)O1)O)O[C@H]1[C@@H]([C@@H]([C@H](C(CO)O1)O)O[C@H]1[C@@H]([C@@H]([C@H](C(CO)O1)O)O[C@H]1[C@@H]([C@@H]([C@H](C(CO)O1)O[C@H]1[C@H]([C@@H]([C@H](C(C)O1)O)O)O)O[C@H]1[C@@H]([C@@H]([C@H](C(CO)O1)O)O)O)NC(=O)C)O)NC(=O)C)O)O)O
LMSP0504AM04	-6.5681	1.1457	-1.5676	[C@H]([C@@H](/C=C/CCCCCCCCCCCCC)O)(NC(=O)CCCCCCCCCCCCCCCCCCCCC)CO[C@H]1[C@@H]([C@@H]([C@H](C(CO)O1)O[C@H]1[C@@H]([C@@H]([C@H](C(CO)O1)O)O[C@H]1[C@@H]([C@@H]([C@H](C(CO)O1)O)O[C@H]1[C@@H]([C@@H]([C@H](C(CO)O1)O)O[C@H]1[C@@H]([C@@H]([C@H](C(CO)O1)O[C@H]1[C@H]([C@@H]([C@H](C(C)O1)O)O)O)O[C@H]1[C@@H]([C@@H]([C@H](C(CO)O1)O)O)O)NC(=O)C)O)NC(=O)C)O)O)O
LMSP0504AM05	-6.6023	1.059	-1.5951	[C@H]([C@@H](/C=C/CCCCCCCCCCCCC)O)(NC(=O)CCCCCCCCCCCCCCCCCCCCCCC)CO[C@H]1[C@@H]([C@@H]([C@H](C(CO)O1)O[C@H]1[C@@H]([C@@H]([C@H](C(CO)O1)O)O[C@H]1[C@@H]([C@@H]([C@H](C(CO)O1)O)O[C@H]1[C@@H]([C@@H]([C@H](C(CO)O1)O)O[C@H]1[C@@H]([C@@H]([C@H](C(CO)O1)O[C@H]1[C@H]([C@@H]([C@H](C(C)O1)O)O)O)O[C@H]1[C@@H]([C@@H]([C@H](C(CO)O1)O)O)O)NC(=O)C)O)NC(=O)C)O)O)O
LMSP0504AM06	-6.5619	0.9693	-1.5922	[C@H]([C@@H](/C=C/CCCCCCCCCCCCC)O)(NC(=O)CCCCCCCCCCCCCCCCCCCCCCCCC)CO[C@H]1[C@@H]([C@@H]([C@H](C(CO)O1)O[C@H]1[C@@H]([C@@H]([C@H](C(CO)O1)O)O[C@H]1[C@@H]([C@@H]([C@H](C(CO)O1)O)O[C@H]1[C@@H]([C@@H]([C@H](C(CO)O1)O)O[C@H]1[C@@H]([C@@H]([C@H](C(CO)O1)O[C@H]1[C@H]([C@@H]([C@H](C(C)O1)O)O)O)O[C@H]1[C@@H]([C@@H]([C@H](C(CO)O1)O)O)O)NC(=O)C)O)NC(=O)C)O)O)O
LMSP0504AM07	-6.4868	0.9827	-1.6042	[C@H]([C@@H](/C=C/CCCCCCCCCCCCC)O)(NC(=O)CCCCCCCCCCCCC/C=C\CCCCCCCC)CO[C@H]1[C@@H]([C@@H]([C@H](C(CO)O1)O[C@H]1[C@@H]([C@@H]([C@H](C(CO)O1)O)O[C@H]1[C@@H]([C@@H]([C@H](C(CO)O1)O)O[C@H]1[C@@H]([C@@H]([C@H](C(CO)O1)O)O[C@H]1[C@@H]([C@@H]([C@H](C(CO)O1)O[C@H]1[C@H]([C@@H]([C@H](C(C)O1)O)O)O)O[C@H]1[C@@H]([C@@H]([C@H](C(CO)O1)O)O)O)NC(=O)C)O)NC(=O)C)O)O)O
LMSP0504AM08	-6.407	0.8967	-1.5678	[C@H]([C@@H](/C=C/CCCCCCCCCCCCC)O)(NC(=O)CCCCCCCCCCCCCCC/C=C\CCCCCCCC)CO[C@H]1[C@@H]([C@@H]([C@H](C(CO)O1)O[C@H]1[C@@H]([C@@H]([C@H](C(CO)O1)O)O[C@H]1[C@@H]([C@@H]([C@H](C(CO)O1)O)O[C@H]1[C@@H]([C@@H]([C@H](C(CO)O1)O)O[C@H]1[C@@H]([C@@H]([C@H](C(CO)O1)O[C@H]1[C@H]([C@@H]([C@H](C(C)O1)O)O)O)O[C@H]1[C@@H]([C@@H]([C@H](C(CO)O1)O)O)O)NC(=O)C)O)NC(=O)C)O)O)O
LMSP0504AN01	-6.3774	1.3885	-1.4373	[C@H]([C@@H](/C=C/CCCCCCCCCCCCC)O)(NC(=O)CCCCCCCCCCCCCCC)CO[C@H]1[C@@H]([C@@H]([C@H](C(CO)O1)O[C@H]1[C@@H]([C@@H]([C@H](C(CO)O1)O)O[C@H]1[C@@H]([C@@H]([C@H](C(CO)O1)O)O[C@H]1[C@@H]([C@@H]([C@H](C(CO)O1)O)O[C@H]1[C@@H]([C@@H]([C@H](C(CO)O1)O)O[C@H]1[C@@H]([C@@H]([C@H](C(CO)O1)O)O)O[C@H]1[C@H]([C@@H]([C@H](C(C)O1)O)O)O)NC(=O)C)O)NC(=O)C)O)O)O
LMSP0504AN02	-6.5313	1.3146	-1.5113	[C@H]([C@@H](/C=C/CCCCCCCCCCCCC)O)(NC(=O)CCCCCCCCCCCCCCCCC)CO[C@H]1[C@@H]([C@@H]([C@H](C(CO)O1)O[C@H]1[C@@H]([C@@H]([C@H](C(CO)O1)O)O[C@H]1[C@@H]([C@@H]([C@H](C(CO)O1)O)O[C@H]1[C@@H]([C@@H]([C@H](C(CO)O1)O)O[C@H]1[C@@H]([C@@H]([C@H](C(CO)O1)O)O[C@H]1[C@@H]([C@@H]([C@H](C(CO)O1)O)O)O[C@H]1[C@H]([C@@H]([C@H](C(C)O1)O)O)O)NC(=O)C)O)NC(=O)C)O)O)O
LMSP0504AN03	-6.6402	1.235	-1.5687	[C@H]([C@@H](/C=C/CCCCCCCCCCCCC)O)(NC(=O)CCCCCCCCCCCCCCCCCCC)CO[C@H]1[C@@H]([C@@H]([C@H](C(CO)O1)O[C@H]1[C@@H]([C@@H]([C@H](C(CO)O1)O)O[C@H]1[C@@H]([C@@H]([C@H](C(CO)O1)O)O[C@H]1[C@@H]([C@@H]([C@H](C(CO)O1)O)O[C@H]1[C@@H]([C@@H]([C@H](C(CO)O1)O)O[C@H]1[C@@H]([C@@H]([C@H](C(CO)O1)O)O)O[C@H]1[C@H]([C@@H]([C@H](C(C)O1)O)O)O)NC(=O)C)O)NC(=O)C)O)O)O
LMSP0504AN04	-6.7105	1.1417	-1.6101	[C@H]([C@@H](/C=C/CCCCCCCCCCCCC)O)(NC(=O)CCCCCCCCCCCCCCCCCCCCC)CO[C@H]1[C@@H]([C@@H]([C@H](C(CO)O1)O[C@H]1[C@@H]([C@@H]([C@H](C(CO)O1)O)O[C@H]1[C@@H]([C@@H]([C@H](C(CO)O1)O)O[C@H]1[C@@H]([C@@H]([C@H](C(CO)O1)O)O[C@H]1[C@@H]([C@@H]([C@H](C(CO)O1)O)O[C@H]1[C@@H]([C@@H]([C@H](C(CO)O1)O)O)O[C@H]1[C@H]([C@@H]([C@H](C(C)O1)O)O)O)NC(=O)C)O)NC(=O)C)O)O)O
LMSP0504AN05	-6.742	1.0432	-1.6359	[C@H]([C@@H](/C=C/CCCCCCCCCCCCC)O)(NC(=O)CCCCCCCCCCCCCCCCCCCCCCC)CO[C@H]1[C@@H]([C@@H]([C@H](C(CO)O1)O[C@H]1[C@@H]([C@@H]([C@H](C(CO)O1)O)O[C@H]1[C@@H]([C@@H]([C@H](C(CO)O1)O)O[C@H]1[C@@H]([C@@H]([C@H](C(CO)O1)O)O[C@H]1[C@@H]([C@@H]([C@H](C(CO)O1)O)O[C@H]1[C@@H]([C@@H]([C@H](C(CO)O1)O)O)O[C@H]1[C@H]([C@@H]([C@H](C(C)O1)O)O)O)NC(=O)C)O)NC(=O)C)O)O)O
LMSP0504AN06	-6.7028	0.944	-1.6328	[C@H]([C@@H](/C=C/CCCCCCCCCCCCC)O)(NC(=O)CCCCCCCCCCCCCCCCCCCCCCCCC)CO[C@H]1[C@@H]([C@@H]([C@H](C(CO)O1)O[C@H]1[C@@H]([C@@H]([C@H](C(CO)O1)O)O[C@H]1[C@@H]([C@@H]([C@H](C(CO)O1)O)O[C@H]1[C@@H]([C@@H]([C@H](C(CO)O1)O)O[C@H]1[C@@H]([C@@H]([C@H](C(CO)O1)O)O[C@H]1[C@@H]([C@@H]([C@H](C(CO)O1)O)O)O[C@H]1[C@H]([C@@H]([C@H](C(C)O1)O)O)O)NC(=O)C)O)NC(=O)C)O)O)O
LMSP0504AN07	-6.6256	0.9584	-1.6447	[C@H]([C@@H](/C=C/CCCCCCCCCCCCC)O)(NC(=O)CCCCCCCCCCCCC/C=C\CCCCCCCC)CO[C@H]1[C@@H]([C@@H]([C@H](C(CO)O1)O[C@H]1[C@@H]([C@@H]([C@H](C(CO)O1)O)O[C@H]1[C@@H]([C@@H]([C@H](C(CO)O1)O)O[C@H]1[C@@H]([C@@H]([C@H](C(CO)O1)O)O[C@H]1[C@@H]([C@@H]([C@H](C(CO)O1)O)O[C@H]1[C@@H]([C@@H]([C@H](C(CO)O1)O)O)O[C@H]1[C@H]([C@@H]([C@H](C(C)O1)O)O)O)NC(=O)C)O)NC(=O)C)O)O)O
LMSP0504AN08	-6.5501	0.8663	-1.6085	[C@H]([C@@H](/C=C/CCCCCCCCCCCCC)O)(NC(=O)CCCCCCCCCCCCCCC/C=C\CCCCCCCC)CO[C@H]1[C@@H]([C@@H]([C@H](C(CO)O1)O[C@H]1[C@@H]([C@@H]([C@H](C(CO)O1)O)O[C@H]1[C@@H]([C@@H]([C@H](C(CO)O1)O)O[C@H]1[C@@H]([C@@H]([C@H](C(CO)O1)O)O[C@H]1[C@@H]([C@@H]([C@H](C(CO)O1)O)O[C@H]1[C@@H]([C@@H]([C@H](C(CO)O1)O)O)O[C@H]1[C@H]([C@@H]([C@H](C(C)O1)O)O)O)NC(=O)C)O)NC(=O)C)O)O)O
LMSP0504AO01	-6.3886	0.882	-1.4143	[C@H]([C@@H](/C=C/CCCCCCCCCCCCC)O)(NC(=O)CCCCCCCCCCCCCCC)CO[C@H]1[C@@H]([C@@H]([C@H](C(CO)O1)O[C@H]1[C@@H]([C@@H]([C@H](C(CO)O1)O)O[C@H]1[C@@H]([C@@H]([C@H](C(CO)O1)O)O[C@H]1[C@@H]([C@@H]([C@H](C(CO)O1)O)O[C@H]1[C@@H]([C@@H]([C@H](C(CO)O1)O)O[C@H]1[C@@H]([C@@H]([C@H](C(CO)O1)O)O[C@H]1[C@@H]([C@@H]([C@H](C(CO)O1)O)O)NC(=O)C)O)NC(=O)C)O)NC(=O)C)O)O)O
LMSP0504AO02	-6.5323	0.7956	-1.4966	[C@H]([C@@H](/C=C/CCCCCCCCCCCCC)O)(NC(=O)CCCCCCCCCCCCCCCCC)CO[C@H]1[C@@H]([C@@H]([C@H](C(CO)O1)O[C@H]1[C@@H]([C@@H]([C@H](C(CO)O1)O)O[C@H]1[C@@H]([C@@H]([C@H](C(CO)O1)O)O[C@H]1[C@@H]([C@@H]([C@H](C(CO)O1)O)O[C@H]1[C@@H]([C@@H]([C@H](C(CO)O1)O)O[C@H]1[C@@H]([C@@H]([C@H](C(CO)O1)O)O[C@H]1[C@@H]([C@@H]([C@H](C(CO)O1)O)O)NC(=O)C)O)NC(=O)C)O)NC(=O)C)O)O)O
LMSP0504AO03	-6.6316	0.7084	-1.5594	[C@H]([C@@H](/C=C/CCCCCCCCCCCCC)O)(NC(=O)CCCCCCCCCCCCCCCCCCC)CO[C@H]1[C@@H]([C@@H]([C@H](C(CO)O1)O[C@H]1[C@@H]([C@@H]([C@H](C(CO)O1)O)O[C@H]1[C@@H]([C@@H]([C@H](C(CO)O1)O)O[C@H]1[C@@H]([C@@H]([C@H](C(CO)O1)O)O[C@H]1[C@@H]([C@@H]([C@H](C(CO)O1)O)O[C@H]1[C@@H]([C@@H]([C@H](C(CO)O1)O)O[C@H]1[C@@H]([C@@H]([C@H](C(CO)O1)O)O)NC(=O)C)O)NC(=O)C)O)NC(=O)C)O)O)O
LMSP0504AO04	-6.6878	0.6104	-1.6023	[C@H]([C@@H](/C=C/CCCCCCCCCCCCC)O)(NC(=O)CCCCCCCCCCCCCCCCCCCCC)CO[C@H]1[C@@H]([C@@H]([C@H](C(CO)O1)O[C@H]1[C@@H]([C@@H]([C@H](C(CO)O1)O)O[C@H]1[C@@H]([C@@H]([C@H](C(CO)O1)O)O[C@H]1[C@@H]([C@@H]([C@H](C(CO)O1)O)O[C@H]1[C@@H]([C@@H]([C@H](C(CO)O1)O)O[C@H]1[C@@H]([C@@H]([C@H](C(CO)O1)O)O[C@H]1[C@@H]([C@@H]([C@H](C(CO)O1)O)O)NC(=O)C)O)NC(=O)C)O)NC(=O)C)O)O)O
LMSP0504AO05	-6.7032	0.5095	-1.6271	[C@H]([C@@H](/C=C/CCCCCCCCCCCCC)O)(NC(=O)CCCCCCCCCCCCCCCCCCCCCCC)CO[C@H]1[C@@H]([C@@H]([C@H](C(CO)O1)O[C@H]1[C@@H]([C@@H]([C@H](C(CO)O1)O)O[C@H]1[C@@H]([C@@H]([C@H](C(CO)O1)O)O[C@H]1[C@@H]([C@@H]([C@H](C(CO)O1)O)O[C@H]1[C@@H]([C@@H]([C@H](C(CO)O1)O)O[C@H]1[C@@H]([C@@H]([C@H](C(CO)O1)O)O[C@H]1[C@@H]([C@@H]([C@H](C(CO)O1)O)O)NC(=O)C)O)NC(=O)C)O)NC(=O)C)O)O)O
LMSP0504AO06	-6.6505	0.4142	-1.6223	[C@H]([C@@H](/C=C/CCCCCCCCCCCCC)O)(NC(=O)CCCCCCCCCCCCCCCCCCCCCCCCC)CO[C@H]1[C@@H]([C@@H]([C@H](C(CO)O1)O[C@H]1[C@@H]([C@@H]([C@H](C(CO)O1)O)O[C@H]1[C@@H]([C@@H]([C@H](C(CO)O1)O)O[C@H]1[C@@H]([C@@H]([C@H](C(CO)O1)O)O[C@H]1[C@@H]([C@@H]([C@H](C(CO)O1)O)O[C@H]1[C@@H]([C@@H]([C@H](C(CO)O1)O)O[C@H]1[C@@H]([C@@H]([C@H](C(CO)O1)O)O)NC(=O)C)O)NC(=O)C)O)NC(=O)C)O)O)O
LMSP0504AO07	-6.5786	0.4275	-1.6353	[C@H]([C@@H](/C=C/CCCCCCCCCCCCC)O)(NC(=O)CCCCCCCCCCCCC/C=C\CCCCCCCC)CO[C@H]1[C@@H]([C@@H]([C@H](C(CO)O1)O[C@H]1[C@@H]([C@@H]([C@H](C(CO)O1)O)O[C@H]1[C@@H]([C@@H]([C@H](C(CO)O1)O)O[C@H]1[C@@H]([C@@H]([C@H](C(CO)O1)O)O[C@H]1[C@@H]([C@@H]([C@H](C(CO)O1)O)O[C@H]1[C@@H]([C@@H]([C@H](C(CO)O1)O)O[C@H]1[C@@H]([C@@H]([C@H](C(CO)O1)O)O)NC(=O)C)O)NC(=O)C)O)NC(=O)C)O)O)O
LMSP0504AO08	-6.4921	0.3434	-1.5972	[C@H]([C@@H](/C=C/CCCCCCCCCCCCC)O)(NC(=O)CCCCCCCCCCCCCCC/C=C\CCCCCCCC)CO[C@H]1[C@@H]([C@@H]([C@H](C(CO)O1)O[C@H]1[C@@H]([C@@H]([C@H](C(CO)O1)O)O[C@H]1[C@@H]([C@@H]([C@H](C(CO)O1)O)O[C@H]1[C@@H]([C@@H]([C@H](C(CO)O1)O)O[C@H]1[C@@H]([C@@H]([C@H](C(CO)O1)O)O[C@H]1[C@@H]([C@@H]([C@H](C(CO)O1)O)O[C@H]1[C@@H]([C@@H]([C@H](C(CO)O1)O)O)NC(=O)C)O)NC(=O)C)O)NC(=O)C)O)O)O
LMSP0504AP01	-6.0017	-1.9641	-1.0865	[C@H]([C@@H](/C=C/CCCCCCCCCCCCC)O)(NC(=O)CCCCCCCCCCCCCCC)CO[C@H]1[C@@H]([C@@H]([C@H](C(CO)O1)O[C@H]1[C@@H]([C@@H]([C@H](C(CO)O1)O)O[C@H]1[C@@H]([C@@H]([C@H](C(CO)O1)O)O[C@H]1[C@@H]([C@@H]([C@H](C(CO)O1)O)O[C@H]1[C@@H]([C@@H]([C@H](C(CO)O1)O)O[C@H]1[C@@H]([C@@H]([C@H](C(CO)O1)O)O[C@H]1[C@@H]([C@@H]([C@H](C(CO)O1)O)O)NC(=O)C)O[C@H]1[C@H]([C@@H]([C@H](C(C)O1)O)O)O)NC(=O)C)O)NC(=O)C)O)O)O
LMSP0504AP02	-6.093	-2.0746	-1.131	[C@H]([C@@H](/C=C/CCCCCCCCCCCCC)O)(NC(=O)CCCCCCCCCCCCCCCCC)CO[C@H]1[C@@H]([C@@H]([C@H](C(CO)O1)O[C@H]1[C@@H]([C@@H]([C@H](C(CO)O1)O)O[C@H]1[C@@H]([C@@H]([C@H](C(CO)O1)O)O[C@H]1[C@@H]([C@@H]([C@H](C(CO)O1)O)O[C@H]1[C@@H]([C@@H]([C@H](C(CO)O1)O)O[C@H]1[C@@H]([C@@H]([C@H](C(CO)O1)O)O[C@H]1[C@@H]([C@@H]([C@H](C(CO)O1)O)O)NC(=O)C)O[C@H]1[C@H]([C@@H]([C@H](C(C)O1)O)O)O)NC(=O)C)O)NC(=O)C)O)O)O
LMSP0504AP03	-6.149	-2.174	-1.1685	[C@H]([C@@H](/C=C/CCCCCCCCCCCCC)O)(NC(=O)CCCCCCCCCCCCCCCCCCC)CO[C@H]1[C@@H]([C@@H]([C@H](C(CO)O1)O[C@H]1[C@@H]([C@@H]([C@H](C(CO)O1)O)O[C@H]1[C@@H]([C@@H]([C@H](C(CO)O1)O)O[C@H]1[C@@H]([C@@H]([C@H](C(CO)O1)O)O[C@H]1[C@@H]([C@@H]([C@H](C(CO)O1)O)O[C@H]1[C@@H]([C@@H]([C@H](C(CO)O1)O)O[C@H]1[C@@H]([C@@H]([C@H](C(CO)O1)O)O)NC(=O)C)O[C@H]1[C@H]([C@@H]([C@H](C(C)O1)O)O)O)NC(=O)C)O)NC(=O)C)O)O)O
LMSP0504AP04	-6.1671	-2.2722	-1.1967	[C@H]([C@@H](/C=C/CCCCCCCCCCCCC)O)(NC(=O)CCCCCCCCCCCCCCCCCCCCC)CO[C@H]1[C@@H]([C@@H]([C@H](C(CO)O1)O[C@H]1[C@@H]([C@@H]([C@H](C(CO)O1)O)O[C@H]1[C@@H]([C@@H]([C@H](C(CO)O1)O)O[C@H]1[C@@H]([C@@H]([C@H](C(CO)O1)O)O[C@H]1[C@@H]([C@@H]([C@H](C(CO)O1)O)O[C@H]1[C@@H]([C@@H]([C@H](C(CO)O1)O)O[C@H]1[C@@H]([C@@H]([C@H](C(CO)O1)O)O)NC(=O)C)O[C@H]1[C@H]([C@@H]([C@H](C(C)O1)O)O)O)NC(=O)C)O)NC(=O)C)O)O)O
LMSP0504AP05	-6.1508	-2.3637	-1.215	[C@H]([C@@H](/C=C/CCCCCCCCCCCCC)O)(NC(=O)CCCCCCCCCCCCCCCCCCCCCCC)CO[C@H]1[C@@H]([C@@H]([C@H](C(CO)O1)O[C@H]1[C@@H]([C@@H]([C@H](C(CO)O1)O)O[C@H]1[C@@H]([C@@H]([C@H](C(CO)O1)O)O[C@H]1[C@@H]([C@@H]([C@H](C(CO)O1)O)O[C@H]1[C@@H]([C@@H]([C@H](C(CO)O1)O)O[C@H]1[C@@H]([C@@H]([C@H](C(CO)O1)O)O[C@H]1[C@@H]([C@@H]([C@H](C(CO)O1)O)O)NC(=O)C)O[C@H]1[C@H]([C@@H]([C@H](C(C)O1)O)O)O)NC(=O)C)O)NC(=O)C)O)O)O
LMSP0504AP06	-6.0789	-2.4349	-1.2147	[C@H]([C@@H](/C=C/CCCCCCCCCCCCC)O)(NC(=O)CCCCCCCCCCCCCCCCCCCCCCCCC)CO[C@H]1[C@@H]([C@@H]([C@H](C(CO)O1)O[C@H]1[C@@H]([C@@H]([C@H](C(CO)O1)O)O[C@H]1[C@@H]([C@@H]([C@H](C(CO)O1)O)O[C@H]1[C@@H]([C@@H]([C@H](C(CO)O1)O)O[C@H]1[C@@H]([C@@H]([C@H](C(CO)O1)O)O[C@H]1[C@@H]([C@@H]([C@H](C(CO)O1)O)O[C@H]1[C@@H]([C@@H]([C@H](C(CO)O1)O)O)NC(=O)C)O[C@H]1[C@H]([C@@H]([C@H](C(C)O1)O)O)O)NC(=O)C)O)NC(=O)C)O)O)O
LMSP0504AP07	-6.0211	-2.4222	-1.2261	[C@H]([C@@H](/C=C/CCCCCCCCCCCCC)O)(NC(=O)CCCCCCCCCCCCC/C=C\CCCCCCCC)CO[C@H]1[C@@H]([C@@H]([C@H](C(CO)O1)O[C@H]1[C@@H]([C@@H]([C@H](C(CO)O1)O)O[C@H]1[C@@H]([C@@H]([C@H](C(CO)O1)O)O[C@H]1[C@@H]([C@@H]([C@H](C(CO)O1)O)O[C@H]1[C@@H]([C@@H]([C@H](C(CO)O1)O)O[C@H]1[C@@H]([C@@H]([C@H](C(CO)O1)O)O[C@H]1[C@@H]([C@@H]([C@H](C(CO)O1)O)O)NC(=O)C)O[C@H]1[C@H]([C@@H]([C@H](C(C)O1)O)O)O)NC(=O)C)O)NC(=O)C)O)O)O
LMSP0504AP08	-5.925	-2.47	-1.2003	[C@H]([C@@H](/C=C/CCCCCCCCCCCCC)O)(NC(=O)CCCCCCCCCCCCCCC/C=C\CCCCCCCC)CO[C@H]1[C@@H]([C@@H]([C@H](C(CO)O1)O[C@H]1[C@@H]([C@@H]([C@H](C(CO)O1)O)O[C@H]1[C@@H]([C@@H]([C@H](C(CO)O1)O)O[C@H]1[C@@H]([C@@H]([C@H](C(CO)O1)O)O[C@H]1[C@@H]([C@@H]([C@H](C(CO)O1)O)O[C@H]1[C@@H]([C@@H]([C@H](C(CO)O1)O)O[C@H]1[C@@H]([C@@H]([C@H](C(CO)O1)O)O)NC(=O)C)O[C@H]1[C@H]([C@@H]([C@H](C(C)O1)O)O)O)NC(=O)C)O)NC(=O)C)O)O)O
LMSP0504AQ01	-1.3061	6.8185	1.6888	[C@H]([C@@H](/C=C/CCCCCCCCCCCCC)O)(NC(=O)CCCCCCCCCCCCCCC)CO[C@H]1[C@@H]([C@@H]([C@H](C(CO)O1)O[C@H]1[C@@H]([C@@H]([C@H](C(CO)O1)O)O[C@H]1[C@@H]([C@@H]([C@H](C(CO)O1)O)O[C@H]1[C@@H]([C@@H]([C@H](C(CO)O1)O)O[C@H]1[C@@H]([C@@H]([C@H](C(CO)O1)O)O)O)O)NC(=O)C)O)O)O
LMSP0504AQ02	-1.5467	6.8362	1.6635	[C@H]([C@@H](/C=C/CCCCCCCCCCCCC)O)(NC(=O)CCCCCCCCCCCCCCCCC)CO[C@H]1[C@@H]([C@@H]([C@H](C(CO)O1)O[C@H]1[C@@H]([C@@H]([C@H](C(CO)O1)O)O[C@H]1[C@@H]([C@@H]([C@H](C(CO)O1)O)O[C@H]1[C@@H]([C@@H]([C@H](C(CO)O1)O)O[C@H]1[C@@H]([C@@H]([C@H](C(CO)O1)O)O)O)O)NC(=O)C)O)O)O
LMSP0504AQ03	-1.7576	6.8227	1.6283	[C@H]([C@@H](/C=C/CCCCCCCCCCCCC)O)(NC(=O)CCCCCCCCCCCCCCCCCCC)CO[C@H]1[C@@H]([C@@H]([C@H](C(CO)O1)O[C@H]1[C@@H]([C@@H]([C@H](C(CO)O1)O)O[C@H]1[C@@H]([C@@H]([C@H](C(CO)O1)O)O[C@H]1[C@@H]([C@@H]([C@H](C(CO)O1)O)O[C@H]1[C@@H]([C@@H]([C@H](C(CO)O1)O)O)O)O)NC(=O)C)O)O)O
LMSP0504AQ04	-1.9491	6.7809	1.577	[C@H]([C@@H](/C=C/CCCCCCCCCCCCC)O)(NC(=O)CCCCCCCCCCCCCCCCCCCCC)CO[C@H]1[C@@H]([C@@H]([C@H](C(CO)O1)O[C@H]1[C@@H]([C@@H]([C@H](C(CO)O1)O)O[C@H]1[C@@H]([C@@H]([C@H](C(CO)O1)O)O[C@H]1[C@@H]([C@@H]([C@H](C(CO)O1)O)O[C@H]1[C@@H]([C@@H]([C@H](C(CO)O1)O)O)O)O)NC(=O)C)O)O)O
LMSP0504AQ05	-2.1115	6.7175	1.5149	[C@H]([C@@H](/C=C/CCCCCCCCCCCCC)O)(NC(=O)CCCCCCCCCCCCCCCCCCCCCCC)CO[C@H]1[C@@H]([C@@H]([C@H](C(CO)O1)O[C@H]1[C@@H]([C@@H]([C@H](C(CO)O1)O)O[C@H]1[C@@H]([C@@H]([C@H](C(CO)O1)O)O[C@H]1[C@@H]([C@@H]([C@H](C(CO)O1)O)O[C@H]1[C@@H]([C@@H]([C@H](C(CO)O1)O)O)O)O)NC(=O)C)O)O)O
LMSP0504AQ06	-2.2102	6.6184	1.4505	[C@H]([C@@H](/C=C/CCCCCCCCCCCCC)O)(NC(=O)CCCCCCCCCCCCCCCCCCCCCCCCC)CO[C@H]1[C@@H]([C@@H]([C@H](C(CO)O1)O[C@H]1[C@@H]([C@@H]([C@H](C(CO)O1)O)O[C@H]1[C@@H]([C@@H]([C@H](C(CO)O1)O)O[C@H]1[C@@H]([C@@H]([C@H](C(CO)O1)O)O[C@H]1[C@@H]([C@@H]([C@H](C(CO)O1)O)O)O)O)NC(=O)C)O)O)O
LMSP0504AQ07	-2.0764	6.6113	1.452	[C@H]([C@@H](/C=C/CCCCCCCCCCCCC)O)(NC(=O)CCCCCCCCCCCCC/C=C\CCCCCCCC)CO[C@H]1[C@@H]([C@@H]([C@H](C(CO)O1)O[C@H]1[C@@H]([C@@H]([C@H](C(CO)O1)O)O[C@H]1[C@@H]([C@@H]([C@H](C(CO)O1)O)O[C@H]1[C@@H]([C@@H]([C@H](C(CO)O1)O)O[C@H]1[C@@H]([C@@H]([C@H](C(CO)O1)O)O)O)O)NC(=O)C)O)O)O
LMSP0504AQ08	-2.1413	6.5052	1.3869	[C@H]([C@@H](/C=C/CCCCCCCCCCCCC)O)(NC(=O)CCCCCCCCCCCCCCC/C=C\CCCCCCCC)CO[C@H]1[C@@H]([C@@H]([C@H](C(CO)O1)O[C@H]1[C@@H]([C@@H]([C@H](C(CO)O1)O)O[C@H]1[C@@H]([C@@H]([C@H](C(CO)O1)O)O[C@H]1[C@@H]([C@@H]([C@H](C(CO)O1)O)O[C@H]1[C@@H]([C@@H]([C@H](C(CO)O1)O)O)O)O)NC(=O)C)O)O)O
LMSP0504AR01	-4.8072	4.3324	-0.4608	[C@H]([C@@H](/C=C/CCCCCCCCCCCCC)O)(NC(=O)CCCCCCCCCCCCCCC)CO[C@H]1[C@@H]([C@@H]([C@H](C(CO)O1)O[C@H]1[C@@H]([C@@H]([C@H](C(CO)O1)O)O[C@H]1[C@@H]([C@@H]([C@H](C(CO)O1)O[C@H]1[C@H]([C@@H]([C@H](C(C)O1)O)O)O)O[C@H]1[C@@H]([C@@H]([C@H](C(CO)O1)O)O[C@H]1[C@@H]([C@@H]([C@H](C(CO)O1)O)O)NC(=O)C)O)NC(=O)C)O)O)O
LMSP0504AR02	-5.0087	4.3111	-0.5163	[C@H]([C@@H](/C=C/CCCCCCCCCCCCC)O)(NC(=O)CCCCCCCCCCCCCCCCC)CO[C@H]1[C@@H]([C@@H]([C@H](C(CO)O1)O[C@H]1[C@@H]([C@@H]([C@H](C(CO)O1)O)O[C@H]1[C@@H]([C@@H]([C@H](C(CO)O1)O[C@H]1[C@H]([C@@H]([C@H](C(C)O1)O)O)O)O[C@H]1[C@@H]([C@@H]([C@H](C(CO)O1)O)O[C@H]1[C@@H]([C@@H]([C@H](C(CO)O1)O)O)NC(=O)C)O)NC(=O)C)O)O)O
LMSP0504AR03	-5.1607	4.2647	-0.5594	[C@H]([C@@H](/C=C/CCCCCCCCCCCCC)O)(NC(=O)CCCCCCCCCCCCCCCCCCC)CO[C@H]1[C@@H]([C@@H]([C@H](C(CO)O1)O[C@H]1[C@@H]([C@@H]([C@H](C(CO)O1)O)O[C@H]1[C@@H]([C@@H]([C@H](C(CO)O1)O[C@H]1[C@H]([C@@H]([C@H](C(C)O1)O)O)O)O[C@H]1[C@@H]([C@@H]([C@H](C(CO)O1)O)O[C@H]1[C@@H]([C@@H]([C@H](C(CO)O1)O)O)NC(=O)C)O)NC(=O)C)O)O)O
LMSP0504AR04	-5.2712	4.1921	-0.5923	[C@H]([C@@H](/C=C/CCCCCCCCCCCCC)O)(NC(=O)CCCCCCCCCCCCCCCCCCCCC)CO[C@H]1[C@@H]([C@@H]([C@H](C(CO)O1)O[C@H]1[C@@H]([C@@H]([C@H](C(CO)O1)O)O[C@H]1[C@@H]([C@@H]([C@H](C(CO)O1)O[C@H]1[C@H]([C@@H]([C@H](C(C)O1)O)O)O)O[C@H]1[C@@H]([C@@H]([C@H](C(CO)O1)O)O[C@H]1[C@@H]([C@@H]([C@H](C(CO)O1)O)O)NC(=O)C)O)NC(=O)C)O)O)O
LMSP0504AR05	-5.3423	4.1072	-0.6093	[C@H]([C@@H](/C=C/CCCCCCCCCCCCC)O)(NC(=O)CCCCCCCCCCCCCCCCCCCCCCC)CO[C@H]1[C@@H]([C@@H]([C@H](C(CO)O1)O[C@H]1[C@@H]([C@@H]([C@H](C(CO)O1)O)O[C@H]1[C@@H]([C@@H]([C@H](C(CO)O1)O[C@H]1[C@H]([C@@H]([C@H](C(C)O1)O)O)O)O[C@H]1[C@@H]([C@@H]([C@H](C(CO)O1)O)O[C@H]1[C@@H]([C@@H]([C@H](C(CO)O1)O)O)NC(=O)C)O)NC(=O)C)O)O)O
LMSP0504AR06	-5.3385	4.0011	-0.6035	[C@H]([C@@H](/C=C/CCCCCCCCCCCCC)O)(NC(=O)CCCCCCCCCCCCCCCCCCCCCCCCC)CO[C@H]1[C@@H]([C@@H]([C@H](C(CO)O1)O[C@H]1[C@@H]([C@@H]([C@H](C(CO)O1)O)O[C@H]1[C@@H]([C@@H]([C@H](C(CO)O1)O[C@H]1[C@H]([C@@H]([C@H](C(C)O1)O)O)O)O[C@H]1[C@@H]([C@@H]([C@H](C(CO)O1)O)O[C@H]1[C@@H]([C@@H]([C@H](C(CO)O1)O)O)NC(=O)C)O)NC(=O)C)O)O)O
LMSP0504AR07	-5.2433	4.0121	-0.6112	[C@H]([C@@H](/C=C/CCCCCCCCCCCCC)O)(NC(=O)CCCCCCCCCCCCC/C=C\CCCCCCCC)CO[C@H]1[C@@H]([C@@H]([C@H](C(CO)O1)O[C@H]1[C@@H]([C@@H]([C@H](C(CO)O1)O)O[C@H]1[C@@H]([C@@H]([C@H](C(CO)O1)O[C@H]1[C@H]([C@@H]([C@H](C(C)O1)O)O)O)O[C@H]1[C@@H]([C@@H]([C@H](C(CO)O1)O)O[C@H]1[C@@H]([C@@H]([C@H](C(CO)O1)O)O)NC(=O)C)O)NC(=O)C)O)O)O
LMSP0504AR08	-5.1968	3.8926	-0.5947	[C@H]([C@@H](/C=C/CCCCCCCCCCCCC)O)(NC(=O)CCCCCCCCCCCCCCC/C=C\CCCCCCCC)CO[C@H]1[C@@H]([C@@H]([C@H](C(CO)O1)O[C@H]1[C@@H]([C@@H]([C@H](C(CO)O1)O)O[C@H]1[C@@H]([C@@H]([C@H](C(CO)O1)O[C@H]1[C@H]([C@@H]([C@H](C(C)O1)O)O)O)O[C@H]1[C@@H]([C@@H]([C@H](C(CO)O1)O)O[C@H]1[C@@H]([C@@H]([C@H](C(CO)O1)O)O)NC(=O)C)O)NC(=O)C)O)O)O
LMSP0504AS01	-6.0269	1.2658	-1.2918	[C@H]([C@@H](/C=C/CCCCCCCCCCCCC)O)(NC(=O)CCCCCCCCCCCCCCC)CO[C@H]1[C@@H]([C@@H]([C@H](C(CO)O1)O[C@H]1[C@@H]([C@@H]([C@H](C(CO)O1)O)O[C@H]1[C@@H]([C@@H]([C@H](C(CO)O1)O[C@H]1[C@H]([C@@H]([C@H](C(C)O1)O)O)O)O[C@H]1[C@@H]([C@@H]([C@H](C(CO)O1)O)O[C@H]1[C@@H]([C@@H]([C@H](C(CO)O1)O)O[C@H]1[C@H]([C@@H]([C@H](C(C)O1)O)O)O)NC(=O)C)O)NC(=O)C)O)O)O
LMSP0504AS02	-6.1937	1.2151	-1.3485	[C@H]([C@@H](/C=C/CCCCCCCCCCCCC)O)(NC(=O)CCCCCCCCCCCCCCCCC)CO[C@H]1[C@@H]([C@@H]([C@H](C(CO)O1)O[C@H]1[C@@H]([C@@H]([C@H](C(CO)O1)O)O[C@H]1[C@@H]([C@@H]([C@H](C(CO)O1)O[C@H]1[C@H]([C@@H]([C@H](C(C)O1)O)O)O)O[C@H]1[C@@H]([C@@H]([C@H](C(CO)O1)O)O[C@H]1[C@@H]([C@@H]([C@H](C(CO)O1)O)O[C@H]1[C@H]([C@@H]([C@H](C(C)O1)O)O)O)NC(=O)C)O)NC(=O)C)O)O)O
LMSP0504AS03	-6.3113	1.1531	-1.3923	[C@H]([C@@H](/C=C/CCCCCCCCCCCCC)O)(NC(=O)CCCCCCCCCCCCCCCCCCC)CO[C@H]1[C@@H]([C@@H]([C@H](C(CO)O1)O[C@H]1[C@@H]([C@@H]([C@H](C(CO)O1)O)O[C@H]1[C@@H]([C@@H]([C@H](C(CO)O1)O[C@H]1[C@H]([C@@H]([C@H](C(C)O1)O)O)O)O[C@H]1[C@@H]([C@@H]([C@H](C(CO)O1)O)O[C@H]1[C@@H]([C@@H]([C@H](C(CO)O1)O)O[C@H]1[C@H]([C@@H]([C@H](C(C)O1)O)O)O)NC(=O)C)O)NC(=O)C)O)O)O
LMSP0504AS04	-6.3857	1.0767	-1.4212	[C@H]([C@@H](/C=C/CCCCCCCCCCCCC)O)(NC(=O)CCCCCCCCCCCCCCCCCCCCC)CO[C@H]1[C@@H]([C@@H]([C@H](C(CO)O1)O[C@H]1[C@@H]([C@@H]([C@H](C(CO)O1)O)O[C@H]1[C@@H]([C@@H]([C@H](C(CO)O1)O[C@H]1[C@H]([C@@H]([C@H](C(C)O1)O)O)O)O[C@H]1[C@@H]([C@@H]([C@H](C(CO)O1)O)O[C@H]1[C@@H]([C@@H]([C@H](C(CO)O1)O)O[C@H]1[C@H]([C@@H]([C@H](C(C)O1)O)O)O)NC(=O)C)O)NC(=O)C)O)O)O
LMSP0504AS05	-6.4207	0.9992	-1.4301	[C@H]([C@@H](/C=C/CCCCCCCCCCCCC)O)(NC(=O)CCCCCCCCCCCCCCCCCCCCCCC)CO[C@H]1[C@@H]([C@@H]([C@H](C(CO)O1)O[C@H]1[C@@H]([C@@H]([C@H](C(CO)O1)O)O[C@H]1[C@@H]([C@@H]([C@H](C(CO)O1)O[C@H]1[C@H]([C@@H]([C@H](C(C)O1)O)O)O)O[C@H]1[C@@H]([C@@H]([C@H](C(CO)O1)O)O[C@H]1[C@@H]([C@@H]([C@H](C(CO)O1)O)O[C@H]1[C@H]([C@@H]([C@H](C(C)O1)O)O)O)NC(=O)C)O)NC(=O)C)O)O)O
LMSP0504AS06	-6.3842	0.9214	-1.4079	[C@H]([C@@H](/C=C/CCCCCCCCCCCCC)O)(NC(=O)CCCCCCCCCCCCCCCCCCCCCCCCC)CO[C@H]1[C@@H]([C@@H]([C@H](C(CO)O1)O[C@H]1[C@@H]([C@@H]([C@H](C(CO)O1)O)O[C@H]1[C@@H]([C@@H]([C@H](C(CO)O1)O[C@H]1[C@H]([C@@H]([C@H](C(C)O1)O)O)O)O[C@H]1[C@@H]([C@@H]([C@H](C(CO)O1)O)O[C@H]1[C@@H]([C@@H]([C@H](C(CO)O1)O)O[C@H]1[C@H]([C@@H]([C@H](C(C)O1)O)O)O)NC(=O)C)O)NC(=O)C)O)O)O
LMSP0504AS07	-6.3101	0.9376	-1.4205	[C@H]([C@@H](/C=C/CCCCCCCCCCCCC)O)(NC(=O)CCCCCCCCCCCCC/C=C\CCCCCCCC)CO[C@H]1[C@@H]([C@@H]([C@H](C(CO)O1)O[C@H]1[C@@H]([C@@H]([C@H](C(CO)O1)O)O[C@H]1[C@@H]([C@@H]([C@H](C(CO)O1)O[C@H]1[C@H]([C@@H]([C@H](C(C)O1)O)O)O)O[C@H]1[C@@H]([C@@H]([C@H](C(CO)O1)O)O[C@H]1[C@@H]([C@@H]([C@H](C(CO)O1)O)O[C@H]1[C@H]([C@@H]([C@H](C(C)O1)O)O)O)NC(=O)C)O)NC(=O)C)O)O)O
LMSP0504AS08	-6.2282	0.8537	-1.3737	[C@H]([C@@H](/C=C/CCCCCCCCCCCCC)O)(NC(=O)CCCCCCCCCCCCCCC/C=C\CCCCCCCC)CO[C@H]1[C@@H]([C@@H]([C@H](C(CO)O1)O[C@H]1[C@@H]([C@@H]([C@H](C(CO)O1)O)O[C@H]1[C@@H]([C@@H]([C@H](C(CO)O1)O[C@H]1[C@H]([C@@H]([C@H](C(C)O1)O)O)O)O[C@H]1[C@@H]([C@@H]([C@H](C(CO)O1)O)O[C@H]1[C@@H]([C@@H]([C@H](C(CO)O1)O)O[C@H]1[C@H]([C@@H]([C@H](C(C)O1)O)O)O)NC(=O)C)O)NC(=O)C)O)O)O
LMSP0504AT01	-5.7523	-1.8276	-0.8672	[C@H]([C@@H](/C=C/CCCCCCCCCCCCC)O)(NC(=O)CCCCCCCCCCCCCCC)CO[C@H]1[C@@H]([C@@H]([C@H](C(CO)O1)O[C@H]1[C@@H]([C@@H]([C@H](C(CO)O1)O)O[C@H]1[C@@H]([C@@H]([C@H](C(CO)O1)O[C@H]1[C@H]([C@@H]([C@H](C(C)O1)O)O)O)O[C@H]1[C@@H]([C@@H]([C@H](C(CO)O1)O)O[C@H]1[C@@H]([C@@H]([C@H](C(CO)O1)O[C@H]1[C@@H]([C@@H]([C@H](C(CO)O1)O)O)O[C@H]1[C@H]([C@@H]([C@H](C(C)O1)O)O)O)O)NC(=O)C)O)NC(=O)C)O)O)O
LMSP0504AT02	-5.8799	-1.9028	-0.9101	[C@H]([C@@H](/C=C/CCCCCCCCCCCCC)O)(NC(=O)CCCCCCCCCCCCCCCCC)CO[C@H]1[C@@H]([C@@H]([C@H](C(CO)O1)O[C@H]1[C@@H]([C@@H]([C@H](C(CO)O1)O)O[C@H]1[C@@H]([C@@H]([C@H](C(CO)O1)O[C@H]1[C@H]([C@@H]([C@H](C(C)O1)O)O)O)O[C@H]1[C@@H]([C@@H]([C@H](C(CO)O1)O)O[C@H]1[C@@H]([C@@H]([C@H](C(CO)O1)O[C@H]1[C@@H]([C@@H]([C@H](C(CO)O1)O)O)O[C@H]1[C@H]([C@@H]([C@H](C(C)O1)O)O)O)O)NC(=O)C)O)NC(=O)C)O)O)O
LMSP0504AT03	-5.9629	-1.9756	-0.9477	[C@H]([C@@H](/C=C/CCCCCCCCCCCCC)O)(NC(=O)CCCCCCCCCCCCCCCCCCC)CO[C@H]1[C@@H]([C@@H]([C@H](C(CO)O1)O[C@H]1[C@@H]([C@@H]([C@H](C(CO)O1)O)O[C@H]1[C@@H]([C@@H]([C@H](C(CO)O1)O[C@H]1[C@H]([C@@H]([C@H](C(C)O1)O)O)O)O[C@H]1[C@@H]([C@@H]([C@H](C(CO)O1)O)O[C@H]1[C@@H]([C@@H]([C@H](C(CO)O1)O[C@H]1[C@@H]([C@@H]([C@H](C(CO)O1)O)O)O[C@H]1[C@H]([C@@H]([C@H](C(C)O1)O)O)O)O)NC(=O)C)O)NC(=O)C)O)O)O
LMSP0504AT04	-6.0054	-2.0519	-0.9779	[C@H]([C@@H](/C=C/CCCCCCCCCCCCC)O)(NC(=O)CCCCCCCCCCCCCCCCCCCCC)CO[C@H]1[C@@H]([C@@H]([C@H](C(CO)O1)O[C@H]1[C@@H]([C@@H]([C@H](C(CO)O1)O)O[C@H]1[C@@H]([C@@H]([C@H](C(CO)O1)O[C@H]1[C@H]([C@@H]([C@H](C(C)O1)O)O)O)O[C@H]1[C@@H]([C@@H]([C@H](C(CO)O1)O)O[C@H]1[C@@H]([C@@H]([C@H](C(CO)O1)O[C@H]1[C@@H]([C@@H]([C@H](C(CO)O1)O)O)O[C@H]1[C@H]([C@@H]([C@H](C(C)O1)O)O)O)O)NC(=O)C)O)NC(=O)C)O)O)O
LMSP0504AT05	-6.017	-2.1178	-0.9971	[C@H]([C@@H](/C=C/CCCCCCCCCCCCC)O)(NC(=O)CCCCCCCCCCCCCCCCCCCCCCC)CO[C@H]1[C@@H]([C@@H]([C@H](C(CO)O1)O[C@H]1[C@@H]([C@@H]([C@H](C(CO)O1)O)O[C@H]1[C@@H]([C@@H]([C@H](C(CO)O1)O[C@H]1[C@H]([C@@H]([C@H](C(C)O1)O)O)O)O[C@H]1[C@@H]([C@@H]([C@H](C(CO)O1)O)O[C@H]1[C@@H]([C@@H]([C@H](C(CO)O1)O[C@H]1[C@@H]([C@@H]([C@H](C(CO)O1)O)O)O[C@H]1[C@H]([C@@H]([C@H](C(C)O1)O)O)O)O)NC(=O)C)O)NC(=O)C)O)O)O
LMSP0504AT06	-5.9677	-2.1666	-0.9907	[C@H]([C@@H](/C=C/CCCCCCCCCCCCC)O)(NC(=O)CCCCCCCCCCCCCCCCCCCCCCCCC)CO[C@H]1[C@@H]([C@@H]([C@H](C(CO)O1)O[C@H]1[C@@H]([C@@H]([C@H](C(CO)O1)O)O[C@H]1[C@@H]([C@@H]([C@H](C(CO)O1)O[C@H]1[C@H]([C@@H]([C@H](C(C)O1)O)O)O)O[C@H]1[C@@H]([C@@H]([C@H](C(CO)O1)O)O[C@H]1[C@@H]([C@@H]([C@H](C(CO)O1)O[C@H]1[C@@H]([C@@H]([C@H](C(CO)O1)O)O)O[C@H]1[C@H]([C@@H]([C@H](C(C)O1)O)O)O)O)NC(=O)C)O)NC(=O)C)O)O)O
LMSP0504AT07	-5.9117	-2.1508	-1.0031	[C@H]([C@@H](/C=C/CCCCCCCCCCCCC)O)(NC(=O)CCCCCCCCCCCCC/C=C\CCCCCCCC)CO[C@H]1[C@@H]([C@@H]([C@H](C(CO)O1)O[C@H]1[C@@H]([C@@H]([C@H](C(CO)O1)O)O[C@H]1[C@@H]([C@@H]([C@H](C(CO)O1)O[C@H]1[C@H]([C@@H]([C@H](C(C)O1)O)O)O)O[C@H]1[C@@H]([C@@H]([C@H](C(CO)O1)O)O[C@H]1[C@@H]([C@@H]([C@H](C(CO)O1)O[C@H]1[C@@H]([C@@H]([C@H](C(CO)O1)O)O)O[C@H]1[C@H]([C@@H]([C@H](C(C)O1)O)O)O)O)NC(=O)C)O)NC(=O)C)O)O)O
LMSP0504AT08	-5.8192	-2.1934	-0.9689	[C@H]([C@@H](/C=C/CCCCCCCCCCCCC)O)(NC(=O)CCCCCCCCCCCCCCC/C=C\CCCCCCCC)CO[C@H]1[C@@H]([C@@H]([C@H](C(CO)O1)O[C@H]1[C@@H]([C@@H]([C@H](C(CO)O1)O)O[C@H]1[C@@H]([C@@H]([C@H](C(CO)O1)O[C@H]1[C@H]([C@@H]([C@H](C(C)O1)O)O)O)O[C@H]1[C@@H]([C@@H]([C@H](C(CO)O1)O)O[C@H]1[C@@H]([C@@H]([C@H](C(CO)O1)O[C@H]1[C@@H]([C@@H]([C@H](C(CO)O1)O)O)O[C@H]1[C@H]([C@@H]([C@H](C(C)O1)O)O)O)O)NC(=O)C)O)NC(=O)C)O)O)O
LMSP0504AU01	-4.5973	-4.1077	-0.0812	[C@H]([C@@H](/C=C/CCCCCCCCCCCCC)O)(NC(=O)CCCCCCCCCCCCCCC)CO[C@H]1[C@@H]([C@@H]([C@H](C(CO)O1)O[C@H]1[C@@H]([C@@H]([C@H](C(CO)O1)O)O[C@H]1[C@@H]([C@@H]([C@H](C(CO)O1)O[C@H]1[C@H]([C@@H]([C@H](C(C)O1)O)O)O)O[C@H]1[C@@H]([C@@H]([C@H](C(CO)O1)O)O[C@H]1[C@@H]([C@@H]([C@H](C(CO)O1)O[C@H]1[C@@H]([C@@H]([C@H](C(CO)O1)O)O)O[C@H]1[C@H]([C@@H]([C@H](C(C)O1)O)O)O)O[C@H]1[C@H]([C@@H]([C@H](C(C)O1)O)O)O)NC(=O)…
LMSP0504AU02	-4.6861	-4.1941	-0.0988	[C@H]([C@@H](/C=C/CCCCCCCCCCCCC)O)(NC(=O)CCCCCCCCCCCCCCCCC)CO[C@H]1[C@@H]([C@@H]([C@H](C(CO)O1)O[C@H]1[C@@H]([C@@H]([C@H](C(CO)O1)O)O[C@H]1[C@@H]([C@@H]([C@H](C(CO)O1)O[C@H]1[C@H]([C@@H]([C@H](C(C)O1)O)O)O)O[C@H]1[C@@H]([C@@H]([C@H](C(CO)O1)O)O[C@H]1[C@@H]([C@@H]([C@H](C(CO)O1)O[C@H]1[C@@H]([C@@H]([C@H](C(CO)O1)O)O)O[C@H]1[C@H]([C@@H]([C@H](C(C)O1)O)O)O)O[C@H]1[C@H]([C@@H]([C@H](C(C)O1)O)O)O)NC(=…
LMSP0504AU03	-4.7389	-4.2712	-0.1175	[C@H]([C@@H](/C=C/CCCCCCCCCCCCC)O)(NC(=O)CCCCCCCCCCCCCCCCCCC)CO[C@H]1[C@@H]([C@@H]([C@H](C(CO)O1)O[C@H]1[C@@H]([C@@H]([C@H](C(CO)O1)O)O[C@H]1[C@@H]([C@@H]([C@H](C(CO)O1)O[C@H]1[C@H]([C@@H]([C@H](C(C)O1)O)O)O)O[C@H]1[C@@H]([C@@H]([C@H](C(CO)O1)O)O[C@H]1[C@@H]([C@@H]([C@H](C(CO)O1)O[C@H]1[C@@H]([C@@H]([C@H](C(CO)O1)O)O)O[C@H]1[C@H]([C@@H]([C@H](C(C)O1)O)O)O)O[C@H]1[C@H]([C@@H]([C@H](C(C)O1)O)O)O)NC…
LMSP0504AU04	-4.7577	-4.3434	-0.1399	[C@H]([C@@H](/C=C/CCCCCCCCCCCCC)O)(NC(=O)CCCCCCCCCCCCCCCCCCCCC)CO[C@H]1[C@@H]([C@@H]([C@H](C(CO)O1)O[C@H]1[C@@H]([C@@H]([C@H](C(CO)O1)O)O[C@H]1[C@@H]([C@@H]([C@H](C(CO)O1)O[C@H]1[C@H]([C@@H]([C@H](C(C)O1)O)O)O)O[C@H]1[C@@H]([C@@H]([C@H](C(CO)O1)O)O[C@H]1[C@@H]([C@@H]([C@H](C(CO)O1)O[C@H]1[C@@H]([C@@H]([C@H](C(CO)O1)O)O)O[C@H]1[C@H]([C@@H]([C@H](C(C)O1)O)O)O)O[C@H]1[C@H]([C@@H]([C@H](C(C)O1)O)O)O)…
LMSP0504AU05	-4.7532	-4.4001	-0.1658	[C@H]([C@@H](/C=C/CCCCCCCCCCCCC)O)(NC(=O)CCCCCCCCCCCCCCCCCCCCCCC)CO[C@H]1[C@@H]([C@@H]([C@H](C(CO)O1)O[C@H]1[C@@H]([C@@H]([C@H](C(CO)O1)O)O[C@H]1[C@@H]([C@@H]([C@H](C(CO)O1)O[C@H]1[C@H]([C@@H]([C@H](C(C)O1)O)O)O)O[C@H]1[C@@H]([C@@H]([C@H](C(CO)O1)O)O[C@H]1[C@@H]([C@@H]([C@H](C(CO)O1)O[C@H]1[C@@H]([C@@H]([C@H](C(CO)O1)O)O)O[C@H]1[C@H]([C@@H]([C@H](C(C)O1)O)O)O)O[C@H]1[C@H]([C@@H]([C@H](C(C)O1)O)O)…
LMSP0504AU06	-4.6999	-4.429	-0.1806	[C@H]([C@@H](/C=C/CCCCCCCCCCCCC)O)(NC(=O)CCCCCCCCCCCCCCCCCCCCCCCCC)CO[C@H]1[C@@H]([C@@H]([C@H](C(CO)O1)O[C@H]1[C@@H]([C@@H]([C@H](C(CO)O1)O)O[C@H]1[C@@H]([C@@H]([C@H](C(CO)O1)O[C@H]1[C@H]([C@@H]([C@H](C(C)O1)O)O)O)O[C@H]1[C@@H]([C@@H]([C@H](C(CO)O1)O)O[C@H]1[C@@H]([C@@H]([C@H](C(CO)O1)O[C@H]1[C@@H]([C@@H]([C@H](C(CO)O1)O)O)O[C@H]1[C@H]([C@@H]([C@H](C(C)O1)O)O)O)O[C@H]1[C@H]([C@@H]([C@H](C(C)O1)O)…
LMSP0504AU07	-4.657	-4.4164	-0.1913	[C@H]([C@@H](/C=C/CCCCCCCCCCCCC)O)(NC(=O)CCCCCCCCCCCCC/C=C\CCCCCCCC)CO[C@H]1[C@@H]([C@@H]([C@H](C(CO)O1)O[C@H]1[C@@H]([C@@H]([C@H](C(CO)O1)O)O[C@H]1[C@@H]([C@@H]([C@H](C(CO)O1)O[C@H]1[C@H]([C@@H]([C@H](C(C)O1)O)O)O)O[C@H]1[C@@H]([C@@H]([C@H](C(CO)O1)O)O[C@H]1[C@@H]([C@@H]([C@H](C(CO)O1)O[C@H]1[C@@H]([C@@H]([C@H](C(CO)O1)O)O)O[C@H]1[C@H]([C@@H]([C@H](C(C)O1)O)O)O)O[C@H]1[C@H]([C@@H]([C@H](C(C)O1)O…
LMSP0504AU08	-4.5667	-4.428	-0.1814	[C@H]([C@@H](/C=C/CCCCCCCCCCCCC)O)(NC(=O)CCCCCCCCCCCCCCC/C=C\CCCCCCCC)CO[C@H]1[C@@H]([C@@H]([C@H](C(CO)O1)O[C@H]1[C@@H]([C@@H]([C@H](C(CO)O1)O)O[C@H]1[C@@H]([C@@H]([C@H](C(CO)O1)O[C@H]1[C@H]([C@@H]([C@H](C(C)O1)O)O)O)O[C@H]1[C@@H]([C@@H]([C@H](C(CO)O1)O)O[C@H]1[C@@H]([C@@H]([C@H](C(CO)O1)O[C@H]1[C@@H]([C@@H]([C@H](C(CO)O1)O)O)O[C@H]1[C@H]([C@@H]([C@H](C(C)O1)O)O)O)O[C@H]1[C@H]([C@@H]([C@H](C(C)O1…
LMSP0504AV01	-6.282	1.2743	-1.4277	[C@H]([C@@H](/C=C/CCCCCCCCCCCCC)O)(NC(=O)CCCCCCCCCCCCCCC)CO[C@H]1[C@@H]([C@@H]([C@H](C(CO)O1)O[C@H]1[C@@H]([C@@H]([C@H](C(CO)O1)O)O[C@H]1[C@@H]([C@@H]([C@H](C(CO)O1)O)O[C@H]1[C@@H]([C@@H]([C@H](C(CO)O1)O)O[C@H]1[C@@H]([C@@H]([C@H](C(CO)O1)O[C@H]1[C@@H]([C@@H]([C@H](C(CO)O1)O)O)O[C@H]1[C@H]([C@@H]([C@H](C(C)O1)O)O)O)O)NC(=O)C)O)NC(=O)C)O)O)O
LMSP0504AV02	-6.4437	1.2127	-1.4937	[C@H]([C@@H](/C=C/CCCCCCCCCCCCC)O)(NC(=O)CCCCCCCCCCCCCCCCC)CO[C@H]1[C@@H]([C@@H]([C@H](C(CO)O1)O[C@H]1[C@@H]([C@@H]([C@H](C(CO)O1)O)O[C@H]1[C@@H]([C@@H]([C@H](C(CO)O1)O)O[C@H]1[C@@H]([C@@H]([C@H](C(CO)O1)O)O[C@H]1[C@@H]([C@@H]([C@H](C(CO)O1)O[C@H]1[C@@H]([C@@H]([C@H](C(CO)O1)O)O)O[C@H]1[C@H]([C@@H]([C@H](C(C)O1)O)O)O)O)NC(=O)C)O)NC(=O)C)O)O)O
LMSP0504AV03	-6.5609	1.1435	-1.5427	[C@H]([C@@H](/C=C/CCCCCCCCCCCCC)O)(NC(=O)CCCCCCCCCCCCCCCCCCC)CO[C@H]1[C@@H]([C@@H]([C@H](C(CO)O1)O[C@H]1[C@@H]([C@@H]([C@H](C(CO)O1)O)O[C@H]1[C@@H]([C@@H]([C@H](C(CO)O1)O)O[C@H]1[C@@H]([C@@H]([C@H](C(CO)O1)O)O[C@H]1[C@@H]([C@@H]([C@H](C(CO)O1)O[C@H]1[C@@H]([C@@H]([C@H](C(CO)O1)O)O)O[C@H]1[C@H]([C@@H]([C@H](C(C)O1)O)O)O)O)NC(=O)C)O)NC(=O)C)O)O)O
LMSP0504AV04	-6.6369	1.0588	-1.5768	[C@H]([C@@H](/C=C/CCCCCCCCCCCCC)O)(NC(=O)CCCCCCCCCCCCCCCCCCCCC)CO[C@H]1[C@@H]([C@@H]([C@H](C(CO)O1)O[C@H]1[C@@H]([C@@H]([C@H](C(CO)O1)O)O[C@H]1[C@@H]([C@@H]([C@H](C(CO)O1)O)O[C@H]1[C@@H]([C@@H]([C@H](C(CO)O1)O)O[C@H]1[C@@H]([C@@H]([C@H](C(CO)O1)O[C@H]1[C@@H]([C@@H]([C@H](C(CO)O1)O)O)O[C@H]1[C@H]([C@@H]([C@H](C(C)O1)O)O)O)O)NC(=O)C)O)NC(=O)C)O)O)O
LMSP0504AV05	-6.6735	0.9697	-1.5942	[C@H]([C@@H](/C=C/CCCCCCCCCCCCC)O)(NC(=O)CCCCCCCCCCCCCCCCCCCCCCC)CO[C@H]1[C@@H]([C@@H]([C@H](C(CO)O1)O[C@H]1[C@@H]([C@@H]([C@H](C(CO)O1)O)O[C@H]1[C@@H]([C@@H]([C@H](C(CO)O1)O)O[C@H]1[C@@H]([C@@H]([C@H](C(CO)O1)O)O[C@H]1[C@@H]([C@@H]([C@H](C(CO)O1)O[C@H]1[C@@H]([C@@H]([C@H](C(CO)O1)O)O)O[C@H]1[C@H]([C@@H]([C@H](C(C)O1)O)O)O)O)NC(=O)C)O)NC(=O)C)O)O)O
LMSP0504AV06	-6.6395	0.8807	-1.5811	[C@H]([C@@H](/C=C/CCCCCCCCCCCCC)O)(NC(=O)CCCCCCCCCCCCCCCCCCCCCCCCC)CO[C@H]1[C@@H]([C@@H]([C@H](C(CO)O1)O[C@H]1[C@@H]([C@@H]([C@H](C(CO)O1)O)O[C@H]1[C@@H]([C@@H]([C@H](C(CO)O1)O)O[C@H]1[C@@H]([C@@H]([C@H](C(CO)O1)O)O[C@H]1[C@@H]([C@@H]([C@H](C(CO)O1)O[C@H]1[C@@H]([C@@H]([C@H](C(CO)O1)O)O)O[C@H]1[C@H]([C@@H]([C@H](C(C)O1)O)O)O)O)NC(=O)C)O)NC(=O)C)O)O)O
LMSP0504AV07	-6.564	0.8967	-1.5935	[C@H]([C@@H](/C=C/CCCCCCCCCCCCC)O)(NC(=O)CCCCCCCCCCCCC/C=C\CCCCCCCC)CO[C@H]1[C@@H]([C@@H]([C@H](C(CO)O1)O[C@H]1[C@@H]([C@@H]([C@H](C(CO)O1)O)O[C@H]1[C@@H]([C@@H]([C@H](C(CO)O1)O)O[C@H]1[C@@H]([C@@H]([C@H](C(CO)O1)O)O[C@H]1[C@@H]([C@@H]([C@H](C(CO)O1)O[C@H]1[C@@H]([C@@H]([C@H](C(CO)O1)O)O)O[C@H]1[C@H]([C@@H]([C@H](C(C)O1)O)O)O)O)NC(=O)C)O)NC(=O)C)O)O)O
LMSP0504AV08	-6.4886	0.8076	-1.5503	[C@H]([C@@H](/C=C/CCCCCCCCCCCCC)O)(NC(=O)CCCCCCCCCCCCCCC/C=C\CCCCCCCC)CO[C@H]1[C@@H]([C@@H]([C@H](C(CO)O1)O[C@H]1[C@@H]([C@@H]([C@H](C(CO)O1)O)O[C@H]1[C@@H]([C@@H]([C@H](C(CO)O1)O)O[C@H]1[C@@H]([C@@H]([C@H](C(CO)O1)O)O[C@H]1[C@@H]([C@@H]([C@H](C(CO)O1)O[C@H]1[C@@H]([C@@H]([C@H](C(CO)O1)O)O)O[C@H]1[C@H]([C@@H]([C@H](C(C)O1)O)O)O)O)NC(=O)C)O)NC(=O)C)O)O)O
LMSP0504AW01	-5.9544	-1.6638	-1.0559	[C@H]([C@@H](/C=C/CCCCCCCCCCCCC)O)(NC(=O)CCCCCCCCCCCCCCC)CO[C@H]1[C@@H]([C@@H]([C@H](C(CO)O1)O[C@H]1[C@@H]([C@@H]([C@H](C(CO)O1)O)O[C@H]1[C@@H]([C@@H]([C@H](C(CO)O1)O)O[C@H]1[C@@H]([C@@H]([C@H](C(CO)O1)O)O[C@H]1[C@@H]([C@@H]([C@H](C(CO)O1)O[C@H]1[C@@H]([C@@H]([C@H](C(CO)O1)O)O)O[C@H]1[C@H]([C@@H]([C@H](C(C)O1)O)O)O)O[C@H]1[C@H]([C@@H]([C@H](C(C)O1)O)O)O)NC(=O)C)O)NC(=O)C)O)O)O
LMSP0504AW02	-6.0735	-1.7513	-1.1052	[C@H]([C@@H](/C=C/CCCCCCCCCCCCC)O)(NC(=O)CCCCCCCCCCCCCCCCC)CO[C@H]1[C@@H]([C@@H]([C@H](C(CO)O1)O[C@H]1[C@@H]([C@@H]([C@H](C(CO)O1)O)O[C@H]1[C@@H]([C@@H]([C@H](C(CO)O1)O)O[C@H]1[C@@H]([C@@H]([C@H](C(CO)O1)O)O[C@H]1[C@@H]([C@@H]([C@H](C(CO)O1)O[C@H]1[C@@H]([C@@H]([C@H](C(CO)O1)O)O)O[C@H]1[C@H]([C@@H]([C@H](C(C)O1)O)O)O)O[C@H]1[C@H]([C@@H]([C@H](C(C)O1)O)O)O)NC(=O)C)O)NC(=O)C)O)O)O
LMSP0504AW03	-6.1509	-1.8343	-1.1466	[C@H]([C@@H](/C=C/CCCCCCCCCCCCC)O)(NC(=O)CCCCCCCCCCCCCCCCCCC)CO[C@H]1[C@@H]([C@@H]([C@H](C(CO)O1)O[C@H]1[C@@H]([C@@H]([C@H](C(CO)O1)O)O[C@H]1[C@@H]([C@@H]([C@H](C(CO)O1)O)O[C@H]1[C@@H]([C@@H]([C@H](C(CO)O1)O)O[C@H]1[C@@H]([C@@H]([C@H](C(CO)O1)O[C@H]1[C@@H]([C@@H]([C@H](C(CO)O1)O)O)O[C@H]1[C@H]([C@@H]([C@H](C(C)O1)O)O)O)O[C@H]1[C@H]([C@@H]([C@H](C(C)O1)O)O)O)NC(=O)C)O)NC(=O)C)O)O)O
LMSP0504AW04	-6.1874	-1.9183	-1.1802	[C@H]([C@@H](/C=C/CCCCCCCCCCCCC)O)(NC(=O)CCCCCCCCCCCCCCCCCCCCC)CO[C@H]1[C@@H]([C@@H]([C@H](C(CO)O1)O[C@H]1[C@@H]([C@@H]([C@H](C(CO)O1)O)O[C@H]1[C@@H]([C@@H]([C@H](C(CO)O1)O)O[C@H]1[C@@H]([C@@H]([C@H](C(CO)O1)O)O[C@H]1[C@@H]([C@@H]([C@H](C(CO)O1)O[C@H]1[C@@H]([C@@H]([C@H](C(CO)O1)O)O)O[C@H]1[C@H]([C@@H]([C@H](C(C)O1)O)O)O)O[C@H]1[C@H]([C@@H]([C@H](C(C)O1)O)O)O)NC(=O)C)O)NC(=O)C)O)O)O
LMSP0504AW05	-6.1927	-1.9924	-1.2042	[C@H]([C@@H](/C=C/CCCCCCCCCCCCC)O)(NC(=O)CCCCCCCCCCCCCCCCCCCCCCC)CO[C@H]1[C@@H]([C@@H]([C@H](C(CO)O1)O[C@H]1[C@@H]([C@@H]([C@H](C(CO)O1)O)O[C@H]1[C@@H]([C@@H]([C@H](C(CO)O1)O)O[C@H]1[C@@H]([C@@H]([C@H](C(CO)O1)O)O[C@H]1[C@@H]([C@@H]([C@H](C(CO)O1)O[C@H]1[C@@H]([C@@H]([C@H](C(CO)O1)O)O)O[C@H]1[C@H]([C@@H]([C@H](C(C)O1)O)O)O)O[C@H]1[C@H]([C@@H]([C@H](C(C)O1)O)O)O)NC(=O)C)O)NC(=O)C)O)O)O
LMSP0504AW06	-6.1382	-2.0491	-1.2047	[C@H]([C@@H](/C=C/CCCCCCCCCCCCC)O)(NC(=O)CCCCCCCCCCCCCCCCCCCCCCCCC)CO[C@H]1[C@@H]([C@@H]([C@H](C(CO)O1)O[C@H]1[C@@H]([C@@H]([C@H](C(CO)O1)O)O[C@H]1[C@@H]([C@@H]([C@H](C(CO)O1)O)O[C@H]1[C@@H]([C@@H]([C@H](C(CO)O1)O)O[C@H]1[C@@H]([C@@H]([C@H](C(CO)O1)O[C@H]1[C@@H]([C@@H]([C@H](C(CO)O1)O)O)O[C@H]1[C@H]([C@@H]([C@H](C(C)O1)O)O)O)O[C@H]1[C@H]([C@@H]([C@H](C(C)O1)O)O)O)NC(=O)C)O)NC(=O)C)O)O)O
LMSP0504AW07	-6.081	-2.0358	-1.2164	[C@H]([C@@H](/C=C/CCCCCCCCCCCCC)O)(NC(=O)CCCCCCCCCCCCC/C=C\CCCCCCCC)CO[C@H]1[C@@H]([C@@H]([C@H](C(CO)O1)O[C@H]1[C@@H]([C@@H]([C@H](C(CO)O1)O)O[C@H]1[C@@H]([C@@H]([C@H](C(CO)O1)O)O[C@H]1[C@@H]([C@@H]([C@H](C(CO)O1)O)O[C@H]1[C@@H]([C@@H]([C@H](C(CO)O1)O[C@H]1[C@@H]([C@@H]([C@H](C(CO)O1)O)O)O[C@H]1[C@H]([C@@H]([C@H](C(C)O1)O)O)O)O[C@H]1[C@H]([C@@H]([C@H](C(C)O1)O)O)O)NC(=O)C)O)NC(=O)C)O)O)O
LMSP0504AW08	-5.9885	-2.0799	-1.1841	[C@H]([C@@H](/C=C/CCCCCCCCCCCCC)O)(NC(=O)CCCCCCCCCCCCCCC/C=C\CCCCCCCC)CO[C@H]1[C@@H]([C@@H]([C@H](C(CO)O1)O[C@H]1[C@@H]([C@@H]([C@H](C(CO)O1)O)O[C@H]1[C@@H]([C@@H]([C@H](C(CO)O1)O)O[C@H]1[C@@H]([C@@H]([C@H](C(CO)O1)O)O[C@H]1[C@@H]([C@@H]([C@H](C(CO)O1)O[C@H]1[C@@H]([C@@H]([C@H](C(CO)O1)O)O)O[C@H]1[C@H]([C@@H]([C@H](C(C)O1)O)O)O)O[C@H]1[C@H]([C@@H]([C@H](C(C)O1)O)O)O)NC(=O)C)O)NC(=O)C)O)O)O
LMSP0504AX01	-5.1741	-2.2729	-0.3586	[C@H]([C@@H](/C=C/CCCCCCCCCCCCC)O)(NC(=O)CCCCCCCCCCCCCCC)CO[C@H]1[C@@H]([C@@H]([C@H](C(CO)O1)O[C@H]1[C@@H]([C@@H]([C@H](C(CO)O1)O)O[C@H]1[C@@H]([C@@H]([C@H](C(CO)O1)O)O[C@H]1[C@@H]([C@@H]([C@H](C(CO[C@H]2[C@@H]([C@@H]([C@H](C(CO)O2)O)O)NC(=O)C)O1)O)O[C@H]1[C@@H]([C@@H]([C@H](C(CO)O1)O)O[C@H]1[C@@H]([C@@H]([C@H](C(CO)O1)O)O)O[C@H]1[C@H]([C@@H]([C@H](C(C)O1)O)O)O)NC(=O)C)O)NC(=O)C)O)O)O
LMSP0504AX02	-5.3172	-2.3421	-0.4166	[C@H]([C@@H](/C=C/CCCCCCCCCCCCC)O)(NC(=O)CCCCCCCCCCCCCCCCC)CO[C@H]1[C@@H]([C@@H]([C@H](C(CO)O1)O[C@H]1[C@@H]([C@@H]([C@H](C(CO)O1)O)O[C@H]1[C@@H]([C@@H]([C@H](C(CO)O1)O)O[C@H]1[C@@H]([C@@H]([C@H](C(CO[C@H]2[C@@H]([C@@H]([C@H](C(CO)O2)O)O)NC(=O)C)O1)O)O[C@H]1[C@@H]([C@@H]([C@H](C(CO)O1)O)O[C@H]1[C@@H]([C@@H]([C@H](C(CO)O1)O)O)O[C@H]1[C@H]([C@@H]([C@H](C(C)O1)O)O)O)NC(=O)C)O)NC(=O)C)O)O)O
LMSP0504AX03	-5.4186	-2.4064	-0.4697	[C@H]([C@@H](/C=C/CCCCCCCCCCCCC)O)(NC(=O)CCCCCCCCCCCCCCCCCCC)CO[C@H]1[C@@H]([C@@H]([C@H](C(CO)O1)O[C@H]1[C@@H]([C@@H]([C@H](C(CO)O1)O)O[C@H]1[C@@H]([C@@H]([C@H](C(CO)O1)O)O[C@H]1[C@@H]([C@@H]([C@H](C(CO[C@H]2[C@@H]([C@@H]([C@H](C(CO)O2)O)O)NC(=O)C)O1)O)O[C@H]1[C@@H]([C@@H]([C@H](C(CO)O1)O)O[C@H]1[C@@H]([C@@H]([C@H](C(CO)O1)O)O)O[C@H]1[C@H]([C@@H]([C@H](C(C)O1)O)O)O)NC(=O)C)O)NC(=O)C)O)O)O
LMSP0504AX04	-5.4823	-2.4727	-0.5142	[C@H]([C@@H](/C=C/CCCCCCCCCCCCC)O)(NC(=O)CCCCCCCCCCCCCCCCCCCCC)CO[C@H]1[C@@H]([C@@H]([C@H](C(CO)O1)O[C@H]1[C@@H]([C@@H]([C@H](C(CO)O1)O)O[C@H]1[C@@H]([C@@H]([C@H](C(CO)O1)O)O[C@H]1[C@@H]([C@@H]([C@H](C(CO[C@H]2[C@@H]([C@@H]([C@H](C(CO)O2)O)O)NC(=O)C)O1)O)O[C@H]1[C@@H]([C@@H]([C@H](C(CO)O1)O)O[C@H]1[C@@H]([C@@H]([C@H](C(CO)O1)O)O)O[C@H]1[C@H]([C@@H]([C@H](C(C)O1)O)O)O)NC(=O)C)O)NC(=O)C)O)O)O
LMSP0504AX05	-5.5051	-2.536	-0.5444	[C@H]([C@@H](/C=C/CCCCCCCCCCCCC)O)(NC(=O)CCCCCCCCCCCCCCCCCCCCCCC)CO[C@H]1[C@@H]([C@@H]([C@H](C(CO)O1)O[C@H]1[C@@H]([C@@H]([C@H](C(CO)O1)O)O[C@H]1[C@@H]([C@@H]([C@H](C(CO)O1)O)O[C@H]1[C@@H]([C@@H]([C@H](C(CO[C@H]2[C@@H]([C@@H]([C@H](C(CO)O2)O)O)NC(=O)C)O1)O)O[C@H]1[C@@H]([C@@H]([C@H](C(CO)O1)O)O[C@H]1[C@@H]([C@@H]([C@H](C(CO)O1)O)O)O[C@H]1[C@H]([C@@H]([C@H](C(C)O1)O)O)O)NC(=O)C)O)NC(=O)C)O)O)O
LMSP0504AX06	-5.4547	-2.5916	-0.5496	[C@H]([C@@H](/C=C/CCCCCCCCCCCCC)O)(NC(=O)CCCCCCCCCCCCCCCCCCCCCCCCC)CO[C@H]1[C@@H]([C@@H]([C@H](C(CO)O1)O[C@H]1[C@@H]([C@@H]([C@H](C(CO)O1)O)O[C@H]1[C@@H]([C@@H]([C@H](C(CO)O1)O)O[C@H]1[C@@H]([C@@H]([C@H](C(CO[C@H]2[C@@H]([C@@H]([C@H](C(CO)O2)O)O)NC(=O)C)O1)O)O[C@H]1[C@@H]([C@@H]([C@H](C(CO)O1)O)O[C@H]1[C@@H]([C@@H]([C@H](C(CO)O1)O)O)O[C@H]1[C@H]([C@@H]([C@H](C(C)O1)O)O)O)NC(=O)C)O)NC(=O)C)O)O)O
LMSP0504AX07	-5.4002	-2.5774	-0.5635	[C@H]([C@@H](/C=C/CCCCCCCCCCCCC)O)(NC(=O)CCCCCCCCCCCCC/C=C\CCCCCCCC)CO[C@H]1[C@@H]([C@@H]([C@H](C(CO)O1)O[C@H]1[C@@H]([C@@H]([C@H](C(CO)O1)O)O[C@H]1[C@@H]([C@@H]([C@H](C(CO)O1)O)O[C@H]1[C@@H]([C@@H]([C@H](C(CO[C@H]2[C@@H]([C@@H]([C@H](C(CO)O2)O)O)NC(=O)C)O1)O)O[C@H]1[C@@H]([C@@H]([C@H](C(CO)O1)O)O[C@H]1[C@@H]([C@@H]([C@H](C(CO)O1)O)O)O[C@H]1[C@H]([C@@H]([C@H](C(C)O1)O)O)O)NC(=O)C)O)NC(=O)C)O)O)O
LMSP0504AX08	-5.3098	-2.6199	-0.5363	[C@H]([C@@H](/C=C/CCCCCCCCCCCCC)O)(NC(=O)CCCCCCCCCCCCCCC/C=C\CCCCCCCC)CO[C@H]1[C@@H]([C@@H]([C@H](C(CO)O1)O[C@H]1[C@@H]([C@@H]([C@H](C(CO)O1)O)O[C@H]1[C@@H]([C@@H]([C@H](C(CO)O1)O)O[C@H]1[C@@H]([C@@H]([C@H](C(CO[C@H]2[C@@H]([C@@H]([C@H](C(CO)O2)O)O)NC(=O)C)O1)O)O[C@H]1[C@@H]([C@@H]([C@H](C(CO)O1)O)O[C@H]1[C@@H]([C@@H]([C@H](C(CO)O1)O)O)O[C@H]1[C@H]([C@@H]([C@H](C(C)O1)O)O)O)NC(=O)C)O)NC(=O)C)O)O)O
LMSP0504AY01	-4.2274	-4.6975	0.4895	[C@H]([C@@H](/C=C/CCCCCCCCCCCCC)O)(NC(=O)CCCCCCCCCCCCCCC)CO[C@H]1[C@@H]([C@@H]([C@H](C(CO)O1)O[C@H]1[C@@H]([C@@H]([C@H](C(CO)O1)O)O[C@H]1[C@@H]([C@@H]([C@H](C(CO)O1)O)O[C@H]1[C@@H]([C@@H]([C@H](C(CO[C@H]2[C@@H]([C@@H]([C@H](C(CO)O2)O)O[C@H]2[C@@H]([C@@H]([C@H](C(CO)O2)O)O)O)NC(=O)C)O1)O)O[C@H]1[C@@H]([C@@H]([C@H](C(CO)O1)O)O[C@H]1[C@@H]([C@@H]([C@H](C(CO)O1)O)O)O[C@H]1[C@H]([C@@H]([C@H](C(C)O1)O)…
LMSP0504AY02	-4.3253	-4.7851	0.457	[C@H]([C@@H](/C=C/CCCCCCCCCCCCC)O)(NC(=O)CCCCCCCCCCCCCCCCC)CO[C@H]1[C@@H]([C@@H]([C@H](C(CO)O1)O[C@H]1[C@@H]([C@@H]([C@H](C(CO)O1)O)O[C@H]1[C@@H]([C@@H]([C@H](C(CO)O1)O)O[C@H]1[C@@H]([C@@H]([C@H](C(CO[C@H]2[C@@H]([C@@H]([C@H](C(CO)O2)O)O[C@H]2[C@@H]([C@@H]([C@H](C(CO)O2)O)O)O)NC(=O)C)O1)O)O[C@H]1[C@@H]([C@@H]([C@H](C(CO)O1)O)O[C@H]1[C@@H]([C@@H]([C@H](C(CO)O1)O)O)O[C@H]1[C@H]([C@@H]([C@H](C(C)O1)…
LMSP0504AY03	-4.3922	-4.8598	0.4241	[C@H]([C@@H](/C=C/CCCCCCCCCCCCC)O)(NC(=O)CCCCCCCCCCCCCCCCCCC)CO[C@H]1[C@@H]([C@@H]([C@H](C(CO)O1)O[C@H]1[C@@H]([C@@H]([C@H](C(CO)O1)O)O[C@H]1[C@@H]([C@@H]([C@H](C(CO)O1)O)O[C@H]1[C@@H]([C@@H]([C@H](C(CO[C@H]2[C@@H]([C@@H]([C@H](C(CO)O2)O)O[C@H]2[C@@H]([C@@H]([C@H](C(CO)O2)O)O)O)NC(=O)C)O1)O)O[C@H]1[C@@H]([C@@H]([C@H](C(CO)O1)O)O[C@H]1[C@@H]([C@@H]([C@H](C(CO)O1)O)O)O[C@H]1[C@H]([C@@H]([C@H](C(C)O…
LMSP0504AY04	-4.4247	-4.9301	0.388	[C@H]([C@@H](/C=C/CCCCCCCCCCCCC)O)(NC(=O)CCCCCCCCCCCCCCCCCCCCC)CO[C@H]1[C@@H]([C@@H]([C@H](C(CO)O1)O[C@H]1[C@@H]([C@@H]([C@H](C(CO)O1)O)O[C@H]1[C@@H]([C@@H]([C@H](C(CO)O1)O)O[C@H]1[C@@H]([C@@H]([C@H](C(CO[C@H]2[C@@H]([C@@H]([C@H](C(CO)O2)O)O[C@H]2[C@@H]([C@@H]([C@H](C(CO)O2)O)O)O)NC(=O)C)O1)O)O[C@H]1[C@@H]([C@@H]([C@H](C(CO)O1)O)O[C@H]1[C@@H]([C@@H]([C@H](C(CO)O1)O)O)O[C@H]1[C@H]([C@@H]([C@H](C(C…
LMSP0504AY05	-4.4218	-4.9906	0.3553	[C@H]([C@@H](/C=C/CCCCCCCCCCCCC)O)(NC(=O)CCCCCCCCCCCCCCCCCCCCCCC)CO[C@H]1[C@@H]([C@@H]([C@H](C(CO)O1)O[C@H]1[C@@H]([C@@H]([C@H](C(CO)O1)O)O[C@H]1[C@@H]([C@@H]([C@H](C(CO)O1)O)O[C@H]1[C@@H]([C@@H]([C@H](C(CO[C@H]2[C@@H]([C@@H]([C@H](C(CO)O2)O)O[C@H]2[C@@H]([C@@H]([C@H](C(CO)O2)O)O)O)NC(=O)C)O1)O)O[C@H]1[C@@H]([C@@H]([C@H](C(CO)O1)O)O[C@H]1[C@@H]([C@@H]([C@H](C(CO)O1)O)O)O[C@H]1[C@H]([C@@H]([C@H](C…
LMSP0504AY06	-4.3641	-5.0264	0.3348	[C@H]([C@@H](/C=C/CCCCCCCCCCCCC)O)(NC(=O)CCCCCCCCCCCCCCCCCCCCCCCCC)CO[C@H]1[C@@H]([C@@H]([C@H](C(CO)O1)O[C@H]1[C@@H]([C@@H]([C@H](C(CO)O1)O)O[C@H]1[C@@H]([C@@H]([C@H](C(CO)O1)O)O[C@H]1[C@@H]([C@@H]([C@H](C(CO[C@H]2[C@@H]([C@@H]([C@H](C(CO)O2)O)O[C@H]2[C@@H]([C@@H]([C@H](C(CO)O2)O)O)O)NC(=O)C)O1)O)O[C@H]1[C@@H]([C@@H]([C@H](C(CO)O1)O)O[C@H]1[C@@H]([C@@H]([C@H](C(CO)O1)O)O)O[C@H]1[C@H]([C@@H]([C@H]…
LMSP0504AY07	-4.323	-5.0144	0.3232	[C@H]([C@@H](/C=C/CCCCCCCCCCCCC)O)(NC(=O)CCCCCCCCCCCCC/C=C\CCCCCCCC)CO[C@H]1[C@@H]([C@@H]([C@H](C(CO)O1)O[C@H]1[C@@H]([C@@H]([C@H](C(CO)O1)O)O[C@H]1[C@@H]([C@@H]([C@H](C(CO)O1)O)O[C@H]1[C@@H]([C@@H]([C@H](C(CO[C@H]2[C@@H]([C@@H]([C@H](C(CO)O2)O)O[C@H]2[C@@H]([C@@H]([C@H](C(CO)O2)O)O)O)NC(=O)C)O1)O)O[C@H]1[C@@H]([C@@H]([C@H](C(CO)O1)O)O[C@H]1[C@@H]([C@@H]([C@H](C(CO)O1)O)O)O[C@H]1[C@H]([C@@H]([C@H…
LMSP0504AY08	-4.2349	-5.0254	0.3273	[C@H]([C@@H](/C=C/CCCCCCCCCCCCC)O)(NC(=O)CCCCCCCCCCCCCCC/C=C\CCCCCCCC)CO[C@H]1[C@@H]([C@@H]([C@H](C(CO)O1)O[C@H]1[C@@H]([C@@H]([C@H](C(CO)O1)O)O[C@H]1[C@@H]([C@@H]([C@H](C(CO)O1)O)O[C@H]1[C@@H]([C@@H]([C@H](C(CO[C@H]2[C@@H]([C@@H]([C@H](C(CO)O2)O)O[C@H]2[C@@H]([C@@H]([C@H](C(CO)O2)O)O)O)NC(=O)C)O1)O)O[C@H]1[C@@H]([C@@H]([C@H](C(CO)O1)O)O[C@H]1[C@@H]([C@@H]([C@H](C(CO)O1)O)O)O[C@H]1[C@H]([C@@H]([C…
LMSP0504AZ01	-2.7767	-6.4375	1.3166	[C@H]([C@@H](/C=C/CCCCCCCCCCCCC)O)(NC(=O)CCCCCCCCCCCCCCC)CO[C@H]1[C@@H]([C@@H]([C@H](C(CO)O1)O[C@H]1[C@@H]([C@@H]([C@H](C(CO)O1)O)O[C@H]1[C@@H]([C@@H]([C@H](C(CO)O1)O)O[C@H]1[C@@H]([C@@H]([C@H](C(CO[C@H]2[C@@H]([C@@H]([C@H](C(CO)O2)O)O[C@H]2[C@@H]([C@@H]([C@H](C(CO)O2)O)O)O[C@H]2[C@H]([C@@H]([C@H](C(C)O2)O)O)O)NC(=O)C)O1)O)O[C@H]1[C@@H]([C@@H]([C@H](C(CO)O1)O)O[C@H]1[C@@H]([C@@H]([C@H](C(CO)O1)O)…
LMSP0504AZ02	-2.8496	-6.5233	1.3073	[C@H]([C@@H](/C=C/CCCCCCCCCCCCC)O)(NC(=O)CCCCCCCCCCCCCCCCC)CO[C@H]1[C@@H]([C@@H]([C@H](C(CO)O1)O[C@H]1[C@@H]([C@@H]([C@H](C(CO)O1)O)O[C@H]1[C@@H]([C@@H]([C@H](C(CO)O1)O)O[C@H]1[C@@H]([C@@H]([C@H](C(CO[C@H]2[C@@H]([C@@H]([C@H](C(CO)O2)O)O[C@H]2[C@@H]([C@@H]([C@H](C(CO)O2)O)O)O[C@H]2[C@H]([C@@H]([C@H](C(C)O2)O)O)O)NC(=O)C)O1)O)O[C@H]1[C@@H]([C@@H]([C@H](C(CO)O1)O)O[C@H]1[C@@H]([C@@H]([C@H](C(CO)O1)…
LMSP0504AZ03	-2.8943	-6.5968	1.2957	[C@H]([C@@H](/C=C/CCCCCCCCCCCCC)O)(NC(=O)CCCCCCCCCCCCCCCCCCC)CO[C@H]1[C@@H]([C@@H]([C@H](C(CO)O1)O[C@H]1[C@@H]([C@@H]([C@H](C(CO)O1)O)O[C@H]1[C@@H]([C@@H]([C@H](C(CO)O1)O)O[C@H]1[C@@H]([C@@H]([C@H](C(CO[C@H]2[C@@H]([C@@H]([C@H](C(CO)O2)O)O[C@H]2[C@@H]([C@@H]([C@H](C(CO)O2)O)O)O[C@H]2[C@H]([C@@H]([C@H](C(C)O2)O)O)O)NC(=O)C)O1)O)O[C@H]1[C@@H]([C@@H]([C@H](C(CO)O1)O)O[C@H]1[C@@H]([C@@H]([C@H](C(CO)O…
LMSP0504AZ04	-2.9076	-6.6645	1.2782	[C@H]([C@@H](/C=C/CCCCCCCCCCCCC)O)(NC(=O)CCCCCCCCCCCCCCCCCCCCC)CO[C@H]1[C@@H]([C@@H]([C@H](C(CO)O1)O[C@H]1[C@@H]([C@@H]([C@H](C(CO)O1)O)O[C@H]1[C@@H]([C@@H]([C@H](C(CO)O1)O)O[C@H]1[C@@H]([C@@H]([C@H](C(CO[C@H]2[C@@H]([C@@H]([C@H](C(CO)O2)O)O[C@H]2[C@@H]([C@@H]([C@H](C(CO)O2)O)O)O[C@H]2[C@H]([C@@H]([C@H](C(C)O2)O)O)O)NC(=O)C)O1)O)O[C@H]1[C@@H]([C@@H]([C@H](C(CO)O1)O)O[C@H]1[C@@H]([C@@H]([C@H](C(CO…
LMSP0504AZ05	-2.8976	-6.7181	1.2531	[C@H]([C@@H](/C=C/CCCCCCCCCCCCC)O)(NC(=O)CCCCCCCCCCCCCCCCCCCCCCC)CO[C@H]1[C@@H]([C@@H]([C@H](C(CO)O1)O[C@H]1[C@@H]([C@@H]([C@H](C(CO)O1)O)O[C@H]1[C@@H]([C@@H]([C@H](C(CO)O1)O)O[C@H]1[C@@H]([C@@H]([C@H](C(CO[C@H]2[C@@H]([C@@H]([C@H](C(CO)O2)O)O[C@H]2[C@@H]([C@@H]([C@H](C(CO)O2)O)O)O[C@H]2[C@H]([C@@H]([C@H](C(C)O2)O)O)O)NC(=O)C)O1)O)O[C@H]1[C@@H]([C@@H]([C@H](C(CO)O1)O)O[C@H]1[C@@H]([C@@H]([C@H](C(…
LMSP0504AZ06	-2.8459	-6.7431	1.2287	[C@H]([C@@H](/C=C/CCCCCCCCCCCCC)O)(NC(=O)CCCCCCCCCCCCCCCCCCCCCCCCC)CO[C@H]1[C@@H]([C@@H]([C@H](C(CO)O1)O[C@H]1[C@@H]([C@@H]([C@H](C(CO)O1)O)O[C@H]1[C@@H]([C@@H]([C@H](C(CO)O1)O)O[C@H]1[C@@H]([C@@H]([C@H](C(CO[C@H]2[C@@H]([C@@H]([C@H](C(CO)O2)O)O[C@H]2[C@@H]([C@@H]([C@H](C(CO)O2)O)O)O[C@H]2[C@H]([C@@H]([C@H](C(C)O2)O)O)O)NC(=O)C)O1)O)O[C@H]1[C@@H]([C@@H]([C@H](C(CO)O1)O)O[C@H]1[C@@H]([C@@H]([C@H](…
LMSP0504AZ07	-2.8131	-6.7315	1.2184	[C@H]([C@@H](/C=C/CCCCCCCCCCCCC)O)(NC(=O)CCCCCCCCCCCCC/C=C\CCCCCCCC)CO[C@H]1[C@@H]([C@@H]([C@H](C(CO)O1)O[C@H]1[C@@H]([C@@H]([C@H](C(CO)O1)O)O[C@H]1[C@@H]([C@@H]([C@H](C(CO)O1)O)O[C@H]1[C@@H]([C@@H]([C@H](C(CO[C@H]2[C@@H]([C@@H]([C@H](C(CO)O2)O)O[C@H]2[C@@H]([C@@H]([C@H](C(CO)O2)O)O)O[C@H]2[C@H]([C@@H]([C@H](C(C)O2)O)O)O)NC(=O)C)O1)O)O[C@H]1[C@@H]([C@@H]([C@H](C(CO)O1)O)O[C@H]1[C@@H]([C@@H]([C@H]…
LMSP0504AZ08	-2.7346	-6.7289	1.2115	[C@H]([C@@H](/C=C/CCCCCCCCCCCCC)O)(NC(=O)CCCCCCCCCCCCCCC/C=C\CCCCCCCC)CO[C@H]1[C@@H]([C@@H]([C@H](C(CO)O1)O[C@H]1[C@@H]([C@@H]([C@H](C(CO)O1)O)O[C@H]1[C@@H]([C@@H]([C@H](C(CO)O1)O)O[C@H]1[C@@H]([C@@H]([C@H](C(CO[C@H]2[C@@H]([C@@H]([C@H](C(CO)O2)O)O[C@H]2[C@@H]([C@@H]([C@H](C(CO)O2)O)O)O[C@H]2[C@H]([C@@H]([C@H](C(C)O2)O)O)O)NC(=O)C)O1)O)O[C@H]1[C@@H]([C@@H]([C@H](C(CO)O1)O)O[C@H]1[C@@H]([C@@H]([C@…
LMSP0504BA01	-4.1754	-4.7411	0.5632	[C@H]([C@@H](/C=C/CCCCCCCCCCCCC)O)(NC(=O)CCCCCCCCCCCCCCC)CO[C@H]1[C@@H]([C@@H]([C@H](C(CO)O1)O[C@H]1[C@@H]([C@@H]([C@H](C(CO)O1)O)O[C@H]1[C@@H]([C@@H]([C@H](C(CO)O1)O)O[C@H]1[C@@H]([C@@H]([C@H](C(CO[C@H]2[C@@H]([C@@H]([C@H](C(CO)O2)O[C@H]2[C@@H]([C@@H]([C@H](C(CO)O2)O)O)O)O)NC(=O)C)O1)O)O[C@H]1[C@@H]([C@@H]([C@H](C(CO)O1)O)O[C@H]1[C@@H]([C@@H]([C@H](C(CO)O1)O)O)O[C@H]1[C@H]([C@@H]([C@H](C(C)O1)O)…
LMSP0504BA02	-4.2783	-4.8253	0.5282	[C@H]([C@@H](/C=C/CCCCCCCCCCCCC)O)(NC(=O)CCCCCCCCCCCCCCCCC)CO[C@H]1[C@@H]([C@@H]([C@H](C(CO)O1)O[C@H]1[C@@H]([C@@H]([C@H](C(CO)O1)O)O[C@H]1[C@@H]([C@@H]([C@H](C(CO)O1)O)O[C@H]1[C@@H]([C@@H]([C@H](C(CO[C@H]2[C@@H]([C@@H]([C@H](C(CO)O2)O[C@H]2[C@@H]([C@@H]([C@H](C(CO)O2)O)O)O)O)NC(=O)C)O1)O)O[C@H]1[C@@H]([C@@H]([C@H](C(CO)O1)O)O[C@H]1[C@@H]([C@@H]([C@H](C(CO)O1)O)O)O[C@H]1[C@H]([C@@H]([C@H](C(C)O1)…
LMSP0504BA03	-4.3479	-4.898	0.4926	[C@H]([C@@H](/C=C/CCCCCCCCCCCCC)O)(NC(=O)CCCCCCCCCCCCCCCCCCC)CO[C@H]1[C@@H]([C@@H]([C@H](C(CO)O1)O[C@H]1[C@@H]([C@@H]([C@H](C(CO)O1)O)O[C@H]1[C@@H]([C@@H]([C@H](C(CO)O1)O)O[C@H]1[C@@H]([C@@H]([C@H](C(CO[C@H]2[C@@H]([C@@H]([C@H](C(CO)O2)O[C@H]2[C@@H]([C@@H]([C@H](C(CO)O2)O)O)O)O)NC(=O)C)O1)O)O[C@H]1[C@@H]([C@@H]([C@H](C(CO)O1)O)O[C@H]1[C@@H]([C@@H]([C@H](C(CO)O1)O)O)O[C@H]1[C@H]([C@@H]([C@H](C(C)O…
LMSP0504BA04	-4.3793	-4.9667	0.456	[C@H]([C@@H](/C=C/CCCCCCCCCCCCC)O)(NC(=O)CCCCCCCCCCCCCCCCCCCCC)CO[C@H]1[C@@H]([C@@H]([C@H](C(CO)O1)O[C@H]1[C@@H]([C@@H]([C@H](C(CO)O1)O)O[C@H]1[C@@H]([C@@H]([C@H](C(CO)O1)O)O[C@H]1[C@@H]([C@@H]([C@H](C(CO[C@H]2[C@@H]([C@@H]([C@H](C(CO)O2)O[C@H]2[C@@H]([C@@H]([C@H](C(CO)O2)O)O)O)O)NC(=O)C)O1)O)O[C@H]1[C@@H]([C@@H]([C@H](C(CO)O1)O)O[C@H]1[C@@H]([C@@H]([C@H](C(CO)O1)O)O)O[C@H]1[C@H]([C@@H]([C@H](C(C…
LMSP0504BA05	-4.3757	-5.0248	0.423	[C@H]([C@@H](/C=C/CCCCCCCCCCCCC)O)(NC(=O)CCCCCCCCCCCCCCCCCCCCCCC)CO[C@H]1[C@@H]([C@@H]([C@H](C(CO)O1)O[C@H]1[C@@H]([C@@H]([C@H](C(CO)O1)O)O[C@H]1[C@@H]([C@@H]([C@H](C(CO)O1)O)O[C@H]1[C@@H]([C@@H]([C@H](C(CO[C@H]2[C@@H]([C@@H]([C@H](C(CO)O2)O[C@H]2[C@@H]([C@@H]([C@H](C(CO)O2)O)O)O)O)NC(=O)C)O1)O)O[C@H]1[C@@H]([C@@H]([C@H](C(CO)O1)O)O[C@H]1[C@@H]([C@@H]([C@H](C(CO)O1)O)O)O[C@H]1[C@H]([C@@H]([C@H](C…
LMSP0504BA06	-4.3177	-5.0586	0.4014	[C@H]([C@@H](/C=C/CCCCCCCCCCCCC)O)(NC(=O)CCCCCCCCCCCCCCCCCCCCCCCCC)CO[C@H]1[C@@H]([C@@H]([C@H](C(CO)O1)O[C@H]1[C@@H]([C@@H]([C@H](C(CO)O1)O)O[C@H]1[C@@H]([C@@H]([C@H](C(CO)O1)O)O[C@H]1[C@@H]([C@@H]([C@H](C(CO[C@H]2[C@@H]([C@@H]([C@H](C(CO)O2)O[C@H]2[C@@H]([C@@H]([C@H](C(CO)O2)O)O)O)O)NC(=O)C)O1)O)O[C@H]1[C@@H]([C@@H]([C@H](C(CO)O1)O)O[C@H]1[C@@H]([C@@H]([C@H](C(CO)O1)O)O)O[C@H]1[C@H]([C@@H]([C@H]…
LMSP0504BA07	-4.2768	-5.0468	0.39	[C@H]([C@@H](/C=C/CCCCCCCCCCCCC)O)(NC(=O)CCCCCCCCCCCCC/C=C\CCCCCCCC)CO[C@H]1[C@@H]([C@@H]([C@H](C(CO)O1)O[C@H]1[C@@H]([C@@H]([C@H](C(CO)O1)O)O[C@H]1[C@@H]([C@@H]([C@H](C(CO)O1)O)O[C@H]1[C@@H]([C@@H]([C@H](C(CO[C@H]2[C@@H]([C@@H]([C@H](C(CO)O2)O[C@H]2[C@@H]([C@@H]([C@H](C(CO)O2)O)O)O)O)NC(=O)C)O1)O)O[C@H]1[C@@H]([C@@H]([C@H](C(CO)O1)O)O[C@H]1[C@@H]([C@@H]([C@H](C(CO)O1)O)O)O[C@H]1[C@H]([C@@H]([C@H…
LMSP0504BA08	-4.187	-5.0561	0.392	[C@H]([C@@H](/C=C/CCCCCCCCCCCCC)O)(NC(=O)CCCCCCCCCCCCCCC/C=C\CCCCCCCC)CO[C@H]1[C@@H]([C@@H]([C@H](C(CO)O1)O[C@H]1[C@@H]([C@@H]([C@H](C(CO)O1)O)O[C@H]1[C@@H]([C@@H]([C@H](C(CO)O1)O)O[C@H]1[C@@H]([C@@H]([C@H](C(CO[C@H]2[C@@H]([C@@H]([C@H](C(CO)O2)O[C@H]2[C@@H]([C@@H]([C@H](C(CO)O2)O)O)O)O)NC(=O)C)O1)O)O[C@H]1[C@@H]([C@@H]([C@H](C(CO)O1)O)O[C@H]1[C@@H]([C@@H]([C@H](C(CO)O1)O)O)O[C@H]1[C@H]([C@@H]([C…
LMSP0504BB01	-2.7261	-6.4866	1.3964	[C@H]([C@@H](/C=C/CCCCCCCCCCCCC)O)(NC(=O)CCCCCCCCCCCCCCC)CO[C@H]1[C@@H]([C@@H]([C@H](C(CO)O1)O[C@H]1[C@@H]([C@@H]([C@H](C(CO)O1)O)O[C@H]1[C@@H]([C@@H]([C@H](C(CO)O1)O)O[C@H]1[C@@H]([C@@H]([C@H](C(CO[C@H]2[C@@H]([C@@H]([C@H](C(CO)O2)O[C@H]2[C@@H]([C@@H]([C@H](C(CO)O2)O)O)O[C@H]2[C@H]([C@@H]([C@H](C(C)O2)O)O)O)O)NC(=O)C)O1)O)O[C@H]1[C@@H]([C@@H]([C@H](C(CO)O1)O)O[C@H]1[C@@H]([C@@H]([C@H](C(CO)O1)O)…
LMSP0504BB02	-2.8031	-6.569	1.3856	[C@H]([C@@H](/C=C/CCCCCCCCCCCCC)O)(NC(=O)CCCCCCCCCCCCCCCCC)CO[C@H]1[C@@H]([C@@H]([C@H](C(CO)O1)O[C@H]1[C@@H]([C@@H]([C@H](C(CO)O1)O)O[C@H]1[C@@H]([C@@H]([C@H](C(CO)O1)O)O[C@H]1[C@@H]([C@@H]([C@H](C(CO[C@H]2[C@@H]([C@@H]([C@H](C(CO)O2)O[C@H]2[C@@H]([C@@H]([C@H](C(CO)O2)O)O)O[C@H]2[C@H]([C@@H]([C@H](C(C)O2)O)O)O)O)NC(=O)C)O1)O)O[C@H]1[C@@H]([C@@H]([C@H](C(CO)O1)O)O[C@H]1[C@@H]([C@@H]([C@H](C(CO)O1)…
LMSP0504BB03	-2.8517	-6.6418	1.3725	[C@H]([C@@H](/C=C/CCCCCCCCCCCCC)O)(NC(=O)CCCCCCCCCCCCCCCCCCC)CO[C@H]1[C@@H]([C@@H]([C@H](C(CO)O1)O[C@H]1[C@@H]([C@@H]([C@H](C(CO)O1)O)O[C@H]1[C@@H]([C@@H]([C@H](C(CO)O1)O)O[C@H]1[C@@H]([C@@H]([C@H](C(CO[C@H]2[C@@H]([C@@H]([C@H](C(CO)O2)O[C@H]2[C@@H]([C@@H]([C@H](C(CO)O2)O)O)O[C@H]2[C@H]([C@@H]([C@H](C(C)O2)O)O)O)O)NC(=O)C)O1)O)O[C@H]1[C@@H]([C@@H]([C@H](C(CO)O1)O)O[C@H]1[C@@H]([C@@H]([C@H](C(CO)O…
LMSP0504BB04	-2.8667	-6.7081	1.3552	[C@H]([C@@H](/C=C/CCCCCCCCCCCCC)O)(NC(=O)CCCCCCCCCCCCCCCCCCCCC)CO[C@H]1[C@@H]([C@@H]([C@H](C(CO)O1)O[C@H]1[C@@H]([C@@H]([C@H](C(CO)O1)O)O[C@H]1[C@@H]([C@@H]([C@H](C(CO)O1)O)O[C@H]1[C@@H]([C@@H]([C@H](C(CO[C@H]2[C@@H]([C@@H]([C@H](C(CO)O2)O[C@H]2[C@@H]([C@@H]([C@H](C(CO)O2)O)O)O[C@H]2[C@H]([C@@H]([C@H](C(C)O2)O)O)O)O)NC(=O)C)O1)O)O[C@H]1[C@@H]([C@@H]([C@H](C(CO)O1)O)O[C@H]1[C@@H]([C@@H]([C@H](C(CO…
LMSP0504BB05	-2.8576	-6.7588	1.3312	[C@H]([C@@H](/C=C/CCCCCCCCCCCCC)O)(NC(=O)CCCCCCCCCCCCCCCCCCCCCCC)CO[C@H]1[C@@H]([C@@H]([C@H](C(CO)O1)O[C@H]1[C@@H]([C@@H]([C@H](C(CO)O1)O)O[C@H]1[C@@H]([C@@H]([C@H](C(CO)O1)O)O[C@H]1[C@@H]([C@@H]([C@H](C(CO[C@H]2[C@@H]([C@@H]([C@H](C(CO)O2)O[C@H]2[C@@H]([C@@H]([C@H](C(CO)O2)O)O)O[C@H]2[C@H]([C@@H]([C@H](C(C)O2)O)O)O)O)NC(=O)C)O1)O)O[C@H]1[C@@H]([C@@H]([C@H](C(CO)O1)O)O[C@H]1[C@@H]([C@@H]([C@H](C(…
LMSP0504BB06	-2.8069	-6.7816	1.3068	[C@H]([C@@H](/C=C/CCCCCCCCCCCCC)O)(NC(=O)CCCCCCCCCCCCCCCCCCCCCCCCC)CO[C@H]1[C@@H]([C@@H]([C@H](C(CO)O1)O[C@H]1[C@@H]([C@@H]([C@H](C(CO)O1)O)O[C@H]1[C@@H]([C@@H]([C@H](C(CO)O1)O)O[C@H]1[C@@H]([C@@H]([C@H](C(CO[C@H]2[C@@H]([C@@H]([C@H](C(CO)O2)O[C@H]2[C@@H]([C@@H]([C@H](C(CO)O2)O)O)O[C@H]2[C@H]([C@@H]([C@H](C(C)O2)O)O)O)O)NC(=O)C)O1)O)O[C@H]1[C@@H]([C@@H]([C@H](C(CO)O1)O)O[C@H]1[C@@H]([C@@H]([C@H](…
LMSP0504BB07	-2.7743	-6.7701	1.2964	[C@H]([C@@H](/C=C/CCCCCCCCCCCCC)O)(NC(=O)CCCCCCCCCCCCC/C=C\CCCCCCCC)CO[C@H]1[C@@H]([C@@H]([C@H](C(CO)O1)O[C@H]1[C@@H]([C@@H]([C@H](C(CO)O1)O)O[C@H]1[C@@H]([C@@H]([C@H](C(CO)O1)O)O[C@H]1[C@@H]([C@@H]([C@H](C(CO[C@H]2[C@@H]([C@@H]([C@H](C(CO)O2)O[C@H]2[C@@H]([C@@H]([C@H](C(CO)O2)O)O)O[C@H]2[C@H]([C@@H]([C@H](C(C)O2)O)O)O)O)NC(=O)C)O1)O)O[C@H]1[C@@H]([C@@H]([C@H](C(CO)O1)O)O[C@H]1[C@@H]([C@@H]([C@H]…
LMSP0504BB08	-2.6955	-6.7667	1.2888	[C@H]([C@@H](/C=C/CCCCCCCCCCCCC)O)(NC(=O)CCCCCCCCCCCCCCC/C=C\CCCCCCCC)CO[C@H]1[C@@H]([C@@H]([C@H](C(CO)O1)O[C@H]1[C@@H]([C@@H]([C@H](C(CO)O1)O)O[C@H]1[C@@H]([C@@H]([C@H](C(CO)O1)O)O[C@H]1[C@@H]([C@@H]([C@H](C(CO[C@H]2[C@@H]([C@@H]([C@H](C(CO)O2)O[C@H]2[C@@H]([C@@H]([C@H](C(CO)O2)O)O)O[C@H]2[C@H]([C@@H]([C@H](C(C)O2)O)O)O)O)NC(=O)C)O1)O)O[C@H]1[C@@H]([C@@H]([C@H](C(CO)O1)O)O[C@H]1[C@@H]([C@@H]([C@…
LMSP0504BC01	-5.7384	-1.8103	-0.8971	[C@H]([C@@H](/C=C/CCCCCCCCCCCCC)O)(NC(=O)CCCCCCCCCCCCCCC)CO[C@H]1[C@@H]([C@@H]([C@H](C(CO)O1)O[C@H]1[C@@H]([C@@H]([C@H](C(CO)O1)O)O[C@H]1[C@@H]([C@@H]([C@H](C(CO)O1)O[C@H]1[C@H]([C@@H]([C@H](C(C)O1)O)O)O)O[C@H]1[C@@H]([C@@H]([C@H](C(CO)O1)O)O[C@H]1[C@@H]([C@@H]([C@H](C(CO)O1)O[C@H]1[C@@H]([C@@H]([C@H](C(CO)O1)O)O)O)O[C@H]1[C@H]([C@@H]([C@H](C(C)O1)O)O)O)NC(=O)C)O)NC(=O)C)O)O)O
LMSP0504BC02	-5.8648	-1.8852	-0.9383	[C@H]([C@@H](/C=C/CCCCCCCCCCCCC)O)(NC(=O)CCCCCCCCCCCCCCCCC)CO[C@H]1[C@@H]([C@@H]([C@H](C(CO)O1)O[C@H]1[C@@H]([C@@H]([C@H](C(CO)O1)O)O[C@H]1[C@@H]([C@@H]([C@H](C(CO)O1)O[C@H]1[C@H]([C@@H]([C@H](C(C)O1)O)O)O)O[C@H]1[C@@H]([C@@H]([C@H](C(CO)O1)O)O[C@H]1[C@@H]([C@@H]([C@H](C(CO)O1)O[C@H]1[C@@H]([C@@H]([C@H](C(CO)O1)O)O)O)O[C@H]1[C@H]([C@@H]([C@H](C(C)O1)O)O)O)NC(=O)C)O)NC(=O)C)O)O)O
LMSP0504BC03	-5.9473	-1.9572	-0.9757	[C@H]([C@@H](/C=C/CCCCCCCCCCCCC)O)(NC(=O)CCCCCCCCCCCCCCCCCCC)CO[C@H]1[C@@H]([C@@H]([C@H](C(CO)O1)O[C@H]1[C@@H]([C@@H]([C@H](C(CO)O1)O)O[C@H]1[C@@H]([C@@H]([C@H](C(CO)O1)O[C@H]1[C@H]([C@@H]([C@H](C(C)O1)O)O)O)O[C@H]1[C@@H]([C@@H]([C@H](C(CO)O1)O)O[C@H]1[C@@H]([C@@H]([C@H](C(CO)O1)O[C@H]1[C@@H]([C@@H]([C@H](C(CO)O1)O)O)O)O[C@H]1[C@H]([C@@H]([C@H](C(C)O1)O)O)O)NC(=O)C)O)NC(=O)C)O)O)O
LMSP0504BC04	-5.9883	-2.0323	-1.0056	[C@H]([C@@H](/C=C/CCCCCCCCCCCCC)O)(NC(=O)CCCCCCCCCCCCCCCCCCCCC)CO[C@H]1[C@@H]([C@@H]([C@H](C(CO)O1)O[C@H]1[C@@H]([C@@H]([C@H](C(CO)O1)O)O[C@H]1[C@@H]([C@@H]([C@H](C(CO)O1)O[C@H]1[C@H]([C@@H]([C@H](C(C)O1)O)O)O)O[C@H]1[C@@H]([C@@H]([C@H](C(CO)O1)O)O[C@H]1[C@@H]([C@@H]([C@H](C(CO)O1)O[C@H]1[C@@H]([C@@H]([C@H](C(CO)O1)O)O)O)O[C@H]1[C@H]([C@@H]([C@H](C(C)O1)O)O)O)NC(=O)C)O)NC(=O)C)O)O)O
LMSP0504BC05	-5.9995	-2.0965	-1.0242	[C@H]([C@@H](/C=C/CCCCCCCCCCCCC)O)(NC(=O)CCCCCCCCCCCCCCCCCCCCCCC)CO[C@H]1[C@@H]([C@@H]([C@H](C(CO)O1)O[C@H]1[C@@H]([C@@H]([C@H](C(CO)O1)O)O[C@H]1[C@@H]([C@@H]([C@H](C(CO)O1)O[C@H]1[C@H]([C@@H]([C@H](C(C)O1)O)O)O)O[C@H]1[C@@H]([C@@H]([C@H](C(CO)O1)O)O[C@H]1[C@@H]([C@@H]([C@H](C(CO)O1)O[C@H]1[C@@H]([C@@H]([C@H](C(CO)O1)O)O)O)O[C@H]1[C@H]([C@@H]([C@H](C(C)O1)O)O)O)NC(=O)C)O)NC(=O)C)O)O)O
LMSP0504BC06	-5.9496	-2.1439	-1.0182	[C@H]([C@@H](/C=C/CCCCCCCCCCCCC)O)(NC(=O)CCCCCCCCCCCCCCCCCCCCCCCCC)CO[C@H]1[C@@H]([C@@H]([C@H](C(CO)O1)O[C@H]1[C@@H]([C@@H]([C@H](C(CO)O1)O)O[C@H]1[C@@H]([C@@H]([C@H](C(CO)O1)O[C@H]1[C@H]([C@@H]([C@H](C(C)O1)O)O)O)O[C@H]1[C@@H]([C@@H]([C@H](C(CO)O1)O)O[C@H]1[C@@H]([C@@H]([C@H](C(CO)O1)O[C@H]1[C@@H]([C@@H]([C@H](C(CO)O1)O)O)O)O[C@H]1[C@H]([C@@H]([C@H](C(C)O1)O)O)O)NC(=O)C)O)NC(=O)C)O)O)O
LMSP0504BC07	-5.8936	-2.1284	-1.0303	[C@H]([C@@H](/C=C/CCCCCCCCCCCCC)O)(NC(=O)CCCCCCCCCCCCC/C=C\CCCCCCCC)CO[C@H]1[C@@H]([C@@H]([C@H](C(CO)O1)O[C@H]1[C@@H]([C@@H]([C@H](C(CO)O1)O)O[C@H]1[C@@H]([C@@H]([C@H](C(CO)O1)O[C@H]1[C@H]([C@@H]([C@H](C(C)O1)O)O)O)O[C@H]1[C@@H]([C@@H]([C@H](C(CO)O1)O)O[C@H]1[C@@H]([C@@H]([C@H](C(CO)O1)O[C@H]1[C@@H]([C@@H]([C@H](C(CO)O1)O)O)O)O[C@H]1[C@H]([C@@H]([C@H](C(C)O1)O)O)O)NC(=O)C)O)NC(=O)C)O)O)O
LMSP0504BC08	-5.8003	-2.1702	-0.9972	[C@H]([C@@H](/C=C/CCCCCCCCCCCCC)O)(NC(=O)CCCCCCCCCCCCCCC/C=C\CCCCCCCC)CO[C@H]1[C@@H]([C@@H]([C@H](C(CO)O1)O[C@H]1[C@@H]([C@@H]([C@H](C(CO)O1)O)O[C@H]1[C@@H]([C@@H]([C@H](C(CO)O1)O[C@H]1[C@H]([C@@H]([C@H](C(C)O1)O)O)O)O[C@H]1[C@@H]([C@@H]([C@H](C(CO)O1)O)O[C@H]1[C@@H]([C@@H]([C@H](C(CO)O1)O[C@H]1[C@@H]([C@@H]([C@H](C(CO)O1)O)O)O)O[C@H]1[C@H]([C@@H]([C@H](C(C)O1)O)O)O)NC(=O)C)O)NC(=O)C)O)O)O
LMSP0504BD01	-5.9707	1.1362	-1.2254	[C@H]([C@@H](/C=C/CCCCCCCCCCCCC)O)(NC(=O)CCCCCCCCCCCCCCC)CO[C@H]1[C@@H]([C@@H]([C@H](C(CO)O1)O[C@H]1[C@@H]([C@@H]([C@H](C(CO)O1)O)O[C@H]1[C@@H]([C@@H]([C@H](C(CO)O1)O[C@H]1[C@H]([C@@H]([C@H](C(C)O1)O)O)O)O[C@H]1[C@@H]([C@@H]([C@H](C(CO)O1)O)O[C@H]1[C@@H]([C@@H]([C@H](C(CO)O1)O[C@H]1[C@@H]([C@@H]([C@H](C(CO)O1)O)O)O)O)NC(=O)C)O)NC(=O)C)O)O)O
LMSP0504BD02	-6.135	1.0831	-1.2861	[C@H]([C@@H](/C=C/CCCCCCCCCCCCC)O)(NC(=O)CCCCCCCCCCCCCCCCC)CO[C@H]1[C@@H]([C@@H]([C@H](C(CO)O1)O[C@H]1[C@@H]([C@@H]([C@H](C(CO)O1)O)O[C@H]1[C@@H]([C@@H]([C@H](C(CO)O1)O[C@H]1[C@H]([C@@H]([C@H](C(C)O1)O)O)O)O[C@H]1[C@@H]([C@@H]([C@H](C(CO)O1)O)O[C@H]1[C@@H]([C@@H]([C@H](C(CO)O1)O[C@H]1[C@@H]([C@@H]([C@H](C(CO)O1)O)O)O)O)NC(=O)C)O)NC(=O)C)O)O)O
LMSP0504BD03	-6.247	1.0215	-1.3348	[C@H]([C@@H](/C=C/CCCCCCCCCCCCC)O)(NC(=O)CCCCCCCCCCCCCCCCCCC)CO[C@H]1[C@@H]([C@@H]([C@H](C(CO)O1)O[C@H]1[C@@H]([C@@H]([C@H](C(CO)O1)O)O[C@H]1[C@@H]([C@@H]([C@H](C(CO)O1)O[C@H]1[C@H]([C@@H]([C@H](C(C)O1)O)O)O)O[C@H]1[C@@H]([C@@H]([C@H](C(CO)O1)O)O[C@H]1[C@@H]([C@@H]([C@H](C(CO)O1)O[C@H]1[C@@H]([C@@H]([C@H](C(CO)O1)O)O)O)O)NC(=O)C)O)NC(=O)C)O)O)O
LMSP0504BD04	-6.3131	0.9474	-1.3686	[C@H]([C@@H](/C=C/CCCCCCCCCCCCC)O)(NC(=O)CCCCCCCCCCCCCCCCCCCCC)CO[C@H]1[C@@H]([C@@H]([C@H](C(CO)O1)O[C@H]1[C@@H]([C@@H]([C@H](C(CO)O1)O)O[C@H]1[C@@H]([C@@H]([C@H](C(CO)O1)O[C@H]1[C@H]([C@@H]([C@H](C(C)O1)O)O)O)O[C@H]1[C@@H]([C@@H]([C@H](C(CO)O1)O)O[C@H]1[C@@H]([C@@H]([C@H](C(CO)O1)O[C@H]1[C@@H]([C@@H]([C@H](C(CO)O1)O)O)O)O)NC(=O)C)O)NC(=O)C)O)O)O
LMSP0504BD05	-6.3403	0.8737	-1.3822	[C@H]([C@@H](/C=C/CCCCCCCCCCCCC)O)(NC(=O)CCCCCCCCCCCCCCCCCCCCCCC)CO[C@H]1[C@@H]([C@@H]([C@H](C(CO)O1)O[C@H]1[C@@H]([C@@H]([C@H](C(CO)O1)O)O[C@H]1[C@@H]([C@@H]([C@H](C(CO)O1)O[C@H]1[C@H]([C@@H]([C@H](C(C)O1)O)O)O)O[C@H]1[C@@H]([C@@H]([C@H](C(CO)O1)O)O[C@H]1[C@@H]([C@@H]([C@H](C(CO)O1)O[C@H]1[C@@H]([C@@H]([C@H](C(CO)O1)O)O)O)O)NC(=O)C)O)NC(=O)C)O)O)O
LMSP0504BD06	-6.2965	0.8022	-1.3652	[C@H]([C@@H](/C=C/CCCCCCCCCCCCC)O)(NC(=O)CCCCCCCCCCCCCCCCCCCCCCCCC)CO[C@H]1[C@@H]([C@@H]([C@H](C(CO)O1)O[C@H]1[C@@H]([C@@H]([C@H](C(CO)O1)O)O[C@H]1[C@@H]([C@@H]([C@H](C(CO)O1)O[C@H]1[C@H]([C@@H]([C@H](C(C)O1)O)O)O)O[C@H]1[C@@H]([C@@H]([C@H](C(CO)O1)O)O[C@H]1[C@@H]([C@@H]([C@H](C(CO)O1)O[C@H]1[C@@H]([C@@H]([C@H](C(CO)O1)O)O)O)O)NC(=O)C)O)NC(=O)C)O)O)O
LMSP0504BD07	-6.2253	0.8169	-1.377	[C@H]([C@@H](/C=C/CCCCCCCCCCCCC)O)(NC(=O)CCCCCCCCCCCCC/C=C\CCCCCCCC)CO[C@H]1[C@@H]([C@@H]([C@H](C(CO)O1)O[C@H]1[C@@H]([C@@H]([C@H](C(CO)O1)O)O[C@H]1[C@@H]([C@@H]([C@H](C(CO)O1)O[C@H]1[C@H]([C@@H]([C@H](C(C)O1)O)O)O)O[C@H]1[C@@H]([C@@H]([C@H](C(CO)O1)O)O[C@H]1[C@@H]([C@@H]([C@H](C(CO)O1)O[C@H]1[C@@H]([C@@H]([C@H](C(CO)O1)O)O)O)O)NC(=O)C)O)NC(=O)C)O)O)O
LMSP0504BD08	-6.1375	0.7408	-1.334	[C@H]([C@@H](/C=C/CCCCCCCCCCCCC)O)(NC(=O)CCCCCCCCCCCCCCC/C=C\CCCCCCCC)CO[C@H]1[C@@H]([C@@H]([C@H](C(CO)O1)O[C@H]1[C@@H]([C@@H]([C@H](C(CO)O1)O)O[C@H]1[C@@H]([C@@H]([C@H](C(CO)O1)O[C@H]1[C@H]([C@@H]([C@H](C(C)O1)O)O)O)O[C@H]1[C@@H]([C@@H]([C@H](C(CO)O1)O)O[C@H]1[C@@H]([C@@H]([C@H](C(CO)O1)O[C@H]1[C@@H]([C@@H]([C@H](C(CO)O1)O)O)O)O)NC(=O)C)O)NC(=O)C)O)O)O
LMSP0504BF01	-4.006	-4.6758	0.268	[C@H]([C@@H](/C=C/CCCCCCCCCCCCC)O)(NC(=O)CCCCCCCCCCCCCCC)CO[C@H]1[C@@H]([C@@H]([C@H](C(CO)O1)O[C@H]1[C@@H]([C@@H]([C@H](C(CO)O1)O)O[C@H]1[C@@H]([C@@H]([C@H](C(CO)O1)O)O[C@H]1[C@@H]([C@@H]([C@H](C(CO[C@H]2[C@@H]([C@@H]([C@H](C(CO)O2)O)O)NC(=O)C)O1)O)O[C@H]1[C@@H]([C@@H]([C@H](C(CO)O1)O)O[C@H]1[C@@H]([C@@H]([C@H](C(CO)O1)O)O[C@H]1[C@@H]([C@@H]([C@H](C(CO)O1)O)O)NC(=O)C)O[C@H]1[C@H]([C@@H]([C@H](C(C…
LMSP0504BF02	-4.0928	-4.7738	0.2392	[C@H]([C@@H](/C=C/CCCCCCCCCCCCC)O)(NC(=O)CCCCCCCCCCCCCCCCC)CO[C@H]1[C@@H]([C@@H]([C@H](C(CO)O1)O[C@H]1[C@@H]([C@@H]([C@H](C(CO)O1)O)O[C@H]1[C@@H]([C@@H]([C@H](C(CO)O1)O)O[C@H]1[C@@H]([C@@H]([C@H](C(CO[C@H]2[C@@H]([C@@H]([C@H](C(CO)O2)O)O)NC(=O)C)O1)O)O[C@H]1[C@@H]([C@@H]([C@H](C(CO)O1)O)O[C@H]1[C@@H]([C@@H]([C@H](C(CO)O1)O)O[C@H]1[C@@H]([C@@H]([C@H](C(CO)O1)O)O)NC(=O)C)O[C@H]1[C@H]([C@@H]([C@H](C…
LMSP0504BF03	-4.1508	-4.8581	0.2088	[C@H]([C@@H](/C=C/CCCCCCCCCCCCC)O)(NC(=O)CCCCCCCCCCCCCCCCCCC)CO[C@H]1[C@@H]([C@@H]([C@H](C(CO)O1)O[C@H]1[C@@H]([C@@H]([C@H](C(CO)O1)O)O[C@H]1[C@@H]([C@@H]([C@H](C(CO)O1)O)O[C@H]1[C@@H]([C@@H]([C@H](C(CO[C@H]2[C@@H]([C@@H]([C@H](C(CO)O2)O)O)NC(=O)C)O1)O)O[C@H]1[C@@H]([C@@H]([C@H](C(CO)O1)O)O[C@H]1[C@@H]([C@@H]([C@H](C(CO)O1)O)O[C@H]1[C@@H]([C@@H]([C@H](C(CO)O1)O)O)NC(=O)C)O[C@H]1[C@H]([C@@H]([C@H]…
LMSP0504BF04	-4.1778	-4.9356	0.1785	[C@H]([C@@H](/C=C/CCCCCCCCCCCCC)O)(NC(=O)CCCCCCCCCCCCCCCCCCCCC)CO[C@H]1[C@@H]([C@@H]([C@H](C(CO)O1)O[C@H]1[C@@H]([C@@H]([C@H](C(CO)O1)O)O[C@H]1[C@@H]([C@@H]([C@H](C(CO)O1)O)O[C@H]1[C@@H]([C@@H]([C@H](C(CO[C@H]2[C@@H]([C@@H]([C@H](C(CO)O2)O)O)NC(=O)C)O1)O)O[C@H]1[C@@H]([C@@H]([C@H](C(CO)O1)O)O[C@H]1[C@@H]([C@@H]([C@H](C(CO)O1)O)O[C@H]1[C@@H]([C@@H]([C@H](C(CO)O1)O)O)NC(=O)C)O[C@H]1[C@H]([C@@H]([C@…
LMSP0504BF05	-4.1714	-5.0013	0.1533	[C@H]([C@@H](/C=C/CCCCCCCCCCCCC)O)(NC(=O)CCCCCCCCCCCCCCCCCCCCCCC)CO[C@H]1[C@@H]([C@@H]([C@H](C(CO)O1)O[C@H]1[C@@H]([C@@H]([C@H](C(CO)O1)O)O[C@H]1[C@@H]([C@@H]([C@H](C(CO)O1)O)O[C@H]1[C@@H]([C@@H]([C@H](C(CO[C@H]2[C@@H]([C@@H]([C@H](C(CO)O2)O)O)NC(=O)C)O1)O)O[C@H]1[C@@H]([C@@H]([C@H](C(CO)O1)O)O[C@H]1[C@@H]([C@@H]([C@H](C(CO)O1)O)O[C@H]1[C@@H]([C@@H]([C@H](C(CO)O1)O)O)NC(=O)C)O[C@H]1[C@H]([C@@H]([…
LMSP0504BF06	-4.1091	-5.0433	0.1395	[C@H]([C@@H](/C=C/CCCCCCCCCCCCC)O)(NC(=O)CCCCCCCCCCCCCCCCCCCCCCCCC)CO[C@H]1[C@@H]([C@@H]([C@H](C(CO)O1)O[C@H]1[C@@H]([C@@H]([C@H](C(CO)O1)O)O[C@H]1[C@@H]([C@@H]([C@H](C(CO)O1)O)O[C@H]1[C@@H]([C@@H]([C@H](C(CO[C@H]2[C@@H]([C@@H]([C@H](C(CO)O2)O)O)NC(=O)C)O1)O)O[C@H]1[C@@H]([C@@H]([C@H](C(CO)O1)O)O[C@H]1[C@@H]([C@@H]([C@H](C(CO)O1)O)O[C@H]1[C@@H]([C@@H]([C@H](C(CO)O1)O)O)NC(=O)C)O[C@H]1[C@H]([C@@H]…
LMSP0504BF07	-4.0673	-5.0319	0.129	[C@H]([C@@H](/C=C/CCCCCCCCCCCCC)O)(NC(=O)CCCCCCCCCCCCC/C=C\CCCCCCCC)CO[C@H]1[C@@H]([C@@H]([C@H](C(CO)O1)O[C@H]1[C@@H]([C@@H]([C@H](C(CO)O1)O)O[C@H]1[C@@H]([C@@H]([C@H](C(CO)O1)O)O[C@H]1[C@@H]([C@@H]([C@H](C(CO[C@H]2[C@@H]([C@@H]([C@H](C(CO)O2)O)O)NC(=O)C)O1)O)O[C@H]1[C@@H]([C@@H]([C@H](C(CO)O1)O)O[C@H]1[C@@H]([C@@H]([C@H](C(CO)O1)O)O[C@H]1[C@@H]([C@@H]([C@H](C(CO)O1)O)O)NC(=O)C)O[C@H]1[C@H]([C@@H…
LMSP0504BF08	-3.9779	-5.0471	0.1331	[C@H]([C@@H](/C=C/CCCCCCCCCCCCC)O)(NC(=O)CCCCCCCCCCCCCCC/C=C\CCCCCCCC)CO[C@H]1[C@@H]([C@@H]([C@H](C(CO)O1)O[C@H]1[C@@H]([C@@H]([C@H](C(CO)O1)O)O[C@H]1[C@@H]([C@@H]([C@H](C(CO)O1)O)O[C@H]1[C@@H]([C@@H]([C@H](C(CO[C@H]2[C@@H]([C@@H]([C@H](C(CO)O2)O)O)NC(=O)C)O1)O)O[C@H]1[C@@H]([C@@H]([C@H](C(CO)O1)O)O[C@H]1[C@@H]([C@@H]([C@H](C(CO)O1)O)O[C@H]1[C@@H]([C@@H]([C@H](C(CO)O1)O)O)NC(=O)C)O[C@H]1[C@H]([C@…
LMSP0504BG01	-2.5817	-6.4565	1.0712	[C@H]([C@@H](/C=C/CCCCCCCCCCCCC)O)(NC(=O)CCCCCCCCCCCCCCC)CO[C@H]1[C@@H]([C@@H]([C@H](C(CO)O1)O[C@H]1[C@@H]([C@@H]([C@H](C(CO)O1)O)O[C@H]1[C@@H]([C@@H]([C@H](C(CO)O1)O)O[C@H]1[C@@H]([C@@H]([C@H](C(CO[C@H]2[C@@H]([C@@H]([C@H](C(CO)O2)O)O[C@H]2[C@@H]([C@@H]([C@H](C(CO)O2)O)O)O)NC(=O)C)O1)O)O[C@H]1[C@@H]([C@@H]([C@H](C(CO)O1)O)O[C@H]1[C@@H]([C@@H]([C@H](C(CO)O1)O)O[C@H]1[C@@H]([C@@H]([C@H](C(CO)O1)O)…
LMSP0504BG02	-2.6303	-6.5511	1.0688	[C@H]([C@@H](/C=C/CCCCCCCCCCCCC)O)(NC(=O)CCCCCCCCCCCCCCCCC)CO[C@H]1[C@@H]([C@@H]([C@H](C(CO)O1)O[C@H]1[C@@H]([C@@H]([C@H](C(CO)O1)O)O[C@H]1[C@@H]([C@@H]([C@H](C(CO)O1)O)O[C@H]1[C@@H]([C@@H]([C@H](C(CO[C@H]2[C@@H]([C@@H]([C@H](C(CO)O2)O)O[C@H]2[C@@H]([C@@H]([C@H](C(CO)O2)O)O)O)NC(=O)C)O1)O)O[C@H]1[C@@H]([C@@H]([C@H](C(CO)O1)O)O[C@H]1[C@@H]([C@@H]([C@H](C(CO)O1)O)O[C@H]1[C@@H]([C@@H]([C@H](C(CO)O1)…
LMSP0504BG03	-2.6577	-6.6304	1.0611	[C@H]([C@@H](/C=C/CCCCCCCCCCCCC)O)(NC(=O)CCCCCCCCCCCCCCCCCCC)CO[C@H]1[C@@H]([C@@H]([C@H](C(CO)O1)O[C@H]1[C@@H]([C@@H]([C@H](C(CO)O1)O)O[C@H]1[C@@H]([C@@H]([C@H](C(CO)O1)O)O[C@H]1[C@@H]([C@@H]([C@H](C(CO[C@H]2[C@@H]([C@@H]([C@H](C(CO)O2)O)O[C@H]2[C@@H]([C@@H]([C@H](C(CO)O2)O)O)O)NC(=O)C)O1)O)O[C@H]1[C@@H]([C@@H]([C@H](C(CO)O1)O)O[C@H]1[C@@H]([C@@H]([C@H](C(CO)O1)O)O[C@H]1[C@@H]([C@@H]([C@H](C(CO)O…
LMSP0504BG04	-2.6582	-6.7018	1.0481	[C@H]([C@@H](/C=C/CCCCCCCCCCCCC)O)(NC(=O)CCCCCCCCCCCCCCCCCCCCC)CO[C@H]1[C@@H]([C@@H]([C@H](C(CO)O1)O[C@H]1[C@@H]([C@@H]([C@H](C(CO)O1)O)O[C@H]1[C@@H]([C@@H]([C@H](C(CO)O1)O)O[C@H]1[C@@H]([C@@H]([C@H](C(CO[C@H]2[C@@H]([C@@H]([C@H](C(CO)O2)O)O[C@H]2[C@@H]([C@@H]([C@H](C(CO)O2)O)O)O)NC(=O)C)O1)O)O[C@H]1[C@@H]([C@@H]([C@H](C(CO)O1)O)O[C@H]1[C@@H]([C@@H]([C@H](C(CO)O1)O)O[C@H]1[C@@H]([C@@H]([C@H](C(CO…
LMSP0504BG05	-2.6321	-6.7608	1.033	[C@H]([C@@H](/C=C/CCCCCCCCCCCCC)O)(NC(=O)CCCCCCCCCCCCCCCCCCCCCCC)CO[C@H]1[C@@H]([C@@H]([C@H](C(CO)O1)O[C@H]1[C@@H]([C@@H]([C@H](C(CO)O1)O)O[C@H]1[C@@H]([C@@H]([C@H](C(CO)O1)O)O[C@H]1[C@@H]([C@@H]([C@H](C(CO[C@H]2[C@@H]([C@@H]([C@H](C(CO)O2)O)O[C@H]2[C@@H]([C@@H]([C@H](C(CO)O2)O)O)O)NC(=O)C)O1)O)O[C@H]1[C@@H]([C@@H]([C@H](C(CO)O1)O)O[C@H]1[C@@H]([C@@H]([C@H](C(CO)O1)O)O[C@H]1[C@@H]([C@@H]([C@H](C(…
LMSP0504BG06	-2.569	-6.7913	1.0154	[C@H]([C@@H](/C=C/CCCCCCCCCCCCC)O)(NC(=O)CCCCCCCCCCCCCCCCCCCCCCCCC)CO[C@H]1[C@@H]([C@@H]([C@H](C(CO)O1)O[C@H]1[C@@H]([C@@H]([C@H](C(CO)O1)O)O[C@H]1[C@@H]([C@@H]([C@H](C(CO)O1)O)O[C@H]1[C@@H]([C@@H]([C@H](C(CO[C@H]2[C@@H]([C@@H]([C@H](C(CO)O2)O)O[C@H]2[C@@H]([C@@H]([C@H](C(CO)O2)O)O)O)NC(=O)C)O1)O)O[C@H]1[C@@H]([C@@H]([C@H](C(CO)O1)O)O[C@H]1[C@@H]([C@@H]([C@H](C(CO)O1)O)O[C@H]1[C@@H]([C@@H]([C@H](…
LMSP0504BG07	-2.5364	-6.781	1.0065	[C@H]([C@@H](/C=C/CCCCCCCCCCCCC)O)(NC(=O)CCCCCCCCCCCCC/C=C\CCCCCCCC)CO[C@H]1[C@@H]([C@@H]([C@H](C(CO)O1)O[C@H]1[C@@H]([C@@H]([C@H](C(CO)O1)O)O[C@H]1[C@@H]([C@@H]([C@H](C(CO)O1)O)O[C@H]1[C@@H]([C@@H]([C@H](C(CO[C@H]2[C@@H]([C@@H]([C@H](C(CO)O2)O)O[C@H]2[C@@H]([C@@H]([C@H](C(CO)O2)O)O)O)NC(=O)C)O1)O)O[C@H]1[C@@H]([C@@H]([C@H](C(CO)O1)O)O[C@H]1[C@@H]([C@@H]([C@H](C(CO)O1)O)O[C@H]1[C@@H]([C@@H]([C@H]…
LMSP0504BG08	-2.4568	-6.7808	0.9983	[C@H]([C@@H](/C=C/CCCCCCCCCCCCC)O)(NC(=O)CCCCCCCCCCCCCCC/C=C\CCCCCCCC)CO[C@H]1[C@@H]([C@@H]([C@H](C(CO)O1)O[C@H]1[C@@H]([C@@H]([C@H](C(CO)O1)O)O[C@H]1[C@@H]([C@@H]([C@H](C(CO)O1)O)O[C@H]1[C@@H]([C@@H]([C@H](C(CO[C@H]2[C@@H]([C@@H]([C@H](C(CO)O2)O)O[C@H]2[C@@H]([C@@H]([C@H](C(CO)O2)O)O)O)NC(=O)C)O1)O)O[C@H]1[C@@H]([C@@H]([C@H](C(CO)O1)O)O[C@H]1[C@@H]([C@@H]([C@H](C(CO)O1)O)O[C@H]1[C@@H]([C@@H]([C@…
LMSP0504BH01	-5.0663	-2.6332	-0.2691	[C@H]([C@@H](/C=C/CCCCCCCCCCCCC)O)(NC(=O)CCCCCCCCCCCCCCC)CO[C@H]1[C@@H]([C@@H]([C@H](C(CO)O1)O[C@H]1[C@@H]([C@@H]([C@H](C(CO)O1)O)O[C@H]1[C@@H]([C@@H]([C@H](C(CO)O1)O)O[C@H]1[C@@H]([C@@H]([C@H](C(CO[C@H]2[C@@H]([C@@H]([C@H](C(CO)O2)O)O)NC(=O)C)O1)O)O[C@H]1[C@@H]([C@@H]([C@H](C(CO)O1)O)O[C@H]1[C@@H]([C@@H]([C@H](C(CO)O1)O)O[C@H]1[C@@H]([C@@H]([C@H](C(CO)O1)O)O)NC(=O)C)O)NC(=O)C)O)NC(=O)C)O)O)O
LMSP0504BH02	-5.199	-2.7163	-0.3315	[C@H]([C@@H](/C=C/CCCCCCCCCCCCC)O)(NC(=O)CCCCCCCCCCCCCCCCC)CO[C@H]1[C@@H]([C@@H]([C@H](C(CO)O1)O[C@H]1[C@@H]([C@@H]([C@H](C(CO)O1)O)O[C@H]1[C@@H]([C@@H]([C@H](C(CO)O1)O)O[C@H]1[C@@H]([C@@H]([C@H](C(CO[C@H]2[C@@H]([C@@H]([C@H](C(CO)O2)O)O)NC(=O)C)O1)O)O[C@H]1[C@@H]([C@@H]([C@H](C(CO)O1)O)O[C@H]1[C@@H]([C@@H]([C@H](C(CO)O1)O)O[C@H]1[C@@H]([C@@H]([C@H](C(CO)O1)O)O)NC(=O)C)O)NC(=O)C)O)NC(=O)C)O)O)O
LMSP0504BH03	-5.2924	-2.7911	-0.387	[C@H]([C@@H](/C=C/CCCCCCCCCCCCC)O)(NC(=O)CCCCCCCCCCCCCCCCCCC)CO[C@H]1[C@@H]([C@@H]([C@H](C(CO)O1)O[C@H]1[C@@H]([C@@H]([C@H](C(CO)O1)O)O[C@H]1[C@@H]([C@@H]([C@H](C(CO)O1)O)O[C@H]1[C@@H]([C@@H]([C@H](C(CO[C@H]2[C@@H]([C@@H]([C@H](C(CO)O2)O)O)NC(=O)C)O1)O)O[C@H]1[C@@H]([C@@H]([C@H](C(CO)O1)O)O[C@H]1[C@@H]([C@@H]([C@H](C(CO)O1)O)O[C@H]1[C@@H]([C@@H]([C@H](C(CO)O1)O)O)NC(=O)C)O)NC(=O)C)O)NC(=O)C)O)O)O
LMSP0504BH04	-5.3479	-2.8652	-0.4324	[C@H]([C@@H](/C=C/CCCCCCCCCCCCC)O)(NC(=O)CCCCCCCCCCCCCCCCCCCCC)CO[C@H]1[C@@H]([C@@H]([C@H](C(CO)O1)O[C@H]1[C@@H]([C@@H]([C@H](C(CO)O1)O)O[C@H]1[C@@H]([C@@H]([C@H](C(CO)O1)O)O[C@H]1[C@@H]([C@@H]([C@H](C(CO[C@H]2[C@@H]([C@@H]([C@H](C(CO)O2)O)O)NC(=O)C)O1)O)O[C@H]1[C@@H]([C@@H]([C@H](C(CO)O1)O)O[C@H]1[C@@H]([C@@H]([C@H](C(CO)O1)O)O[C@H]1[C@@H]([C@@H]([C@H](C(CO)O1)O)O)NC(=O)C)O)NC(=O)C)O)NC(=O)C)O)O…
LMSP0504BH05	-5.3622	-2.9346	-0.4628	[C@H]([C@@H](/C=C/CCCCCCCCCCCCC)O)(NC(=O)CCCCCCCCCCCCCCCCCCCCCCC)CO[C@H]1[C@@H]([C@@H]([C@H](C(CO)O1)O[C@H]1[C@@H]([C@@H]([C@H](C(CO)O1)O)O[C@H]1[C@@H]([C@@H]([C@H](C(CO)O1)O)O[C@H]1[C@@H]([C@@H]([C@H](C(CO[C@H]2[C@@H]([C@@H]([C@H](C(CO)O2)O)O)NC(=O)C)O1)O)O[C@H]1[C@@H]([C@@H]([C@H](C(CO)O1)O)O[C@H]1[C@@H]([C@@H]([C@H](C(CO)O1)O)O[C@H]1[C@@H]([C@@H]([C@H](C(CO)O1)O)O)NC(=O)C)O)NC(=O)C)O)NC(=O)C)O…
LMSP0504BH06	-5.3077	-2.9917	-0.4684	[C@H]([C@@H](/C=C/CCCCCCCCCCCCC)O)(NC(=O)CCCCCCCCCCCCCCCCCCCCCCCCC)CO[C@H]1[C@@H]([C@@H]([C@H](C(CO)O1)O[C@H]1[C@@H]([C@@H]([C@H](C(CO)O1)O)O[C@H]1[C@@H]([C@@H]([C@H](C(CO)O1)O)O[C@H]1[C@@H]([C@@H]([C@H](C(CO[C@H]2[C@@H]([C@@H]([C@H](C(CO)O2)O)O)NC(=O)C)O1)O)O[C@H]1[C@@H]([C@@H]([C@H](C(CO)O1)O)O[C@H]1[C@@H]([C@@H]([C@H](C(CO)O1)O)O[C@H]1[C@@H]([C@@H]([C@H](C(CO)O1)O)O)NC(=O)C)O)NC(=O)C)O)NC(=O)C…
LMSP0504BH07	-5.2547	-2.9777	-0.4823	[C@H]([C@@H](/C=C/CCCCCCCCCCCCC)O)(NC(=O)CCCCCCCCCCCCC/C=C\CCCCCCCC)CO[C@H]1[C@@H]([C@@H]([C@H](C(CO)O1)O[C@H]1[C@@H]([C@@H]([C@H](C(CO)O1)O)O[C@H]1[C@@H]([C@@H]([C@H](C(CO)O1)O)O[C@H]1[C@@H]([C@@H]([C@H](C(CO[C@H]2[C@@H]([C@@H]([C@H](C(CO)O2)O)O)NC(=O)C)O1)O)O[C@H]1[C@@H]([C@@H]([C@H](C(CO)O1)O)O[C@H]1[C@@H]([C@@H]([C@H](C(CO)O1)O)O[C@H]1[C@@H]([C@@H]([C@H](C(CO)O1)O)O)NC(=O)C)O)NC(=O)C)O)NC(=O)…
LMSP0504BH08	-5.164	-3.0186	-0.4575	[C@H]([C@@H](/C=C/CCCCCCCCCCCCC)O)(NC(=O)CCCCCCCCCCCCCCC/C=C\CCCCCCCC)CO[C@H]1[C@@H]([C@@H]([C@H](C(CO)O1)O[C@H]1[C@@H]([C@@H]([C@H](C(CO)O1)O)O[C@H]1[C@@H]([C@@H]([C@H](C(CO)O1)O)O[C@H]1[C@@H]([C@@H]([C@H](C(CO[C@H]2[C@@H]([C@@H]([C@H](C(CO)O2)O)O)NC(=O)C)O1)O)O[C@H]1[C@@H]([C@@H]([C@H](C(CO)O1)O)O[C@H]1[C@@H]([C@@H]([C@H](C(CO)O1)O)O[C@H]1[C@@H]([C@@H]([C@H](C(CO)O1)O)O)NC(=O)C)O)NC(=O)C)O)NC(=…
LMSP0504BI01	-4.0834	-5.0134	0.5835	[C@H]([C@@H](/C=C/CCCCCCCCCCCCC)O)(NC(=O)CCCCCCCCCCCCCCC)CO[C@H]1[C@@H]([C@@H]([C@H](C(CO)O1)O[C@H]1[C@@H]([C@@H]([C@H](C(CO)O1)O)O[C@H]1[C@@H]([C@@H]([C@H](C(CO)O1)O)O[C@H]1[C@@H]([C@@H]([C@H](C(CO[C@H]2[C@@H]([C@@H]([C@H](C(CO)O2)O)O[C@H]2[C@@H]([C@@H]([C@H](C(CO)O2)O)O)O)NC(=O)C)O1)O)O[C@H]1[C@@H]([C@@H]([C@H](C(CO)O1)O)O[C@H]1[C@@H]([C@@H]([C@H](C(CO)O1)O)O[C@H]1[C@@H]([C@@H]([C@H](C(CO)O1)O)…
LMSP0504BI02	-4.1716	-5.1088	0.5529	[C@H]([C@@H](/C=C/CCCCCCCCCCCCC)O)(NC(=O)CCCCCCCCCCCCCCCCC)CO[C@H]1[C@@H]([C@@H]([C@H](C(CO)O1)O[C@H]1[C@@H]([C@@H]([C@H](C(CO)O1)O)O[C@H]1[C@@H]([C@@H]([C@H](C(CO)O1)O)O[C@H]1[C@@H]([C@@H]([C@H](C(CO[C@H]2[C@@H]([C@@H]([C@H](C(CO)O2)O)O[C@H]2[C@@H]([C@@H]([C@H](C(CO)O2)O)O)O)NC(=O)C)O1)O)O[C@H]1[C@@H]([C@@H]([C@H](C(CO)O1)O)O[C@H]1[C@@H]([C@@H]([C@H](C(CO)O1)O)O[C@H]1[C@@H]([C@@H]([C@H](C(CO)O1)…
LMSP0504BI03	-4.2298	-5.1906	0.5223	[C@H]([C@@H](/C=C/CCCCCCCCCCCCC)O)(NC(=O)CCCCCCCCCCCCCCCCCCC)CO[C@H]1[C@@H]([C@@H]([C@H](C(CO)O1)O[C@H]1[C@@H]([C@@H]([C@H](C(CO)O1)O)O[C@H]1[C@@H]([C@@H]([C@H](C(CO)O1)O)O[C@H]1[C@@H]([C@@H]([C@H](C(CO[C@H]2[C@@H]([C@@H]([C@H](C(CO)O2)O)O[C@H]2[C@@H]([C@@H]([C@H](C(CO)O2)O)O)O)NC(=O)C)O1)O)O[C@H]1[C@@H]([C@@H]([C@H](C(CO)O1)O)O[C@H]1[C@@H]([C@@H]([C@H](C(CO)O1)O)O[C@H]1[C@@H]([C@@H]([C@H](C(CO)O…
LMSP0504BI04	-4.2549	-5.2656	0.4898	[C@H]([C@@H](/C=C/CCCCCCCCCCCCC)O)(NC(=O)CCCCCCCCCCCCCCCCCCCCC)CO[C@H]1[C@@H]([C@@H]([C@H](C(CO)O1)O[C@H]1[C@@H]([C@@H]([C@H](C(CO)O1)O)O[C@H]1[C@@H]([C@@H]([C@H](C(CO)O1)O)O[C@H]1[C@@H]([C@@H]([C@H](C(CO[C@H]2[C@@H]([C@@H]([C@H](C(CO)O2)O)O[C@H]2[C@@H]([C@@H]([C@H](C(CO)O2)O)O)O)NC(=O)C)O1)O)O[C@H]1[C@@H]([C@@H]([C@H](C(CO)O1)O)O[C@H]1[C@@H]([C@@H]([C@H](C(CO)O1)O)O[C@H]1[C@@H]([C@@H]([C@H](C(CO…
LMSP0504BI05	-4.2474	-5.3297	0.4594	[C@H]([C@@H](/C=C/CCCCCCCCCCCCC)O)(NC(=O)CCCCCCCCCCCCCCCCCCCCCCC)CO[C@H]1[C@@H]([C@@H]([C@H](C(CO)O1)O[C@H]1[C@@H]([C@@H]([C@H](C(CO)O1)O)O[C@H]1[C@@H]([C@@H]([C@H](C(CO)O1)O)O[C@H]1[C@@H]([C@@H]([C@H](C(CO[C@H]2[C@@H]([C@@H]([C@H](C(CO)O2)O)O[C@H]2[C@@H]([C@@H]([C@H](C(CO)O2)O)O)O)NC(=O)C)O1)O)O[C@H]1[C@@H]([C@@H]([C@H](C(CO)O1)O)O[C@H]1[C@@H]([C@@H]([C@H](C(CO)O1)O)O[C@H]1[C@@H]([C@@H]([C@H](C(…
LMSP0504BI06	-4.188	-5.3676	0.4393	[C@H]([C@@H](/C=C/CCCCCCCCCCCCC)O)(NC(=O)CCCCCCCCCCCCCCCCCCCCCCCCC)CO[C@H]1[C@@H]([C@@H]([C@H](C(CO)O1)O[C@H]1[C@@H]([C@@H]([C@H](C(CO)O1)O)O[C@H]1[C@@H]([C@@H]([C@H](C(CO)O1)O)O[C@H]1[C@@H]([C@@H]([C@H](C(CO[C@H]2[C@@H]([C@@H]([C@H](C(CO)O2)O)O[C@H]2[C@@H]([C@@H]([C@H](C(CO)O2)O)O)O)NC(=O)C)O1)O)O[C@H]1[C@@H]([C@@H]([C@H](C(CO)O1)O)O[C@H]1[C@@H]([C@@H]([C@H](C(CO)O1)O)O[C@H]1[C@@H]([C@@H]([C@H](…
LMSP0504BI07	-4.1478	-5.3558	0.4278	[C@H]([C@@H](/C=C/CCCCCCCCCCCCC)O)(NC(=O)CCCCCCCCCCCCC/C=C\CCCCCCCC)CO[C@H]1[C@@H]([C@@H]([C@H](C(CO)O1)O[C@H]1[C@@H]([C@@H]([C@H](C(CO)O1)O)O[C@H]1[C@@H]([C@@H]([C@H](C(CO)O1)O)O[C@H]1[C@@H]([C@@H]([C@H](C(CO[C@H]2[C@@H]([C@@H]([C@H](C(CO)O2)O)O[C@H]2[C@@H]([C@@H]([C@H](C(CO)O2)O)O)O)NC(=O)C)O1)O)O[C@H]1[C@@H]([C@@H]([C@H](C(CO)O1)O)O[C@H]1[C@@H]([C@@H]([C@H](C(CO)O1)O)O[C@H]1[C@@H]([C@@H]([C@H]…
LMSP0504BI08	-4.0606	-5.3675	0.4302	[C@H]([C@@H](/C=C/CCCCCCCCCCCCC)O)(NC(=O)CCCCCCCCCCCCCCC/C=C\CCCCCCCC)CO[C@H]1[C@@H]([C@@H]([C@H](C(CO)O1)O[C@H]1[C@@H]([C@@H]([C@H](C(CO)O1)O)O[C@H]1[C@@H]([C@@H]([C@H](C(CO)O1)O)O[C@H]1[C@@H]([C@@H]([C@H](C(CO[C@H]2[C@@H]([C@@H]([C@H](C(CO)O2)O)O[C@H]2[C@@H]([C@@H]([C@H](C(CO)O2)O)O)O)NC(=O)C)O1)O)O[C@H]1[C@@H]([C@@H]([C@H](C(CO)O1)O)O[C@H]1[C@@H]([C@@H]([C@H](C(CO)O1)O)O[C@H]1[C@@H]([C@@H]([C@…
LMSP0504BJ01	-2.6109	-6.7063	1.4242	[C@H]([C@@H](/C=C/CCCCCCCCCCCCC)O)(NC(=O)CCCCCCCCCCCCCCC)CO[C@H]1[C@@H]([C@@H]([C@H](C(CO)O1)O[C@H]1[C@@H]([C@@H]([C@H](C(CO)O1)O)O[C@H]1[C@@H]([C@@H]([C@H](C(CO)O1)O)O[C@H]1[C@@H]([C@@H]([C@H](C(CO[C@H]2[C@@H]([C@@H]([C@H](C(CO)O2)O)O[C@H]2[C@@H]([C@@H]([C@H](C(CO)O2)O)O)O[C@H]2[C@H]([C@@H]([C@H](C(C)O2)O)O)O)NC(=O)C)O1)O)O[C@H]1[C@@H]([C@@H]([C@H](C(CO)O1)O)O[C@H]1[C@@H]([C@@H]([C@H](C(CO)O1)O)…
LMSP0504BJ02	-2.6749	-6.7974	1.4165	[C@H]([C@@H](/C=C/CCCCCCCCCCCCC)O)(NC(=O)CCCCCCCCCCCCCCCCC)CO[C@H]1[C@@H]([C@@H]([C@H](C(CO)O1)O[C@H]1[C@@H]([C@@H]([C@H](C(CO)O1)O)O[C@H]1[C@@H]([C@@H]([C@H](C(CO)O1)O)O[C@H]1[C@@H]([C@@H]([C@H](C(CO[C@H]2[C@@H]([C@@H]([C@H](C(CO)O2)O)O[C@H]2[C@@H]([C@@H]([C@H](C(CO)O2)O)O)O[C@H]2[C@H]([C@@H]([C@H](C(C)O2)O)O)O)NC(=O)C)O1)O)O[C@H]1[C@@H]([C@@H]([C@H](C(CO)O1)O)O[C@H]1[C@@H]([C@@H]([C@H](C(CO)O1)…
LMSP0504BJ03	-2.7134	-6.8752	1.4056	[C@H]([C@@H](/C=C/CCCCCCCCCCCCC)O)(NC(=O)CCCCCCCCCCCCCCCCCCC)CO[C@H]1[C@@H]([C@@H]([C@H](C(CO)O1)O[C@H]1[C@@H]([C@@H]([C@H](C(CO)O1)O)O[C@H]1[C@@H]([C@@H]([C@H](C(CO)O1)O)O[C@H]1[C@@H]([C@@H]([C@H](C(CO[C@H]2[C@@H]([C@@H]([C@H](C(CO)O2)O)O[C@H]2[C@@H]([C@@H]([C@H](C(CO)O2)O)O)O[C@H]2[C@H]([C@@H]([C@H](C(C)O2)O)O)O)NC(=O)C)O1)O)O[C@H]1[C@@H]([C@@H]([C@H](C(CO)O1)O)O[C@H]1[C@@H]([C@@H]([C@H](C(CO)O…
LMSP0504BJ04	-2.7226	-6.9461	1.3895	[C@H]([C@@H](/C=C/CCCCCCCCCCCCC)O)(NC(=O)CCCCCCCCCCCCCCCCCCCCC)CO[C@H]1[C@@H]([C@@H]([C@H](C(CO)O1)O[C@H]1[C@@H]([C@@H]([C@H](C(CO)O1)O)O[C@H]1[C@@H]([C@@H]([C@H](C(CO)O1)O)O[C@H]1[C@@H]([C@@H]([C@H](C(CO[C@H]2[C@@H]([C@@H]([C@H](C(CO)O2)O)O[C@H]2[C@@H]([C@@H]([C@H](C(CO)O2)O)O)O[C@H]2[C@H]([C@@H]([C@H](C(C)O2)O)O)O)NC(=O)C)O1)O)O[C@H]1[C@@H]([C@@H]([C@H](C(CO)O1)O)O[C@H]1[C@@H]([C@@H]([C@H](C(CO…
LMSP0504BJ05	-2.7082	-7.0032	1.3672	[C@H]([C@@H](/C=C/CCCCCCCCCCCCC)O)(NC(=O)CCCCCCCCCCCCCCCCCCCCCCC)CO[C@H]1[C@@H]([C@@H]([C@H](C(CO)O1)O[C@H]1[C@@H]([C@@H]([C@H](C(CO)O1)O)O[C@H]1[C@@H]([C@@H]([C@H](C(CO)O1)O)O[C@H]1[C@@H]([C@@H]([C@H](C(CO[C@H]2[C@@H]([C@@H]([C@H](C(CO)O2)O)O[C@H]2[C@@H]([C@@H]([C@H](C(CO)O2)O)O)O[C@H]2[C@H]([C@@H]([C@H](C(C)O2)O)O)O)NC(=O)C)O1)O)O[C@H]1[C@@H]([C@@H]([C@H](C(CO)O1)O)O[C@H]1[C@@H]([C@@H]([C@H](C(…
LMSP0504BJ06	-2.6545	-7.0313	1.3439	[C@H]([C@@H](/C=C/CCCCCCCCCCCCC)O)(NC(=O)CCCCCCCCCCCCCCCCCCCCCCCCC)CO[C@H]1[C@@H]([C@@H]([C@H](C(CO)O1)O[C@H]1[C@@H]([C@@H]([C@H](C(CO)O1)O)O[C@H]1[C@@H]([C@@H]([C@H](C(CO)O1)O)O[C@H]1[C@@H]([C@@H]([C@H](C(CO[C@H]2[C@@H]([C@@H]([C@H](C(CO)O2)O)O[C@H]2[C@@H]([C@@H]([C@H](C(CO)O2)O)O)O[C@H]2[C@H]([C@@H]([C@H](C(C)O2)O)O)O)NC(=O)C)O1)O)O[C@H]1[C@@H]([C@@H]([C@H](C(CO)O1)O)O[C@H]1[C@@H]([C@@H]([C@H](…
LMSP0504BJ07	-2.6227	-7.02	1.3341	[C@H]([C@@H](/C=C/CCCCCCCCCCCCC)O)(NC(=O)CCCCCCCCCCCCC/C=C\CCCCCCCC)CO[C@H]1[C@@H]([C@@H]([C@H](C(CO)O1)O[C@H]1[C@@H]([C@@H]([C@H](C(CO)O1)O)O[C@H]1[C@@H]([C@@H]([C@H](C(CO)O1)O)O[C@H]1[C@@H]([C@@H]([C@H](C(CO[C@H]2[C@@H]([C@@H]([C@H](C(CO)O2)O)O[C@H]2[C@@H]([C@@H]([C@H](C(CO)O2)O)O)O[C@H]2[C@H]([C@@H]([C@H](C(C)O2)O)O)O)NC(=O)C)O1)O)O[C@H]1[C@@H]([C@@H]([C@H](C(CO)O1)O)O[C@H]1[C@@H]([C@@H]([C@H]…
LMSP0504BJ08	-2.545	-7.0192	1.3261	[C@H]([C@@H](/C=C/CCCCCCCCCCCCC)O)(NC(=O)CCCCCCCCCCCCCCC/C=C\CCCCCCCC)CO[C@H]1[C@@H]([C@@H]([C@H](C(CO)O1)O[C@H]1[C@@H]([C@@H]([C@H](C(CO)O1)O)O[C@H]1[C@@H]([C@@H]([C@H](C(CO)O1)O)O[C@H]1[C@@H]([C@@H]([C@H](C(CO[C@H]2[C@@H]([C@@H]([C@H](C(CO)O2)O)O[C@H]2[C@@H]([C@@H]([C@H](C(CO)O2)O)O)O[C@H]2[C@H]([C@@H]([C@H](C(C)O2)O)O)O)NC(=O)C)O1)O)O[C@H]1[C@@H]([C@@H]([C@H](C(CO)O1)O)O[C@H]1[C@@H]([C@@H]([C@…
LMSP0504BK01	-2.2552	-6.893	1.4595	[C@H]([C@@H](/C=C/CCCCCCCCCCCCC)O)(NC(=O)CCCCCCCCCCCCCCC)CO[C@H]1[C@@H]([C@@H]([C@H](C(CO)O1)O[C@H]1[C@@H]([C@@H]([C@H](C(CO)O1)O)O[C@H]1[C@@H]([C@@H]([C@H](C(CO)O1)O)O[C@H]1[C@@H]([C@@H]([C@H](C(CO[C@H]2[C@@H]([C@@H]([C@H](C(CO)O2)O)O[C@H]2[C@@H]([C@@H]([C@H](C(CO)O2)O)O[C@H]2[C@@H]([C@@H]([C@H](C(CO)O2)O)O)NC(=O)C)O)NC(=O)C)O1)O)O[C@H]1[C@@H]([C@@H]([C@H](C(CO)O1)O)O[C@H]1[C@@H]([C@@H]([C@H](C(…
LMSP0504BK02	-2.3089	-6.9828	1.4556	[C@H]([C@@H](/C=C/CCCCCCCCCCCCC)O)(NC(=O)CCCCCCCCCCCCCCCCC)CO[C@H]1[C@@H]([C@@H]([C@H](C(CO)O1)O[C@H]1[C@@H]([C@@H]([C@H](C(CO)O1)O)O[C@H]1[C@@H]([C@@H]([C@H](C(CO)O1)O)O[C@H]1[C@@H]([C@@H]([C@H](C(CO[C@H]2[C@@H]([C@@H]([C@H](C(CO)O2)O)O[C@H]2[C@@H]([C@@H]([C@H](C(CO)O2)O)O[C@H]2[C@@H]([C@@H]([C@H](C(CO)O2)O)O)NC(=O)C)O)NC(=O)C)O1)O)O[C@H]1[C@@H]([C@@H]([C@H](C(CO)O1)O)O[C@H]1[C@@H]([C@@H]([C@H](…
LMSP0504BK03	-2.3419	-7.0586	1.4477	[C@H]([C@@H](/C=C/CCCCCCCCCCCCC)O)(NC(=O)CCCCCCCCCCCCCCCCCCC)CO[C@H]1[C@@H]([C@@H]([C@H](C(CO)O1)O[C@H]1[C@@H]([C@@H]([C@H](C(CO)O1)O)O[C@H]1[C@@H]([C@@H]([C@H](C(CO)O1)O)O[C@H]1[C@@H]([C@@H]([C@H](C(CO[C@H]2[C@@H]([C@@H]([C@H](C(CO)O2)O)O[C@H]2[C@@H]([C@@H]([C@H](C(CO)O2)O)O[C@H]2[C@@H]([C@@H]([C@H](C(CO)O2)O)O)NC(=O)C)O)NC(=O)C)O1)O)O[C@H]1[C@@H]([C@@H]([C@H](C(CO)O1)O)O[C@H]1[C@@H]([C@@H]([C@H…
LMSP0504BK04	-2.3487	-7.1289	1.4343	[C@H]([C@@H](/C=C/CCCCCCCCCCCCC)O)(NC(=O)CCCCCCCCCCCCCCCCCCCCC)CO[C@H]1[C@@H]([C@@H]([C@H](C(CO)O1)O[C@H]1[C@@H]([C@@H]([C@H](C(CO)O1)O)O[C@H]1[C@@H]([C@@H]([C@H](C(CO)O1)O)O[C@H]1[C@@H]([C@@H]([C@H](C(CO[C@H]2[C@@H]([C@@H]([C@H](C(CO)O2)O)O[C@H]2[C@@H]([C@@H]([C@H](C(CO)O2)O)O[C@H]2[C@@H]([C@@H]([C@H](C(CO)O2)O)O)NC(=O)C)O)NC(=O)C)O1)O)O[C@H]1[C@@H]([C@@H]([C@H](C(CO)O1)O)O[C@H]1[C@@H]([C@@H]([C…
LMSP0504BK05	-2.3303	-7.1868	1.4162	[C@H]([C@@H](/C=C/CCCCCCCCCCCCC)O)(NC(=O)CCCCCCCCCCCCCCCCCCCCCCC)CO[C@H]1[C@@H]([C@@H]([C@H](C(CO)O1)O[C@H]1[C@@H]([C@@H]([C@H](C(CO)O1)O)O[C@H]1[C@@H]([C@@H]([C@H](C(CO)O1)O)O[C@H]1[C@@H]([C@@H]([C@H](C(CO[C@H]2[C@@H]([C@@H]([C@H](C(CO)O2)O)O[C@H]2[C@@H]([C@@H]([C@H](C(CO)O2)O)O[C@H]2[C@@H]([C@@H]([C@H](C(CO)O2)O)O)NC(=O)C)O)NC(=O)C)O1)O)O[C@H]1[C@@H]([C@@H]([C@H](C(CO)O1)O)O[C@H]1[C@@H]([C@@H](…
LMSP0504BK06	-2.2747	-7.2145	1.3957	[C@H]([C@@H](/C=C/CCCCCCCCCCCCC)O)(NC(=O)CCCCCCCCCCCCCCCCCCCCCCCCC)CO[C@H]1[C@@H]([C@@H]([C@H](C(CO)O1)O[C@H]1[C@@H]([C@@H]([C@H](C(CO)O1)O)O[C@H]1[C@@H]([C@@H]([C@H](C(CO)O1)O)O[C@H]1[C@@H]([C@@H]([C@H](C(CO[C@H]2[C@@H]([C@@H]([C@H](C(CO)O2)O)O[C@H]2[C@@H]([C@@H]([C@H](C(CO)O2)O)O[C@H]2[C@@H]([C@@H]([C@H](C(CO)O2)O)O)NC(=O)C)O)NC(=O)C)O1)O)O[C@H]1[C@@H]([C@@H]([C@H](C(CO)O1)O)O[C@H]1[C@@H]([C@@H…
LMSP0504BK07	-2.2443	-7.2033	1.3859	[C@H]([C@@H](/C=C/CCCCCCCCCCCCC)O)(NC(=O)CCCCCCCCCCCCC/C=C\CCCCCCCC)CO[C@H]1[C@@H]([C@@H]([C@H](C(CO)O1)O[C@H]1[C@@H]([C@@H]([C@H](C(CO)O1)O)O[C@H]1[C@@H]([C@@H]([C@H](C(CO)O1)O)O[C@H]1[C@@H]([C@@H]([C@H](C(CO[C@H]2[C@@H]([C@@H]([C@H](C(CO)O2)O)O[C@H]2[C@@H]([C@@H]([C@H](C(CO)O2)O)O[C@H]2[C@@H]([C@@H]([C@H](C(CO)O2)O)O)NC(=O)C)O)NC(=O)C)O1)O)O[C@H]1[C@@H]([C@@H]([C@H](C(CO)O1)O)O[C@H]1[C@@H]([C@@…
LMSP0504BK08	-2.1683	-7.2001	1.3763	[C@H]([C@@H](/C=C/CCCCCCCCCCCCC)O)(NC(=O)CCCCCCCCCCCCCCC/C=C\CCCCCCCC)CO[C@H]1[C@@H]([C@@H]([C@H](C(CO)O1)O[C@H]1[C@@H]([C@@H]([C@H](C(CO)O1)O)O[C@H]1[C@@H]([C@@H]([C@H](C(CO)O1)O)O[C@H]1[C@@H]([C@@H]([C@H](C(CO[C@H]2[C@@H]([C@@H]([C@H](C(CO)O2)O)O[C@H]2[C@@H]([C@@H]([C@H](C(CO)O2)O)O[C@H]2[C@@H]([C@@H]([C@H](C(CO)O2)O)O)NC(=O)C)O)NC(=O)C)O1)O)O[C@H]1[C@@H]([C@@H]([C@H](C(CO)O1)O)O[C@H]1[C@@H]([C…
LMSP0504BL01	-0.4141	-7.7455	1.8319	[C@H]([C@@H](/C=C/CCCCCCCCCCCCC)O)(NC(=O)CCCCCCCCCCCCCCC)CO[C@H]1[C@@H]([C@@H]([C@H](C(CO)O1)O[C@H]1[C@@H]([C@@H]([C@H](C(CO)O1)O)O[C@H]1[C@@H]([C@@H]([C@H](C(CO)O1)O)O[C@H]1[C@@H]([C@@H]([C@H](C(CO[C@H]2[C@@H]([C@@H]([C@H](C(CO)O2)O)O[C@H]2[C@@H]([C@@H]([C@H](C(CO)O2)O)O[C@H]2[C@@H]([C@@H]([C@H](C(CO)O2)O)O)NC(=O)C)O[C@H]2[C@H]([C@@H]([C@H](C(C)O2)O)O)O)NC(=O)C)O1)O)O[C@H]1[C@@H]([C@@H]([C@H](C(…
LMSP0504BL02	-0.4456	-7.8224	1.8429	[C@H]([C@@H](/C=C/CCCCCCCCCCCCC)O)(NC(=O)CCCCCCCCCCCCCCCCC)CO[C@H]1[C@@H]([C@@H]([C@H](C(CO)O1)O[C@H]1[C@@H]([C@@H]([C@H](C(CO)O1)O)O[C@H]1[C@@H]([C@@H]([C@H](C(CO)O1)O)O[C@H]1[C@@H]([C@@H]([C@H](C(CO[C@H]2[C@@H]([C@@H]([C@H](C(CO)O2)O)O[C@H]2[C@@H]([C@@H]([C@H](C(CO)O2)O)O[C@H]2[C@@H]([C@@H]([C@H](C(CO)O2)O)O)NC(=O)C)O[C@H]2[C@H]([C@@H]([C@H](C(C)O2)O)O)O)NC(=O)C)O1)O)O[C@H]1[C@@H]([C@@H]([C@H](…
LMSP0504BL03	-0.4593	-7.8881	1.8507	[C@H]([C@@H](/C=C/CCCCCCCCCCCCC)O)(NC(=O)CCCCCCCCCCCCCCCCCCC)CO[C@H]1[C@@H]([C@@H]([C@H](C(CO)O1)O[C@H]1[C@@H]([C@@H]([C@H](C(CO)O1)O)O[C@H]1[C@@H]([C@@H]([C@H](C(CO)O1)O)O[C@H]1[C@@H]([C@@H]([C@H](C(CO[C@H]2[C@@H]([C@@H]([C@H](C(CO)O2)O)O[C@H]2[C@@H]([C@@H]([C@H](C(CO)O2)O)O[C@H]2[C@@H]([C@@H]([C@H](C(CO)O2)O)O)NC(=O)C)O[C@H]2[C@H]([C@@H]([C@H](C(C)O2)O)O)O)NC(=O)C)O1)O)O[C@H]1[C@@H]([C@@H]([C@H…
LMSP0504BL04	-0.4517	-7.9506	1.8525	[C@H]([C@@H](/C=C/CCCCCCCCCCCCC)O)(NC(=O)CCCCCCCCCCCCCCCCCCCCC)CO[C@H]1[C@@H]([C@@H]([C@H](C(CO)O1)O[C@H]1[C@@H]([C@@H]([C@H](C(CO)O1)O)O[C@H]1[C@@H]([C@@H]([C@H](C(CO)O1)O)O[C@H]1[C@@H]([C@@H]([C@H](C(CO[C@H]2[C@@H]([C@@H]([C@H](C(CO)O2)O)O[C@H]2[C@@H]([C@@H]([C@H](C(CO)O2)O)O[C@H]2[C@@H]([C@@H]([C@H](C(CO)O2)O)O)NC(=O)C)O[C@H]2[C@H]([C@@H]([C@H](C(C)O2)O)O)O)NC(=O)C)O1)O)O[C@H]1[C@@H]([C@@H]([C…
LMSP0504BL05	-0.4299	-8.0023	1.8432	[C@H]([C@@H](/C=C/CCCCCCCCCCCCC)O)(NC(=O)CCCCCCCCCCCCCCCCCCCCCCC)CO[C@H]1[C@@H]([C@@H]([C@H](C(CO)O1)O[C@H]1[C@@H]([C@@H]([C@H](C(CO)O1)O)O[C@H]1[C@@H]([C@@H]([C@H](C(CO)O1)O)O[C@H]1[C@@H]([C@@H]([C@H](C(CO[C@H]2[C@@H]([C@@H]([C@H](C(CO)O2)O)O[C@H]2[C@@H]([C@@H]([C@H](C(CO)O2)O)O[C@H]2[C@@H]([C@@H]([C@H](C(CO)O2)O)O)NC(=O)C)O[C@H]2[C@H]([C@@H]([C@H](C(C)O2)O)O)O)NC(=O)C)O1)O)O[C@H]1[C@@H]([C@@H](…
LMSP0504BL06	-0.3825	-8.025	1.8239	[C@H]([C@@H](/C=C/CCCCCCCCCCCCC)O)(NC(=O)CCCCCCCCCCCCCCCCCCCCCCCCC)CO[C@H]1[C@@H]([C@@H]([C@H](C(CO)O1)O[C@H]1[C@@H]([C@@H]([C@H](C(CO)O1)O)O[C@H]1[C@@H]([C@@H]([C@H](C(CO)O1)O)O[C@H]1[C@@H]([C@@H]([C@H](C(CO[C@H]2[C@@H]([C@@H]([C@H](C(CO)O2)O)O[C@H]2[C@@H]([C@@H]([C@H](C(CO)O2)O)O[C@H]2[C@@H]([C@@H]([C@H](C(CO)O2)O)O)NC(=O)C)O[C@H]2[C@H]([C@@H]([C@H](C(C)O2)O)O)O)NC(=O)C)O1)O)O[C@H]1[C@@H]([C@@H…
LMSP0504BL07	-0.3588	-8.0155	1.8154	[C@H]([C@@H](/C=C/CCCCCCCCCCCCC)O)(NC(=O)CCCCCCCCCCCCC/C=C\CCCCCCCC)CO[C@H]1[C@@H]([C@@H]([C@H](C(CO)O1)O[C@H]1[C@@H]([C@@H]([C@H](C(CO)O1)O)O[C@H]1[C@@H]([C@@H]([C@H](C(CO)O1)O)O[C@H]1[C@@H]([C@@H]([C@H](C(CO[C@H]2[C@@H]([C@@H]([C@H](C(CO)O2)O)O[C@H]2[C@@H]([C@@H]([C@H](C(CO)O2)O)O[C@H]2[C@@H]([C@@H]([C@H](C(CO)O2)O)O)NC(=O)C)O[C@H]2[C@H]([C@@H]([C@H](C(C)O2)O)O)O)NC(=O)C)O1)O)O[C@H]1[C@@H]([C@@…
LMSP0504BL08	-0.2951	-8.0086	1.8034	[C@H]([C@@H](/C=C/CCCCCCCCCCCCC)O)(NC(=O)CCCCCCCCCCCCCCC/C=C\CCCCCCCC)CO[C@H]1[C@@H]([C@@H]([C@H](C(CO)O1)O[C@H]1[C@@H]([C@@H]([C@H](C(CO)O1)O)O[C@H]1[C@@H]([C@@H]([C@H](C(CO)O1)O)O[C@H]1[C@@H]([C@@H]([C@H](C(CO[C@H]2[C@@H]([C@@H]([C@H](C(CO)O2)O)O[C@H]2[C@@H]([C@@H]([C@H](C(CO)O2)O)O[C@H]2[C@@H]([C@@H]([C@H](C(CO)O2)O)O)NC(=O)C)O[C@H]2[C@H]([C@@H]([C@H](C(C)O2)O)O)O)NC(=O)C)O1)O)O[C@H]1[C@@H]([C…
LMSP0504BM01	-0.9269	-7.6544	1.767	[C@H]([C@@H](/C=C/CCCCCCCCCCCCC)O)(NC(=O)CCCCCCCCCCCCCCC)CO[C@H]1[C@@H]([C@@H]([C@H](C(CO)O1)O[C@H]1[C@@H]([C@@H]([C@H](C(CO)O1)O)O[C@H]1[C@@H]([C@@H]([C@H](C(CO)O1)O)O[C@H]1[C@@H]([C@@H]([C@H](C(CO[C@H]2[C@@H]([C@@H]([C@H](C(CO)O2)O)O[C@H]2[C@@H]([C@@H]([C@H](C(CO)O2)O)O)O[C@H]2[C@H]([C@@H]([C@H](C(C)O2)O)O)O)NC(=O)C)O1)O)O[C@H]1[C@@H]([C@@H]([C@H](C(CO)O1)O)O[C@H]1[C@@H]([C@@H]([C@H](C(CO)O1)O)…
LMSP0504BM02	-0.9599	-7.7394	1.7775	[C@H]([C@@H](/C=C/CCCCCCCCCCCCC)O)(NC(=O)CCCCCCCCCCCCCCCCC)CO[C@H]1[C@@H]([C@@H]([C@H](C(CO)O1)O[C@H]1[C@@H]([C@@H]([C@H](C(CO)O1)O)O[C@H]1[C@@H]([C@@H]([C@H](C(CO)O1)O)O[C@H]1[C@@H]([C@@H]([C@H](C(CO[C@H]2[C@@H]([C@@H]([C@H](C(CO)O2)O)O[C@H]2[C@@H]([C@@H]([C@H](C(CO)O2)O)O)O[C@H]2[C@H]([C@@H]([C@H](C(C)O2)O)O)O)NC(=O)C)O1)O)O[C@H]1[C@@H]([C@@H]([C@H](C(CO)O1)O)O[C@H]1[C@@H]([C@@H]([C@H](C(CO)O1)…
LMSP0504BM03	-0.9738	-7.8109	1.7825	[C@H]([C@@H](/C=C/CCCCCCCCCCCCC)O)(NC(=O)CCCCCCCCCCCCCCCCCCC)CO[C@H]1[C@@H]([C@@H]([C@H](C(CO)O1)O[C@H]1[C@@H]([C@@H]([C@H](C(CO)O1)O)O[C@H]1[C@@H]([C@@H]([C@H](C(CO)O1)O)O[C@H]1[C@@H]([C@@H]([C@H](C(CO[C@H]2[C@@H]([C@@H]([C@H](C(CO)O2)O)O[C@H]2[C@@H]([C@@H]([C@H](C(CO)O2)O)O)O[C@H]2[C@H]([C@@H]([C@H](C(C)O2)O)O)O)NC(=O)C)O1)O)O[C@H]1[C@@H]([C@@H]([C@H](C(CO)O1)O)O[C@H]1[C@@H]([C@@H]([C@H](C(CO)O…
LMSP0504BM04	-0.9629	-7.8761	1.7829	[C@H]([C@@H](/C=C/CCCCCCCCCCCCC)O)(NC(=O)CCCCCCCCCCCCCCCCCCCCC)CO[C@H]1[C@@H]([C@@H]([C@H](C(CO)O1)O[C@H]1[C@@H]([C@@H]([C@H](C(CO)O1)O)O[C@H]1[C@@H]([C@@H]([C@H](C(CO)O1)O)O[C@H]1[C@@H]([C@@H]([C@H](C(CO[C@H]2[C@@H]([C@@H]([C@H](C(CO)O2)O)O[C@H]2[C@@H]([C@@H]([C@H](C(CO)O2)O)O)O[C@H]2[C@H]([C@@H]([C@H](C(C)O2)O)O)O)NC(=O)C)O1)O)O[C@H]1[C@@H]([C@@H]([C@H](C(CO)O1)O)O[C@H]1[C@@H]([C@@H]([C@H](C(CO…
LMSP0504BM05	-0.9335	-7.9298	1.7747	[C@H]([C@@H](/C=C/CCCCCCCCCCCCC)O)(NC(=O)CCCCCCCCCCCCCCCCCCCCCCC)CO[C@H]1[C@@H]([C@@H]([C@H](C(CO)O1)O[C@H]1[C@@H]([C@@H]([C@H](C(CO)O1)O)O[C@H]1[C@@H]([C@@H]([C@H](C(CO)O1)O)O[C@H]1[C@@H]([C@@H]([C@H](C(CO[C@H]2[C@@H]([C@@H]([C@H](C(CO)O2)O)O[C@H]2[C@@H]([C@@H]([C@H](C(CO)O2)O)O)O[C@H]2[C@H]([C@@H]([C@H](C(C)O2)O)O)O)NC(=O)C)O1)O)O[C@H]1[C@@H]([C@@H]([C@H](C(CO)O1)O)O[C@H]1[C@@H]([C@@H]([C@H](C(…
LMSP0504BM06	-0.8778	-7.9559	1.7571	[C@H]([C@@H](/C=C/CCCCCCCCCCCCC)O)(NC(=O)CCCCCCCCCCCCCCCCCCCCCCCCC)CO[C@H]1[C@@H]([C@@H]([C@H](C(CO)O1)O[C@H]1[C@@H]([C@@H]([C@H](C(CO)O1)O)O[C@H]1[C@@H]([C@@H]([C@H](C(CO)O1)O)O[C@H]1[C@@H]([C@@H]([C@H](C(CO[C@H]2[C@@H]([C@@H]([C@H](C(CO)O2)O)O[C@H]2[C@@H]([C@@H]([C@H](C(CO)O2)O)O)O[C@H]2[C@H]([C@@H]([C@H](C(C)O2)O)O)O)NC(=O)C)O1)O)O[C@H]1[C@@H]([C@@H]([C@H](C(CO)O1)O)O[C@H]1[C@@H]([C@@H]([C@H](…
LMSP0504BM07	-0.8518	-7.9459	1.749	[C@H]([C@@H](/C=C/CCCCCCCCCCCCC)O)(NC(=O)CCCCCCCCCCCCC/C=C\CCCCCCCC)CO[C@H]1[C@@H]([C@@H]([C@H](C(CO)O1)O[C@H]1[C@@H]([C@@H]([C@H](C(CO)O1)O)O[C@H]1[C@@H]([C@@H]([C@H](C(CO)O1)O)O[C@H]1[C@@H]([C@@H]([C@H](C(CO[C@H]2[C@@H]([C@@H]([C@H](C(CO)O2)O)O[C@H]2[C@@H]([C@@H]([C@H](C(CO)O2)O)O)O[C@H]2[C@H]([C@@H]([C@H](C(C)O2)O)O)O)NC(=O)C)O1)O)O[C@H]1[C@@H]([C@@H]([C@H](C(CO)O1)O)O[C@H]1[C@@H]([C@@H]([C@H]…
LMSP0504BM08	-0.7834	-7.9404	1.7372	[C@H]([C@@H](/C=C/CCCCCCCCCCCCC)O)(NC(=O)CCCCCCCCCCCCCCC/C=C\CCCCCCCC)CO[C@H]1[C@@H]([C@@H]([C@H](C(CO)O1)O[C@H]1[C@@H]([C@@H]([C@H](C(CO)O1)O)O[C@H]1[C@@H]([C@@H]([C@H](C(CO)O1)O)O[C@H]1[C@@H]([C@@H]([C@H](C(CO[C@H]2[C@@H]([C@@H]([C@H](C(CO)O2)O)O[C@H]2[C@@H]([C@@H]([C@H](C(CO)O2)O)O)O[C@H]2[C@H]([C@@H]([C@H](C(C)O2)O)O)O)NC(=O)C)O1)O)O[C@H]1[C@@H]([C@@H]([C@H](C(CO)O1)O)O[C@H]1[C@@H]([C@@H]([C@…
LMSP0504BN01	-0.5667	-7.801	1.805	[C@H]([C@@H](/C=C/CCCCCCCCCCCCC)O)(NC(=O)CCCCCCCCCCCCCCC)CO[C@H]1[C@@H]([C@@H]([C@H](C(CO)O1)O[C@H]1[C@@H]([C@@H]([C@H](C(CO)O1)O)O[C@H]1[C@@H]([C@@H]([C@H](C(CO)O1)O)O[C@H]1[C@@H]([C@@H]([C@H](C(CO[C@H]2[C@@H]([C@@H]([C@H](C(CO)O2)O)O[C@H]2[C@@H]([C@@H]([C@H](C(CO)O2)O)O[C@H]2[C@@H]([C@@H]([C@H](C(CO)O2)O)O)NC(=O)C)O)NC(=O)C)O1)O)O[C@H]1[C@@H]([C@@H]([C@H](C(CO)O1)O)O[C@H]1[C@@H]([C@@H]([C@H](C(…
LMSP0504BN02	-0.5903	-7.8816	1.8187	[C@H]([C@@H](/C=C/CCCCCCCCCCCCC)O)(NC(=O)CCCCCCCCCCCCCCCCC)CO[C@H]1[C@@H]([C@@H]([C@H](C(CO)O1)O[C@H]1[C@@H]([C@@H]([C@H](C(CO)O1)O)O[C@H]1[C@@H]([C@@H]([C@H](C(CO)O1)O)O[C@H]1[C@@H]([C@@H]([C@H](C(CO[C@H]2[C@@H]([C@@H]([C@H](C(CO)O2)O)O[C@H]2[C@@H]([C@@H]([C@H](C(CO)O2)O)O[C@H]2[C@@H]([C@@H]([C@H](C(CO)O2)O)O)NC(=O)C)O)NC(=O)C)O1)O)O[C@H]1[C@@H]([C@@H]([C@H](C(CO)O1)O)O[C@H]1[C@@H]([C@@H]([C@H](…
LMSP0504BN03	-0.5999	-7.9496	1.8255	[C@H]([C@@H](/C=C/CCCCCCCCCCCCC)O)(NC(=O)CCCCCCCCCCCCCCCCCCC)CO[C@H]1[C@@H]([C@@H]([C@H](C(CO)O1)O[C@H]1[C@@H]([C@@H]([C@H](C(CO)O1)O)O[C@H]1[C@@H]([C@@H]([C@H](C(CO)O1)O)O[C@H]1[C@@H]([C@@H]([C@H](C(CO[C@H]2[C@@H]([C@@H]([C@H](C(CO)O2)O)O[C@H]2[C@@H]([C@@H]([C@H](C(CO)O2)O)O[C@H]2[C@@H]([C@@H]([C@H](C(CO)O2)O)O)NC(=O)C)O)NC(=O)C)O1)O)O[C@H]1[C@@H]([C@@H]([C@H](C(CO)O1)O)O[C@H]1[C@@H]([C@@H]([C@H…
LMSP0504BN04	-0.5869	-8.0132	1.8284	[C@H]([C@@H](/C=C/CCCCCCCCCCCCC)O)(NC(=O)CCCCCCCCCCCCCCCCCCCCC)CO[C@H]1[C@@H]([C@@H]([C@H](C(CO)O1)O[C@H]1[C@@H]([C@@H]([C@H](C(CO)O1)O)O[C@H]1[C@@H]([C@@H]([C@H](C(CO)O1)O)O[C@H]1[C@@H]([C@@H]([C@H](C(CO[C@H]2[C@@H]([C@@H]([C@H](C(CO)O2)O)O[C@H]2[C@@H]([C@@H]([C@H](C(CO)O2)O)O[C@H]2[C@@H]([C@@H]([C@H](C(CO)O2)O)O)NC(=O)C)O)NC(=O)C)O1)O)O[C@H]1[C@@H]([C@@H]([C@H](C(CO)O1)O)O[C@H]1[C@@H]([C@@H]([C…
LMSP0504BN05	-0.5538	-8.0661	1.8249	[C@H]([C@@H](/C=C/CCCCCCCCCCCCC)O)(NC(=O)CCCCCCCCCCCCCCCCCCCCCCC)CO[C@H]1[C@@H]([C@@H]([C@H](C(CO)O1)O[C@H]1[C@@H]([C@@H]([C@H](C(CO)O1)O)O[C@H]1[C@@H]([C@@H]([C@H](C(CO)O1)O)O[C@H]1[C@@H]([C@@H]([C@H](C(CO[C@H]2[C@@H]([C@@H]([C@H](C(CO)O2)O)O[C@H]2[C@@H]([C@@H]([C@H](C(CO)O2)O)O[C@H]2[C@@H]([C@@H]([C@H](C(CO)O2)O)O)NC(=O)C)O)NC(=O)C)O1)O)O[C@H]1[C@@H]([C@@H]([C@H](C(CO)O1)O)O[C@H]1[C@@H]([C@@H](…
LMSP0504BN06	-0.4967	-8.091	1.81	[C@H]([C@@H](/C=C/CCCCCCCCCCCCC)O)(NC(=O)CCCCCCCCCCCCCCCCCCCCCCCCC)CO[C@H]1[C@@H]([C@@H]([C@H](C(CO)O1)O[C@H]1[C@@H]([C@@H]([C@H](C(CO)O1)O)O[C@H]1[C@@H]([C@@H]([C@H](C(CO)O1)O)O[C@H]1[C@@H]([C@@H]([C@H](C(CO[C@H]2[C@@H]([C@@H]([C@H](C(CO)O2)O)O[C@H]2[C@@H]([C@@H]([C@H](C(CO)O2)O)O[C@H]2[C@@H]([C@@H]([C@H](C(CO)O2)O)O)NC(=O)C)O)NC(=O)C)O1)O)O[C@H]1[C@@H]([C@@H]([C@H](C(CO)O1)O)O[C@H]1[C@@H]([C@@H…
LMSP0504BN07	-0.4719	-8.0819	1.8021	[C@H]([C@@H](/C=C/CCCCCCCCCCCCC)O)(NC(=O)CCCCCCCCCCCCC/C=C\CCCCCCCC)CO[C@H]1[C@@H]([C@@H]([C@H](C(CO)O1)O[C@H]1[C@@H]([C@@H]([C@H](C(CO)O1)O)O[C@H]1[C@@H]([C@@H]([C@H](C(CO)O1)O)O[C@H]1[C@@H]([C@@H]([C@H](C(CO[C@H]2[C@@H]([C@@H]([C@H](C(CO)O2)O)O[C@H]2[C@@H]([C@@H]([C@H](C(CO)O2)O)O[C@H]2[C@@H]([C@@H]([C@H](C(CO)O2)O)O)NC(=O)C)O)NC(=O)C)O1)O)O[C@H]1[C@@H]([C@@H]([C@H](C(CO)O1)O)O[C@H]1[C@@H]([C@@…
LMSP0504BN08	-0.4054	-8.0752	1.7898	[C@H]([C@@H](/C=C/CCCCCCCCCCCCC)O)(NC(=O)CCCCCCCCCCCCCCC/C=C\CCCCCCCC)CO[C@H]1[C@@H]([C@@H]([C@H](C(CO)O1)O[C@H]1[C@@H]([C@@H]([C@H](C(CO)O1)O)O[C@H]1[C@@H]([C@@H]([C@H](C(CO)O1)O)O[C@H]1[C@@H]([C@@H]([C@H](C(CO[C@H]2[C@@H]([C@@H]([C@H](C(CO)O2)O)O[C@H]2[C@@H]([C@@H]([C@H](C(CO)O2)O)O[C@H]2[C@@H]([C@@H]([C@H](C(CO)O2)O)O)NC(=O)C)O)NC(=O)C)O1)O)O[C@H]1[C@@H]([C@@H]([C@H](C(CO)O1)O)O[C@H]1[C@@H]([C…
LMSP0504BO01	1.3091	-8.2756	1.9878	[C@H]([C@@H](/C=C/CCCCCCCCCCCCC)O)(NC(=O)CCCCCCCCCCCCCCC)CO[C@H]1[C@@H]([C@@H]([C@H](C(CO)O1)O[C@H]1[C@@H]([C@@H]([C@H](C(CO)O1)O)O[C@H]1[C@@H]([C@@H]([C@H](C(CO)O1)O)O[C@H]1[C@@H]([C@@H]([C@H](C(CO[C@H]2[C@@H]([C@@H]([C@H](C(CO)O2)O)O[C@H]2[C@@H]([C@@H]([C@H](C(CO)O2)O)O[C@H]2[C@@H]([C@@H]([C@H](C(CO)O2)O)O)NC(=O)C)O[C@H]2[C@H]([C@@H]([C@H](C(C)O2)O)O)O)NC(=O)C)O1)O)O[C@H]1[C@@H]([C@@H]([C@H](C(…
LMSP0504BO02	1.2992	-8.3411	2.0031	[C@H]([C@@H](/C=C/CCCCCCCCCCCCC)O)(NC(=O)CCCCCCCCCCCCCCCCC)CO[C@H]1[C@@H]([C@@H]([C@H](C(CO)O1)O[C@H]1[C@@H]([C@@H]([C@H](C(CO)O1)O)O[C@H]1[C@@H]([C@@H]([C@H](C(CO)O1)O)O[C@H]1[C@@H]([C@@H]([C@H](C(CO[C@H]2[C@@H]([C@@H]([C@H](C(CO)O2)O)O[C@H]2[C@@H]([C@@H]([C@H](C(CO)O2)O)O[C@H]2[C@@H]([C@@H]([C@H](C(CO)O2)O)O)NC(=O)C)O[C@H]2[C@H]([C@@H]([C@H](C(C)O2)O)O)O)NC(=O)C)O1)O)O[C@H]1[C@@H]([C@@H]([C@H](…
LMSP0504BO03	1.3019	-8.3965	2.0145	[C@H]([C@@H](/C=C/CCCCCCCCCCCCC)O)(NC(=O)CCCCCCCCCCCCCCCCCCC)CO[C@H]1[C@@H]([C@@H]([C@H](C(CO)O1)O[C@H]1[C@@H]([C@@H]([C@H](C(CO)O1)O)O[C@H]1[C@@H]([C@@H]([C@H](C(CO)O1)O)O[C@H]1[C@@H]([C@@H]([C@H](C(CO[C@H]2[C@@H]([C@@H]([C@H](C(CO)O2)O)O[C@H]2[C@@H]([C@@H]([C@H](C(CO)O2)O)O[C@H]2[C@@H]([C@@H]([C@H](C(CO)O2)O)O)NC(=O)C)O[C@H]2[C@H]([C@@H]([C@H](C(C)O2)O)O)O)NC(=O)C)O1)O)O[C@H]1[C@@H]([C@@H]([C@H…
LMSP0504BO04	1.3238	-8.4499	2.0235	[C@H]([C@@H](/C=C/CCCCCCCCCCCCC)O)(NC(=O)CCCCCCCCCCCCCCCCCCCCC)CO[C@H]1[C@@H]([C@@H]([C@H](C(CO)O1)O[C@H]1[C@@H]([C@@H]([C@H](C(CO)O1)O)O[C@H]1[C@@H]([C@@H]([C@H](C(CO)O1)O)O[C@H]1[C@@H]([C@@H]([C@H](C(CO[C@H]2[C@@H]([C@@H]([C@H](C(CO)O2)O)O[C@H]2[C@@H]([C@@H]([C@H](C(CO)O2)O)O[C@H]2[C@@H]([C@@H]([C@H](C(CO)O2)O)O)NC(=O)C)O[C@H]2[C@H]([C@@H]([C@H](C(C)O2)O)O)O)NC(=O)C)O1)O)O[C@H]1[C@@H]([C@@H]([C…
LMSP0504BO05	1.3571	-8.4961	2.0241	[C@H]([C@@H](/C=C/CCCCCCCCCCCCC)O)(NC(=O)CCCCCCCCCCCCCCCCCCCCCCC)CO[C@H]1[C@@H]([C@@H]([C@H](C(CO)O1)O[C@H]1[C@@H]([C@@H]([C@H](C(CO)O1)O)O[C@H]1[C@@H]([C@@H]([C@H](C(CO)O1)O)O[C@H]1[C@@H]([C@@H]([C@H](C(CO[C@H]2[C@@H]([C@@H]([C@H](C(CO)O2)O)O[C@H]2[C@@H]([C@@H]([C@H](C(CO)O2)O)O[C@H]2[C@@H]([C@@H]([C@H](C(CO)O2)O)O)NC(=O)C)O[C@H]2[C@H]([C@@H]([C@H](C(C)O2)O)O)O)NC(=O)C)O1)O)O[C@H]1[C@@H]([C@@H](…
LMSP0504BO06	1.4058	-8.5184	2.0111	[C@H]([C@@H](/C=C/CCCCCCCCCCCCC)O)(NC(=O)CCCCCCCCCCCCCCCCCCCCCCCCC)CO[C@H]1[C@@H]([C@@H]([C@H](C(CO)O1)O[C@H]1[C@@H]([C@@H]([C@H](C(CO)O1)O)O[C@H]1[C@@H]([C@@H]([C@H](C(CO)O1)O)O[C@H]1[C@@H]([C@@H]([C@H](C(CO[C@H]2[C@@H]([C@@H]([C@H](C(CO)O2)O)O[C@H]2[C@@H]([C@@H]([C@H](C(CO)O2)O)O[C@H]2[C@@H]([C@@H]([C@H](C(CO)O2)O)O)NC(=O)C)O[C@H]2[C@H]([C@@H]([C@H](C(C)O2)O)O)O)NC(=O)C)O1)O)O[C@H]1[C@@H]([C@@H…
LMSP0504BO07	1.4252	-8.5094	2.004	[C@H]([C@@H](/C=C/CCCCCCCCCCCCC)O)(NC(=O)CCCCCCCCCCCCC/C=C\CCCCCCCC)CO[C@H]1[C@@H]([C@@H]([C@H](C(CO)O1)O[C@H]1[C@@H]([C@@H]([C@H](C(CO)O1)O)O[C@H]1[C@@H]([C@@H]([C@H](C(CO)O1)O)O[C@H]1[C@@H]([C@@H]([C@H](C(CO[C@H]2[C@@H]([C@@H]([C@H](C(CO)O2)O)O[C@H]2[C@@H]([C@@H]([C@H](C(CO)O2)O)O[C@H]2[C@@H]([C@@H]([C@H](C(CO)O2)O)O)NC(=O)C)O[C@H]2[C@H]([C@@H]([C@H](C(C)O2)O)O)O)NC(=O)C)O1)O)O[C@H]1[C@@H]([C@@…
LMSP0504BO08	1.481	-8.5023	1.9918	[C@H]([C@@H](/C=C/CCCCCCCCCCCCC)O)(NC(=O)CCCCCCCCCCCCCCC/C=C\CCCCCCCC)CO[C@H]1[C@@H]([C@@H]([C@H](C(CO)O1)O[C@H]1[C@@H]([C@@H]([C@H](C(CO)O1)O)O[C@H]1[C@@H]([C@@H]([C@H](C(CO)O1)O)O[C@H]1[C@@H]([C@@H]([C@H](C(CO[C@H]2[C@@H]([C@@H]([C@H](C(CO)O2)O)O[C@H]2[C@@H]([C@@H]([C@H](C(CO)O2)O)O[C@H]2[C@@H]([C@@H]([C@H](C(CO)O2)O)O)NC(=O)C)O[C@H]2[C@H]([C@@H]([C@H](C(C)O2)O)O)O)NC(=O)C)O1)O)O[C@H]1[C@@H]([C…
LMSP0504BP01	-0.8991	-7.6843	1.8234	[C@H]([C@@H](/C=C/CCCCCCCCCCCCC)O)(NC(=O)CCCCCCCCCCCCCCC)CO[C@H]1[C@@H]([C@@H]([C@H](C(CO)O1)O[C@H]1[C@@H]([C@@H]([C@H](C(CO)O1)O)O[C@H]1[C@@H]([C@@H]([C@H](C(CO)O1)O)O[C@H]1[C@@H]([C@@H]([C@H](C(CO[C@H]2[C@@H]([C@@H]([C@H](C(CO)O2)O[C@H]2[C@@H]([C@@H]([C@H](C(CO)O2)O)O)O[C@H]2[C@H]([C@@H]([C@H](C(C)O2)O)O)O)O)NC(=O)C)O1)O)O[C@H]1[C@@H]([C@@H]([C@H](C(CO)O1)O)O[C@H]1[C@@H]([C@@H]([C@H](C(CO)O1)O)…
LMSP0504BP02	-0.9339	-7.7664	1.8318	[C@H]([C@@H](/C=C/CCCCCCCCCCCCC)O)(NC(=O)CCCCCCCCCCCCCCCCC)CO[C@H]1[C@@H]([C@@H]([C@H](C(CO)O1)O[C@H]1[C@@H]([C@@H]([C@H](C(CO)O1)O)O[C@H]1[C@@H]([C@@H]([C@H](C(CO)O1)O)O[C@H]1[C@@H]([C@@H]([C@H](C(CO[C@H]2[C@@H]([C@@H]([C@H](C(CO)O2)O[C@H]2[C@@H]([C@@H]([C@H](C(CO)O2)O)O)O[C@H]2[C@H]([C@@H]([C@H](C(C)O2)O)O)O)O)NC(=O)C)O1)O)O[C@H]1[C@@H]([C@@H]([C@H](C(CO)O1)O)O[C@H]1[C@@H]([C@@H]([C@H](C(CO)O1)…
LMSP0504BP03	-0.95	-7.8377	1.8366	[C@H]([C@@H](/C=C/CCCCCCCCCCCCC)O)(NC(=O)CCCCCCCCCCCCCCCCCCC)CO[C@H]1[C@@H]([C@@H]([C@H](C(CO)O1)O[C@H]1[C@@H]([C@@H]([C@H](C(CO)O1)O)O[C@H]1[C@@H]([C@@H]([C@H](C(CO)O1)O)O[C@H]1[C@@H]([C@@H]([C@H](C(CO[C@H]2[C@@H]([C@@H]([C@H](C(CO)O2)O[C@H]2[C@@H]([C@@H]([C@H](C(CO)O2)O)O)O[C@H]2[C@H]([C@@H]([C@H](C(C)O2)O)O)O)O)NC(=O)C)O1)O)O[C@H]1[C@@H]([C@@H]([C@H](C(CO)O1)O)O[C@H]1[C@@H]([C@@H]([C@H](C(CO)O…
LMSP0504BP04	-0.9397	-7.902	1.8374	[C@H]([C@@H](/C=C/CCCCCCCCCCCCC)O)(NC(=O)CCCCCCCCCCCCCCCCCCCCC)CO[C@H]1[C@@H]([C@@H]([C@H](C(CO)O1)O[C@H]1[C@@H]([C@@H]([C@H](C(CO)O1)O)O[C@H]1[C@@H]([C@@H]([C@H](C(CO)O1)O)O[C@H]1[C@@H]([C@@H]([C@H](C(CO[C@H]2[C@@H]([C@@H]([C@H](C(CO)O2)O[C@H]2[C@@H]([C@@H]([C@H](C(CO)O2)O)O)O[C@H]2[C@H]([C@@H]([C@H](C(C)O2)O)O)O)O)NC(=O)C)O1)O)O[C@H]1[C@@H]([C@@H]([C@H](C(CO)O1)O)O[C@H]1[C@@H]([C@@H]([C@H](C(CO…
LMSP0504BP05	-0.9107	-7.9533	1.8299	[C@H]([C@@H](/C=C/CCCCCCCCCCCCC)O)(NC(=O)CCCCCCCCCCCCCCCCCCCCCCC)CO[C@H]1[C@@H]([C@@H]([C@H](C(CO)O1)O[C@H]1[C@@H]([C@@H]([C@H](C(CO)O1)O)O[C@H]1[C@@H]([C@@H]([C@H](C(CO)O1)O)O[C@H]1[C@@H]([C@@H]([C@H](C(CO[C@H]2[C@@H]([C@@H]([C@H](C(CO)O2)O[C@H]2[C@@H]([C@@H]([C@H](C(CO)O2)O)O)O[C@H]2[C@H]([C@@H]([C@H](C(C)O2)O)O)O)O)NC(=O)C)O1)O)O[C@H]1[C@@H]([C@@H]([C@H](C(CO)O1)O)O[C@H]1[C@@H]([C@@H]([C@H](C(…
LMSP0504BP06	-0.855	-7.9779	1.8129	[C@H]([C@@H](/C=C/CCCCCCCCCCCCC)O)(NC(=O)CCCCCCCCCCCCCCCCCCCCCCCCC)CO[C@H]1[C@@H]([C@@H]([C@H](C(CO)O1)O[C@H]1[C@@H]([C@@H]([C@H](C(CO)O1)O)O[C@H]1[C@@H]([C@@H]([C@H](C(CO)O1)O)O[C@H]1[C@@H]([C@@H]([C@H](C(CO[C@H]2[C@@H]([C@@H]([C@H](C(CO)O2)O[C@H]2[C@@H]([C@@H]([C@H](C(CO)O2)O)O)O[C@H]2[C@H]([C@@H]([C@H](C(C)O2)O)O)O)O)NC(=O)C)O1)O)O[C@H]1[C@@H]([C@@H]([C@H](C(CO)O1)O)O[C@H]1[C@@H]([C@@H]([C@H](…
LMSP0504BP07	-0.8289	-7.9678	1.8047	[C@H]([C@@H](/C=C/CCCCCCCCCCCCC)O)(NC(=O)CCCCCCCCCCCCC/C=C\CCCCCCCC)CO[C@H]1[C@@H]([C@@H]([C@H](C(CO)O1)O[C@H]1[C@@H]([C@@H]([C@H](C(CO)O1)O)O[C@H]1[C@@H]([C@@H]([C@H](C(CO)O1)O)O[C@H]1[C@@H]([C@@H]([C@H](C(CO[C@H]2[C@@H]([C@@H]([C@H](C(CO)O2)O[C@H]2[C@@H]([C@@H]([C@H](C(CO)O2)O)O)O[C@H]2[C@H]([C@@H]([C@H](C(C)O2)O)O)O)O)NC(=O)C)O1)O)O[C@H]1[C@@H]([C@@H]([C@H](C(CO)O1)O)O[C@H]1[C@@H]([C@@H]([C@H]…
LMSP0504BP08	-0.7603	-7.9623	1.7929	[C@H]([C@@H](/C=C/CCCCCCCCCCCCC)O)(NC(=O)CCCCCCCCCCCCCCC/C=C\CCCCCCCC)CO[C@H]1[C@@H]([C@@H]([C@H](C(CO)O1)O[C@H]1[C@@H]([C@@H]([C@H](C(CO)O1)O)O[C@H]1[C@@H]([C@@H]([C@H](C(CO)O1)O)O[C@H]1[C@@H]([C@@H]([C@H](C(CO[C@H]2[C@@H]([C@@H]([C@H](C(CO)O2)O[C@H]2[C@@H]([C@@H]([C@H](C(CO)O2)O)O)O[C@H]2[C@H]([C@@H]([C@H](C(C)O2)O)O)O)O)NC(=O)C)O1)O)O[C@H]1[C@@H]([C@@H]([C@H](C(CO)O1)O)O[C@H]1[C@@H]([C@@H]([C@…
LMSP0504BQ01	1.3243	-8.2965	2.0318	[C@H]([C@@H](/C=C/CCCCCCCCCCCCC)O)(NC(=O)CCCCCCCCCCCCCCC)CO[C@H]1[C@@H]([C@@H]([C@H](C(CO)O1)O[C@H]1[C@@H]([C@@H]([C@H](C(CO)O1)O)O[C@H]1[C@@H]([C@@H]([C@H](C(CO)O1)O)O[C@H]1[C@@H]([C@@H]([C@H](C(CO[C@H]2[C@@H]([C@@H]([C@H](C(CO)O2)O[C@H]2[C@@H]([C@@H]([C@H](C(CO)O2)O)O[C@H]2[C@@H]([C@@H]([C@H](C(CO)O2)O)O)NC(=O)C)O[C@H]2[C@H]([C@@H]([C@H](C(C)O2)O)O)O)O)NC(=O)C)O1)O)O[C@H]1[C@@H]([C@@H]([C@H](C(…
LMSP0504BQ02	1.3134	-8.3608	2.0456	[C@H]([C@@H](/C=C/CCCCCCCCCCCCC)O)(NC(=O)CCCCCCCCCCCCCCCCC)CO[C@H]1[C@@H]([C@@H]([C@H](C(CO)O1)O[C@H]1[C@@H]([C@@H]([C@H](C(CO)O1)O)O[C@H]1[C@@H]([C@@H]([C@H](C(CO)O1)O)O[C@H]1[C@@H]([C@@H]([C@H](C(CO[C@H]2[C@@H]([C@@H]([C@H](C(CO)O2)O[C@H]2[C@@H]([C@@H]([C@H](C(CO)O2)O)O[C@H]2[C@@H]([C@@H]([C@H](C(CO)O2)O)O)NC(=O)C)O[C@H]2[C@H]([C@@H]([C@H](C(C)O2)O)O)O)O)NC(=O)C)O1)O)O[C@H]1[C@@H]([C@@H]([C@H](…
LMSP0504BQ03	1.3163	-8.4158	2.0568	[C@H]([C@@H](/C=C/CCCCCCCCCCCCC)O)(NC(=O)CCCCCCCCCCCCCCCCCCC)CO[C@H]1[C@@H]([C@@H]([C@H](C(CO)O1)O[C@H]1[C@@H]([C@@H]([C@H](C(CO)O1)O)O[C@H]1[C@@H]([C@@H]([C@H](C(CO)O1)O)O[C@H]1[C@@H]([C@@H]([C@H](C(CO[C@H]2[C@@H]([C@@H]([C@H](C(CO)O2)O[C@H]2[C@@H]([C@@H]([C@H](C(CO)O2)O)O[C@H]2[C@@H]([C@@H]([C@H](C(CO)O2)O)O)NC(=O)C)O[C@H]2[C@H]([C@@H]([C@H](C(C)O2)O)O)O)O)NC(=O)C)O1)O)O[C@H]1[C@@H]([C@@H]([C@H…
LMSP0504BQ04	1.3401	-8.4677	2.0656	[C@H]([C@@H](/C=C/CCCCCCCCCCCCC)O)(NC(=O)CCCCCCCCCCCCCCCCCCCCC)CO[C@H]1[C@@H]([C@@H]([C@H](C(CO)O1)O[C@H]1[C@@H]([C@@H]([C@H](C(CO)O1)O)O[C@H]1[C@@H]([C@@H]([C@H](C(CO)O1)O)O[C@H]1[C@@H]([C@@H]([C@H](C(CO[C@H]2[C@@H]([C@@H]([C@H](C(CO)O2)O[C@H]2[C@@H]([C@@H]([C@H](C(CO)O2)O)O[C@H]2[C@@H]([C@@H]([C@H](C(CO)O2)O)O)NC(=O)C)O[C@H]2[C@H]([C@@H]([C@H](C(C)O2)O)O)O)O)NC(=O)C)O1)O)O[C@H]1[C@@H]([C@@H]([C…
LMSP0504BQ05	1.3745	-8.5119	2.0652	[C@H]([C@@H](/C=C/CCCCCCCCCCCCC)O)(NC(=O)CCCCCCCCCCCCCCCCCCCCCCC)CO[C@H]1[C@@H]([C@@H]([C@H](C(CO)O1)O[C@H]1[C@@H]([C@@H]([C@H](C(CO)O1)O)O[C@H]1[C@@H]([C@@H]([C@H](C(CO)O1)O)O[C@H]1[C@@H]([C@@H]([C@H](C(CO[C@H]2[C@@H]([C@@H]([C@H](C(CO)O2)O[C@H]2[C@@H]([C@@H]([C@H](C(CO)O2)O)O[C@H]2[C@@H]([C@@H]([C@H](C(CO)O2)O)O)NC(=O)C)O[C@H]2[C@H]([C@@H]([C@H](C(C)O2)O)O)O)O)NC(=O)C)O1)O)O[C@H]1[C@@H]([C@@H](…
LMSP0504BQ06	1.4229	-8.5334	2.0514	[C@H]([C@@H](/C=C/CCCCCCCCCCCCC)O)(NC(=O)CCCCCCCCCCCCCCCCCCCCCCCCC)CO[C@H]1[C@@H]([C@@H]([C@H](C(CO)O1)O[C@H]1[C@@H]([C@@H]([C@H](C(CO)O1)O)O[C@H]1[C@@H]([C@@H]([C@H](C(CO)O1)O)O[C@H]1[C@@H]([C@@H]([C@H](C(CO[C@H]2[C@@H]([C@@H]([C@H](C(CO)O2)O[C@H]2[C@@H]([C@@H]([C@H](C(CO)O2)O)O[C@H]2[C@@H]([C@@H]([C@H](C(CO)O2)O)O)NC(=O)C)O[C@H]2[C@H]([C@@H]([C@H](C(C)O2)O)O)O)O)NC(=O)C)O1)O)O[C@H]1[C@@H]([C@@H…
LMSP0504BQ07	1.4424	-8.5245	2.0442	[C@H]([C@@H](/C=C/CCCCCCCCCCCCC)O)(NC(=O)CCCCCCCCCCCCC/C=C\CCCCCCCC)CO[C@H]1[C@@H]([C@@H]([C@H](C(CO)O1)O[C@H]1[C@@H]([C@@H]([C@H](C(CO)O1)O)O[C@H]1[C@@H]([C@@H]([C@H](C(CO)O1)O)O[C@H]1[C@@H]([C@@H]([C@H](C(CO[C@H]2[C@@H]([C@@H]([C@H](C(CO)O2)O[C@H]2[C@@H]([C@@H]([C@H](C(CO)O2)O)O[C@H]2[C@@H]([C@@H]([C@H](C(CO)O2)O)O)NC(=O)C)O[C@H]2[C@H]([C@@H]([C@H](C(C)O2)O)O)O)O)NC(=O)C)O1)O)O[C@H]1[C@@H]([C@@…
LMSP0504BQ08	1.4981	-8.5173	2.0319	[C@H]([C@@H](/C=C/CCCCCCCCCCCCC)O)(NC(=O)CCCCCCCCCCCCCCC/C=C\CCCCCCCC)CO[C@H]1[C@@H]([C@@H]([C@H](C(CO)O1)O[C@H]1[C@@H]([C@@H]([C@H](C(CO)O1)O)O[C@H]1[C@@H]([C@@H]([C@H](C(CO)O1)O)O[C@H]1[C@@H]([C@@H]([C@H](C(CO[C@H]2[C@@H]([C@@H]([C@H](C(CO)O2)O[C@H]2[C@@H]([C@@H]([C@H](C(CO)O2)O)O[C@H]2[C@@H]([C@@H]([C@H](C(CO)O2)O)O)NC(=O)C)O[C@H]2[C@H]([C@@H]([C@H](C(C)O2)O)O)O)O)NC(=O)C)O1)O)O[C@H]1[C@@H]([C…
LMSP0504BR01	-5.1205	4.3592	-0.5526	[C@H]([C@@H](/C=C/CCCCCCCCCCCCC)O)(NC(=O)CCCCCCCCCCCCCCC)CO[C@H]1[C@@H]([C@@H]([C@H](C(CO)O1)O[C@H]1[C@@H]([C@@H]([C@H](C(CO)O1)O)O[C@H]1[C@@H]([C@@H]([C@H](C(CO)O1)O)O[C@H]1[C@@H]([C@@H]([C@H](C(CO)O1)O)O[C@H]1[C@@H]([C@@H]([C@H](C(CO)O1)O[C@H]1[C@@H]([C@@H]([C@H](C(CO)O1)O)O)O)O)NC(=O)C)O)NC(=O)C)O)O)O
LMSP0504BR02	-5.3194	4.3342	-0.6129	[C@H]([C@@H](/C=C/CCCCCCCCCCCCC)O)(NC(=O)CCCCCCCCCCCCCCCCC)CO[C@H]1[C@@H]([C@@H]([C@H](C(CO)O1)O[C@H]1[C@@H]([C@@H]([C@H](C(CO)O1)O)O[C@H]1[C@@H]([C@@H]([C@H](C(CO)O1)O)O[C@H]1[C@@H]([C@@H]([C@H](C(CO)O1)O)O[C@H]1[C@@H]([C@@H]([C@H](C(CO)O1)O[C@H]1[C@@H]([C@@H]([C@H](C(CO)O1)O)O)O)O)NC(=O)C)O)NC(=O)C)O)O)O
LMSP0504BR03	-5.4677	4.2859	-0.6597	[C@H]([C@@H](/C=C/CCCCCCCCCCCCC)O)(NC(=O)CCCCCCCCCCCCCCCCCCC)CO[C@H]1[C@@H]([C@@H]([C@H](C(CO)O1)O[C@H]1[C@@H]([C@@H]([C@H](C(CO)O1)O)O[C@H]1[C@@H]([C@@H]([C@H](C(CO)O1)O)O[C@H]1[C@@H]([C@@H]([C@H](C(CO)O1)O)O[C@H]1[C@@H]([C@@H]([C@H](C(CO)O1)O[C@H]1[C@@H]([C@@H]([C@H](C(CO)O1)O)O)O)O)NC(=O)C)O)NC(=O)C)O)O)O
LMSP0504BR04	-5.5772	4.2097	-0.698	[C@H]([C@@H](/C=C/CCCCCCCCCCCCC)O)(NC(=O)CCCCCCCCCCCCCCCCCCCCC)CO[C@H]1[C@@H]([C@@H]([C@H](C(CO)O1)O[C@H]1[C@@H]([C@@H]([C@H](C(CO)O1)O)O[C@H]1[C@@H]([C@@H]([C@H](C(CO)O1)O)O[C@H]1[C@@H]([C@@H]([C@H](C(CO)O1)O)O[C@H]1[C@@H]([C@@H]([C@H](C(CO)O1)O[C@H]1[C@@H]([C@@H]([C@H](C(CO)O1)O)O)O)O)NC(=O)C)O)NC(=O)C)O)O)O
LMSP0504BR05	-5.6477	4.1177	-0.7242	[C@H]([C@@H](/C=C/CCCCCCCCCCCCC)O)(NC(=O)CCCCCCCCCCCCCCCCCCCCCCC)CO[C@H]1[C@@H]([C@@H]([C@H](C(CO)O1)O[C@H]1[C@@H]([C@@H]([C@H](C(CO)O1)O)O[C@H]1[C@@H]([C@@H]([C@H](C(CO)O1)O)O[C@H]1[C@@H]([C@@H]([C@H](C(CO)O1)O)O[C@H]1[C@@H]([C@@H]([C@H](C(CO)O1)O[C@H]1[C@@H]([C@@H]([C@H](C(CO)O1)O)O)O)O)NC(=O)C)O)NC(=O)C)O)O)O
LMSP0504BR06	-5.6436	4.0074	-0.7283	[C@H]([C@@H](/C=C/CCCCCCCCCCCCC)O)(NC(=O)CCCCCCCCCCCCCCCCCCCCCCCCC)CO[C@H]1[C@@H]([C@@H]([C@H](C(CO)O1)O[C@H]1[C@@H]([C@@H]([C@H](C(CO)O1)O)O[C@H]1[C@@H]([C@@H]([C@H](C(CO)O1)O)O[C@H]1[C@@H]([C@@H]([C@H](C(CO)O1)O)O[C@H]1[C@@H]([C@@H]([C@H](C(CO)O1)O[C@H]1[C@@H]([C@@H]([C@H](C(CO)O1)O)O)O)O)NC(=O)C)O)NC(=O)C)O)O)O
LMSP0504BR07	-5.5475	4.0174	-0.7359	[C@H]([C@@H](/C=C/CCCCCCCCCCCCC)O)(NC(=O)CCCCCCCCCCCCC/C=C\CCCCCCCC)CO[C@H]1[C@@H]([C@@H]([C@H](C(CO)O1)O[C@H]1[C@@H]([C@@H]([C@H](C(CO)O1)O)O[C@H]1[C@@H]([C@@H]([C@H](C(CO)O1)O)O[C@H]1[C@@H]([C@@H]([C@H](C(CO)O1)O)O[C@H]1[C@@H]([C@@H]([C@H](C(CO)O1)O[C@H]1[C@@H]([C@@H]([C@H](C(CO)O1)O)O)O)O)NC(=O)C)O)NC(=O)C)O)O)O
LMSP0504BR08	-5.503	3.898	-0.7228	[C@H]([C@@H](/C=C/CCCCCCCCCCCCC)O)(NC(=O)CCCCCCCCCCCCCCC/C=C\CCCCCCCC)CO[C@H]1[C@@H]([C@@H]([C@H](C(CO)O1)O[C@H]1[C@@H]([C@@H]([C@H](C(CO)O1)O)O[C@H]1[C@@H]([C@@H]([C@H](C(CO)O1)O)O[C@H]1[C@@H]([C@@H]([C@H](C(CO)O1)O)O[C@H]1[C@@H]([C@@H]([C@H](C(CO)O1)O[C@H]1[C@@H]([C@@H]([C@H](C(CO)O1)O)O)O)O)NC(=O)C)O)NC(=O)C)O)O)O
LMSP0504BT01	-5.6802	-1.7035	-0.8818	[C@H]([C@@H](/C=C/CCCCCCCCCCCCC)O)(NC(=O)CCCCCCCCCCCCCCC)CO[C@H]1[C@@H]([C@@H]([C@H](C(CO)O1)O[C@H]1[C@@H]([C@@H]([C@H](C(CO)O1)O)O[C@H]1[C@@H]([C@@H]([C@H](C(CO)O1)O[C@H]1[C@H]([C@@H]([C@H](C(C)O1)O)O)O)O[C@H]1[C@@H]([C@@H]([C@H](C(CO)O1)O)O[C@H]1[C@@H]([C@@H]([C@H](C(CO)O1)O[C@H]1[C@H]([C@@H]([C@H](C(C)O1)O)O)O)O[C@H]1[C@@H]([C@@H]([C@H](C(CO)O1)O)O)O)NC(=O)C)O)NC(=O)C)O)O)O
LMSP0504BT02	-5.8065	-1.782	-0.9305	[C@H]([C@@H](/C=C/CCCCCCCCCCCCC)O)(NC(=O)CCCCCCCCCCCCCCCCC)CO[C@H]1[C@@H]([C@@H]([C@H](C(CO)O1)O[C@H]1[C@@H]([C@@H]([C@H](C(CO)O1)O)O[C@H]1[C@@H]([C@@H]([C@H](C(CO)O1)O[C@H]1[C@H]([C@@H]([C@H](C(C)O1)O)O)O)O[C@H]1[C@@H]([C@@H]([C@H](C(CO)O1)O)O[C@H]1[C@@H]([C@@H]([C@H](C(CO)O1)O[C@H]1[C@H]([C@@H]([C@H](C(C)O1)O)O)O)O[C@H]1[C@@H]([C@@H]([C@H](C(CO)O1)O)O)O)NC(=O)C)O)NC(=O)C)O)O)O
LMSP0504BT03	-5.8886	-1.8575	-0.9741	[C@H]([C@@H](/C=C/CCCCCCCCCCCCC)O)(NC(=O)CCCCCCCCCCCCCCCCCCC)CO[C@H]1[C@@H]([C@@H]([C@H](C(CO)O1)O[C@H]1[C@@H]([C@@H]([C@H](C(CO)O1)O)O[C@H]1[C@@H]([C@@H]([C@H](C(CO)O1)O[C@H]1[C@H]([C@@H]([C@H](C(C)O1)O)O)O)O[C@H]1[C@@H]([C@@H]([C@H](C(CO)O1)O)O[C@H]1[C@@H]([C@@H]([C@H](C(CO)O1)O[C@H]1[C@H]([C@@H]([C@H](C(C)O1)O)O)O)O[C@H]1[C@@H]([C@@H]([C@H](C(CO)O1)O)O)O)NC(=O)C)O)NC(=O)C)O)O)O
LMSP0504BT04	-5.931	-1.9355	-1.0096	[C@H]([C@@H](/C=C/CCCCCCCCCCCCC)O)(NC(=O)CCCCCCCCCCCCCCCCCCCCC)CO[C@H]1[C@@H]([C@@H]([C@H](C(CO)O1)O[C@H]1[C@@H]([C@@H]([C@H](C(CO)O1)O)O[C@H]1[C@@H]([C@@H]([C@H](C(CO)O1)O[C@H]1[C@H]([C@@H]([C@H](C(C)O1)O)O)O)O[C@H]1[C@@H]([C@@H]([C@H](C(CO)O1)O)O[C@H]1[C@@H]([C@@H]([C@H](C(CO)O1)O[C@H]1[C@H]([C@@H]([C@H](C(C)O1)O)O)O)O[C@H]1[C@@H]([C@@H]([C@H](C(CO)O1)O)O)O)NC(=O)C)O)NC(=O)C)O)O)O
LMSP0504BT05	-5.9419	-2.0041	-1.0344	[C@H]([C@@H](/C=C/CCCCCCCCCCCCC)O)(NC(=O)CCCCCCCCCCCCCCCCCCCCCCC)CO[C@H]1[C@@H]([C@@H]([C@H](C(CO)O1)O[C@H]1[C@@H]([C@@H]([C@H](C(CO)O1)O)O[C@H]1[C@@H]([C@@H]([C@H](C(CO)O1)O[C@H]1[C@H]([C@@H]([C@H](C(C)O1)O)O)O)O[C@H]1[C@@H]([C@@H]([C@H](C(CO)O1)O)O[C@H]1[C@@H]([C@@H]([C@H](C(CO)O1)O[C@H]1[C@H]([C@@H]([C@H](C(C)O1)O)O)O)O[C@H]1[C@@H]([C@@H]([C@H](C(CO)O1)O)O)O)NC(=O)C)O)NC(=O)C)O)O)O
LMSP0504BT06	-5.889	-2.0583	-1.0346	[C@H]([C@@H](/C=C/CCCCCCCCCCCCC)O)(NC(=O)CCCCCCCCCCCCCCCCCCCCCCCCC)CO[C@H]1[C@@H]([C@@H]([C@H](C(CO)O1)O[C@H]1[C@@H]([C@@H]([C@H](C(CO)O1)O)O[C@H]1[C@@H]([C@@H]([C@H](C(CO)O1)O[C@H]1[C@H]([C@@H]([C@H](C(C)O1)O)O)O)O[C@H]1[C@@H]([C@@H]([C@H](C(CO)O1)O)O[C@H]1[C@@H]([C@@H]([C@H](C(CO)O1)O[C@H]1[C@H]([C@@H]([C@H](C(C)O1)O)O)O)O[C@H]1[C@@H]([C@@H]([C@H](C(CO)O1)O)O)O)NC(=O)C)O)NC(=O)C)O)O)O
LMSP0504BT07	-5.8323	-2.0437	-1.0477	[C@H]([C@@H](/C=C/CCCCCCCCCCCCC)O)(NC(=O)CCCCCCCCCCCCC/C=C\CCCCCCCC)CO[C@H]1[C@@H]([C@@H]([C@H](C(CO)O1)O[C@H]1[C@@H]([C@@H]([C@H](C(CO)O1)O)O[C@H]1[C@@H]([C@@H]([C@H](C(CO)O1)O[C@H]1[C@H]([C@@H]([C@H](C(C)O1)O)O)O)O[C@H]1[C@@H]([C@@H]([C@H](C(CO)O1)O)O[C@H]1[C@@H]([C@@H]([C@H](C(CO)O1)O[C@H]1[C@H]([C@@H]([C@H](C(C)O1)O)O)O)O[C@H]1[C@@H]([C@@H]([C@H](C(CO)O1)O)O)O)NC(=O)C)O)NC(=O)C)O)O)O
LMSP0504BT08	-5.7386	-2.0874	-1.0165	[C@H]([C@@H](/C=C/CCCCCCCCCCCCC)O)(NC(=O)CCCCCCCCCCCCCCC/C=C\CCCCCCCC)CO[C@H]1[C@@H]([C@@H]([C@H](C(CO)O1)O[C@H]1[C@@H]([C@@H]([C@H](C(CO)O1)O)O[C@H]1[C@@H]([C@@H]([C@H](C(CO)O1)O[C@H]1[C@H]([C@@H]([C@H](C(C)O1)O)O)O)O[C@H]1[C@@H]([C@@H]([C@H](C(CO)O1)O)O[C@H]1[C@@H]([C@@H]([C@H](C(CO)O1)O[C@H]1[C@H]([C@@H]([C@H](C(C)O1)O)O)O)O[C@H]1[C@@H]([C@@H]([C@H](C(CO)O1)O)O)O)NC(=O)C)O)NC(=O)C)O)O)O
LMSP0504BU01	-1.3061	6.8185	1.6888	[C@H]([C@@H](/C=C/CCCCCCCCCCCCC)O)(NC(=O)CCCCCCCCCCCCCCC)CO[C@H]1[C@@H]([C@@H]([C@H](C(CO)O1)O[C@H]1[C@@H]([C@@H]([C@H](C(CO)O1)O)O[C@H]1[C@@H]([C@@H]([C@H](C(CO)O1)O)O[C@H]1[C@@H]([C@@H]([C@H](C(CO)O1)O)O[C@H]1[C@@H]([C@@H]([C@H](C(CO)O1)O)O)O)O)NC(=O)C)O)O)O
LMSP0504BU02	-1.5467	6.8362	1.6635	[C@H]([C@@H](/C=C/CCCCCCCCCCCCC)O)(NC(=O)CCCCCCCCCCCCCCCCC)CO[C@H]1[C@@H]([C@@H]([C@H](C(CO)O1)O[C@H]1[C@@H]([C@@H]([C@H](C(CO)O1)O)O[C@H]1[C@@H]([C@@H]([C@H](C(CO)O1)O)O[C@H]1[C@@H]([C@@H]([C@H](C(CO)O1)O)O[C@H]1[C@@H]([C@@H]([C@H](C(CO)O1)O)O)O)O)NC(=O)C)O)O)O
LMSP0504BU03	-1.7576	6.8227	1.6283	[C@H]([C@@H](/C=C/CCCCCCCCCCCCC)O)(NC(=O)CCCCCCCCCCCCCCCCCCC)CO[C@H]1[C@@H]([C@@H]([C@H](C(CO)O1)O[C@H]1[C@@H]([C@@H]([C@H](C(CO)O1)O)O[C@H]1[C@@H]([C@@H]([C@H](C(CO)O1)O)O[C@H]1[C@@H]([C@@H]([C@H](C(CO)O1)O)O[C@H]1[C@@H]([C@@H]([C@H](C(CO)O1)O)O)O)O)NC(=O)C)O)O)O
LMSP0504BU04	-1.9491	6.7809	1.577	[C@H]([C@@H](/C=C/CCCCCCCCCCCCC)O)(NC(=O)CCCCCCCCCCCCCCCCCCCCC)CO[C@H]1[C@@H]([C@@H]([C@H](C(CO)O1)O[C@H]1[C@@H]([C@@H]([C@H](C(CO)O1)O)O[C@H]1[C@@H]([C@@H]([C@H](C(CO)O1)O)O[C@H]1[C@@H]([C@@H]([C@H](C(CO)O1)O)O[C@H]1[C@@H]([C@@H]([C@H](C(CO)O1)O)O)O)O)NC(=O)C)O)O)O
LMSP0504BU05	-2.1115	6.7175	1.5149	[C@H]([C@@H](/C=C/CCCCCCCCCCCCC)O)(NC(=O)CCCCCCCCCCCCCCCCCCCCCCC)CO[C@H]1[C@@H]([C@@H]([C@H](C(CO)O1)O[C@H]1[C@@H]([C@@H]([C@H](C(CO)O1)O)O[C@H]1[C@@H]([C@@H]([C@H](C(CO)O1)O)O[C@H]1[C@@H]([C@@H]([C@H](C(CO)O1)O)O[C@H]1[C@@H]([C@@H]([C@H](C(CO)O1)O)O)O)O)NC(=O)C)O)O)O
LMSP0504BU06	-2.2102	6.6184	1.4505	[C@H]([C@@H](/C=C/CCCCCCCCCCCCC)O)(NC(=O)CCCCCCCCCCCCCCCCCCCCCCCCC)CO[C@H]1[C@@H]([C@@H]([C@H](C(CO)O1)O[C@H]1[C@@H]([C@@H]([C@H](C(CO)O1)O)O[C@H]1[C@@H]([C@@H]([C@H](C(CO)O1)O)O[C@H]1[C@@H]([C@@H]([C@H](C(CO)O1)O)O[C@H]1[C@@H]([C@@H]([C@H](C(CO)O1)O)O)O)O)NC(=O)C)O)O)O
LMSP0504BU07	-2.0764	6.6113	1.452	[C@H]([C@@H](/C=C/CCCCCCCCCCCCC)O)(NC(=O)CCCCCCCCCCCCC/C=C\CCCCCCCC)CO[C@H]1[C@@H]([C@@H]([C@H](C(CO)O1)O[C@H]1[C@@H]([C@@H]([C@H](C(CO)O1)O)O[C@H]1[C@@H]([C@@H]([C@H](C(CO)O1)O)O[C@H]1[C@@H]([C@@H]([C@H](C(CO)O1)O)O[C@H]1[C@@H]([C@@H]([C@H](C(CO)O1)O)O)O)O)NC(=O)C)O)O)O
LMSP0504BU08	-2.1413	6.5052	1.3869	[C@H]([C@@H](/C=C/CCCCCCCCCCCCC)O)(NC(=O)CCCCCCCCCCCCCCC/C=C\CCCCCCCC)CO[C@H]1[C@@H]([C@@H]([C@H](C(CO)O1)O[C@H]1[C@@H]([C@@H]([C@H](C(CO)O1)O)O[C@H]1[C@@H]([C@@H]([C@H](C(CO)O1)O)O[C@H]1[C@@H]([C@@H]([C@H](C(CO)O1)O)O[C@H]1[C@@H]([C@@H]([C@H](C(CO)O1)O)O)O)O)NC(=O)C)O)O)O
LMSP0505AA01	3.7976	6.8079	2.6404	[C@H]([C@@H](/C=C/CCCCCCCCCCCCC)O)(NC(=O)CCCCCCCCCCCCCCC)CO[C@H]1[C@@H]([C@@H]([C@H](C(CO)O1)O[C@H]1[C@@H]([C@@H]([C@H](C(CO)O1)O)O[C@H]1[C@@H]([C@@H]([C@H](C(CO)O1)O[C@H]1[C@@H]([C@@H]([C@H](C(CO)O1)O)O)O)O)NC(=O)C)O)O)O
LMSP0505AA02	3.519	6.8579	2.6527	[C@H]([C@@H](/C=C/CCCCCCCCCCCCC)O)(NC(=O)CCCCCCCCCCCCCCCCC)CO[C@H]1[C@@H]([C@@H]([C@H](C(CO)O1)O[C@H]1[C@@H]([C@@H]([C@H](C(CO)O1)O)O[C@H]1[C@@H]([C@@H]([C@H](C(CO)O1)O[C@H]1[C@@H]([C@@H]([C@H](C(CO)O1)O)O)O)O)NC(=O)C)O)O)O
LMSP0505AA03	3.2535	6.8871	2.6472	[C@H]([C@@H](/C=C/CCCCCCCCCCCCC)O)(NC(=O)CCCCCCCCCCCCCCCCCCC)CO[C@H]1[C@@H]([C@@H]([C@H](C(CO)O1)O[C@H]1[C@@H]([C@@H]([C@H](C(CO)O1)O)O[C@H]1[C@@H]([C@@H]([C@H](C(CO)O1)O[C@H]1[C@@H]([C@@H]([C@H](C(CO)O1)O)O)O)O)NC(=O)C)O)O)O
LMSP0505AA04	2.9946	6.9005	2.6266	[C@H]([C@@H](/C=C/CCCCCCCCCCCCC)O)(NC(=O)CCCCCCCCCCCCCCCCCCCCC)CO[C@H]1[C@@H]([C@@H]([C@H](C(CO)O1)O[C@H]1[C@@H]([C@@H]([C@H](C(CO)O1)O)O[C@H]1[C@@H]([C@@H]([C@H](C(CO)O1)O[C@H]1[C@@H]([C@@H]([C@H](C(CO)O1)O)O)O)O)NC(=O)C)O)O)O
LMSP0505AA05	2.7559	6.8972	2.5952	[C@H]([C@@H](/C=C/CCCCCCCCCCCCC)O)(NC(=O)CCCCCCCCCCCCCCCCCCCCCCC)CO[C@H]1[C@@H]([C@@H]([C@H](C(CO)O1)O[C@H]1[C@@H]([C@@H]([C@H](C(CO)O1)O)O[C@H]1[C@@H]([C@@H]([C@H](C(CO)O1)O[C@H]1[C@@H]([C@@H]([C@H](C(CO)O1)O)O)O)O)NC(=O)C)O)O)O
LMSP0505AA06	2.5551	6.8551	2.5485	[C@H]([C@@H](/C=C/CCCCCCCCCCCCC)O)(NC(=O)CCCCCCCCCCCCCCCCCCCCCCCCC)CO[C@H]1[C@@H]([C@@H]([C@H](C(CO)O1)O[C@H]1[C@@H]([C@@H]([C@H](C(CO)O1)O)O[C@H]1[C@@H]([C@@H]([C@H](C(CO)O1)O[C@H]1[C@@H]([C@@H]([C@H](C(CO)O1)O)O)O)O)NC(=O)C)O)O)O
LMSP0505AA07	2.7198	6.825	2.5427	[C@H]([C@@H](/C=C/CCCCCCCCCCCCC)O)(NC(=O)CCCCCCCCCCCCC/C=C\CCCCCCCC)CO[C@H]1[C@@H]([C@@H]([C@H](C(CO)O1)O[C@H]1[C@@H]([C@@H]([C@H](C(CO)O1)O)O[C@H]1[C@@H]([C@@H]([C@H](C(CO)O1)O[C@H]1[C@@H]([C@@H]([C@H](C(CO)O1)O)O)O)O)NC(=O)C)O)O)O
LMSP0505AA08	2.5606	6.78	2.493	[C@H]([C@@H](/C=C/CCCCCCCCCCCCC)O)(NC(=O)CCCCCCCCCCCCCCC/C=C\CCCCCCCC)CO[C@H]1[C@@H]([C@@H]([C@H](C(CO)O1)O[C@H]1[C@@H]([C@@H]([C@H](C(CO)O1)O)O[C@H]1[C@@H]([C@@H]([C@H](C(CO)O1)O[C@H]1[C@@H]([C@@H]([C@H](C(CO)O1)O)O)O)O)NC(=O)C)O)O)O
LMSP0505AB01	-0.9848	6.6295	1.5607	[C@H]([C@@H](/C=C/CCCCCCCCCCCCC)O)(NC(=O)CCCCCCCCCCCCCCC)CO[C@H]1[C@@H]([C@@H]([C@H](C(CO)O1)O[C@H]1[C@@H]([C@@H]([C@H](C(CO)O1)O)O[C@H]1[C@@H]([C@@H]([C@H](C(CO)O1)O[C@H]1[C@@H]([C@@H]([C@H](C(CO)O1)O)O)O)O[C@H]1[C@H]([C@@H]([C@H](C(C)O1)O)O)O)NC(=O)C)O)O)O
LMSP0505AB02	-1.2314	6.6481	1.5384	[C@H]([C@@H](/C=C/CCCCCCCCCCCCC)O)(NC(=O)CCCCCCCCCCCCCCCCC)CO[C@H]1[C@@H]([C@@H]([C@H](C(CO)O1)O[C@H]1[C@@H]([C@@H]([C@H](C(CO)O1)O)O[C@H]1[C@@H]([C@@H]([C@H](C(CO)O1)O[C@H]1[C@@H]([C@@H]([C@H](C(CO)O1)O)O)O)O[C@H]1[C@H]([C@@H]([C@H](C(C)O1)O)O)O)NC(=O)C)O)O)O
LMSP0505AB03	-1.4482	6.6361	1.5064	[C@H]([C@@H](/C=C/CCCCCCCCCCCCC)O)(NC(=O)CCCCCCCCCCCCCCCCCCC)CO[C@H]1[C@@H]([C@@H]([C@H](C(CO)O1)O[C@H]1[C@@H]([C@@H]([C@H](C(CO)O1)O)O[C@H]1[C@@H]([C@@H]([C@H](C(CO)O1)O[C@H]1[C@@H]([C@@H]([C@H](C(CO)O1)O)O)O)O[C@H]1[C@H]([C@@H]([C@H](C(C)O1)O)O)O)NC(=O)C)O)O)O
LMSP0505AB04	-1.643	6.594	1.4599	[C@H]([C@@H](/C=C/CCCCCCCCCCCCC)O)(NC(=O)CCCCCCCCCCCCCCCCCCCCC)CO[C@H]1[C@@H]([C@@H]([C@H](C(CO)O1)O[C@H]1[C@@H]([C@@H]([C@H](C(CO)O1)O)O[C@H]1[C@@H]([C@@H]([C@H](C(CO)O1)O[C@H]1[C@@H]([C@@H]([C@H](C(CO)O1)O)O)O)O[C@H]1[C@H]([C@@H]([C@H](C(C)O1)O)O)O)NC(=O)C)O)O)O
LMSP0505AB05	-1.8083	6.5302	1.4062	[C@H]([C@@H](/C=C/CCCCCCCCCCCCC)O)(NC(=O)CCCCCCCCCCCCCCCCCCCCCCC)CO[C@H]1[C@@H]([C@@H]([C@H](C(CO)O1)O[C@H]1[C@@H]([C@@H]([C@H](C(CO)O1)O)O[C@H]1[C@@H]([C@@H]([C@H](C(CO)O1)O[C@H]1[C@@H]([C@@H]([C@H](C(CO)O1)O)O)O)O[C@H]1[C@H]([C@@H]([C@H](C(C)O1)O)O)O)NC(=O)C)O)O)O
LMSP0505AB06	-1.9158	6.4289	1.3494	[C@H]([C@@H](/C=C/CCCCCCCCCCCCC)O)(NC(=O)CCCCCCCCCCCCCCCCCCCCCCCCC)CO[C@H]1[C@@H]([C@@H]([C@H](C(CO)O1)O[C@H]1[C@@H]([C@@H]([C@H](C(CO)O1)O)O[C@H]1[C@@H]([C@@H]([C@H](C(CO)O1)O[C@H]1[C@@H]([C@@H]([C@H](C(CO)O1)O)O)O)O[C@H]1[C@H]([C@@H]([C@H](C(C)O1)O)O)O)NC(=O)C)O)O)O
LMSP0505AB07	-1.7805	6.4243	1.3531	[C@H]([C@@H](/C=C/CCCCCCCCCCCCC)O)(NC(=O)CCCCCCCCCCCCC/C=C\CCCCCCCC)CO[C@H]1[C@@H]([C@@H]([C@H](C(CO)O1)O[C@H]1[C@@H]([C@@H]([C@H](C(CO)O1)O)O[C@H]1[C@@H]([C@@H]([C@H](C(CO)O1)O[C@H]1[C@@H]([C@@H]([C@H](C(CO)O1)O)O)O)O[C@H]1[C@H]([C@@H]([C@H](C(C)O1)O)O)O)NC(=O)C)O)O)O
LMSP0505AB08	-1.8484	6.3128	1.2903	[C@H]([C@@H](/C=C/CCCCCCCCCCCCC)O)(NC(=O)CCCCCCCCCCCCCCC/C=C\CCCCCCCC)CO[C@H]1[C@@H]([C@@H]([C@H](C(CO)O1)O[C@H]1[C@@H]([C@@H]([C@H](C(CO)O1)O)O[C@H]1[C@@H]([C@@H]([C@H](C(CO)O1)O[C@H]1[C@@H]([C@@H]([C@H](C(CO)O1)O)O)O)O[C@H]1[C@H]([C@@H]([C@H](C(C)O1)O)O)O)NC(=O)C)O)O)O
LMSP0505AC01	-1.3519	6.7713	1.5892	[C@H]([C@@H](/C=C/CCCCCCCCCCCCC)O)(NC(=O)CCCCCCCCCCCCCCC)CO[C@H]1[C@@H]([C@@H]([C@H](C(CO)O1)O[C@H]1[C@@H]([C@@H]([C@H](C(CO)O1)O)O[C@H]1[C@@H]([C@@H]([C@H](C(CO)O1)O[C@H]1[C@@H]([C@@H]([C@H](C(CO)O1)O)O[C@H]1[C@@H]([C@@H]([C@H](C(CO)O1)O)O)O)O)O)NC(=O)C)O)O)O
LMSP0505AC02	-1.5974	6.7878	1.5668	[C@H]([C@@H](/C=C/CCCCCCCCCCCCC)O)(NC(=O)CCCCCCCCCCCCCCCCC)CO[C@H]1[C@@H]([C@@H]([C@H](C(CO)O1)O[C@H]1[C@@H]([C@@H]([C@H](C(CO)O1)O)O[C@H]1[C@@H]([C@@H]([C@H](C(CO)O1)O[C@H]1[C@@H]([C@@H]([C@H](C(CO)O1)O)O[C@H]1[C@@H]([C@@H]([C@H](C(CO)O1)O)O)O)O)O)NC(=O)C)O)O)O
LMSP0505AC03	-1.8098	6.7716	1.5371	[C@H]([C@@H](/C=C/CCCCCCCCCCCCC)O)(NC(=O)CCCCCCCCCCCCCCCCCCC)CO[C@H]1[C@@H]([C@@H]([C@H](C(CO)O1)O[C@H]1[C@@H]([C@@H]([C@H](C(CO)O1)O)O[C@H]1[C@@H]([C@@H]([C@H](C(CO)O1)O[C@H]1[C@@H]([C@@H]([C@H](C(CO)O1)O)O[C@H]1[C@@H]([C@@H]([C@H](C(CO)O1)O)O)O)O)O)NC(=O)C)O)O)O
LMSP0505AC04	-2	6.7254	1.4937	[C@H]([C@@H](/C=C/CCCCCCCCCCCCC)O)(NC(=O)CCCCCCCCCCCCCCCCCCCCC)CO[C@H]1[C@@H]([C@@H]([C@H](C(CO)O1)O[C@H]1[C@@H]([C@@H]([C@H](C(CO)O1)O)O[C@H]1[C@@H]([C@@H]([C@H](C(CO)O1)O[C@H]1[C@@H]([C@@H]([C@H](C(CO)O1)O)O[C@H]1[C@@H]([C@@H]([C@H](C(CO)O1)O)O)O)O)O)NC(=O)C)O)O)O
LMSP0505AC05	-2.1598	6.6558	1.4413	[C@H]([C@@H](/C=C/CCCCCCCCCCCCC)O)(NC(=O)CCCCCCCCCCCCCCCCCCCCCCC)CO[C@H]1[C@@H]([C@@H]([C@H](C(CO)O1)O[C@H]1[C@@H]([C@@H]([C@H](C(CO)O1)O)O[C@H]1[C@@H]([C@@H]([C@H](C(CO)O1)O[C@H]1[C@@H]([C@@H]([C@H](C(CO)O1)O)O[C@H]1[C@@H]([C@@H]([C@H](C(CO)O1)O)O)O)O)O)NC(=O)C)O)O)O
LMSP0505AC06	-2.2601	6.5447	1.3872	[C@H]([C@@H](/C=C/CCCCCCCCCCCCC)O)(NC(=O)CCCCCCCCCCCCCCCCCCCCCCCCC)CO[C@H]1[C@@H]([C@@H]([C@H](C(CO)O1)O[C@H]1[C@@H]([C@@H]([C@H](C(CO)O1)O)O[C@H]1[C@@H]([C@@H]([C@H](C(CO)O1)O[C@H]1[C@@H]([C@@H]([C@H](C(CO)O1)O)O[C@H]1[C@@H]([C@@H]([C@H](C(CO)O1)O)O)O)O)O)NC(=O)C)O)O)O
LMSP0505AC07	-2.1256	6.5421	1.3882	[C@H]([C@@H](/C=C/CCCCCCCCCCCCC)O)(NC(=O)CCCCCCCCCCCCC/C=C\CCCCCCCC)CO[C@H]1[C@@H]([C@@H]([C@H](C(CO)O1)O[C@H]1[C@@H]([C@@H]([C@H](C(CO)O1)O)O[C@H]1[C@@H]([C@@H]([C@H](C(CO)O1)O[C@H]1[C@@H]([C@@H]([C@H](C(CO)O1)O)O[C@H]1[C@@H]([C@@H]([C@H](C(CO)O1)O)O)O)O)O)NC(=O)C)O)O)O
LMSP0505AC08	-2.1879	6.4235	1.3299	[C@H]([C@@H](/C=C/CCCCCCCCCCCCC)O)(NC(=O)CCCCCCCCCCCCCCC/C=C\CCCCCCCC)CO[C@H]1[C@@H]([C@@H]([C@H](C(CO)O1)O[C@H]1[C@@H]([C@@H]([C@H](C(CO)O1)O)O[C@H]1[C@@H]([C@@H]([C@H](C(CO)O1)O[C@H]1[C@@H]([C@@H]([C@H](C(CO)O1)O)O[C@H]1[C@@H]([C@@H]([C@H](C(CO)O1)O)O)O)O)O)NC(=O)C)O)O)O
LMSP0505AD01	-1.0105	6.6906	1.6257	[C@H]([C@@H](/C=C/CCCCCCCCCCCCC)O)(NC(=O)CCCCCCCCCCCCCCC)CO[C@H]1[C@@H]([C@@H]([C@H](C(CO)O1)O[C@H]1[C@@H]([C@@H]([C@H](C(CO)O1)O)O[C@H]1[C@@H]([C@@H]([C@H](C(CO)O1)O[C@H]1[C@@H]([C@@H]([C@H](C(CO)O1)O)O)O[C@H]1[C@H]([C@@H]([C@H](C(C)O1)O)O)O)O)NC(=O)C)O)O)O
LMSP0505AD02	-1.258	6.7105	1.6049	[C@H]([C@@H](/C=C/CCCCCCCCCCCCC)O)(NC(=O)CCCCCCCCCCCCCCCCC)CO[C@H]1[C@@H]([C@@H]([C@H](C(CO)O1)O[C@H]1[C@@H]([C@@H]([C@H](C(CO)O1)O)O[C@H]1[C@@H]([C@@H]([C@H](C(CO)O1)O[C@H]1[C@@H]([C@@H]([C@H](C(CO)O1)O)O)O[C@H]1[C@H]([C@@H]([C@H](C(C)O1)O)O)O)O)NC(=O)C)O)O)O
LMSP0505AD03	-1.4771	6.6998	1.5719	[C@H]([C@@H](/C=C/CCCCCCCCCCCCC)O)(NC(=O)CCCCCCCCCCCCCCCCCCC)CO[C@H]1[C@@H]([C@@H]([C@H](C(CO)O1)O[C@H]1[C@@H]([C@@H]([C@H](C(CO)O1)O)O[C@H]1[C@@H]([C@@H]([C@H](C(CO)O1)O[C@H]1[C@@H]([C@@H]([C@H](C(CO)O1)O)O)O[C@H]1[C@H]([C@@H]([C@H](C(C)O1)O)O)O)O)NC(=O)C)O)O)O
LMSP0505AD04	-1.6769	6.6611	1.5242	[C@H]([C@@H](/C=C/CCCCCCCCCCCCC)O)(NC(=O)CCCCCCCCCCCCCCCCCCCCC)CO[C@H]1[C@@H]([C@@H]([C@H](C(CO)O1)O[C@H]1[C@@H]([C@@H]([C@H](C(CO)O1)O)O[C@H]1[C@@H]([C@@H]([C@H](C(CO)O1)O[C@H]1[C@@H]([C@@H]([C@H](C(CO)O1)O)O)O[C@H]1[C@H]([C@@H]([C@H](C(C)O1)O)O)O)O)NC(=O)C)O)O)O
LMSP0505AD05	-1.8483	6.6007	1.4683	[C@H]([C@@H](/C=C/CCCCCCCCCCCCC)O)(NC(=O)CCCCCCCCCCCCCCCCCCCCCCC)CO[C@H]1[C@@H]([C@@H]([C@H](C(CO)O1)O[C@H]1[C@@H]([C@@H]([C@H](C(CO)O1)O)O[C@H]1[C@@H]([C@@H]([C@H](C(CO)O1)O[C@H]1[C@@H]([C@@H]([C@H](C(CO)O1)O)O)O[C@H]1[C@H]([C@@H]([C@H](C(C)O1)O)O)O)O)NC(=O)C)O)O)O
LMSP0505AD06	-1.9637	6.5005	1.4084	[C@H]([C@@H](/C=C/CCCCCCCCCCCCC)O)(NC(=O)CCCCCCCCCCCCCCCCCCCCCCCCC)CO[C@H]1[C@@H]([C@@H]([C@H](C(CO)O1)O[C@H]1[C@@H]([C@@H]([C@H](C(CO)O1)O)O[C@H]1[C@@H]([C@@H]([C@H](C(CO)O1)O[C@H]1[C@@H]([C@@H]([C@H](C(CO)O1)O)O)O[C@H]1[C@H]([C@@H]([C@H](C(C)O1)O)O)O)O)NC(=O)C)O)O)O
LMSP0505AD07	-1.8259	6.4949	1.4122	[C@H]([C@@H](/C=C/CCCCCCCCCCCCC)O)(NC(=O)CCCCCCCCCCCCC/C=C\CCCCCCCC)CO[C@H]1[C@@H]([C@@H]([C@H](C(CO)O1)O[C@H]1[C@@H]([C@@H]([C@H](C(CO)O1)O)O[C@H]1[C@@H]([C@@H]([C@H](C(CO)O1)O[C@H]1[C@@H]([C@@H]([C@H](C(CO)O1)O)O)O[C@H]1[C@H]([C@@H]([C@H](C(C)O1)O)O)O)O)NC(=O)C)O)O)O
LMSP0505AD08	-1.9017	6.3854	1.3467	[C@H]([C@@H](/C=C/CCCCCCCCCCCCC)O)(NC(=O)CCCCCCCCCCCCCCC/C=C\CCCCCCCC)CO[C@H]1[C@@H]([C@@H]([C@H](C(CO)O1)O[C@H]1[C@@H]([C@@H]([C@H](C(CO)O1)O)O[C@H]1[C@@H]([C@@H]([C@H](C(CO)O1)O[C@H]1[C@@H]([C@@H]([C@H](C(CO)O1)O)O)O[C@H]1[C@H]([C@@H]([C@H](C(C)O1)O)O)O)O)NC(=O)C)O)O)O
LMSP0505AE01	-4.5889	4.736	-0.4117	[C@H]([C@@H](/C=C/CCCCCCCCCCCCC)O)(NC(=O)CCCCCCCCCCCCCCC)CO[C@H]1[C@@H]([C@@H]([C@H](C(CO)O1)O[C@H]1[C@@H]([C@@H]([C@H](C(CO)O1)O)O[C@H]1[C@@H]([C@@H]([C@H](C(CO)O1)O[C@H]1[C@@H]([C@@H]([C@H](C(CO)O1)O)O[C@H]1[C@@H]([C@@H]([C@H](C(CO)O1)O)O)O)O[C@H]1[C@H]([C@@H]([C@H](C(C)O1)O)O)O)O)NC(=O)C)O)O)O
LMSP0505AE02	-4.7972	4.7136	-0.4684	[C@H]([C@@H](/C=C/CCCCCCCCCCCCC)O)(NC(=O)CCCCCCCCCCCCCCCCC)CO[C@H]1[C@@H]([C@@H]([C@H](C(CO)O1)O[C@H]1[C@@H]([C@@H]([C@H](C(CO)O1)O)O[C@H]1[C@@H]([C@@H]([C@H](C(CO)O1)O[C@H]1[C@@H]([C@@H]([C@H](C(CO)O1)O)O[C@H]1[C@@H]([C@@H]([C@H](C(CO)O1)O)O)O)O[C@H]1[C@H]([C@@H]([C@H](C(C)O1)O)O)O)O)NC(=O)C)O)O)O
LMSP0505AE03	-4.9609	4.668	-0.5133	[C@H]([C@@H](/C=C/CCCCCCCCCCCCC)O)(NC(=O)CCCCCCCCCCCCCCCCCCC)CO[C@H]1[C@@H]([C@@H]([C@H](C(CO)O1)O[C@H]1[C@@H]([C@@H]([C@H](C(CO)O1)O)O[C@H]1[C@@H]([C@@H]([C@H](C(CO)O1)O[C@H]1[C@@H]([C@@H]([C@H](C(CO)O1)O)O[C@H]1[C@@H]([C@@H]([C@H](C(CO)O1)O)O)O)O[C@H]1[C@H]([C@@H]([C@H](C(C)O1)O)O)O)O)NC(=O)C)O)O)O
LMSP0505AE04	-5.0873	4.5956	-0.5504	[C@H]([C@@H](/C=C/CCCCCCCCCCCCC)O)(NC(=O)CCCCCCCCCCCCCCCCCCCCC)CO[C@H]1[C@@H]([C@@H]([C@H](C(CO)O1)O[C@H]1[C@@H]([C@@H]([C@H](C(CO)O1)O)O[C@H]1[C@@H]([C@@H]([C@H](C(CO)O1)O[C@H]1[C@@H]([C@@H]([C@H](C(CO)O1)O)O[C@H]1[C@@H]([C@@H]([C@H](C(CO)O1)O)O)O)O[C@H]1[C@H]([C@@H]([C@H](C(C)O1)O)O)O)O)NC(=O)C)O)O)O
LMSP0505AE05	-5.1743	4.5044	-0.5784	[C@H]([C@@H](/C=C/CCCCCCCCCCCCC)O)(NC(=O)CCCCCCCCCCCCCCCCCCCCCCC)CO[C@H]1[C@@H]([C@@H]([C@H](C(CO)O1)O[C@H]1[C@@H]([C@@H]([C@H](C(CO)O1)O)O[C@H]1[C@@H]([C@@H]([C@H](C(CO)O1)O[C@H]1[C@@H]([C@@H]([C@H](C(CO)O1)O)O[C@H]1[C@@H]([C@@H]([C@H](C(CO)O1)O)O)O)O[C@H]1[C@H]([C@@H]([C@H](C(C)O1)O)O)O)O)NC(=O)C)O)O)O
LMSP0505AE06	-5.1903	4.3868	-0.5855	[C@H]([C@@H](/C=C/CCCCCCCCCCCCC)O)(NC(=O)CCCCCCCCCCCCCCCCCCCCCCCCC)CO[C@H]1[C@@H]([C@@H]([C@H](C(CO)O1)O[C@H]1[C@@H]([C@@H]([C@H](C(CO)O1)O)O[C@H]1[C@@H]([C@@H]([C@H](C(CO)O1)O[C@H]1[C@@H]([C@@H]([C@H](C(CO)O1)O)O[C@H]1[C@@H]([C@@H]([C@H](C(CO)O1)O)O)O)O[C@H]1[C@H]([C@@H]([C@H](C(C)O1)O)O)O)O)NC(=O)C)O)O)O
LMSP0505AE07	-5.0872	4.3973	-0.5903	[C@H]([C@@H](/C=C/CCCCCCCCCCCCC)O)(NC(=O)CCCCCCCCCCCCC/C=C\CCCCCCCC)CO[C@H]1[C@@H]([C@@H]([C@H](C(CO)O1)O[C@H]1[C@@H]([C@@H]([C@H](C(CO)O1)O)O[C@H]1[C@@H]([C@@H]([C@H](C(CO)O1)O[C@H]1[C@@H]([C@@H]([C@H](C(CO)O1)O)O[C@H]1[C@@H]([C@@H]([C@H](C(CO)O1)O)O)O)O[C@H]1[C@H]([C@@H]([C@H](C(C)O1)O)O)O)O)NC(=O)C)O)O)O
LMSP0505AE08	-5.0602	4.2706	-0.5868	[C@H]([C@@H](/C=C/CCCCCCCCCCCCC)O)(NC(=O)CCCCCCCCCCCCCCC/C=C\CCCCCCCC)CO[C@H]1[C@@H]([C@@H]([C@H](C(CO)O1)O[C@H]1[C@@H]([C@@H]([C@H](C(CO)O1)O)O[C@H]1[C@@H]([C@@H]([C@H](C(CO)O1)O[C@H]1[C@@H]([C@@H]([C@H](C(CO)O1)O)O[C@H]1[C@@H]([C@@H]([C@H](C(CO)O1)O)O)O)O[C@H]1[C@H]([C@@H]([C@H](C(C)O1)O)O)O)O)NC(=O)C)O)O)O
LMSP0505AF01	-4.7241	4.3211	-0.5553	[C@H]([C@@H](/C=C/CCCCCCCCCCCCC)O)(NC(=O)CCCCCCCCCCCCCCC)CO[C@H]1[C@@H]([C@@H]([C@H](C(CO)O1)O[C@H]1[C@@H]([C@@H]([C@H](C(CO)O1)O)O[C@H]1[C@@H]([C@@H]([C@H](C(CO)O1)O[C@H]1[C@@H]([C@@H]([C@H](C(CO)O1)O)O[C@H]1[C@@H]([C@@H]([C@H](C(CO)O1)O)O)NC(=O)C)O[C@H]1[C@H]([C@@H]([C@H](C(C)O1)O)O)O)O)NC(=O)C)O)O)O
LMSP0505AF02	-4.9274	4.2991	-0.6141	[C@H]([C@@H](/C=C/CCCCCCCCCCCCC)O)(NC(=O)CCCCCCCCCCCCCCCCC)CO[C@H]1[C@@H]([C@@H]([C@H](C(CO)O1)O[C@H]1[C@@H]([C@@H]([C@H](C(CO)O1)O)O[C@H]1[C@@H]([C@@H]([C@H](C(CO)O1)O[C@H]1[C@@H]([C@@H]([C@H](C(CO)O1)O)O[C@H]1[C@@H]([C@@H]([C@H](C(CO)O1)O)O)NC(=O)C)O[C@H]1[C@H]([C@@H]([C@H](C(C)O1)O)O)O)O)NC(=O)C)O)O)O
LMSP0505AF03	-5.0858	4.258	-0.6595	[C@H]([C@@H](/C=C/CCCCCCCCCCCCC)O)(NC(=O)CCCCCCCCCCCCCCCCCCC)CO[C@H]1[C@@H]([C@@H]([C@H](C(CO)O1)O[C@H]1[C@@H]([C@@H]([C@H](C(CO)O1)O)O[C@H]1[C@@H]([C@@H]([C@H](C(CO)O1)O[C@H]1[C@@H]([C@@H]([C@H](C(CO)O1)O)O[C@H]1[C@@H]([C@@H]([C@H](C(CO)O1)O)O)NC(=O)C)O[C@H]1[C@H]([C@@H]([C@H](C(C)O1)O)O)O)O)NC(=O)C)O)O)O
LMSP0505AF04	-5.2042	4.1908	-0.6952	[C@H]([C@@H](/C=C/CCCCCCCCCCCCC)O)(NC(=O)CCCCCCCCCCCCCCCCCCCCC)CO[C@H]1[C@@H]([C@@H]([C@H](C(CO)O1)O[C@H]1[C@@H]([C@@H]([C@H](C(CO)O1)O)O[C@H]1[C@@H]([C@@H]([C@H](C(CO)O1)O[C@H]1[C@@H]([C@@H]([C@H](C(CO)O1)O)O[C@H]1[C@@H]([C@@H]([C@H](C(CO)O1)O)O)NC(=O)C)O[C@H]1[C@H]([C@@H]([C@H](C(C)O1)O)O)O)O)NC(=O)C)O)O)O
LMSP0505AF05	-5.2803	4.1048	-0.72	[C@H]([C@@H](/C=C/CCCCCCCCCCCCC)O)(NC(=O)CCCCCCCCCCCCCCCCCCCCCCC)CO[C@H]1[C@@H]([C@@H]([C@H](C(CO)O1)O[C@H]1[C@@H]([C@@H]([C@H](C(CO)O1)O)O[C@H]1[C@@H]([C@@H]([C@H](C(CO)O1)O[C@H]1[C@@H]([C@@H]([C@H](C(CO)O1)O)O[C@H]1[C@@H]([C@@H]([C@H](C(CO)O1)O)O)NC(=O)C)O[C@H]1[C@H]([C@@H]([C@H](C(C)O1)O)O)O)O)NC(=O)C)O)O)O
LMSP0505AF06	-5.2824	3.9954	-0.7243	[C@H]([C@@H](/C=C/CCCCCCCCCCCCC)O)(NC(=O)CCCCCCCCCCCCCCCCCCCCCCCCC)CO[C@H]1[C@@H]([C@@H]([C@H](C(CO)O1)O[C@H]1[C@@H]([C@@H]([C@H](C(CO)O1)O)O[C@H]1[C@@H]([C@@H]([C@H](C(CO)O1)O[C@H]1[C@@H]([C@@H]([C@H](C(CO)O1)O)O[C@H]1[C@@H]([C@@H]([C@H](C(CO)O1)O)O)NC(=O)C)O[C@H]1[C@H]([C@@H]([C@H](C(C)O1)O)O)O)O)NC(=O)C)O)O)O
LMSP0505AF07	-5.1846	4.0058	-0.7294	[C@H]([C@@H](/C=C/CCCCCCCCCCCCC)O)(NC(=O)CCCCCCCCCCCCC/C=C\CCCCCCCC)CO[C@H]1[C@@H]([C@@H]([C@H](C(CO)O1)O[C@H]1[C@@H]([C@@H]([C@H](C(CO)O1)O)O[C@H]1[C@@H]([C@@H]([C@H](C(CO)O1)O[C@H]1[C@@H]([C@@H]([C@H](C(CO)O1)O)O[C@H]1[C@@H]([C@@H]([C@H](C(CO)O1)O)O)NC(=O)C)O[C@H]1[C@H]([C@@H]([C@H](C(C)O1)O)O)O)O)NC(=O)C)O)O)O
LMSP0505AF08	-5.1428	3.8862	-0.7202	[C@H]([C@@H](/C=C/CCCCCCCCCCCCC)O)(NC(=O)CCCCCCCCCCCCCCC/C=C\CCCCCCCC)CO[C@H]1[C@@H]([C@@H]([C@H](C(CO)O1)O[C@H]1[C@@H]([C@@H]([C@H](C(CO)O1)O)O[C@H]1[C@@H]([C@@H]([C@H](C(CO)O1)O[C@H]1[C@@H]([C@@H]([C@H](C(CO)O1)O)O[C@H]1[C@@H]([C@@H]([C@H](C(CO)O1)O)O)NC(=O)C)O[C@H]1[C@H]([C@@H]([C@H](C(C)O1)O)O)O)O)NC(=O)C)O)O)O
LMSP0505AG01	-4.2452	4.6814	-0.3556	[C@H]([C@@H](/C=C/CCCCCCCCCCCCC)O)(NC(=O)CCCCCCCCCCCCCCC)CO[C@H]1[C@@H]([C@@H]([C@H](C(CO)O1)O[C@H]1[C@@H]([C@@H]([C@H](C(CO)O1)O)O[C@H]1[C@@H]([C@@H]([C@H](C(CO)O1)O[C@H]1[C@@H]([C@@H]([C@H](C(CO)O1)O)O)O[C@H]1[C@H]([C@@H]([C@H](C(C)O1)O)O)O)O[C@H]1[C@H]([C@@H]([C@H](C(C)O1)O)O)O)NC(=O)C)O)O)O
LMSP0505AG02	-4.4575	4.6705	-0.404	[C@H]([C@@H](/C=C/CCCCCCCCCCCCC)O)(NC(=O)CCCCCCCCCCCCCCCCC)CO[C@H]1[C@@H]([C@@H]([C@H](C(CO)O1)O[C@H]1[C@@H]([C@@H]([C@H](C(CO)O1)O)O[C@H]1[C@@H]([C@@H]([C@H](C(CO)O1)O[C@H]1[C@@H]([C@@H]([C@H](C(CO)O1)O)O)O[C@H]1[C@H]([C@@H]([C@H](C(C)O1)O)O)O)O[C@H]1[C@H]([C@@H]([C@H](C(C)O1)O)O)O)NC(=O)C)O)O)O
LMSP0505AG03	-4.6244	4.6349	-0.4431	[C@H]([C@@H](/C=C/CCCCCCCCCCCCC)O)(NC(=O)CCCCCCCCCCCCCCCCCCC)CO[C@H]1[C@@H]([C@@H]([C@H](C(CO)O1)O[C@H]1[C@@H]([C@@H]([C@H](C(CO)O1)O)O[C@H]1[C@@H]([C@@H]([C@H](C(CO)O1)O[C@H]1[C@@H]([C@@H]([C@H](C(CO)O1)O)O)O[C@H]1[C@H]([C@@H]([C@H](C(C)O1)O)O)O)O[C@H]1[C@H]([C@@H]([C@H](C(C)O1)O)O)O)NC(=O)C)O)O)O
LMSP0505AG04	-4.7534	4.5718	-0.476	[C@H]([C@@H](/C=C/CCCCCCCCCCCCC)O)(NC(=O)CCCCCCCCCCCCCCCCCCCCC)CO[C@H]1[C@@H]([C@@H]([C@H](C(CO)O1)O[C@H]1[C@@H]([C@@H]([C@H](C(CO)O1)O)O[C@H]1[C@@H]([C@@H]([C@H](C(CO)O1)O[C@H]1[C@@H]([C@@H]([C@H](C(CO)O1)O)O)O[C@H]1[C@H]([C@@H]([C@H](C(C)O1)O)O)O)O[C@H]1[C@H]([C@@H]([C@H](C(C)O1)O)O)O)NC(=O)C)O)O)O
LMSP0505AG05	-4.8428	4.4901	-0.4981	[C@H]([C@@H](/C=C/CCCCCCCCCCCCC)O)(NC(=O)CCCCCCCCCCCCCCCCCCCCCCC)CO[C@H]1[C@@H]([C@@H]([C@H](C(CO)O1)O[C@H]1[C@@H]([C@@H]([C@H](C(CO)O1)O)O[C@H]1[C@@H]([C@@H]([C@H](C(CO)O1)O[C@H]1[C@@H]([C@@H]([C@H](C(CO)O1)O)O)O[C@H]1[C@H]([C@@H]([C@H](C(C)O1)O)O)O)O[C@H]1[C@H]([C@@H]([C@H](C(C)O1)O)O)O)NC(=O)C)O)O)O
LMSP0505AG06	-4.8575	4.3802	-0.5051	[C@H]([C@@H](/C=C/CCCCCCCCCCCCC)O)(NC(=O)CCCCCCCCCCCCCCCCCCCCCCCCC)CO[C@H]1[C@@H]([C@@H]([C@H](C(CO)O1)O[C@H]1[C@@H]([C@@H]([C@H](C(CO)O1)O)O[C@H]1[C@@H]([C@@H]([C@H](C(CO)O1)O[C@H]1[C@@H]([C@@H]([C@H](C(CO)O1)O)O)O[C@H]1[C@H]([C@@H]([C@H](C(C)O1)O)O)O)O[C@H]1[C@H]([C@@H]([C@H](C(C)O1)O)O)O)NC(=O)C)O)O)O
LMSP0505AG07	-4.7549	4.39	-0.5087	[C@H]([C@@H](/C=C/CCCCCCCCCCCCC)O)(NC(=O)CCCCCCCCCCCCC/C=C\CCCCCCCC)CO[C@H]1[C@@H]([C@@H]([C@H](C(CO)O1)O[C@H]1[C@@H]([C@@H]([C@H](C(CO)O1)O)O[C@H]1[C@@H]([C@@H]([C@H](C(CO)O1)O[C@H]1[C@@H]([C@@H]([C@H](C(CO)O1)O)O)O[C@H]1[C@H]([C@@H]([C@H](C(C)O1)O)O)O)O[C@H]1[C@H]([C@@H]([C@H](C(C)O1)O)O)O)NC(=O)C)O)O)O
LMSP0505AG08	-4.7257	4.2665	-0.5063	[C@H]([C@@H](/C=C/CCCCCCCCCCCCC)O)(NC(=O)CCCCCCCCCCCCCCC/C=C\CCCCCCCC)CO[C@H]1[C@@H]([C@@H]([C@H](C(CO)O1)O[C@H]1[C@@H]([C@@H]([C@H](C(CO)O1)O)O[C@H]1[C@@H]([C@@H]([C@H](C(CO)O1)O[C@H]1[C@@H]([C@@H]([C@H](C(CO)O1)O)O)O[C@H]1[C@H]([C@@H]([C@H](C(C)O1)O)O)O)O[C@H]1[C@H]([C@@H]([C@H](C(C)O1)O)O)O)NC(=O)C)O)O)O
LMSP0505AH01	-5.9631	1.3198	-1.3281	[C@H]([C@@H](/C=C/CCCCCCCCCCCCC)O)(NC(=O)CCCCCCCCCCCCCCC)CO[C@H]1[C@@H]([C@@H]([C@H](C(CO)O1)O[C@H]1[C@@H]([C@@H]([C@H](C(CO)O1)O)O[C@H]1[C@@H]([C@@H]([C@H](C(CO)O1)O[C@H]1[C@@H]([C@@H]([C@H](C(CO)O1)O)O[C@H]1[C@@H]([C@@H]([C@H](C(CO)O1)O)O[C@H]1[C@@H]([C@@H]([C@H](C(CO)O1)O)O)O)NC(=O)C)O[C@H]1[C@H]([C@@H]([C@H](C(C)O1)O)O)O)O)NC(=O)C)O)O)O
LMSP0505AH02	-6.1211	1.2558	-1.3983	[C@H]([C@@H](/C=C/CCCCCCCCCCCCC)O)(NC(=O)CCCCCCCCCCCCCCCCC)CO[C@H]1[C@@H]([C@@H]([C@H](C(CO)O1)O[C@H]1[C@@H]([C@@H]([C@H](C(CO)O1)O)O[C@H]1[C@@H]([C@@H]([C@H](C(CO)O1)O[C@H]1[C@@H]([C@@H]([C@H](C(CO)O1)O)O[C@H]1[C@@H]([C@@H]([C@H](C(CO)O1)O)O[C@H]1[C@@H]([C@@H]([C@H](C(CO)O1)O)O)O)NC(=O)C)O[C@H]1[C@H]([C@@H]([C@H](C(C)O1)O)O)O)O)NC(=O)C)O)O)O
LMSP0505AH03	-6.2311	1.1892	-1.4526	[C@H]([C@@H](/C=C/CCCCCCCCCCCCC)O)(NC(=O)CCCCCCCCCCCCCCCCCCC)CO[C@H]1[C@@H]([C@@H]([C@H](C(CO)O1)O[C@H]1[C@@H]([C@@H]([C@H](C(CO)O1)O)O[C@H]1[C@@H]([C@@H]([C@H](C(CO)O1)O[C@H]1[C@@H]([C@@H]([C@H](C(CO)O1)O)O[C@H]1[C@@H]([C@@H]([C@H](C(CO)O1)O)O[C@H]1[C@@H]([C@@H]([C@H](C(CO)O1)O)O)O)NC(=O)C)O[C@H]1[C@H]([C@@H]([C@H](C(C)O1)O)O)O)O)NC(=O)C)O)O)O
LMSP0505AH04	-6.2965	1.1105	-1.4912	[C@H]([C@@H](/C=C/CCCCCCCCCCCCC)O)(NC(=O)CCCCCCCCCCCCCCCCCCCCC)CO[C@H]1[C@@H]([C@@H]([C@H](C(CO)O1)O[C@H]1[C@@H]([C@@H]([C@H](C(CO)O1)O)O[C@H]1[C@@H]([C@@H]([C@H](C(CO)O1)O[C@H]1[C@@H]([C@@H]([C@H](C(CO)O1)O)O[C@H]1[C@@H]([C@@H]([C@H](C(CO)O1)O)O[C@H]1[C@@H]([C@@H]([C@H](C(CO)O1)O)O)O)NC(=O)C)O[C@H]1[C@H]([C@@H]([C@H](C(C)O1)O)O)O)O)NC(=O)C)O)O)O
LMSP0505AH05	-6.3199	1.0274	-1.5119	[C@H]([C@@H](/C=C/CCCCCCCCCCCCC)O)(NC(=O)CCCCCCCCCCCCCCCCCCCCCCC)CO[C@H]1[C@@H]([C@@H]([C@H](C(CO)O1)O[C@H]1[C@@H]([C@@H]([C@H](C(CO)O1)O)O[C@H]1[C@@H]([C@@H]([C@H](C(CO)O1)O[C@H]1[C@@H]([C@@H]([C@H](C(CO)O1)O)O[C@H]1[C@@H]([C@@H]([C@H](C(CO)O1)O)O[C@H]1[C@@H]([C@@H]([C@H](C(CO)O1)O)O)O)NC(=O)C)O[C@H]1[C@H]([C@@H]([C@H](C(C)O1)O)O)O)O)NC(=O)C)O)O)O
LMSP0505AH06	-6.2717	0.9446	-1.5055	[C@H]([C@@H](/C=C/CCCCCCCCCCCCC)O)(NC(=O)CCCCCCCCCCCCCCCCCCCCCCCCC)CO[C@H]1[C@@H]([C@@H]([C@H](C(CO)O1)O[C@H]1[C@@H]([C@@H]([C@H](C(CO)O1)O)O[C@H]1[C@@H]([C@@H]([C@H](C(CO)O1)O[C@H]1[C@@H]([C@@H]([C@H](C(CO)O1)O)O[C@H]1[C@@H]([C@@H]([C@H](C(CO)O1)O)O[C@H]1[C@@H]([C@@H]([C@H](C(CO)O1)O)O)O)NC(=O)C)O[C@H]1[C@H]([C@@H]([C@H](C(C)O1)O)O)O)O)NC(=O)C)O)O)O
LMSP0505AH07	-6.1988	0.9572	-1.5165	[C@H]([C@@H](/C=C/CCCCCCCCCCCCC)O)(NC(=O)CCCCCCCCCCCCC/C=C\CCCCCCCC)CO[C@H]1[C@@H]([C@@H]([C@H](C(CO)O1)O[C@H]1[C@@H]([C@@H]([C@H](C(CO)O1)O)O[C@H]1[C@@H]([C@@H]([C@H](C(CO)O1)O[C@H]1[C@@H]([C@@H]([C@H](C(CO)O1)O)O[C@H]1[C@@H]([C@@H]([C@H](C(CO)O1)O)O[C@H]1[C@@H]([C@@H]([C@H](C(CO)O1)O)O)O)NC(=O)C)O[C@H]1[C@H]([C@@H]([C@H](C(C)O1)O)O)O)O)NC(=O)C)O)O)O
LMSP0505AH08	-6.1107	0.8776	-1.482	[C@H]([C@@H](/C=C/CCCCCCCCCCCCC)O)(NC(=O)CCCCCCCCCCCCCCC/C=C\CCCCCCCC)CO[C@H]1[C@@H]([C@@H]([C@H](C(CO)O1)O[C@H]1[C@@H]([C@@H]([C@H](C(CO)O1)O)O[C@H]1[C@@H]([C@@H]([C@H](C(CO)O1)O[C@H]1[C@@H]([C@@H]([C@H](C(CO)O1)O)O[C@H]1[C@@H]([C@@H]([C@H](C(CO)O1)O)O[C@H]1[C@@H]([C@@H]([C@H](C(CO)O1)O)O)O)NC(=O)C)O[C@H]1[C@H]([C@@H]([C@H](C(C)O1)O)O)O)O)NC(=O)C)O)O)O
LMSP0505AI01	-5.6223	-1.5313	-0.9958	[C@H]([C@@H](/C=C/CCCCCCCCCCCCC)O)(NC(=O)CCCCCCCCCCCCCCC)CO[C@H]1[C@@H]([C@@H]([C@H](C(CO)O1)O[C@H]1[C@@H]([C@@H]([C@H](C(CO)O1)O)O[C@H]1[C@@H]([C@@H]([C@H](C(CO)O1)O[C@H]1[C@@H]([C@@H]([C@H](C(CO)O1)O)O[C@H]1[C@@H]([C@@H]([C@H](C(CO)O1)O)O[C@H]1[C@@H]([C@@H]([C@H](C(CO)O1)O)O)O[C@H]1[C@H]([C@@H]([C@H](C(C)O1)O)O)O)NC(=O)C)O[C@H]1[C@H]([C@@H]([C@H](C(C)O1)O)O)O)O)NC(=O)C)O)O)O
LMSP0505AI02	-5.7346	-1.6251	-1.046	[C@H]([C@@H](/C=C/CCCCCCCCCCCCC)O)(NC(=O)CCCCCCCCCCCCCCCCC)CO[C@H]1[C@@H]([C@@H]([C@H](C(CO)O1)O[C@H]1[C@@H]([C@@H]([C@H](C(CO)O1)O)O[C@H]1[C@@H]([C@@H]([C@H](C(CO)O1)O[C@H]1[C@@H]([C@@H]([C@H](C(CO)O1)O)O[C@H]1[C@@H]([C@@H]([C@H](C(CO)O1)O)O[C@H]1[C@@H]([C@@H]([C@H](C(CO)O1)O)O)O[C@H]1[C@H]([C@@H]([C@H](C(C)O1)O)O)O)NC(=O)C)O[C@H]1[C@H]([C@@H]([C@H](C(C)O1)O)O)O)O)NC(=O)C)O)O)O
LMSP0505AI03	-5.8082	-1.7102	-1.09	[C@H]([C@@H](/C=C/CCCCCCCCCCCCC)O)(NC(=O)CCCCCCCCCCCCCCCCCCC)CO[C@H]1[C@@H]([C@@H]([C@H](C(CO)O1)O[C@H]1[C@@H]([C@@H]([C@H](C(CO)O1)O)O[C@H]1[C@@H]([C@@H]([C@H](C(CO)O1)O[C@H]1[C@@H]([C@@H]([C@H](C(CO)O1)O)O[C@H]1[C@@H]([C@@H]([C@H](C(CO)O1)O)O[C@H]1[C@@H]([C@@H]([C@H](C(CO)O1)O)O)O[C@H]1[C@H]([C@@H]([C@H](C(C)O1)O)O)O)NC(=O)C)O[C@H]1[C@H]([C@@H]([C@H](C(C)O1)O)O)O)O)NC(=O)C)O)O)O
LMSP0505AI04	-5.8418	-1.7929	-1.1284	[C@H]([C@@H](/C=C/CCCCCCCCCCCCC)O)(NC(=O)CCCCCCCCCCCCCCCCCCCCC)CO[C@H]1[C@@H]([C@@H]([C@H](C(CO)O1)O[C@H]1[C@@H]([C@@H]([C@H](C(CO)O1)O)O[C@H]1[C@@H]([C@@H]([C@H](C(CO)O1)O[C@H]1[C@@H]([C@@H]([C@H](C(CO)O1)O)O[C@H]1[C@@H]([C@@H]([C@H](C(CO)O1)O)O[C@H]1[C@@H]([C@@H]([C@H](C(CO)O1)O)O)O[C@H]1[C@H]([C@@H]([C@H](C(C)O1)O)O)O)NC(=O)C)O[C@H]1[C@H]([C@@H]([C@H](C(C)O1)O)O)O)O)NC(=O)C)O)O)O
LMSP0505AI05	-5.8414	-1.8662	-1.1564	[C@H]([C@@H](/C=C/CCCCCCCCCCCCC)O)(NC(=O)CCCCCCCCCCCCCCCCCCCCCCC)CO[C@H]1[C@@H]([C@@H]([C@H](C(CO)O1)O[C@H]1[C@@H]([C@@H]([C@H](C(CO)O1)O)O[C@H]1[C@@H]([C@@H]([C@H](C(CO)O1)O[C@H]1[C@@H]([C@@H]([C@H](C(CO)O1)O)O[C@H]1[C@@H]([C@@H]([C@H](C(CO)O1)O)O[C@H]1[C@@H]([C@@H]([C@H](C(CO)O1)O)O)O[C@H]1[C@H]([C@@H]([C@H](C(C)O1)O)O)O)NC(=O)C)O[C@H]1[C@H]([C@@H]([C@H](C(C)O1)O)O)O)O)NC(=O)C)O)O)O
LMSP0505AI06	-5.7801	-1.9224	-1.1618	[C@H]([C@@H](/C=C/CCCCCCCCCCCCC)O)(NC(=O)CCCCCCCCCCCCCCCCCCCCCCCCC)CO[C@H]1[C@@H]([C@@H]([C@H](C(CO)O1)O[C@H]1[C@@H]([C@@H]([C@H](C(CO)O1)O)O[C@H]1[C@@H]([C@@H]([C@H](C(CO)O1)O[C@H]1[C@@H]([C@@H]([C@H](C(CO)O1)O)O[C@H]1[C@@H]([C@@H]([C@H](C(CO)O1)O)O[C@H]1[C@@H]([C@@H]([C@H](C(CO)O1)O)O)O[C@H]1[C@H]([C@@H]([C@H](C(C)O1)O)O)O)NC(=O)C)O[C@H]1[C@H]([C@@H]([C@H](C(C)O1)O)O)O)O)NC(=O)C)O)O)O
LMSP0505AI07	-5.7233	-1.9099	-1.1724	[C@H]([C@@H](/C=C/CCCCCCCCCCCCC)O)(NC(=O)CCCCCCCCCCCCC/C=C\CCCCCCCC)CO[C@H]1[C@@H]([C@@H]([C@H](C(CO)O1)O[C@H]1[C@@H]([C@@H]([C@H](C(CO)O1)O)O[C@H]1[C@@H]([C@@H]([C@H](C(CO)O1)O[C@H]1[C@@H]([C@@H]([C@H](C(CO)O1)O)O[C@H]1[C@@H]([C@@H]([C@H](C(CO)O1)O)O[C@H]1[C@@H]([C@@H]([C@H](C(CO)O1)O)O)O[C@H]1[C@H]([C@@H]([C@H](C(C)O1)O)O)O)NC(=O)C)O[C@H]1[C@H]([C@@H]([C@H](C(C)O1)O)O)O)O)NC(=O)C)O)O)O
LMSP0505AI08	-5.6264	-1.9508	-1.1488	[C@H]([C@@H](/C=C/CCCCCCCCCCCCC)O)(NC(=O)CCCCCCCCCCCCCCC/C=C\CCCCCCCC)CO[C@H]1[C@@H]([C@@H]([C@H](C(CO)O1)O[C@H]1[C@@H]([C@@H]([C@H](C(CO)O1)O)O[C@H]1[C@@H]([C@@H]([C@H](C(CO)O1)O[C@H]1[C@@H]([C@@H]([C@H](C(CO)O1)O)O[C@H]1[C@@H]([C@@H]([C@H](C(CO)O1)O)O[C@H]1[C@@H]([C@@H]([C@H](C(CO)O1)O)O)O[C@H]1[C@H]([C@@H]([C@H](C(C)O1)O)O)O)NC(=O)C)O[C@H]1[C@H]([C@@H]([C@H](C(C)O1)O)O)O)O)NC(=O)C)O)O)O
LMSP0505AJ01	-4.3665	-4.1498	-0.1629	[C@H]([C@@H](/C=C/CCCCCCCCCCCCC)O)(NC(=O)CCCCCCCCCCCCCCC)CO[C@H]1[C@@H]([C@@H]([C@H](C(CO)O1)O[C@H]1[C@@H]([C@@H]([C@H](C(CO)O1)O)O[C@H]1[C@@H]([C@@H]([C@H](C(CO)O1)O[C@H]1[C@@H]([C@@H]([C@H](C(CO)O1)O)O[C@H]1[C@@H]([C@@H]([C@H](C(CO)O1)O)O[C@H]1[C@@H]([C@@H]([C@H](C(CO)O1)O)O[C@H]1[C@@H]([C@@H]([C@H](C(CO)O1)O)O)NC(=O)C)O[C@H]1[C@H]([C@@H]([C@H](C(C)O1)O)O)O)NC(=O)C)O[C@H]1[C@H]([C@@H]([C@H](C(C…
LMSP0505AJ02	-4.4289	-4.2636	-0.181	[C@H]([C@@H](/C=C/CCCCCCCCCCCCC)O)(NC(=O)CCCCCCCCCCCCCCCCC)CO[C@H]1[C@@H]([C@@H]([C@H](C(CO)O1)O[C@H]1[C@@H]([C@@H]([C@H](C(CO)O1)O)O[C@H]1[C@@H]([C@@H]([C@H](C(CO)O1)O[C@H]1[C@@H]([C@@H]([C@H](C(CO)O1)O)O[C@H]1[C@@H]([C@@H]([C@H](C(CO)O1)O)O[C@H]1[C@@H]([C@@H]([C@H](C(CO)O1)O)O[C@H]1[C@@H]([C@@H]([C@H](C(CO)O1)O)O)NC(=O)C)O[C@H]1[C@H]([C@@H]([C@H](C(C)O1)O)O)O)NC(=O)C)O[C@H]1[C@H]([C@@H]([C@H](C…
LMSP0505AJ03	-4.4637	-4.3609	-0.2002	[C@H]([C@@H](/C=C/CCCCCCCCCCCCC)O)(NC(=O)CCCCCCCCCCCCCCCCCCC)CO[C@H]1[C@@H]([C@@H]([C@H](C(CO)O1)O[C@H]1[C@@H]([C@@H]([C@H](C(CO)O1)O)O[C@H]1[C@@H]([C@@H]([C@H](C(CO)O1)O[C@H]1[C@@H]([C@@H]([C@H](C(CO)O1)O)O[C@H]1[C@@H]([C@@H]([C@H](C(CO)O1)O)O[C@H]1[C@@H]([C@@H]([C@H](C(CO)O1)O)O[C@H]1[C@@H]([C@@H]([C@H](C(CO)O1)O)O)NC(=O)C)O[C@H]1[C@H]([C@@H]([C@H](C(C)O1)O)O)O)NC(=O)C)O[C@H]1[C@H]([C@@H]([C@H]…
LMSP0505AJ04	-4.4663	-4.4476	-0.2204	[C@H]([C@@H](/C=C/CCCCCCCCCCCCC)O)(NC(=O)CCCCCCCCCCCCCCCCCCCCC)CO[C@H]1[C@@H]([C@@H]([C@H](C(CO)O1)O[C@H]1[C@@H]([C@@H]([C@H](C(CO)O1)O)O[C@H]1[C@@H]([C@@H]([C@H](C(CO)O1)O[C@H]1[C@@H]([C@@H]([C@H](C(CO)O1)O)O[C@H]1[C@@H]([C@@H]([C@H](C(CO)O1)O)O[C@H]1[C@@H]([C@@H]([C@H](C(CO)O1)O)O[C@H]1[C@@H]([C@@H]([C@H](C(CO)O1)O)O)NC(=O)C)O[C@H]1[C@H]([C@@H]([C@H](C(C)O1)O)O)O)NC(=O)C)O[C@H]1[C@H]([C@@H]([C@…
LMSP0505AJ05	-4.4409	-4.5202	-0.2417	[C@H]([C@@H](/C=C/CCCCCCCCCCCCC)O)(NC(=O)CCCCCCCCCCCCCCCCCCCCCCC)CO[C@H]1[C@@H]([C@@H]([C@H](C(CO)O1)O[C@H]1[C@@H]([C@@H]([C@H](C(CO)O1)O)O[C@H]1[C@@H]([C@@H]([C@H](C(CO)O1)O[C@H]1[C@@H]([C@@H]([C@H](C(CO)O1)O)O[C@H]1[C@@H]([C@@H]([C@H](C(CO)O1)O)O[C@H]1[C@@H]([C@@H]([C@H](C(CO)O1)O)O[C@H]1[C@@H]([C@@H]([C@H](C(CO)O1)O)O)NC(=O)C)O[C@H]1[C@H]([C@@H]([C@H](C(C)O1)O)O)O)NC(=O)C)O[C@H]1[C@H]([C@@H]([…
LMSP0505AJ06	-4.3689	-4.566	-0.2574	[C@H]([C@@H](/C=C/CCCCCCCCCCCCC)O)(NC(=O)CCCCCCCCCCCCCCCCCCCCCCCCC)CO[C@H]1[C@@H]([C@@H]([C@H](C(CO)O1)O[C@H]1[C@@H]([C@@H]([C@H](C(CO)O1)O)O[C@H]1[C@@H]([C@@H]([C@H](C(CO)O1)O[C@H]1[C@@H]([C@@H]([C@H](C(CO)O1)O)O[C@H]1[C@@H]([C@@H]([C@H](C(CO)O1)O)O[C@H]1[C@@H]([C@@H]([C@H](C(CO)O1)O)O[C@H]1[C@@H]([C@@H]([C@H](C(CO)O1)O)O)NC(=O)C)O[C@H]1[C@H]([C@@H]([C@H](C(C)O1)O)O)O)NC(=O)C)O[C@H]1[C@H]([C@@H]…
LMSP0505AJ07	-4.3248	-4.5557	-0.2674	[C@H]([C@@H](/C=C/CCCCCCCCCCCCC)O)(NC(=O)CCCCCCCCCCCCC/C=C\CCCCCCCC)CO[C@H]1[C@@H]([C@@H]([C@H](C(CO)O1)O[C@H]1[C@@H]([C@@H]([C@H](C(CO)O1)O)O[C@H]1[C@@H]([C@@H]([C@H](C(CO)O1)O[C@H]1[C@@H]([C@@H]([C@H](C(CO)O1)O)O[C@H]1[C@@H]([C@@H]([C@H](C(CO)O1)O)O[C@H]1[C@@H]([C@@H]([C@H](C(CO)O1)O)O[C@H]1[C@@H]([C@@H]([C@H](C(CO)O1)O)O)NC(=O)C)O[C@H]1[C@H]([C@@H]([C@H](C(C)O1)O)O)O)NC(=O)C)O[C@H]1[C@H]([C@@H…
LMSP0505AJ08	-4.2299	-4.5714	-0.2654	[C@H]([C@@H](/C=C/CCCCCCCCCCCCC)O)(NC(=O)CCCCCCCCCCCCCCC/C=C\CCCCCCCC)CO[C@H]1[C@@H]([C@@H]([C@H](C(CO)O1)O[C@H]1[C@@H]([C@@H]([C@H](C(CO)O1)O)O[C@H]1[C@@H]([C@@H]([C@H](C(CO)O1)O[C@H]1[C@@H]([C@@H]([C@H](C(CO)O1)O)O[C@H]1[C@@H]([C@@H]([C@H](C(CO)O1)O)O[C@H]1[C@@H]([C@@H]([C@H](C(CO)O1)O)O[C@H]1[C@@H]([C@@H]([C@H](C(CO)O1)O)O)NC(=O)C)O[C@H]1[C@H]([C@@H]([C@H](C(C)O1)O)O)O)NC(=O)C)O[C@H]1[C@H]([C@…
LMSP0505AK01	-1.885	6.5199	1.3349	[C@H]([C@@H](/C=C/CCCCCCCCCCCCC)O)(NC(=O)CCCCCCCCCCCCCCC)CO[C@H]1[C@@H]([C@@H]([C@H](C(CO)O1)O[C@H]1[C@@H]([C@@H]([C@H](C(CO)O1)O)O[C@H]1[C@@H]([C@@H]([C@H](C(CO)O1)O[C@H]1[C@@H]([C@@H]([C@H](C(CO)O1)O)O[C@H]1[C@@H]([C@@H]([C@H](C(CO)O1)O)O)NC(=O)C)O)O)NC(=O)C)O)O)O
LMSP0505AK02	-2.1293	6.5371	1.3151	[C@H]([C@@H](/C=C/CCCCCCCCCCCCC)O)(NC(=O)CCCCCCCCCCCCCCCCC)CO[C@H]1[C@@H]([C@@H]([C@H](C(CO)O1)O[C@H]1[C@@H]([C@@H]([C@H](C(CO)O1)O)O[C@H]1[C@@H]([C@@H]([C@H](C(CO)O1)O[C@H]1[C@@H]([C@@H]([C@H](C(CO)O1)O)O[C@H]1[C@@H]([C@@H]([C@H](C(CO)O1)O)O)NC(=O)C)O)O)NC(=O)C)O)O)O
LMSP0505AK03	-2.3381	6.5207	1.2896	[C@H]([C@@H](/C=C/CCCCCCCCCCCCC)O)(NC(=O)CCCCCCCCCCCCCCCCCCC)CO[C@H]1[C@@H]([C@@H]([C@H](C(CO)O1)O[C@H]1[C@@H]([C@@H]([C@H](C(CO)O1)O)O[C@H]1[C@@H]([C@@H]([C@H](C(CO)O1)O[C@H]1[C@@H]([C@@H]([C@H](C(CO)O1)O)O[C@H]1[C@@H]([C@@H]([C@H](C(CO)O1)O)O)NC(=O)C)O)O)NC(=O)C)O)O)O
LMSP0505AK04	-2.5207	6.4722	1.2531	[C@H]([C@@H](/C=C/CCCCCCCCCCCCC)O)(NC(=O)CCCCCCCCCCCCCCCCCCCCC)CO[C@H]1[C@@H]([C@@H]([C@H](C(CO)O1)O[C@H]1[C@@H]([C@@H]([C@H](C(CO)O1)O)O[C@H]1[C@@H]([C@@H]([C@H](C(CO)O1)O[C@H]1[C@@H]([C@@H]([C@H](C(CO)O1)O)O[C@H]1[C@@H]([C@@H]([C@H](C(CO)O1)O)O)NC(=O)C)O)O)NC(=O)C)O)O)O
LMSP0505AK05	-2.6705	6.3987	1.2093	[C@H]([C@@H](/C=C/CCCCCCCCCCCCC)O)(NC(=O)CCCCCCCCCCCCCCCCCCCCCCC)CO[C@H]1[C@@H]([C@@H]([C@H](C(CO)O1)O[C@H]1[C@@H]([C@@H]([C@H](C(CO)O1)O)O[C@H]1[C@@H]([C@@H]([C@H](C(CO)O1)O[C@H]1[C@@H]([C@@H]([C@H](C(CO)O1)O)O[C@H]1[C@@H]([C@@H]([C@H](C(CO)O1)O)O)NC(=O)C)O)O)NC(=O)C)O)O)O
LMSP0505AK06	-2.7574	6.2829	1.1657	[C@H]([C@@H](/C=C/CCCCCCCCCCCCC)O)(NC(=O)CCCCCCCCCCCCCCCCCCCCCCCCC)CO[C@H]1[C@@H]([C@@H]([C@H](C(CO)O1)O[C@H]1[C@@H]([C@@H]([C@H](C(CO)O1)O)O[C@H]1[C@@H]([C@@H]([C@H](C(CO)O1)O[C@H]1[C@@H]([C@@H]([C@H](C(CO)O1)O)O[C@H]1[C@@H]([C@@H]([C@H](C(CO)O1)O)O)NC(=O)C)O)O)NC(=O)C)O)O)O
LMSP0505AK07	-2.6277	6.2831	1.1658	[C@H]([C@@H](/C=C/CCCCCCCCCCCCC)O)(NC(=O)CCCCCCCCCCCCC/C=C\CCCCCCCC)CO[C@H]1[C@@H]([C@@H]([C@H](C(CO)O1)O[C@H]1[C@@H]([C@@H]([C@H](C(CO)O1)O)O[C@H]1[C@@H]([C@@H]([C@H](C(CO)O1)O[C@H]1[C@@H]([C@@H]([C@H](C(CO)O1)O)O[C@H]1[C@@H]([C@@H]([C@H](C(CO)O1)O)O)NC(=O)C)O)O)NC(=O)C)O)O)O
LMSP0505AK08	-2.6752	6.1575	1.1176	[C@H]([C@@H](/C=C/CCCCCCCCCCCCC)O)(NC(=O)CCCCCCCCCCCCCCC/C=C\CCCCCCCC)CO[C@H]1[C@@H]([C@@H]([C@H](C(CO)O1)O[C@H]1[C@@H]([C@@H]([C@H](C(CO)O1)O)O[C@H]1[C@@H]([C@@H]([C@H](C(CO)O1)O[C@H]1[C@@H]([C@@H]([C@H](C(CO)O1)O)O[C@H]1[C@@H]([C@@H]([C@H](C(CO)O1)O)O)NC(=O)C)O)O)NC(=O)C)O)O)O
LMSP0505AL01	-5.0765	4.2413	-0.5994	[C@H]([C@@H](/C=C/CCCCCCCCCCCCC)O)(NC(=O)CCCCCCCCCCCCCCC)CO[C@H]1[C@@H]([C@@H]([C@H](C(CO)O1)O[C@H]1[C@@H]([C@@H]([C@H](C(CO)O1)O)O[C@H]1[C@@H]([C@@H]([C@H](C(CO)O1)O[C@H]1[C@@H]([C@@H]([C@H](C(CO)O1)O)O[C@H]1[C@@H]([C@@H]([C@H](C(CO)O1)O[C@H]1[C@@H]([C@@H]([C@H](C(CO)O1)O)O)O)O)NC(=O)C)O)O)NC(=O)C)O)O)O
LMSP0505AL02	-5.2763	4.2137	-0.6597	[C@H]([C@@H](/C=C/CCCCCCCCCCCCC)O)(NC(=O)CCCCCCCCCCCCCCCCC)CO[C@H]1[C@@H]([C@@H]([C@H](C(CO)O1)O[C@H]1[C@@H]([C@@H]([C@H](C(CO)O1)O)O[C@H]1[C@@H]([C@@H]([C@H](C(CO)O1)O[C@H]1[C@@H]([C@@H]([C@H](C(CO)O1)O)O[C@H]1[C@@H]([C@@H]([C@H](C(CO)O1)O[C@H]1[C@@H]([C@@H]([C@H](C(CO)O1)O)O)O)O)NC(=O)C)O)O)NC(=O)C)O)O)O
LMSP0505AL03	-5.4246	4.1634	-0.7036	[C@H]([C@@H](/C=C/CCCCCCCCCCCCC)O)(NC(=O)CCCCCCCCCCCCCCCCCCC)CO[C@H]1[C@@H]([C@@H]([C@H](C(CO)O1)O[C@H]1[C@@H]([C@@H]([C@H](C(CO)O1)O)O[C@H]1[C@@H]([C@@H]([C@H](C(CO)O1)O[C@H]1[C@@H]([C@@H]([C@H](C(CO)O1)O)O[C@H]1[C@@H]([C@@H]([C@H](C(CO)O1)O[C@H]1[C@@H]([C@@H]([C@H](C(CO)O1)O)O)O)O)NC(=O)C)O)O)NC(=O)C)O)O)O
LMSP0505AL04	-5.5308	4.0862	-0.7362	[C@H]([C@@H](/C=C/CCCCCCCCCCCCC)O)(NC(=O)CCCCCCCCCCCCCCCCCCCCC)CO[C@H]1[C@@H]([C@@H]([C@H](C(CO)O1)O[C@H]1[C@@H]([C@@H]([C@H](C(CO)O1)O)O[C@H]1[C@@H]([C@@H]([C@H](C(CO)O1)O[C@H]1[C@@H]([C@@H]([C@H](C(CO)O1)O)O[C@H]1[C@@H]([C@@H]([C@H](C(CO)O1)O[C@H]1[C@@H]([C@@H]([C@H](C(CO)O1)O)O)O)O)NC(=O)C)O)O)NC(=O)C)O)O)O
LMSP0505AL05	-5.5955	3.9931	-0.7541	[C@H]([C@@H](/C=C/CCCCCCCCCCCCC)O)(NC(=O)CCCCCCCCCCCCCCCCCCCCCCC)CO[C@H]1[C@@H]([C@@H]([C@H](C(CO)O1)O[C@H]1[C@@H]([C@@H]([C@H](C(CO)O1)O)O[C@H]1[C@@H]([C@@H]([C@H](C(CO)O1)O[C@H]1[C@@H]([C@@H]([C@H](C(CO)O1)O)O[C@H]1[C@@H]([C@@H]([C@H](C(CO)O1)O[C@H]1[C@@H]([C@@H]([C@H](C(CO)O1)O)O)O)O)NC(=O)C)O)O)NC(=O)C)O)O)O
LMSP0505AL06	-5.5868	3.8798	-0.7467	[C@H]([C@@H](/C=C/CCCCCCCCCCCCC)O)(NC(=O)CCCCCCCCCCCCCCCCCCCCCCCCC)CO[C@H]1[C@@H]([C@@H]([C@H](C(CO)O1)O[C@H]1[C@@H]([C@@H]([C@H](C(CO)O1)O)O[C@H]1[C@@H]([C@@H]([C@H](C(CO)O1)O[C@H]1[C@@H]([C@@H]([C@H](C(CO)O1)O)O[C@H]1[C@@H]([C@@H]([C@H](C(CO)O1)O[C@H]1[C@@H]([C@@H]([C@H](C(CO)O1)O)O)O)O)NC(=O)C)O)O)NC(=O)C)O)O)O
LMSP0505AL07	-5.4924	3.8911	-0.7554	[C@H]([C@@H](/C=C/CCCCCCCCCCCCC)O)(NC(=O)CCCCCCCCCCCCC/C=C\CCCCCCCC)CO[C@H]1[C@@H]([C@@H]([C@H](C(CO)O1)O[C@H]1[C@@H]([C@@H]([C@H](C(CO)O1)O)O[C@H]1[C@@H]([C@@H]([C@H](C(CO)O1)O[C@H]1[C@@H]([C@@H]([C@H](C(CO)O1)O)O[C@H]1[C@@H]([C@@H]([C@H](C(CO)O1)O[C@H]1[C@@H]([C@@H]([C@H](C(CO)O1)O)O)O)O)NC(=O)C)O)O)NC(=O)C)O)O)O
LMSP0505AL08	-5.442	3.77	-0.7332	[C@H]([C@@H](/C=C/CCCCCCCCCCCCC)O)(NC(=O)CCCCCCCCCCCCCCC/C=C\CCCCCCCC)CO[C@H]1[C@@H]([C@@H]([C@H](C(CO)O1)O[C@H]1[C@@H]([C@@H]([C@H](C(CO)O1)O)O[C@H]1[C@@H]([C@@H]([C@H](C(CO)O1)O[C@H]1[C@@H]([C@@H]([C@H](C(CO)O1)O)O[C@H]1[C@@H]([C@@H]([C@H](C(CO)O1)O[C@H]1[C@@H]([C@@H]([C@H](C(CO)O1)O)O)O)O)NC(=O)C)O)O)NC(=O)C)O)O)O
LMSP0505AM01	-6.2148	1.2013	-1.3991	[C@H]([C@@H](/C=C/CCCCCCCCCCCCC)O)(NC(=O)CCCCCCCCCCCCCCC)CO[C@H]1[C@@H]([C@@H]([C@H](C(CO)O1)O[C@H]1[C@@H]([C@@H]([C@H](C(CO)O1)O)O[C@H]1[C@@H]([C@@H]([C@H](C(CO)O1)O[C@H]1[C@@H]([C@@H]([C@H](C(CO)O1)O)O[C@H]1[C@@H]([C@@H]([C@H](C(CO)O1)O[C@H]1[C@@H]([C@@H]([C@H](C(CO)O1)O)O)O[C@H]1[C@H]([C@@H]([C@H](C(C)O1)O)O)O)O)NC(=O)C)O)O)NC(=O)C)O)O)O
LMSP0505AM02	-6.3721	1.13	-1.4683	[C@H]([C@@H](/C=C/CCCCCCCCCCCCC)O)(NC(=O)CCCCCCCCCCCCCCCCC)CO[C@H]1[C@@H]([C@@H]([C@H](C(CO)O1)O[C@H]1[C@@H]([C@@H]([C@H](C(CO)O1)O)O[C@H]1[C@@H]([C@@H]([C@H](C(CO)O1)O[C@H]1[C@@H]([C@@H]([C@H](C(CO)O1)O)O[C@H]1[C@@H]([C@@H]([C@H](C(CO)O1)O[C@H]1[C@@H]([C@@H]([C@H](C(CO)O1)O)O)O[C@H]1[C@H]([C@@H]([C@H](C(C)O1)O)O)O)O)NC(=O)C)O)O)NC(=O)C)O)O)O
LMSP0505AM03	-6.4873	1.0536	-1.518	[C@H]([C@@H](/C=C/CCCCCCCCCCCCC)O)(NC(=O)CCCCCCCCCCCCCCCCCCC)CO[C@H]1[C@@H]([C@@H]([C@H](C(CO)O1)O[C@H]1[C@@H]([C@@H]([C@H](C(CO)O1)O)O[C@H]1[C@@H]([C@@H]([C@H](C(CO)O1)O[C@H]1[C@@H]([C@@H]([C@H](C(CO)O1)O)O[C@H]1[C@@H]([C@@H]([C@H](C(CO)O1)O[C@H]1[C@@H]([C@@H]([C@H](C(CO)O1)O)O)O[C@H]1[C@H]([C@@H]([C@H](C(C)O1)O)O)O)O)NC(=O)C)O)O)NC(=O)C)O)O)O
LMSP0505AM04	-6.5601	0.9641	-1.5506	[C@H]([C@@H](/C=C/CCCCCCCCCCCCC)O)(NC(=O)CCCCCCCCCCCCCCCCCCCCC)CO[C@H]1[C@@H]([C@@H]([C@H](C(CO)O1)O[C@H]1[C@@H]([C@@H]([C@H](C(CO)O1)O)O[C@H]1[C@@H]([C@@H]([C@H](C(CO)O1)O[C@H]1[C@@H]([C@@H]([C@H](C(CO)O1)O)O[C@H]1[C@@H]([C@@H]([C@H](C(CO)O1)O[C@H]1[C@@H]([C@@H]([C@H](C(CO)O1)O)O)O[C@H]1[C@H]([C@@H]([C@H](C(C)O1)O)O)O)O)NC(=O)C)O)O)NC(=O)C)O)O)O
LMSP0505AM05	-6.5913	0.8686	-1.5658	[C@H]([C@@H](/C=C/CCCCCCCCCCCCC)O)(NC(=O)CCCCCCCCCCCCCCCCCCCCCCC)CO[C@H]1[C@@H]([C@@H]([C@H](C(CO)O1)O[C@H]1[C@@H]([C@@H]([C@H](C(CO)O1)O)O[C@H]1[C@@H]([C@@H]([C@H](C(CO)O1)O[C@H]1[C@@H]([C@@H]([C@H](C(CO)O1)O)O[C@H]1[C@@H]([C@@H]([C@H](C(CO)O1)O[C@H]1[C@@H]([C@@H]([C@H](C(CO)O1)O)O)O[C@H]1[C@H]([C@@H]([C@H](C(C)O1)O)O)O)O)NC(=O)C)O)O)NC(=O)C)O)O)O
LMSP0505AM06	-6.554	0.7737	-1.5491	[C@H]([C@@H](/C=C/CCCCCCCCCCCCC)O)(NC(=O)CCCCCCCCCCCCCCCCCCCCCCCCC)CO[C@H]1[C@@H]([C@@H]([C@H](C(CO)O1)O[C@H]1[C@@H]([C@@H]([C@H](C(CO)O1)O)O[C@H]1[C@@H]([C@@H]([C@H](C(CO)O1)O[C@H]1[C@@H]([C@@H]([C@H](C(CO)O1)O)O[C@H]1[C@@H]([C@@H]([C@H](C(CO)O1)O[C@H]1[C@@H]([C@@H]([C@H](C(CO)O1)O)O)O[C@H]1[C@H]([C@@H]([C@H](C(C)O1)O)O)O)O)NC(=O)C)O)O)NC(=O)C)O)O)O
LMSP0505AM07	-6.4782	0.7898	-1.5618	[C@H]([C@@H](/C=C/CCCCCCCCCCCCC)O)(NC(=O)CCCCCCCCCCCCC/C=C\CCCCCCCC)CO[C@H]1[C@@H]([C@@H]([C@H](C(CO)O1)O[C@H]1[C@@H]([C@@H]([C@H](C(CO)O1)O)O[C@H]1[C@@H]([C@@H]([C@H](C(CO)O1)O[C@H]1[C@@H]([C@@H]([C@H](C(CO)O1)O)O[C@H]1[C@@H]([C@@H]([C@H](C(CO)O1)O[C@H]1[C@@H]([C@@H]([C@H](C(CO)O1)O)O)O[C@H]1[C@H]([C@@H]([C@H](C(C)O1)O)O)O)O)NC(=O)C)O)O)NC(=O)C)O)O)O
LMSP0505AM08	-6.4019	0.7005	-1.5157	[C@H]([C@@H](/C=C/CCCCCCCCCCCCC)O)(NC(=O)CCCCCCCCCCCCCCC/C=C\CCCCCCCC)CO[C@H]1[C@@H]([C@@H]([C@H](C(CO)O1)O[C@H]1[C@@H]([C@@H]([C@H](C(CO)O1)O)O[C@H]1[C@@H]([C@@H]([C@H](C(CO)O1)O[C@H]1[C@@H]([C@@H]([C@H](C(CO)O1)O)O[C@H]1[C@@H]([C@@H]([C@H](C(CO)O1)O[C@H]1[C@@H]([C@@H]([C@H](C(CO)O1)O)O)O[C@H]1[C@H]([C@@H]([C@H](C(C)O1)O)O)O)O)NC(=O)C)O)O)NC(=O)C)O)O)O
LMSP0505AN01	-5.233	0.2819	-0.6468	[C@H]([C@@H](/C=C/CCCCCCCCCCCCC)O)(NC(=O)CCCCCCCCCCCCCCC)CO[C@H]1[C@@H]([C@@H]([C@H](C(CO)O1)O[C@H]1[C@@H]([C@@H]([C@H](C(CO)O1)O)O[C@H]1[C@@H]([C@@H]([C@H](C(CO)O1)O[C@H]1[C@@H]([C@@H]([C@H](C(CO[C@H]2[C@@H]([C@@H]([C@H](C(CO)O2)O)O)NC(=O)C)O1)O)O[C@H]1[C@@H]([C@@H]([C@H](C(CO)O1)O[C@H]1[C@@H]([C@@H]([C@H](C(CO)O1)O)O)O)O)NC(=O)C)O)O)NC(=O)C)O)O)O
LMSP0505AN02	-5.4221	0.2534	-0.7101	[C@H]([C@@H](/C=C/CCCCCCCCCCCCC)O)(NC(=O)CCCCCCCCCCCCCCCCC)CO[C@H]1[C@@H]([C@@H]([C@H](C(CO)O1)O[C@H]1[C@@H]([C@@H]([C@H](C(CO)O1)O)O[C@H]1[C@@H]([C@@H]([C@H](C(CO)O1)O[C@H]1[C@@H]([C@@H]([C@H](C(CO[C@H]2[C@@H]([C@@H]([C@H](C(CO)O2)O)O)NC(=O)C)O1)O)O[C@H]1[C@@H]([C@@H]([C@H](C(CO)O1)O[C@H]1[C@@H]([C@@H]([C@H](C(CO)O1)O)O)O)O)NC(=O)C)O)O)NC(=O)C)O)O)O
LMSP0505AN03	-5.5625	0.2218	-0.7622	[C@H]([C@@H](/C=C/CCCCCCCCCCCCC)O)(NC(=O)CCCCCCCCCCCCCCCCCCC)CO[C@H]1[C@@H]([C@@H]([C@H](C(CO)O1)O[C@H]1[C@@H]([C@@H]([C@H](C(CO)O1)O)O[C@H]1[C@@H]([C@@H]([C@H](C(CO)O1)O[C@H]1[C@@H]([C@@H]([C@H](C(CO[C@H]2[C@@H]([C@@H]([C@H](C(CO)O2)O)O)NC(=O)C)O1)O)O[C@H]1[C@@H]([C@@H]([C@H](C(CO)O1)O[C@H]1[C@@H]([C@@H]([C@H](C(CO)O1)O)O)O)O)NC(=O)C)O)O)NC(=O)C)O)O)O
LMSP0505AN04	-5.6549	0.1766	-0.799	[C@H]([C@@H](/C=C/CCCCCCCCCCCCC)O)(NC(=O)CCCCCCCCCCCCCCCCCCCCC)CO[C@H]1[C@@H]([C@@H]([C@H](C(CO)O1)O[C@H]1[C@@H]([C@@H]([C@H](C(CO)O1)O)O[C@H]1[C@@H]([C@@H]([C@H](C(CO)O1)O[C@H]1[C@@H]([C@@H]([C@H](C(CO[C@H]2[C@@H]([C@@H]([C@H](C(CO)O2)O)O)NC(=O)C)O1)O)O[C@H]1[C@@H]([C@@H]([C@H](C(CO)O1)O[C@H]1[C@@H]([C@@H]([C@H](C(CO)O1)O)O)O)O)NC(=O)C)O)O)NC(=O)C)O)O)O
LMSP0505AN05	-5.696	0.122	-0.8157	[C@H]([C@@H](/C=C/CCCCCCCCCCCCC)O)(NC(=O)CCCCCCCCCCCCCCCCCCCCCCC)CO[C@H]1[C@@H]([C@@H]([C@H](C(CO)O1)O[C@H]1[C@@H]([C@@H]([C@H](C(CO)O1)O)O[C@H]1[C@@H]([C@@H]([C@H](C(CO)O1)O[C@H]1[C@@H]([C@@H]([C@H](C(CO[C@H]2[C@@H]([C@@H]([C@H](C(CO)O2)O)O)NC(=O)C)O1)O)O[C@H]1[C@@H]([C@@H]([C@H](C(CO)O1)O[C@H]1[C@@H]([C@@H]([C@H](C(CO)O1)O)O)O)O)NC(=O)C)O)O)NC(=O)C)O)O)O
LMSP0505AN06	-5.6552	0.0617	-0.8016	[C@H]([C@@H](/C=C/CCCCCCCCCCCCC)O)(NC(=O)CCCCCCCCCCCCCCCCCCCCCCCCC)CO[C@H]1[C@@H]([C@@H]([C@H](C(CO)O1)O[C@H]1[C@@H]([C@@H]([C@H](C(CO)O1)O)O[C@H]1[C@@H]([C@@H]([C@H](C(CO)O1)O[C@H]1[C@@H]([C@@H]([C@H](C(CO[C@H]2[C@@H]([C@@H]([C@H](C(CO)O2)O)O)NC(=O)C)O1)O)O[C@H]1[C@@H]([C@@H]([C@H](C(CO)O1)O[C@H]1[C@@H]([C@@H]([C@H](C(CO)O1)O)O)O)O)NC(=O)C)O)O)NC(=O)C)O)O)O
LMSP0505AN07	-5.5893	0.0767	-0.8135	[C@H]([C@@H](/C=C/CCCCCCCCCCCCC)O)(NC(=O)CCCCCCCCCCCCC/C=C\CCCCCCCC)CO[C@H]1[C@@H]([C@@H]([C@H](C(CO)O1)O[C@H]1[C@@H]([C@@H]([C@H](C(CO)O1)O)O[C@H]1[C@@H]([C@@H]([C@H](C(CO)O1)O[C@H]1[C@@H]([C@@H]([C@H](C(CO[C@H]2[C@@H]([C@@H]([C@H](C(CO)O2)O)O)NC(=O)C)O1)O)O[C@H]1[C@@H]([C@@H]([C@H](C(CO)O1)O[C@H]1[C@@H]([C@@H]([C@H](C(CO)O1)O)O)O)O)NC(=O)C)O)O)NC(=O)C)O)O)O
LMSP0505AN08	-5.4985	0.0119	-0.773	[C@H]([C@@H](/C=C/CCCCCCCCCCCCC)O)(NC(=O)CCCCCCCCCCCCCCC/C=C\CCCCCCCC)CO[C@H]1[C@@H]([C@@H]([C@H](C(CO)O1)O[C@H]1[C@@H]([C@@H]([C@H](C(CO)O1)O)O[C@H]1[C@@H]([C@@H]([C@H](C(CO)O1)O[C@H]1[C@@H]([C@@H]([C@H](C(CO[C@H]2[C@@H]([C@@H]([C@H](C(CO)O2)O)O)NC(=O)C)O1)O)O[C@H]1[C@@H]([C@@H]([C@H](C(CO)O1)O[C@H]1[C@@H]([C@@H]([C@H](C(CO)O1)O)O)O)O)NC(=O)C)O)O)NC(=O)C)O)O)O
LMSP0505AO01	-6.0183	-1.8482	-0.9592	[C@H]([C@@H](/C=C/CCCCCCCCCCCCC)O)(NC(=O)CCCCCCCCCCCCCCC)CO[C@H]1[C@@H]([C@@H]([C@H](C(CO)O1)O[C@H]1[C@@H]([C@@H]([C@H](C(CO)O1)O)O[C@H]1[C@@H]([C@@H]([C@H](C(CO)O1)O[C@H]1[C@@H]([C@@H]([C@H](C(CO)O1)O)O[C@H]1[C@@H]([C@@H]([C@H](C(CO)O1)O[C@H]1[C@@H]([C@@H]([C@H](C(CO)O1)O)O[C@H]1[C@@H]([C@@H]([C@H](C(CO)O1)O)O)O)O[C@H]1[C@H]([C@@H]([C@H](C(C)O1)O)O)O)O)NC(=O)C)O)O)NC(=O)C)O)O)O
LMSP0505AO02	-6.1209	-1.9515	-1.0047	[C@H]([C@@H](/C=C/CCCCCCCCCCCCC)O)(NC(=O)CCCCCCCCCCCCCCCCC)CO[C@H]1[C@@H]([C@@H]([C@H](C(CO)O1)O[C@H]1[C@@H]([C@@H]([C@H](C(CO)O1)O)O[C@H]1[C@@H]([C@@H]([C@H](C(CO)O1)O[C@H]1[C@@H]([C@@H]([C@H](C(CO)O1)O)O[C@H]1[C@@H]([C@@H]([C@H](C(CO)O1)O[C@H]1[C@@H]([C@@H]([C@H](C(CO)O1)O)O[C@H]1[C@@H]([C@@H]([C@H](C(CO)O1)O)O)O)O[C@H]1[C@H]([C@@H]([C@H](C(C)O1)O)O)O)O)NC(=O)C)O)O)NC(=O)C)O)O)O
LMSP0505AO03	-6.1872	-2.0474	-1.0413	[C@H]([C@@H](/C=C/CCCCCCCCCCCCC)O)(NC(=O)CCCCCCCCCCCCCCCCCCC)CO[C@H]1[C@@H]([C@@H]([C@H](C(CO)O1)O[C@H]1[C@@H]([C@@H]([C@H](C(CO)O1)O)O[C@H]1[C@@H]([C@@H]([C@H](C(CO)O1)O[C@H]1[C@@H]([C@@H]([C@H](C(CO)O1)O)O[C@H]1[C@@H]([C@@H]([C@H](C(CO)O1)O[C@H]1[C@@H]([C@@H]([C@H](C(CO)O1)O)O[C@H]1[C@@H]([C@@H]([C@H](C(CO)O1)O)O)O)O[C@H]1[C@H]([C@@H]([C@H](C(C)O1)O)O)O)O)NC(=O)C)O)O)NC(=O)C)O)O)O
LMSP0505AO04	-6.2159	-2.1436	-1.0683	[C@H]([C@@H](/C=C/CCCCCCCCCCCCC)O)(NC(=O)CCCCCCCCCCCCCCCCCCCCC)CO[C@H]1[C@@H]([C@@H]([C@H](C(CO)O1)O[C@H]1[C@@H]([C@@H]([C@H](C(CO)O1)O)O[C@H]1[C@@H]([C@@H]([C@H](C(CO)O1)O[C@H]1[C@@H]([C@@H]([C@H](C(CO)O1)O)O[C@H]1[C@@H]([C@@H]([C@H](C(CO)O1)O[C@H]1[C@@H]([C@@H]([C@H](C(CO)O1)O)O[C@H]1[C@@H]([C@@H]([C@H](C(CO)O1)O)O)O)O[C@H]1[C@H]([C@@H]([C@H](C(C)O1)O)O)O)O)NC(=O)C)O)O)NC(=O)C)O)O)O
LMSP0505AO05	-6.2114	-2.2332	-1.0845	[C@H]([C@@H](/C=C/CCCCCCCCCCCCC)O)(NC(=O)CCCCCCCCCCCCCCCCCCCCCCC)CO[C@H]1[C@@H]([C@@H]([C@H](C(CO)O1)O[C@H]1[C@@H]([C@@H]([C@H](C(CO)O1)O)O[C@H]1[C@@H]([C@@H]([C@H](C(CO)O1)O[C@H]1[C@@H]([C@@H]([C@H](C(CO)O1)O)O[C@H]1[C@@H]([C@@H]([C@H](C(CO)O1)O[C@H]1[C@@H]([C@@H]([C@H](C(CO)O1)O)O[C@H]1[C@@H]([C@@H]([C@H](C(CO)O1)O)O)O)O[C@H]1[C@H]([C@@H]([C@H](C(C)O1)O)O)O)O)NC(=O)C)O)O)NC(=O)C)O)O)O
LMSP0505AO06	-6.1518	-2.3038	-1.0789	[C@H]([C@@H](/C=C/CCCCCCCCCCCCC)O)(NC(=O)CCCCCCCCCCCCCCCCCCCCCCCCC)CO[C@H]1[C@@H]([C@@H]([C@H](C(CO)O1)O[C@H]1[C@@H]([C@@H]([C@H](C(CO)O1)O)O[C@H]1[C@@H]([C@@H]([C@H](C(CO)O1)O[C@H]1[C@@H]([C@@H]([C@H](C(CO)O1)O)O[C@H]1[C@@H]([C@@H]([C@H](C(CO)O1)O[C@H]1[C@@H]([C@@H]([C@H](C(CO)O1)O)O[C@H]1[C@@H]([C@@H]([C@H](C(CO)O1)O)O)O)O[C@H]1[C@H]([C@@H]([C@H](C(C)O1)O)O)O)O)NC(=O)C)O)O)NC(=O)C)O)O)O
LMSP0505AO07	-6.0927	-2.2888	-1.092	[C@H]([C@@H](/C=C/CCCCCCCCCCCCC)O)(NC(=O)CCCCCCCCCCCCC/C=C\CCCCCCCC)CO[C@H]1[C@@H]([C@@H]([C@H](C(CO)O1)O[C@H]1[C@@H]([C@@H]([C@H](C(CO)O1)O)O[C@H]1[C@@H]([C@@H]([C@H](C(CO)O1)O[C@H]1[C@@H]([C@@H]([C@H](C(CO)O1)O)O[C@H]1[C@@H]([C@@H]([C@H](C(CO)O1)O[C@H]1[C@@H]([C@@H]([C@H](C(CO)O1)O)O[C@H]1[C@@H]([C@@H]([C@H](C(CO)O1)O)O)O)O[C@H]1[C@H]([C@@H]([C@H](C(C)O1)O)O)O)O)NC(=O)C)O)O)NC(=O)C)O)O)O
LMSP0505AO08	-6.0021	-2.3408	-1.0584	[C@H]([C@@H](/C=C/CCCCCCCCCCCCC)O)(NC(=O)CCCCCCCCCCCCCCC/C=C\CCCCCCCC)CO[C@H]1[C@@H]([C@@H]([C@H](C(CO)O1)O[C@H]1[C@@H]([C@@H]([C@H](C(CO)O1)O)O[C@H]1[C@@H]([C@@H]([C@H](C(CO)O1)O[C@H]1[C@@H]([C@@H]([C@H](C(CO)O1)O)O[C@H]1[C@@H]([C@@H]([C@H](C(CO)O1)O[C@H]1[C@@H]([C@@H]([C@H](C(CO)O1)O)O[C@H]1[C@@H]([C@@H]([C@H](C(CO)O1)O)O)O)O[C@H]1[C@H]([C@@H]([C@H](C(C)O1)O)O)O)O)NC(=O)C)O)O)NC(=O)C)O)O)O
LMSP0505AP01	-4.9201	-2.5815	-0.1537	[C@H]([C@@H](/C=C/CCCCCCCCCCCCC)O)(NC(=O)CCCCCCCCCCCCCCC)CO[C@H]1[C@@H]([C@@H]([C@H](C(CO)O1)O[C@H]1[C@@H]([C@@H]([C@H](C(CO)O1)O)O[C@H]1[C@@H]([C@@H]([C@H](C(CO)O1)O[C@H]1[C@@H]([C@@H]([C@H](C(CO[C@H]2[C@@H]([C@@H]([C@H](C(CO)O2)O[C@H]2[C@@H]([C@@H]([C@H](C(CO)O2)O)O)O)O)NC(=O)C)O1)O)O[C@H]1[C@@H]([C@@H]([C@H](C(CO)O1)O[C@H]1[C@@H]([C@@H]([C@H](C(CO)O1)O)O)O)O)NC(=O)C)O)O)NC(=O)C)O)O)O
LMSP0505AP02	-5.0699	-2.6426	-0.2076	[C@H]([C@@H](/C=C/CCCCCCCCCCCCC)O)(NC(=O)CCCCCCCCCCCCCCCCC)CO[C@H]1[C@@H]([C@@H]([C@H](C(CO)O1)O[C@H]1[C@@H]([C@@H]([C@H](C(CO)O1)O)O[C@H]1[C@@H]([C@@H]([C@H](C(CO)O1)O[C@H]1[C@@H]([C@@H]([C@H](C(CO[C@H]2[C@@H]([C@@H]([C@H](C(CO)O2)O[C@H]2[C@@H]([C@@H]([C@H](C(CO)O2)O)O)O)O)NC(=O)C)O1)O)O[C@H]1[C@@H]([C@@H]([C@H](C(CO)O1)O[C@H]1[C@@H]([C@@H]([C@H](C(CO)O1)O)O)O)O)NC(=O)C)O)O)NC(=O)C)O)O)O
LMSP0505AP03	-5.1749	-2.6968	-0.2588	[C@H]([C@@H](/C=C/CCCCCCCCCCCCC)O)(NC(=O)CCCCCCCCCCCCCCCCCCC)CO[C@H]1[C@@H]([C@@H]([C@H](C(CO)O1)O[C@H]1[C@@H]([C@@H]([C@H](C(CO)O1)O)O[C@H]1[C@@H]([C@@H]([C@H](C(CO)O1)O[C@H]1[C@@H]([C@@H]([C@H](C(CO[C@H]2[C@@H]([C@@H]([C@H](C(CO)O2)O[C@H]2[C@@H]([C@@H]([C@H](C(CO)O2)O)O)O)O)NC(=O)C)O1)O)O[C@H]1[C@@H]([C@@H]([C@H](C(CO)O1)O[C@H]1[C@@H]([C@@H]([C@H](C(CO)O1)O)O)O)O)NC(=O)C)O)O)NC(=O)C)O)O)O
LMSP0505AP04	-5.2313	-2.7512	-0.3052	[C@H]([C@@H](/C=C/CCCCCCCCCCCCC)O)(NC(=O)CCCCCCCCCCCCCCCCCCCCC)CO[C@H]1[C@@H]([C@@H]([C@H](C(CO)O1)O[C@H]1[C@@H]([C@@H]([C@H](C(CO)O1)O)O[C@H]1[C@@H]([C@@H]([C@H](C(CO)O1)O[C@H]1[C@@H]([C@@H]([C@H](C(CO[C@H]2[C@@H]([C@@H]([C@H](C(CO)O2)O[C@H]2[C@@H]([C@@H]([C@H](C(CO)O2)O)O)O)O)NC(=O)C)O1)O)O[C@H]1[C@@H]([C@@H]([C@H](C(CO)O1)O[C@H]1[C@@H]([C@@H]([C@H](C(CO)O1)O)O)O)O)NC(=O)C)O)O)NC(=O)C)O)O)O
LMSP0505AP05	-5.2452	-2.7969	-0.3385	[C@H]([C@@H](/C=C/CCCCCCCCCCCCC)O)(NC(=O)CCCCCCCCCCCCCCCCCCCCCCC)CO[C@H]1[C@@H]([C@@H]([C@H](C(CO)O1)O[C@H]1[C@@H]([C@@H]([C@H](C(CO)O1)O)O[C@H]1[C@@H]([C@@H]([C@H](C(CO)O1)O[C@H]1[C@@H]([C@@H]([C@H](C(CO[C@H]2[C@@H]([C@@H]([C@H](C(CO)O2)O[C@H]2[C@@H]([C@@H]([C@H](C(CO)O2)O)O)O)O)NC(=O)C)O1)O)O[C@H]1[C@@H]([C@@H]([C@H](C(CO)O1)O[C@H]1[C@@H]([C@@H]([C@H](C(CO)O1)O)O)O)O)NC(=O)C)O)O)NC(=O)C)O)O)O
LMSP0505AP06	-5.192	-2.8257	-0.3464	[C@H]([C@@H](/C=C/CCCCCCCCCCCCC)O)(NC(=O)CCCCCCCCCCCCCCCCCCCCCCCCC)CO[C@H]1[C@@H]([C@@H]([C@H](C(CO)O1)O[C@H]1[C@@H]([C@@H]([C@H](C(CO)O1)O)O[C@H]1[C@@H]([C@@H]([C@H](C(CO)O1)O[C@H]1[C@@H]([C@@H]([C@H](C(CO[C@H]2[C@@H]([C@@H]([C@H](C(CO)O2)O[C@H]2[C@@H]([C@@H]([C@H](C(CO)O2)O)O)O)O)NC(=O)C)O1)O)O[C@H]1[C@@H]([C@@H]([C@H](C(CO)O1)O[C@H]1[C@@H]([C@@H]([C@H](C(CO)O1)O)O)O)O)NC(=O)C)O)O)NC(=O)C)O)O)O
LMSP0505AP07	-5.142	-2.8127	-0.3567	[C@H]([C@@H](/C=C/CCCCCCCCCCCCC)O)(NC(=O)CCCCCCCCCCCCC/C=C\CCCCCCCC)CO[C@H]1[C@@H]([C@@H]([C@H](C(CO)O1)O[C@H]1[C@@H]([C@@H]([C@H](C(CO)O1)O)O[C@H]1[C@@H]([C@@H]([C@H](C(CO)O1)O[C@H]1[C@@H]([C@@H]([C@H](C(CO[C@H]2[C@@H]([C@@H]([C@H](C(CO)O2)O[C@H]2[C@@H]([C@@H]([C@H](C(CO)O2)O)O)O)O)NC(=O)C)O1)O)O[C@H]1[C@@H]([C@@H]([C@H](C(CO)O1)O[C@H]1[C@@H]([C@@H]([C@H](C(CO)O1)O)O)O)O)NC(=O)C)O)O)NC(=O)C)O)O)O
LMSP0505AP08	-5.0424	-2.8328	-0.34	[C@H]([C@@H](/C=C/CCCCCCCCCCCCC)O)(NC(=O)CCCCCCCCCCCCCCC/C=C\CCCCCCCC)CO[C@H]1[C@@H]([C@@H]([C@H](C(CO)O1)O[C@H]1[C@@H]([C@@H]([C@H](C(CO)O1)O)O[C@H]1[C@@H]([C@@H]([C@H](C(CO)O1)O[C@H]1[C@@H]([C@@H]([C@H](C(CO[C@H]2[C@@H]([C@@H]([C@H](C(CO)O2)O[C@H]2[C@@H]([C@@H]([C@H](C(CO)O2)O)O)O)O)NC(=O)C)O1)O)O[C@H]1[C@@H]([C@@H]([C@H](C(CO)O1)O[C@H]1[C@@H]([C@@H]([C@H](C(CO)O1)O)O)O)O)NC(=O)C)O)O)NC(=O)C)O)…
LMSP0505AQ01	-5.8969	-2.1275	-0.9741	[C@H]([C@@H](/C=C/CCCCCCCCCCCCC)O)(NC(=O)CCCCCCCCCCCCCCC)CO[C@H]1[C@@H]([C@@H]([C@H](C(CO)O1)O[C@H]1[C@@H]([C@@H]([C@H](C(CO)O1)O)O[C@H]1[C@@H]([C@@H]([C@H](C(CO)O1)O[C@H]1[C@@H]([C@@H]([C@H](C(CO)O1)O)O[C@H]1[C@@H]([C@@H]([C@H](C(CO)O1)O[C@H]1[C@@H]([C@@H]([C@H](C(CO)O1)O)O[C@H]1[C@@H]([C@@H]([C@H](C(CO)O1)O)O)NC(=O)C)O[C@H]1[C@H]([C@@H]([C@H](C(C)O1)O)O)O)O)NC(=O)C)O)O)NC(=O)C)O)O)O
LMSP0505AQ02	-5.9918	-2.233	-1.0132	[C@H]([C@@H](/C=C/CCCCCCCCCCCCC)O)(NC(=O)CCCCCCCCCCCCCCCCC)CO[C@H]1[C@@H]([C@@H]([C@H](C(CO)O1)O[C@H]1[C@@H]([C@@H]([C@H](C(CO)O1)O)O[C@H]1[C@@H]([C@@H]([C@H](C(CO)O1)O[C@H]1[C@@H]([C@@H]([C@H](C(CO)O1)O)O[C@H]1[C@@H]([C@@H]([C@H](C(CO)O1)O[C@H]1[C@@H]([C@@H]([C@H](C(CO)O1)O)O[C@H]1[C@@H]([C@@H]([C@H](C(CO)O1)O)O)NC(=O)C)O[C@H]1[C@H]([C@@H]([C@H](C(C)O1)O)O)O)O)NC(=O)C)O)O)NC(=O)C)O)O)O
LMSP0505AQ03	-6.0524	-2.3285	-1.0461	[C@H]([C@@H](/C=C/CCCCCCCCCCCCC)O)(NC(=O)CCCCCCCCCCCCCCCCCCC)CO[C@H]1[C@@H]([C@@H]([C@H](C(CO)O1)O[C@H]1[C@@H]([C@@H]([C@H](C(CO)O1)O)O[C@H]1[C@@H]([C@@H]([C@H](C(CO)O1)O[C@H]1[C@@H]([C@@H]([C@H](C(CO)O1)O)O[C@H]1[C@@H]([C@@H]([C@H](C(CO)O1)O[C@H]1[C@@H]([C@@H]([C@H](C(CO)O1)O)O[C@H]1[C@@H]([C@@H]([C@H](C(CO)O1)O)O)NC(=O)C)O[C@H]1[C@H]([C@@H]([C@H](C(C)O1)O)O)O)O)NC(=O)C)O)O)NC(=O)C)O)O)O
LMSP0505AQ04	-6.0751	-2.4219	-1.0715	[C@H]([C@@H](/C=C/CCCCCCCCCCCCC)O)(NC(=O)CCCCCCCCCCCCCCCCCCCCC)CO[C@H]1[C@@H]([C@@H]([C@H](C(CO)O1)O[C@H]1[C@@H]([C@@H]([C@H](C(CO)O1)O)O[C@H]1[C@@H]([C@@H]([C@H](C(CO)O1)O[C@H]1[C@@H]([C@@H]([C@H](C(CO)O1)O)O[C@H]1[C@@H]([C@@H]([C@H](C(CO)O1)O[C@H]1[C@@H]([C@@H]([C@H](C(CO)O1)O)O[C@H]1[C@@H]([C@@H]([C@H](C(CO)O1)O)O)NC(=O)C)O[C@H]1[C@H]([C@@H]([C@H](C(C)O1)O)O)O)O)NC(=O)C)O)O)NC(=O)C)O)O)O
LMSP0505AQ05	-6.0645	-2.5076	-1.0877	[C@H]([C@@H](/C=C/CCCCCCCCCCCCC)O)(NC(=O)CCCCCCCCCCCCCCCCCCCCCCC)CO[C@H]1[C@@H]([C@@H]([C@H](C(CO)O1)O[C@H]1[C@@H]([C@@H]([C@H](C(CO)O1)O)O[C@H]1[C@@H]([C@@H]([C@H](C(CO)O1)O[C@H]1[C@@H]([C@@H]([C@H](C(CO)O1)O)O[C@H]1[C@@H]([C@@H]([C@H](C(CO)O1)O[C@H]1[C@@H]([C@@H]([C@H](C(CO)O1)O)O[C@H]1[C@@H]([C@@H]([C@H](C(CO)O1)O)O)NC(=O)C)O[C@H]1[C@H]([C@@H]([C@H](C(C)O1)O)O)O)O)NC(=O)C)O)O)NC(=O)C)O)O)O
LMSP0505AQ06	-6.0001	-2.5728	-1.0853	[C@H]([C@@H](/C=C/CCCCCCCCCCCCC)O)(NC(=O)CCCCCCCCCCCCCCCCCCCCCCCCC)CO[C@H]1[C@@H]([C@@H]([C@H](C(CO)O1)O[C@H]1[C@@H]([C@@H]([C@H](C(CO)O1)O)O[C@H]1[C@@H]([C@@H]([C@H](C(CO)O1)O[C@H]1[C@@H]([C@@H]([C@H](C(CO)O1)O)O[C@H]1[C@@H]([C@@H]([C@H](C(CO)O1)O[C@H]1[C@@H]([C@@H]([C@H](C(CO)O1)O)O[C@H]1[C@@H]([C@@H]([C@H](C(CO)O1)O)O)NC(=O)C)O[C@H]1[C@H]([C@@H]([C@H](C(C)O1)O)O)O)O)NC(=O)C)O)O)NC(=O)C)O)O)O
LMSP0505AQ07	-5.9429	-2.5585	-1.0977	[C@H]([C@@H](/C=C/CCCCCCCCCCCCC)O)(NC(=O)CCCCCCCCCCCCC/C=C\CCCCCCCC)CO[C@H]1[C@@H]([C@@H]([C@H](C(CO)O1)O[C@H]1[C@@H]([C@@H]([C@H](C(CO)O1)O)O[C@H]1[C@@H]([C@@H]([C@H](C(CO)O1)O[C@H]1[C@@H]([C@@H]([C@H](C(CO)O1)O)O[C@H]1[C@@H]([C@@H]([C@H](C(CO)O1)O[C@H]1[C@@H]([C@@H]([C@H](C(CO)O1)O)O[C@H]1[C@@H]([C@@H]([C@H](C(CO)O1)O)O)NC(=O)C)O[C@H]1[C@H]([C@@H]([C@H](C(C)O1)O)O)O)O)NC(=O)C)O)O)NC(=O)C)O)O)O
LMSP0505AQ08	-5.8494	-2.6027	-1.0694	[C@H]([C@@H](/C=C/CCCCCCCCCCCCC)O)(NC(=O)CCCCCCCCCCCCCCC/C=C\CCCCCCCC)CO[C@H]1[C@@H]([C@@H]([C@H](C(CO)O1)O[C@H]1[C@@H]([C@@H]([C@H](C(CO)O1)O)O[C@H]1[C@@H]([C@@H]([C@H](C(CO)O1)O[C@H]1[C@@H]([C@@H]([C@H](C(CO)O1)O)O[C@H]1[C@@H]([C@@H]([C@H](C(CO)O1)O[C@H]1[C@@H]([C@@H]([C@H](C(CO)O1)O)O[C@H]1[C@@H]([C@@H]([C@H](C(CO)O1)O)O)NC(=O)C)O[C@H]1[C@H]([C@@H]([C@H](C(C)O1)O)O)O)O)NC(=O)C)O)O)NC(=O)C)O)O)O
LMSP0505AR01	-2.6626	-6.6302	1.4812	[C@H]([C@@H](/C=C/CCCCCCCCCCCCC)O)(NC(=O)CCCCCCCCCCCCCCC)CO[C@H]1[C@@H]([C@@H]([C@H](C(CO)O1)O[C@H]1[C@@H]([C@@H]([C@H](C(CO)O1)O)O[C@H]1[C@@H]([C@@H]([C@H](C(CO)O1)O[C@H]1[C@@H]([C@@H]([C@H](C(CO[C@H]2[C@@H]([C@@H]([C@H](C(CO)O2)O[C@H]2[C@@H]([C@@H]([C@H](C(CO)O2)O)O)O[C@H]2[C@H]([C@@H]([C@H](C(C)O2)O)O)O)O)NC(=O)C)O1)O)O[C@H]1[C@@H]([C@@H]([C@H](C(CO)O1)O[C@H]1[C@@H]([C@@H]([C@H](C(CO)O1)O)O)O[…
LMSP0505AR02	-2.7433	-6.7101	1.4775	[C@H]([C@@H](/C=C/CCCCCCCCCCCCC)O)(NC(=O)CCCCCCCCCCCCCCCCC)CO[C@H]1[C@@H]([C@@H]([C@H](C(CO)O1)O[C@H]1[C@@H]([C@@H]([C@H](C(CO)O1)O)O[C@H]1[C@@H]([C@@H]([C@H](C(CO)O1)O[C@H]1[C@@H]([C@@H]([C@H](C(CO[C@H]2[C@@H]([C@@H]([C@H](C(CO)O2)O[C@H]2[C@@H]([C@@H]([C@H](C(CO)O2)O)O)O[C@H]2[C@H]([C@@H]([C@H](C(C)O2)O)O)O)O)NC(=O)C)O1)O)O[C@H]1[C@@H]([C@@H]([C@H](C(CO)O1)O[C@H]1[C@@H]([C@@H]([C@H](C(CO)O1)O)O)…
LMSP0505AR03	-2.796	-6.7778	1.4695	[C@H]([C@@H](/C=C/CCCCCCCCCCCCC)O)(NC(=O)CCCCCCCCCCCCCCCCCCC)CO[C@H]1[C@@H]([C@@H]([C@H](C(CO)O1)O[C@H]1[C@@H]([C@@H]([C@H](C(CO)O1)O)O[C@H]1[C@@H]([C@@H]([C@H](C(CO)O1)O[C@H]1[C@@H]([C@@H]([C@H](C(CO[C@H]2[C@@H]([C@@H]([C@H](C(CO)O2)O[C@H]2[C@@H]([C@@H]([C@H](C(CO)O2)O)O)O[C@H]2[C@H]([C@@H]([C@H](C(C)O2)O)O)O)O)NC(=O)C)O1)O)O[C@H]1[C@@H]([C@@H]([C@H](C(CO)O1)O[C@H]1[C@@H]([C@@H]([C@H](C(CO)O1)O)…
LMSP0505AR04	-2.8153	-6.8393	1.4548	[C@H]([C@@H](/C=C/CCCCCCCCCCCCC)O)(NC(=O)CCCCCCCCCCCCCCCCCCCCC)CO[C@H]1[C@@H]([C@@H]([C@H](C(CO)O1)O[C@H]1[C@@H]([C@@H]([C@H](C(CO)O1)O)O[C@H]1[C@@H]([C@@H]([C@H](C(CO)O1)O[C@H]1[C@@H]([C@@H]([C@H](C(CO[C@H]2[C@@H]([C@@H]([C@H](C(CO)O2)O[C@H]2[C@@H]([C@@H]([C@H](C(CO)O2)O)O)O[C@H]2[C@H]([C@@H]([C@H](C(C)O2)O)O)O)O)NC(=O)C)O1)O)O[C@H]1[C@@H]([C@@H]([C@H](C(CO)O1)O[C@H]1[C@@H]([C@@H]([C@H](C(CO)O1)…
LMSP0505AR05	-2.8121	-6.8843	1.4333	[C@H]([C@@H](/C=C/CCCCCCCCCCCCC)O)(NC(=O)CCCCCCCCCCCCCCCCCCCCCCC)CO[C@H]1[C@@H]([C@@H]([C@H](C(CO)O1)O[C@H]1[C@@H]([C@@H]([C@H](C(CO)O1)O)O[C@H]1[C@@H]([C@@H]([C@H](C(CO)O1)O[C@H]1[C@@H]([C@@H]([C@H](C(CO[C@H]2[C@@H]([C@@H]([C@H](C(CO)O2)O[C@H]2[C@@H]([C@@H]([C@H](C(CO)O2)O)O)O[C@H]2[C@H]([C@@H]([C@H](C(C)O2)O)O)O)O)NC(=O)C)O1)O)O[C@H]1[C@@H]([C@@H]([C@H](C(CO)O1)O[C@H]1[C@@H]([C@@H]([C@H](C(CO)O…
LMSP0505AR06	-2.7696	-6.8982	1.4141	[C@H]([C@@H](/C=C/CCCCCCCCCCCCC)O)(NC(=O)CCCCCCCCCCCCCCCCCCCCCCCCC)CO[C@H]1[C@@H]([C@@H]([C@H](C(CO)O1)O[C@H]1[C@@H]([C@@H]([C@H](C(CO)O1)O)O[C@H]1[C@@H]([C@@H]([C@H](C(CO)O1)O[C@H]1[C@@H]([C@@H]([C@H](C(CO[C@H]2[C@@H]([C@@H]([C@H](C(CO)O2)O[C@H]2[C@@H]([C@@H]([C@H](C(CO)O2)O)O)O[C@H]2[C@H]([C@@H]([C@H](C(C)O2)O)O)O)O)NC(=O)C)O1)O)O[C@H]1[C@@H]([C@@H]([C@H](C(CO)O1)O[C@H]1[C@@H]([C@@H]([C@H](C(CO…
LMSP0505AR07	-2.7381	-6.8852	1.4041	[C@H]([C@@H](/C=C/CCCCCCCCCCCCC)O)(NC(=O)CCCCCCCCCCCCC/C=C\CCCCCCCC)CO[C@H]1[C@@H]([C@@H]([C@H](C(CO)O1)O[C@H]1[C@@H]([C@@H]([C@H](C(CO)O1)O)O[C@H]1[C@@H]([C@@H]([C@H](C(CO)O1)O[C@H]1[C@@H]([C@@H]([C@H](C(CO[C@H]2[C@@H]([C@@H]([C@H](C(CO)O2)O[C@H]2[C@@H]([C@@H]([C@H](C(CO)O2)O)O)O[C@H]2[C@H]([C@@H]([C@H](C(C)O2)O)O)O)O)NC(=O)C)O1)O)O[C@H]1[C@@H]([C@@H]([C@H](C(CO)O1)O[C@H]1[C@@H]([C@@H]([C@H](C(C…
LMSP0505AR08	-2.6617	-6.8792	1.4005	[C@H]([C@@H](/C=C/CCCCCCCCCCCCC)O)(NC(=O)CCCCCCCCCCCCCCC/C=C\CCCCCCCC)CO[C@H]1[C@@H]([C@@H]([C@H](C(CO)O1)O[C@H]1[C@@H]([C@@H]([C@H](C(CO)O1)O)O[C@H]1[C@@H]([C@@H]([C@H](C(CO)O1)O[C@H]1[C@@H]([C@@H]([C@H](C(CO[C@H]2[C@@H]([C@@H]([C@H](C(CO)O2)O[C@H]2[C@@H]([C@@H]([C@H](C(CO)O2)O)O)O[C@H]2[C@H]([C@@H]([C@H](C(C)O2)O)O)O)O)NC(=O)C)O1)O)O[C@H]1[C@@H]([C@@H]([C@H](C(CO)O1)O[C@H]1[C@@H]([C@@H]([C@H](C…
LMSP0505AS01	-6.2185	1.1955	-1.4215	[C@H]([C@@H](/C=C/CCCCCCCCCCCCC)O)(NC(=O)CCCCCCCCCCCCCCC)CO[C@H]1[C@@H]([C@@H]([C@H](C(CO)O1)O[C@H]1[C@@H]([C@@H]([C@H](C(CO)O1)O)O[C@H]1[C@@H]([C@@H]([C@H](C(CO)O1)O[C@H]1[C@@H]([C@@H]([C@H](C(CO)O1)O)O[C@H]1[C@@H]([C@@H]([C@H](C(CO)O1)O[C@H]1[C@@H]([C@@H]([C@H](C(CO)O1)O)O)O)O[C@H]1[C@H]([C@@H]([C@H](C(C)O1)O)O)O)NC(=O)C)O)O)NC(=O)C)O)O)O
LMSP0505AS02	-6.3762	1.1252	-1.4878	[C@H]([C@@H](/C=C/CCCCCCCCCCCCC)O)(NC(=O)CCCCCCCCCCCCCCCCC)CO[C@H]1[C@@H]([C@@H]([C@H](C(CO)O1)O[C@H]1[C@@H]([C@@H]([C@H](C(CO)O1)O)O[C@H]1[C@@H]([C@@H]([C@H](C(CO)O1)O[C@H]1[C@@H]([C@@H]([C@H](C(CO)O1)O)O[C@H]1[C@@H]([C@@H]([C@H](C(CO)O1)O[C@H]1[C@@H]([C@@H]([C@H](C(CO)O1)O)O)O)O[C@H]1[C@H]([C@@H]([C@H](C(C)O1)O)O)O)NC(=O)C)O)O)NC(=O)C)O)O)O
LMSP0505AS03	-6.4916	1.051	-1.5361	[C@H]([C@@H](/C=C/CCCCCCCCCCCCC)O)(NC(=O)CCCCCCCCCCCCCCCCCCC)CO[C@H]1[C@@H]([C@@H]([C@H](C(CO)O1)O[C@H]1[C@@H]([C@@H]([C@H](C(CO)O1)O)O[C@H]1[C@@H]([C@@H]([C@H](C(CO)O1)O[C@H]1[C@@H]([C@@H]([C@H](C(CO)O1)O)O[C@H]1[C@@H]([C@@H]([C@H](C(CO)O1)O[C@H]1[C@@H]([C@@H]([C@H](C(CO)O1)O)O)O)O[C@H]1[C@H]([C@@H]([C@H](C(C)O1)O)O)O)NC(=O)C)O)O)NC(=O)C)O)O)O
LMSP0505AS04	-6.5658	0.9649	-1.569	[C@H]([C@@H](/C=C/CCCCCCCCCCCCC)O)(NC(=O)CCCCCCCCCCCCCCCCCCCCC)CO[C@H]1[C@@H]([C@@H]([C@H](C(CO)O1)O[C@H]1[C@@H]([C@@H]([C@H](C(CO)O1)O)O[C@H]1[C@@H]([C@@H]([C@H](C(CO)O1)O[C@H]1[C@@H]([C@@H]([C@H](C(CO)O1)O)O[C@H]1[C@@H]([C@@H]([C@H](C(CO)O1)O[C@H]1[C@@H]([C@@H]([C@H](C(CO)O1)O)O)O)O[C@H]1[C@H]([C@@H]([C@H](C(C)O1)O)O)O)NC(=O)C)O)O)NC(=O)C)O)O)O
LMSP0505AS05	-6.5977	0.8728	-1.5847	[C@H]([C@@H](/C=C/CCCCCCCCCCCCC)O)(NC(=O)CCCCCCCCCCCCCCCCCCCCCCC)CO[C@H]1[C@@H]([C@@H]([C@H](C(CO)O1)O[C@H]1[C@@H]([C@@H]([C@H](C(CO)O1)O)O[C@H]1[C@@H]([C@@H]([C@H](C(CO)O1)O[C@H]1[C@@H]([C@@H]([C@H](C(CO)O1)O)O[C@H]1[C@@H]([C@@H]([C@H](C(CO)O1)O[C@H]1[C@@H]([C@@H]([C@H](C(CO)O1)O)O)O)O[C@H]1[C@H]([C@@H]([C@H](C(C)O1)O)O)O)NC(=O)C)O)O)NC(=O)C)O)O)O
LMSP0505AS06	-6.5602	0.7799	-1.5682	[C@H]([C@@H](/C=C/CCCCCCCCCCCCC)O)(NC(=O)CCCCCCCCCCCCCCCCCCCCCCCCC)CO[C@H]1[C@@H]([C@@H]([C@H](C(CO)O1)O[C@H]1[C@@H]([C@@H]([C@H](C(CO)O1)O)O[C@H]1[C@@H]([C@@H]([C@H](C(CO)O1)O[C@H]1[C@@H]([C@@H]([C@H](C(CO)O1)O)O[C@H]1[C@@H]([C@@H]([C@H](C(CO)O1)O[C@H]1[C@@H]([C@@H]([C@H](C(CO)O1)O)O)O)O[C@H]1[C@H]([C@@H]([C@H](C(C)O1)O)O)O)NC(=O)C)O)O)NC(=O)C)O)O)O
LMSP0505AS07	-6.4845	0.7959	-1.5808	[C@H]([C@@H](/C=C/CCCCCCCCCCCCC)O)(NC(=O)CCCCCCCCCCCCC/C=C\CCCCCCCC)CO[C@H]1[C@@H]([C@@H]([C@H](C(CO)O1)O[C@H]1[C@@H]([C@@H]([C@H](C(CO)O1)O)O[C@H]1[C@@H]([C@@H]([C@H](C(CO)O1)O[C@H]1[C@@H]([C@@H]([C@H](C(CO)O1)O)O[C@H]1[C@@H]([C@@H]([C@H](C(CO)O1)O[C@H]1[C@@H]([C@@H]([C@H](C(CO)O1)O)O)O)O[C@H]1[C@H]([C@@H]([C@H](C(C)O1)O)O)O)NC(=O)C)O)O)NC(=O)C)O)O)O
LMSP0505AS08	-6.4069	0.7078	-1.5355	[C@H]([C@@H](/C=C/CCCCCCCCCCCCC)O)(NC(=O)CCCCCCCCCCCCCCC/C=C\CCCCCCCC)CO[C@H]1[C@@H]([C@@H]([C@H](C(CO)O1)O[C@H]1[C@@H]([C@@H]([C@H](C(CO)O1)O)O[C@H]1[C@@H]([C@@H]([C@H](C(CO)O1)O[C@H]1[C@@H]([C@@H]([C@H](C(CO)O1)O)O[C@H]1[C@@H]([C@@H]([C@H](C(CO)O1)O[C@H]1[C@@H]([C@@H]([C@H](C(CO)O1)O)O)O)O[C@H]1[C@H]([C@@H]([C@H](C(C)O1)O)O)O)NC(=O)C)O)O)NC(=O)C)O)O)O
LMSP0505AT01	0.9232	-8.2244	2.0988	[C@H]([C@@H](/C=C/CCCCCCCCCCCCC)O)(NC(=O)CCCCCCCCCCCCCCC)CO[C@H]1[C@@H]([C@@H]([C@H](C(CO)O1)O[C@H]1[C@@H]([C@@H]([C@H](C(CO)O1)O)O[C@H]1[C@@H]([C@@H]([C@H](C(CO)O1)O[C@H]1[C@@H]([C@@H]([C@H](C(CO[C@H]2[C@@H]([C@@H]([C@H](C(CO)O2)O[C@H]2[C@@H]([C@@H]([C@H](C(CO)O2)O)O[C@H]2[C@@H]([C@@H]([C@H](C(CO)O2)O)O)O)O[C@H]2[C@H]([C@@H]([C@H](C(C)O2)O)O)O)O)NC(=O)C)O1)O)O[C@H]1[C@@H]([C@@H]([C@H](C(CO)O1)O[…
LMSP0505AT02	0.9003	-8.2922	2.1161	[C@H]([C@@H](/C=C/CCCCCCCCCCCCC)O)(NC(=O)CCCCCCCCCCCCCCCCC)CO[C@H]1[C@@H]([C@@H]([C@H](C(CO)O1)O[C@H]1[C@@H]([C@@H]([C@H](C(CO)O1)O)O[C@H]1[C@@H]([C@@H]([C@H](C(CO)O1)O[C@H]1[C@@H]([C@@H]([C@H](C(CO[C@H]2[C@@H]([C@@H]([C@H](C(CO)O2)O[C@H]2[C@@H]([C@@H]([C@H](C(CO)O2)O)O[C@H]2[C@@H]([C@@H]([C@H](C(CO)O2)O)O)O)O[C@H]2[C@H]([C@@H]([C@H](C(C)O2)O)O)O)O)NC(=O)C)O1)O)O[C@H]1[C@@H]([C@@H]([C@H](C(CO)O1)…
LMSP0505AT03	0.8934	-8.3496	2.1304	[C@H]([C@@H](/C=C/CCCCCCCCCCCCC)O)(NC(=O)CCCCCCCCCCCCCCCCCCC)CO[C@H]1[C@@H]([C@@H]([C@H](C(CO)O1)O[C@H]1[C@@H]([C@@H]([C@H](C(CO)O1)O)O[C@H]1[C@@H]([C@@H]([C@H](C(CO)O1)O[C@H]1[C@@H]([C@@H]([C@H](C(CO[C@H]2[C@@H]([C@@H]([C@H](C(CO)O2)O[C@H]2[C@@H]([C@@H]([C@H](C(CO)O2)O)O[C@H]2[C@@H]([C@@H]([C@H](C(CO)O2)O)O)O)O[C@H]2[C@H]([C@@H]([C@H](C(C)O2)O)O)O)O)NC(=O)C)O1)O)O[C@H]1[C@@H]([C@@H]([C@H](C(CO)O…
LMSP0505AT04	0.9091	-8.4033	2.1397	[C@H]([C@@H](/C=C/CCCCCCCCCCCCC)O)(NC(=O)CCCCCCCCCCCCCCCCCCCCC)CO[C@H]1[C@@H]([C@@H]([C@H](C(CO)O1)O[C@H]1[C@@H]([C@@H]([C@H](C(CO)O1)O)O[C@H]1[C@@H]([C@@H]([C@H](C(CO)O1)O[C@H]1[C@@H]([C@@H]([C@H](C(CO[C@H]2[C@@H]([C@@H]([C@H](C(CO)O2)O[C@H]2[C@@H]([C@@H]([C@H](C(CO)O2)O)O[C@H]2[C@@H]([C@@H]([C@H](C(CO)O2)O)O)O)O[C@H]2[C@H]([C@@H]([C@H](C(C)O2)O)O)O)O)NC(=O)C)O1)O)O[C@H]1[C@@H]([C@@H]([C@H](C(CO…
LMSP0505AT05	0.9342	-8.4477	2.1364	[C@H]([C@@H](/C=C/CCCCCCCCCCCCC)O)(NC(=O)CCCCCCCCCCCCCCCCCCCCCCC)CO[C@H]1[C@@H]([C@@H]([C@H](C(CO)O1)O[C@H]1[C@@H]([C@@H]([C@H](C(CO)O1)O)O[C@H]1[C@@H]([C@@H]([C@H](C(CO)O1)O[C@H]1[C@@H]([C@@H]([C@H](C(CO[C@H]2[C@@H]([C@@H]([C@H](C(CO)O2)O[C@H]2[C@@H]([C@@H]([C@H](C(CO)O2)O)O[C@H]2[C@@H]([C@@H]([C@H](C(CO)O2)O)O)O)O[C@H]2[C@H]([C@@H]([C@H](C(C)O2)O)O)O)O)NC(=O)C)O1)O)O[C@H]1[C@@H]([C@@H]([C@H](C(…
LMSP0505AT06	0.9753	-8.4653	2.1178	[C@H]([C@@H](/C=C/CCCCCCCCCCCCC)O)(NC(=O)CCCCCCCCCCCCCCCCCCCCCCCCC)CO[C@H]1[C@@H]([C@@H]([C@H](C(CO)O1)O[C@H]1[C@@H]([C@@H]([C@H](C(CO)O1)O)O[C@H]1[C@@H]([C@@H]([C@H](C(CO)O1)O[C@H]1[C@@H]([C@@H]([C@H](C(CO[C@H]2[C@@H]([C@@H]([C@H](C(CO)O2)O[C@H]2[C@@H]([C@@H]([C@H](C(CO)O2)O)O[C@H]2[C@@H]([C@@H]([C@H](C(CO)O2)O)O)O)O[C@H]2[C@H]([C@@H]([C@H](C(C)O2)O)O)O)O)NC(=O)C)O1)O)O[C@H]1[C@@H]([C@@H]([C@H](…
LMSP0505AT07	0.9955	-8.4556	2.1101	[C@H]([C@@H](/C=C/CCCCCCCCCCCCC)O)(NC(=O)CCCCCCCCCCCCC/C=C\CCCCCCCC)CO[C@H]1[C@@H]([C@@H]([C@H](C(CO)O1)O[C@H]1[C@@H]([C@@H]([C@H](C(CO)O1)O)O[C@H]1[C@@H]([C@@H]([C@H](C(CO)O1)O[C@H]1[C@@H]([C@@H]([C@H](C(CO[C@H]2[C@@H]([C@@H]([C@H](C(CO)O2)O[C@H]2[C@@H]([C@@H]([C@H](C(CO)O2)O)O[C@H]2[C@@H]([C@@H]([C@H](C(CO)O2)O)O)O)O[C@H]2[C@H]([C@@H]([C@H](C(C)O2)O)O)O)O)NC(=O)C)O1)O)O[C@H]1[C@@H]([C@@H]([C@H]…
LMSP0505AT08	1.0518	-8.4451	2.0973	[C@H]([C@@H](/C=C/CCCCCCCCCCCCC)O)(NC(=O)CCCCCCCCCCCCCCC/C=C\CCCCCCCC)CO[C@H]1[C@@H]([C@@H]([C@H](C(CO)O1)O[C@H]1[C@@H]([C@@H]([C@H](C(CO)O1)O)O[C@H]1[C@@H]([C@@H]([C@H](C(CO)O1)O[C@H]1[C@@H]([C@@H]([C@H](C(CO[C@H]2[C@@H]([C@@H]([C@H](C(CO)O2)O[C@H]2[C@@H]([C@@H]([C@H](C(CO)O2)O)O[C@H]2[C@@H]([C@@H]([C@H](C(CO)O2)O)O)O)O[C@H]2[C@H]([C@@H]([C@H](C(C)O2)O)O)O)O)NC(=O)C)O1)O)O[C@H]1[C@@H]([C@@H]([C@…
LMSP0505AU01	-5.4425	-1.6174	-0.9733	[C@H]([C@@H](/C=C/CCCCCCCCCCCCC)O)(NC(=O)CCCCCCCCCCCCCCC)CO[C@H]1[C@@H]([C@@H]([C@H](C(CO)O1)O[C@H]1[C@@H]([C@@H]([C@H](C(CO)O1)O)O[C@H]1[C@@H]([C@@H]([C@H](C(CO)O1)O[C@H]1[C@@H]([C@@H]([C@H](C(CO)O1)O)O[C@H]1[C@@H]([C@@H]([C@H](C(CO)O1)O[C@H]1[C@@H]([C@@H]([C@H](C(CO)O1)O)O)O)O[C@H]1[C@H]([C@@H]([C@H](C(C)O1)O)O)O)NC(=O)C)O)O[C@H]1[C@H]([C@@H]([C@H](C(C)O1)O)O)O)NC(=O)C)O)O)O
LMSP0505AU02	-5.5651	-1.7023	-1.0219	[C@H]([C@@H](/C=C/CCCCCCCCCCCCC)O)(NC(=O)CCCCCCCCCCCCCCCCC)CO[C@H]1[C@@H]([C@@H]([C@H](C(CO)O1)O[C@H]1[C@@H]([C@@H]([C@H](C(CO)O1)O)O[C@H]1[C@@H]([C@@H]([C@H](C(CO)O1)O[C@H]1[C@@H]([C@@H]([C@H](C(CO)O1)O)O[C@H]1[C@@H]([C@@H]([C@H](C(CO)O1)O[C@H]1[C@@H]([C@@H]([C@H](C(CO)O1)O)O)O)O[C@H]1[C@H]([C@@H]([C@H](C(C)O1)O)O)O)NC(=O)C)O)O[C@H]1[C@H]([C@@H]([C@H](C(C)O1)O)O)O)NC(=O)C)O)O)O
LMSP0505AU03	-5.6481	-1.7788	-1.0646	[C@H]([C@@H](/C=C/CCCCCCCCCCCCC)O)(NC(=O)CCCCCCCCCCCCCCCCCCC)CO[C@H]1[C@@H]([C@@H]([C@H](C(CO)O1)O[C@H]1[C@@H]([C@@H]([C@H](C(CO)O1)O)O[C@H]1[C@@H]([C@@H]([C@H](C(CO)O1)O[C@H]1[C@@H]([C@@H]([C@H](C(CO)O1)O)O[C@H]1[C@@H]([C@@H]([C@H](C(CO)O1)O[C@H]1[C@@H]([C@@H]([C@H](C(CO)O1)O)O)O)O[C@H]1[C@H]([C@@H]([C@H](C(C)O1)O)O)O)NC(=O)C)O)O[C@H]1[C@H]([C@@H]([C@H](C(C)O1)O)O)O)NC(=O)C)O)O)O
LMSP0505AU04	-5.689	-1.8527	-1.1014	[C@H]([C@@H](/C=C/CCCCCCCCCCCCC)O)(NC(=O)CCCCCCCCCCCCCCCCCCCCC)CO[C@H]1[C@@H]([C@@H]([C@H](C(CO)O1)O[C@H]1[C@@H]([C@@H]([C@H](C(CO)O1)O)O[C@H]1[C@@H]([C@@H]([C@H](C(CO)O1)O[C@H]1[C@@H]([C@@H]([C@H](C(CO)O1)O)O[C@H]1[C@@H]([C@@H]([C@H](C(CO)O1)O[C@H]1[C@@H]([C@@H]([C@H](C(CO)O1)O)O)O)O[C@H]1[C@H]([C@@H]([C@H](C(C)O1)O)O)O)NC(=O)C)O)O[C@H]1[C@H]([C@@H]([C@H](C(C)O1)O)O)O)NC(=O)C)O)O)O
LMSP0505AU05	-5.6926	-1.9181	-1.1278	[C@H]([C@@H](/C=C/CCCCCCCCCCCCC)O)(NC(=O)CCCCCCCCCCCCCCCCCCCCCCC)CO[C@H]1[C@@H]([C@@H]([C@H](C(CO)O1)O[C@H]1[C@@H]([C@@H]([C@H](C(CO)O1)O)O[C@H]1[C@@H]([C@@H]([C@H](C(CO)O1)O[C@H]1[C@@H]([C@@H]([C@H](C(CO)O1)O)O[C@H]1[C@@H]([C@@H]([C@H](C(CO)O1)O[C@H]1[C@@H]([C@@H]([C@H](C(CO)O1)O)O)O)O[C@H]1[C@H]([C@@H]([C@H](C(C)O1)O)O)O)NC(=O)C)O)O[C@H]1[C@H]([C@@H]([C@H](C(C)O1)O)O)O)NC(=O)C)O)O)O
LMSP0505AU06	-5.6323	-1.9675	-1.1303	[C@H]([C@@H](/C=C/CCCCCCCCCCCCC)O)(NC(=O)CCCCCCCCCCCCCCCCCCCCCCCCC)CO[C@H]1[C@@H]([C@@H]([C@H](C(CO)O1)O[C@H]1[C@@H]([C@@H]([C@H](C(CO)O1)O)O[C@H]1[C@@H]([C@@H]([C@H](C(CO)O1)O[C@H]1[C@@H]([C@@H]([C@H](C(CO)O1)O)O[C@H]1[C@@H]([C@@H]([C@H](C(CO)O1)O[C@H]1[C@@H]([C@@H]([C@H](C(CO)O1)O)O)O)O[C@H]1[C@H]([C@@H]([C@H](C(C)O1)O)O)O)NC(=O)C)O)O[C@H]1[C@H]([C@@H]([C@H](C(C)O1)O)O)O)NC(=O)C)O)O)O
LMSP0505AU07	-5.5765	-1.9547	-1.1403	[C@H]([C@@H](/C=C/CCCCCCCCCCCCC)O)(NC(=O)CCCCCCCCCCCCC/C=C\CCCCCCCC)CO[C@H]1[C@@H]([C@@H]([C@H](C(CO)O1)O[C@H]1[C@@H]([C@@H]([C@H](C(CO)O1)O)O[C@H]1[C@@H]([C@@H]([C@H](C(CO)O1)O[C@H]1[C@@H]([C@@H]([C@H](C(CO)O1)O)O[C@H]1[C@@H]([C@@H]([C@H](C(CO)O1)O[C@H]1[C@@H]([C@@H]([C@H](C(CO)O1)O)O)O)O[C@H]1[C@H]([C@@H]([C@H](C(C)O1)O)O)O)NC(=O)C)O)O[C@H]1[C@H]([C@@H]([C@H](C(C)O1)O)O)O)NC(=O)C)O)O)O
LMSP0505AU08	-5.4774	-1.989	-1.1155	[C@H]([C@@H](/C=C/CCCCCCCCCCCCC)O)(NC(=O)CCCCCCCCCCCCCCC/C=C\CCCCCCCC)CO[C@H]1[C@@H]([C@@H]([C@H](C(CO)O1)O[C@H]1[C@@H]([C@@H]([C@H](C(CO)O1)O)O[C@H]1[C@@H]([C@@H]([C@H](C(CO)O1)O[C@H]1[C@@H]([C@@H]([C@H](C(CO)O1)O)O[C@H]1[C@@H]([C@@H]([C@H](C(CO)O1)O[C@H]1[C@@H]([C@@H]([C@H](C(CO)O1)O)O)O)O[C@H]1[C@H]([C@@H]([C@H](C(C)O1)O)O)O)NC(=O)C)O)O[C@H]1[C@H]([C@@H]([C@H](C(C)O1)O)O)O)NC(=O)C)O)O)O
LMSP0505AV01	-5.7377	1.1964	-1.2943	[C@H]([C@@H](/C=C/CCCCCCCCCCCCC)O)(NC(=O)CCCCCCCCCCCCCCC)CO[C@H]1[C@@H]([C@@H]([C@H](C(CO)O1)O[C@H]1[C@@H]([C@@H]([C@H](C(CO)O1)O)O[C@H]1[C@@H]([C@@H]([C@H](C(CO)O1)O[C@H]1[C@@H]([C@@H]([C@H](C(CO)O1)O)O[C@H]1[C@@H]([C@@H]([C@H](C(CO)O1)O[C@H]1[C@@H]([C@@H]([C@H](C(CO)O1)O)O)O)O)NC(=O)C)O)O[C@H]1[C@H]([C@@H]([C@H](C(C)O1)O)O)O)NC(=O)C)O)O)O
LMSP0505AV02	-5.9054	1.1457	-1.3561	[C@H]([C@@H](/C=C/CCCCCCCCCCCCC)O)(NC(=O)CCCCCCCCCCCCCCCCC)CO[C@H]1[C@@H]([C@@H]([C@H](C(CO)O1)O[C@H]1[C@@H]([C@@H]([C@H](C(CO)O1)O)O[C@H]1[C@@H]([C@@H]([C@H](C(CO)O1)O[C@H]1[C@@H]([C@@H]([C@H](C(CO)O1)O)O[C@H]1[C@@H]([C@@H]([C@H](C(CO)O1)O[C@H]1[C@@H]([C@@H]([C@H](C(CO)O1)O)O)O)O)NC(=O)C)O)O[C@H]1[C@H]([C@@H]([C@H](C(C)O1)O)O)O)NC(=O)C)O)O)O
LMSP0505AV03	-6.0216	1.0906	-1.4039	[C@H]([C@@H](/C=C/CCCCCCCCCCCCC)O)(NC(=O)CCCCCCCCCCCCCCCCCCC)CO[C@H]1[C@@H]([C@@H]([C@H](C(CO)O1)O[C@H]1[C@@H]([C@@H]([C@H](C(CO)O1)O)O[C@H]1[C@@H]([C@@H]([C@H](C(CO)O1)O[C@H]1[C@@H]([C@@H]([C@H](C(CO)O1)O)O[C@H]1[C@@H]([C@@H]([C@H](C(CO)O1)O[C@H]1[C@@H]([C@@H]([C@H](C(CO)O1)O)O)O)O)NC(=O)C)O)O[C@H]1[C@H]([C@@H]([C@H](C(C)O1)O)O)O)NC(=O)C)O)O)O
LMSP0505AV04	-6.0898	1.0236	-1.4367	[C@H]([C@@H](/C=C/CCCCCCCCCCCCC)O)(NC(=O)CCCCCCCCCCCCCCCCCCCCC)CO[C@H]1[C@@H]([C@@H]([C@H](C(CO)O1)O[C@H]1[C@@H]([C@@H]([C@H](C(CO)O1)O)O[C@H]1[C@@H]([C@@H]([C@H](C(CO)O1)O[C@H]1[C@@H]([C@@H]([C@H](C(CO)O1)O)O[C@H]1[C@@H]([C@@H]([C@H](C(CO)O1)O[C@H]1[C@@H]([C@@H]([C@H](C(CO)O1)O)O)O)O)NC(=O)C)O)O[C@H]1[C@H]([C@@H]([C@H](C(C)O1)O)O)O)NC(=O)C)O)O)O
LMSP0505AV05	-6.1144	0.9534	-1.452	[C@H]([C@@H](/C=C/CCCCCCCCCCCCC)O)(NC(=O)CCCCCCCCCCCCCCCCCCCCCCC)CO[C@H]1[C@@H]([C@@H]([C@H](C(CO)O1)O[C@H]1[C@@H]([C@@H]([C@H](C(CO)O1)O)O[C@H]1[C@@H]([C@@H]([C@H](C(CO)O1)O[C@H]1[C@@H]([C@@H]([C@H](C(CO)O1)O)O[C@H]1[C@@H]([C@@H]([C@H](C(CO)O1)O[C@H]1[C@@H]([C@@H]([C@H](C(CO)O1)O)O)O)O)NC(=O)C)O)O[C@H]1[C@H]([C@@H]([C@H](C(C)O1)O)O)O)NC(=O)C)O)O)O
[truncated: 2,190 more rows]

## Sheet: Complete LMSD
PCA derived three dimensional coordinates of 30150 lipids of LIPIDMAPS structure database
[truncated: 30,151 more rows]
