# Supplementary material for: The LUX Score: A Metric for Lipidome Homology
Source: PLoS Comput Biol. 2015 Sep 22;11(9):e1004511. doi: 10.1371/journal.pcbi.1004511 (PMC4578897; doi:10.1371/journal.pcbi.1004511)
Supplement: S3 Dataset — Worksheet 1: Representative isomer for all lipids in yeast lipidome. Worksheet 2: Template-based SMILES for yeast lipids. Worksheet 3: PCA coordinates for all lipids in yeast lipidome. (XLSX) [file pcbi.1004511.s007.xlsx]

## Sheet: Isomers
List of all lipids in the yeast reference lipidome
Molecule Name (as per Ejsing et. al 2010)	Selected Isomer Name (LIPIDMPAS naming convention)	Number of theoretically possible isomers)
TAG_12_0/14_1/16_1	TG(12:0/14:1(9Z)/16:1(9Z))	6
TAG_12_0/12_0/18_1	TG(12:0/18:1(9Z)/12:0)	3
TAG_12_0/14_0/16_1	TG(12:0/14:0/16:1(9Z))	6
TAG_12_0/14_0/16_0	TG(12:0/14:0/16:0)	6
TAG_12_0/16_1/16_1	TG(12:0/16:1(9Z)/16:1(9Z))	3
TAG_12_0/16_0/16_1	TG(12:0/16:0/16:1(9Z))	6
TAG_12_0/16_0/16_0	TG(12:0/16:0/16:0)	3
TAG_14_1/16_1/16_1	TG(14:1(9Z)/16:1(9Z)/16:1(9Z))	3
TAG_14_0/16_1/16_1	TG(14:0/16:1(9Z)/16:1(9Z))	3
TAG_12_0/16_1/18_1	TG(16:1(9Z)/18:1(9Z)/12:0)	6
TAG_14_0/16_0/16_1	TG(14:0/16:0/16:1(9Z))	6
TAG_12_0/16_0/18_1	TG(12:0/18:1(9Z)/16:0)	6
TAG_14_0/16_0/16_0	TG(14:0/16:0/16:0)	3
TAG_16_1/16_1/16_1	TG(16:1(9Z)/16:1(9Z)/16:1(9Z))	1
TAG_14_1/16_1/18_1	TG(14:1(9Z)/16:1(9Z)/18:1(9Z))	6
TAG_16_0/16_1/16_1	TG(16:0/16:1(9Z)/16:1(9Z))	3
TAG_14_0/16_1/18_1	TG(14:0/16:1(9Z)/18:1(9Z))	6
TAG_16_0/16_0/16_1	TG(16:0/16:0/16:1(9Z))	3
TAG_14_0/16_0/18_1	TG(14:0/16:0/18:1(9Z))	6
TAG_12_0/14_1/22_0	TG(12:0/22:0/14:1(9Z))	6
TAG_16_1/16_1/18_1	TG(16:1(9Z)/16:1(9Z)/18:1(9Z))	3
TAG_16_1/16_1/18_0	TG(16:1(9Z)/16:1(9Z)/18:0)	3
TAG_16_0/16_1/18_1	TG(16:1(9Z)/18:1(9Z)/16:0)	6
TAG_16_0/16_1/18_0	TG(16:0/16:1(9Z)/18:0)	6
TAG_14_0/18_0/18_1	TG(14:0/18:0/18:1(9Z))	6
TAG_16_1/18_1/18_1	TG(16:1(9Z)/18:1(9Z)/18:1(9Z))	3
TAG_16_1/18_0/18_1	TG(16:1(9Z)/18:0/18:1(9Z))	6
TAG_16_0/18_1/18_1	TG(16:0/18:1(9Z)/18:1(9Z))	3
TAG_16_1/16_1/20_0	TG(16:1(9Z)/16:1(9Z)/20:0)	3
TAG_16_0/18_0/18_1	TG(16:0/18:0/18:1(9Z))	6
TAG_16_1/18_0/18_0	TG(16:1(9Z)/18:0/18:0)	3
TAG_14_0/18_1/20_0	TG(14:0/20:0/18:1(9Z))	6
TAG_18_1/18_1/18_1	TG(18:1(9Z)/18:1(9Z)/18:1(9Z))	1
TAG_18_0/18_1/18_1	TG(18:0/18:1(9Z)/18:1(9Z))	3
TAG_16_1/16_1/22_0	TG(16:1(9Z)/16:1(9Z)/22:0)	3
TAG_16_1/18_1/20_0	TG(16:1(9Z)/18:1(9Z)/20:0)	6
TAG_18_0/18_0/18_1	TG(18:0/18:0/18:1(9Z))	3
TAG_16_0/16_1/22_0	TG(16:0/22:0/16:1(9Z))	6
TAG_16_0/18_1/20_0	TG(16:0/18:1(9Z)/20:0)	6
TAG_18_0/18_0/18_0	TG(18:0/18:0/18:0)	1
TAG_16_1/16_1/24_0	TG(16:1(9Z)/24:0/16:1(9Z))	3
TAG_14_0/16_1/26_0	TG(14:0/26:0/16:1(9Z))	6
TAG_16_0/16_1/24_0	TG(16:0/24:0/16:1(9Z))	6
TAG_16_1/16_1/26_0	TG(16:1(9Z)/26:0/16:1(9Z))	3
TAG_16_1/18_1/24_0	TG(18:1(9Z)/24:0/16:1(9Z))	6
TAG_16_0/16_1/26_0	TG(16:0/26:0/16:1(9Z))	6
TAG_16_0/18_1/24_0	TG(18:1(9Z)/24:0/16:0)	6
TAG_16_1/18_1/26_0	TG(16:1(9Z)/26:0/18:1(9Z))	6
TAG_16_0/18_1/26_0	TG(16:0/26:0/18:1(9Z))	6
TAG_18_0/18_1/26_0	TG(18:0/26:0/18:1(9Z))	6
DAG_12_0/16_1	DG(12:0/16:1(9Z)/0:0)	2
DAG_12_0/16_0	DG(12:0/16:0/0:0)	2
DAG_14_0/16_1	DG(14:0/16:1(9Z)/0:0)	2
DAG_14_0/16_0	DG(14:0/16:0/0:0)	2
DAG_16_1/16_1	DG(16:1(9Z)/16:1(9Z)/0:0)	1
DAG_16_0/16_1	DG(16:0/16:1(9Z)/0:0)	2
DAG_16_1/18_1	DG(16:1(9Z)/18:1(9Z)/0:0)	2
DAG_16_0/18_1	DG(16:0/18:1(9Z)/0:0)	2
DAG_18_1/18_1	DG(18:1(9Z)/18:1(9Z)/0:0)	1
DAG_18_0/18_1	DG(18:0/18:1(9Z)/0:0)	2
LPA_16_1	PA(16:1(9Z)/0:0)	1
LPA_16_0	PA(16:0/0:0)	1
LPA_18_1	PA(18:1(9Z)/0:0)	1
PA_12_0/16_1	PA(12:0/16:1(9Z))	2
PA_12_0/16_0	PA(12:0/16:0)	2
PA_14_1/16_0	PA(14:1(9Z)/16:0)	2
PA_14_0/16_1	PA(14:0/16:1(9Z))	2
PA_16_1/16_1	PA(16:1(9Z)/16:1(9Z))	1
PA_16_0/16_1	PA(16:0/16:1(9Z))	2
PA_16_0/16_0	PA(16:0/16:0)	1
PA_16_1/18_1	PA(16:1(9Z)/18:1(9Z))	2
PA_16_0/18_1	PA(16:0/18:1(9Z))	2
PA_18_0/16_1	PA(18:0/16:1(9Z))	2
PA_18_1/18_1	PA(18:1(9Z)/18:1(9Z))	1
PA_18_0/18_1	PA(18:0/18:1(9Z))	2
PS_12_0/16_1	PS(12:0/16:1(9Z))	2
PS_12_0/16_0	PS(12:0/16:0)	2
PS_16_1/16_1	PS(16:1(9Z)/16:1(9Z))	1
PS_16_0/16_1	PS(16:0/16:1(9Z))	2
PS_16_0/16_0	PS(16:0/16:0)	1
PS_16_1/18_1	PS(16:1(9Z)/18:1(9Z))	2
PS_16_0/18_1	PS(16:0/18:1(9Z))	2
PS_18_1/18_1	PS(18:1(9Z)/18:1(9Z))	1
PS_18_0/18_1	PS(18:0/18:1(9Z))	2
LPE_14_0	PE(14:0/0:0)	1
LPE_16_1	PE(16:1(9Z)/0:0)	1
LPE_16_0	PE(16:0/0:0)	1
LPE_18_1	PE(18:1(9Z)/0:0)	1
PE_12_0/16_1	PE(12:0/16:1(9Z))	2
PE_12_0/16_0	PE(12:0/16:0)	2
PE_14_1/16_0	PE(14:1(9Z)/16:0)	2
PE_14_0/16_1	PE(14:0/16:1(9Z))	2
PE_16_1/16_1	PE(16:1(9Z)/16:1(9Z))	1
PE_16_0/16_1	PE(16:0/16:1(9Z))	2
PE_16_1/18_1	PE(16:1(9Z)/18:1(9Z))	2
PE_16_0/18_1	PE(16:0/18:1(9Z))	2
PE_18_1/18_1	PE(18:1(9Z)/18:1(9Z))	1
LPC_14_0	PC(14:0/0:0)	1
LPC_16_1	PC(16:1(9Z)/0:0)	1
LPC_16_0	PC(16:0/0:0)	1
LPC_18_1	PC(18:1(9Z)/0:0)	1
PC_10_0/16_1	PC(10:0/16:1(9Z))	2
PC_10_0/16_0	PC(10:0/16:0)	2
PC_12_0/16_1	PC(12:0/16:1(9Z))	2
PC_12_0/16_0	PC(12:0/16:0)	2
PC_14_1/16_1	PC(14:1(9Z)/16:1(9Z))	2
PC_14_0/16_1	PC(14:0/16:1(9Z))	2
PC_14_0/16_0	PC(14:0/16:0)	2
PC_16_1/16_1	PC(16:1(9Z)/16:1(9Z))	1
PC_16_0/16_1	PC(16:0/16:1(9Z))	2
PC_16_0/16_0	PC(16:0/16:0)	1
PC_16_1/18_1	PC(16:1(9Z)/18:1(9Z))	2
PC_16_0/18_1	PC(16:0/18:1(9Z))	2
PC_18_1/18_1	PC(18:1(9Z)/18:1(9Z))	1
PC_18_0/18_1	PC(18:0/18:1(9Z))	2
PC_18_0/18_0	PC(18:0/18:0)	1
LPI_12_0	PI(12:0/0:0)	1
LPI_14_1	PI(14:1(9Z)/0:0)	1
LPI_16_1	PI(16:1(9Z)/0:0)	1
LPI_16_0	PI(16:0/0:0)	1
LPI_18_1	PI(18:1(9Z)/0:0)	1
LPI_18_0	PI(18:0/0:0)	1
PI_10_0/16_1	PI(10:0/16:1(9Z))	2
PI_10_0/16_0	PI(10:0/16:0)	2
PI_12_0/14_0	PI(12:0/14:0)	2
PI_12_0/16_1	PI(12:0/16:1(9Z))	2
PI_14_0/14_1	PI(14:0/14:1(9Z))	2
PI_14_0/14_0	PI(14:0/14:0)	1
PI_12_0/16_0	PI(12:0/16:0)	2
PI_10_0/18_0	PI(10:0/18:0)	2
PI_14_1/16_1	PI(14:1(9Z)/16:1(9Z))	2
PI_14_1/16_0	PI(14:1(9Z)/16:0)	2
PI_14_0/16_1	PI(14:0/16:1(9Z))	2
PI_12_0/18_0	PI(12:0/18:0)	2
PI_14_0/16_0	PI(14:0/16:0)	2
PI_16_1/16_1	PI(16:1(9Z)/16:1(9Z))	1
PI_16_0/16_1	PI(16:0/16:1(9Z))	2
PI_14_0/18_1	PI(14:0/18:1(9Z))	2
PI_14_1/18_0	PI(14:1(9Z)/18:0)	2
PI_16_0/16_0	PI(16:0/16:0)	1
PI_16_1/18_1	PI(16:1(9Z)/18:1(9Z))	2
PI_16_0/18_1	PI(16:0/18:1(9Z))	2
PI_18_0/16_1	PI(18:0/16:1(9Z))	2
PI_18_1/18_1	PI(18:1(9Z)/18:1(9Z))	1
PI_18_0/18_1	PI(18:0/18:1(9Z))	2
PG_16_1/16_1	PG(16:1(9Z)/16:1(9Z))	1
PG_16_0/16_1	PG(16:0/16:1(9Z))	2
PG_16_1/18_1	PG(16:1(9Z)/18:1(9Z))	2
CL_16_1/16_1/16_1/16_1	CL(1'-[16:1(9Z)/16:1(9Z)],3'-[16:1(9Z)/16:1(9Z)])	1
CL_16_1/16_1/16_1/18_1	CL(1'-[16:1(9Z)/16:1(9Z)],3'-[16:1(9Z)/18:1(9Z)])	4
CL_16_0/16_0/16_1/18_1	CL(1'-[16:1(9Z)/18:1(9Z)],3'-[16:0/16:0])	12
CL_16_1/16_1/18_1/18_1	CL(1'-[18:1(9Z)/16:1(9Z)],3'-[18:1(9Z)/16:1(9Z)])	6
CL_16_0/16_1/18_0/18_1	CL(1'-[18:0/16:0],3'-[16:1(9Z)/18:1(9Z)])	24
CL_16_1/18_1/18_1/18_1	CL(1'-[16:1(9Z)/18:1(9Z)],3'-[18:1(9Z)/18:1(9Z)])	4
CL_16_0/18_0/18_1/18_1	CL(1'-[16:0/18:0],3'-[18:1(9Z)/18:1(9Z)])	12
CL_18_1/18_1/18_1/18_1	CL(1'-[18:1(9Z)/18:1(9Z)],3'-[18:1(9Z)/18:1(9Z)])	1
CL_18_0/18_1/18_1/18_1	CL(1'-[18:0/18:1(9Z)],3'-[18:1(9Z)/18:1(9Z)])	4
LCB_18_0_3	Cert(18:0/0:0)	1
Cer_18_0_3/26_0_1	Cert(18:0/26:0(2OH))	1
IPC_18_0_3/24_0_1	PICert(18:0/24:0(2OH))	1
IPC_18_0_3/26_0_0	PICert(18:0/26:0)	1
IPC_18_0_3/26_0_1	PICert(18:0/26:0(2OH))	1
IPC_18_0_3/26_0_2	PICert(18:0/26:0(2OH,4OH))	1
IPC_20_0_3/26_0_1	PICert(20:0/26:0(2OH))	1
MIPC_18_0_3/24_0_1	MIPCert(18:0/24:0(2OH))	1
MIPC_18_0_3/26_0_0	MIPCert(18:0/26:0)	1
MIPC_18_0_3/26_0_1	MIPCert(18:0/26:0(2OH))	1
M(IP)2C_18_0_3/24_0_0	MIP2Cert(18:0/24:0)	1
M(IP)2C_18_0_3/24_0_1	MIP2Cert(18:0/24:0(2OH))	1
M(IP)2C_18_0_3/26_0_0	MIP2Cert(18:0/26:0)	1
M(IP)2C_18_0_3/26_0_1	MIP2Cert(18:0/26:0(2OH))	1
M(IP)2C_18_0_3/26_0_2	MIP2Cert(18:0/26:0(2OH,4OH))	1
M(IP)2C_20_0_3/26_0_0	MIP2Cert(20:0/26:0)	1
M(IP)2C_20_0_3/26_0_1	MIP2Cert(20:0/26:0(2OH))	1
Ergosterol	UserDefinedSMILES	0
Ergostadienol	UserDefinedSMILES	0
DAG_16_0/16_0	DG(16:0/16:0/0:0)	1
LPS_18_1	PS(18:1(9Z)/0:0)	1
PS_14_0/16_1	PS(14:0/16:1(9Z))	2
LPC_18_0	PC(18:0/0:0)	1
PG_16_0/18_1	PG(16:0/18:1(9Z))	2
Cer_18_0_3/24_0_1	Cert(18:0/24:0(2OH))	1
Cer_18_0_3/26_0_0	Cert(18:0/26:0)	1
Cer_20_0_3/26_0_1	Cert(20:0/26:0(2OH))	1
IPC_20_0_3/26_0_0	PICert(20:0/26:0)	1
IPC_20_0_3/26_0_2	PICert(20:0/26:0(2OH,4OH))	1
MIPC_18_0_3/26_0_2	MIPCert(18:0/26:0(2OH,4OH))	1
MIPC_20_0_3/26_0_0	MIPCert(20:0/26:0)	1
MIPC_20_0_3/26_0_1	MIPCert(20:0/26:0(2OH))	1
M(IP)2C_20_0_3/26_0_2	MIP2Cert(20:0/26:0(2OH,4OH))	1
TAG_16_0/16_0/16_0	TG(16:0/16:0/16:0)	1
TAG_14_0/18_1/22_0	TG(18:1(9Z)/14:0/22:0)	6
TAG_16_1/18_1/22_0	TG(16:1(9Z)/22:0/18:1(9Z))	6
LPS_16_0	PS(16:0/0:0)	1
PG_18_0/18_1	PG(18:0/18:1(9Z))	2
CL_16_0/16_0/16_1/16_1	CL(1'-[16:0/16:0],3'-[16:1(9Z)/16:1(9Z)])	6
IPC_18_0_3/24_0_0	PICert(18:0/24:0)	1
MIPC_18_0_3/24_0_0	MIPCert(18:0/24:0)	1
TAG_18_1/18_1/26_0	TG(18:1(9Z)/26:0/18:1(9Z))	3
LPA_14_0	PA(14:0/0:0)	1
PS_14_1/16_0	PS(14:1(9Z)/16:0)	2
PE_16_0/16_0	PE(16:0/16:0)	1
PE_18_0/18_1	PE(18:0/18:1(9Z))	2
LPI_14_0	PI(14:0/0:0)	1
IPC_18_0_2/20_0_0	PICer(18:0/20:0)	1
PC_16_0/18_0	PC(16:0/18:0)	2
PG_18_1/18_1	PG(18:1(9Z)/18:1(9Z))	1
CL_16_0/16_1/16_1/16_1	CL(1'-[16:0/16:1(9Z)],3'-[16:1(9Z)/16:1(9Z)])	4
LCB_20_0_3	Cert(20:0/0:0)	1
LCBP_18_0_3	UserDefinedSMILES	0
Cer_18_0_3/16_0_0	Cert(18:0/16:0)	1
Cer_18_0_3/18_0_1	Cert(18:0/18:0(2OH))	1
LIPC_18_0_3	PICert(18:0/0:0)	1
IPC_18_0_3/16_0_0	PICert(18:0/16:0)	1
IPC_18_0_3/16_0_1	PICert(18:0/16:0(2OH))	1
IPC_18_0_3/18_0_0	PICert(18:0/18:0)	1
IPC_18_0_3/18_0_1	PICert(18:0/18:0(2OH))	1
IPC_18_0_3/20_0_0	PICert(18:0/20:0)	1
IPC_18_0_3/20_0_1	PICert(18:0/20:0(2OH))	1
IPC_18_0_3/22_0_0	PICert(18:0/22:0)	1
LPE_18_0	PE(18:0/0:0)	1
IPC_18_0_3/22_0_1	PICert(18:0/22:0(2OH))	1
IPC_18_0_3/24_0_2	PICert(18:0/24:0(2OH,4OH))	1
MIPC_18_0_3/22_0_2	MIPCert(18:0/22:0(2OH,4OH))	1
M(IP)2C_18_0_3/16_0_1	MIP2Cert(18:0/16:0(2OH))	1
M(IP)2C_18_0_3/18_0_1	MIP2Cert(18:0/18:0(2OH))	1
TAG_12_0/16_1/22_0	TG(12:0/22:0/16:1(9Z))	6
TAG_14_1/16_1/22_0	TG(14:1(9Z)/22:0/16:1(9Z))	6
TAG_14_0/16_1/22_0	TG(14:0/22:0/16:1(9Z))	6
TAG_16_0/18_1/22_0	TG(16:0/22:0/18:1(9Z))	6
DAG_14_1/16_1	DG(14:1(9Z)/16:1(9Z)/0:0)	2
LPI_22_0	PI(22:0/0:0)	1
LCB_16_0_3	Cert(16:0/0:0)	1
Cer_18_0_3/20_0_1	Cert(18:0/20:0(2OH))	1
Cer_18_0_3/22_0_0	Cert(18:0/22:0)	1
Cer_18_0_3/22_0_1	Cert(18:0/22:0(2OH))	1
IPC_18_0_3/22_0_2	PICert(18:0/22:0(2OH,4OH))	1
MIPC_18_0_3/22_0_1	MIPCert(18:0/22:0(2OH))	1
M(IP)2C_18_0_3/20_0_0	MIP2Cert(18:0/20:0)	1
M(IP)2C_18_0_3/20_0_1	MIP2Cert(18:0/20:0(2OH))	1
M(IP)2C_18_0_2/22_0_0	MIP2Cer(18:0/22:0)	1
M(IP)2C_18_0_3/22_0_0	MIP2Cert(18:0/22:0)	1
M(IP)2C_18_0_3/22_0_1	MIP2Cert(18:0/22:0(2OH))	1
M(IP)2C_20_0_3/24_0_0	MIP2Cert(20:0/24:0)	1
M(IP)2C_20_0_3/24_0_1	MIP2Cert(20:0/24:0(2OH))	1
IPC_20_0_3/24_0_0	PICert(20:0/24:0)	1
IPC_20_0_3/24_0_1	PICert(20:0/24:0(2OH))	1
M(IP)2C_18_0_2/20_0_0	MIP2Cer(18:0/20:0)	1

## Sheet: Selected Isomer - SMILES
	LIPIDMAPS noncanonical SMILES
Cer_18_0_3/16_0_0	C(C(C(CCCCCCCCCCCCCC)O)O)(NC(=O)CCCCCCCCCCCCCCC)CO
Cer_18_0_3/18_0_1	C(C(C(CCCCCCCCCCCCCC)O)O)(NC(=O)C(CCCCCCCCCCCCCCCC)O)CO
Cer_18_0_3/20_0_1	C(C(C(CCCCCCCCCCCCCC)O)O)(NC(=O)C(CCCCCCCCCCCCCCCCCC)O)CO
Cer_18_0_3/22_0_0	C(C(C(CCCCCCCCCCCCCC)O)O)(NC(=O)CCCCCCCCCCCCCCCCCCCCC)CO
Cer_18_0_3/22_0_1	C(C(C(CCCCCCCCCCCCCC)O)O)(NC(=O)C(CCCCCCCCCCCCCCCCCCCC)O)CO
Cer_18_0_3/24_0_1	C(C(C(CCCCCCCCCCCCCC)O)O)(NC(=O)C(CCCCCCCCCCCCCCCCCCCCCC)O)CO
Cer_18_0_3/26_0_0	C(C(C(CCCCCCCCCCCCCC)O)O)(NC(=O)CCCCCCCCCCCCCCCCCCCCCCCCC)CO
Cer_18_0_3/26_0_1	C(C(C(CCCCCCCCCCCCCC)O)O)(NC(=O)C(CCCCCCCCCCCCCCCCCCCCCCCC)O)CO
Cer_20_0_3/26_0_1	C(C(C(CCCCCCCCCCCCCCCC)O)O)(NC(=O)C(CCCCCCCCCCCCCCCCCCCCCCCC)O)CO
CL_16_0/16_0/16_1/16_1	P(=O)(OCC(COP(=O)(O)OCC(COC(=O)CCCCCCCC=CCCCCCC)OC(=O)CCCCCCCC=CCCCCCC)O)(O)OCC(OC(=O)CCCCCCCCCCCCCCC)COC(=O)CCCCCCCCCCCCCCC
CL_16_0/16_0/16_1/18_1	P(=O)(OCC(COP(=O)(O)OCC(COC(=O)CCCCCCCCCCCCCCC)OC(=O)CCCCCCCCCCCCCCC)O)(O)OCC(OC(=O)CCCCCCCC=CCCCCCCCC)COC(=O)CCCCCCCC=CCCCCCC
CL_16_0/16_1/16_1/16_1	P(=O)(OCC(COP(=O)(O)OCC(COC(=O)CCCCCCCC=CCCCCCC)OC(=O)CCCCCCCC=CCCCCCC)O)(O)OCC(OC(=O)CCCCCCCC=CCCCCCC)COC(=O)CCCCCCCCCCCCCCC
CL_16_0/16_1/18_0/18_1	P(=O)(OCC(COP(=O)(O)OCC(COC(=O)CCCCCCCC=CCCCCCC)OC(=O)CCCCCCCC=CCCCCCCCC)O)(O)OCC(OC(=O)CCCCCCCCCCCCCCC)COC(=O)CCCCCCCCCCCCCCCCC
CL_16_0/18_0/18_1/18_1	P(=O)(OCC(COP(=O)(O)OCC(COC(=O)CCCCCCCC=CCCCCCCCC)OC(=O)CCCCCCCC=CCCCCCCCC)O)(O)OCC(OC(=O)CCCCCCCCCCCCCCCCC)COC(=O)CCCCCCCCCCCCCCC
CL_16_1/16_1/16_1/16_1	P(=O)(OCC(COP(=O)(O)OCC(COC(=O)CCCCCCCC=CCCCCCC)OC(=O)CCCCCCCC=CCCCCCC)O)(O)OCC(OC(=O)CCCCCCCC=CCCCCCC)COC(=O)CCCCCCCC=CCCCCCC
CL_16_1/16_1/16_1/18_1	P(=O)(OCC(COP(=O)(O)OCC(COC(=O)CCCCCCCC=CCCCCCC)OC(=O)CCCCCCCC=CCCCCCCCC)O)(O)OCC(OC(=O)CCCCCCCC=CCCCCCC)COC(=O)CCCCCCCC=CCCCCCC
CL_16_1/16_1/18_1/18_1	P(=O)(OCC(COP(=O)(O)OCC(COC(=O)CCCCCCCC=CCCCCCCCC)OC(=O)CCCCCCCC=CCCCCCC)O)(O)OCC(OC(=O)CCCCCCCC=CCCCCCC)COC(=O)CCCCCCCC=CCCCCCCCC
CL_16_1/18_1/18_1/18_1	P(=O)(OCC(COP(=O)(O)OCC(COC(=O)CCCCCCCC=CCCCCCCCC)OC(=O)CCCCCCCC=CCCCCCCCC)O)(O)OCC(OC(=O)CCCCCCCC=CCCCCCCCC)COC(=O)CCCCCCCC=CCCCCCC
CL_18_0/18_1/18_1/18_1	P(=O)(OCC(COP(=O)(O)OCC(COC(=O)CCCCCCCC=CCCCCCCCC)OC(=O)CCCCCCCC=CCCCCCCCC)O)(O)OCC(OC(=O)CCCCCCCC=CCCCCCCCC)COC(=O)CCCCCCCCCCCCCCCCC
CL_18_1/18_1/18_1/18_1	P(=O)(OCC(COP(=O)(O)OCC(COC(=O)CCCCCCCC=CCCCCCCCC)OC(=O)CCCCCCCC=CCCCCCCCC)O)(O)OCC(OC(=O)CCCCCCCC=CCCCCCCCC)COC(=O)CCCCCCCC=CCCCCCCCC
DAG_12_0/16_0	OCC(COC(=O)CCCCCCCCCCC)OC(=O)CCCCCCCCCCCCCCC
DAG_12_0/16_1	OCC(COC(=O)CCCCCCCCCCC)OC(=O)CCCCCCCC=CCCCCCC
DAG_14_0/16_0	OCC(COC(=O)CCCCCCCCCCCCC)OC(=O)CCCCCCCCCCCCCCC
DAG_14_0/16_1	OCC(COC(=O)CCCCCCCCCCCCC)OC(=O)CCCCCCCC=CCCCCCC
DAG_14_1/16_1	OCC(COC(=O)CCCCCCCC=CCCCC)OC(=O)CCCCCCCC=CCCCCCC
DAG_16_0/16_0	OCC(COC(=O)CCCCCCCCCCCCCCC)OC(=O)CCCCCCCCCCCCCCC
DAG_16_0/16_1	OCC(COC(=O)CCCCCCCCCCCCCCC)OC(=O)CCCCCCCC=CCCCCCC
DAG_16_0/18_1	OCC(COC(=O)CCCCCCCCCCCCCCC)OC(=O)CCCCCCCC=CCCCCCCCC
DAG_16_1/16_1	OCC(COC(=O)CCCCCCCC=CCCCCCC)OC(=O)CCCCCCCC=CCCCCCC
DAG_16_1/18_1	OCC(COC(=O)CCCCCCCC=CCCCCCC)OC(=O)CCCCCCCC=CCCCCCCCC
DAG_18_0/18_1	OCC(COC(=O)CCCCCCCCCCCCCCCCC)OC(=O)CCCCCCCC=CCCCCCCCC
DAG_18_1/18_1	OCC(COC(=O)CCCCCCCC=CCCCCCCCC)OC(=O)CCCCCCCC=CCCCCCCCC
Ergostadienol	C1CC(CC2=CC=C3C(C12C)CCC1(C3CCC1C(C)CCC(C(C)C)C)C)O
Ergosterol	C1CC(CC2=CC=C3C(C12C)CCC1(C3CCC1C(C)C=CC(C(C)C)C)C)O
IPC_18_0_2/20_0_0	C(C(CCCCCCCCCCCCCCC)O)(NC(=O)CCCCCCCCCCCCCCCCCCC)COP(=O)(OC1C(C(C(C(C1O)O)O)O)O)O
IPC_18_0_3/16_0_0	C(C(C(CCCCCCCCCCCCCC)O)O)(NC(=O)CCCCCCCCCCCCCCC)COP(=O)(OC1C(C(C(C(C1O)O)O)O)O)O
IPC_18_0_3/16_0_1	C(C(C(CCCCCCCCCCCCCC)O)O)(NC(=O)C(CCCCCCCCCCCCCC)O)COP(=O)(OC1C(C(C(C(C1O)O)O)O)O)O
IPC_18_0_3/18_0_0	C(C(C(CCCCCCCCCCCCCC)O)O)(NC(=O)CCCCCCCCCCCCCCCCC)COP(=O)(OC1C(C(C(C(C1O)O)O)O)O)O
IPC_18_0_3/18_0_1	C(C(C(CCCCCCCCCCCCCC)O)O)(NC(=O)C(CCCCCCCCCCCCCCCC)O)COP(=O)(OC1C(C(C(C(C1O)O)O)O)O)O
IPC_18_0_3/20_0_0	C(C(C(CCCCCCCCCCCCCC)O)O)(NC(=O)CCCCCCCCCCCCCCCCCCC)COP(=O)(OC1C(C(C(C(C1O)O)O)O)O)O
IPC_18_0_3/20_0_1	C(C(C(CCCCCCCCCCCCCC)O)O)(NC(=O)C(CCCCCCCCCCCCCCCCCC)O)COP(=O)(OC1C(C(C(C(C1O)O)O)O)O)O
IPC_18_0_3/22_0_0	C(C(C(CCCCCCCCCCCCCC)O)O)(NC(=O)CCCCCCCCCCCCCCCCCCCCC)COP(=O)(OC1C(C(C(C(C1O)O)O)O)O)O
IPC_18_0_3/22_0_1	C(C(C(CCCCCCCCCCCCCC)O)O)(NC(=O)C(CCCCCCCCCCCCCCCCCCCC)O)COP(=O)(OC1C(C(C(C(C1O)O)O)O)O)O
IPC_18_0_3/22_0_2	C(C(C(CCCCCCCCCCCCCC)O)O)(NC(=O)C(CC(CCCCCCCCCCCCCCCCCC)O)O)COP(=O)(OC1C(C(C(C(C1O)O)O)O)O)O
IPC_18_0_3/24_0_0	C(C(C(CCCCCCCCCCCCCC)O)O)(NC(=O)CCCCCCCCCCCCCCCCCCCCCCC)COP(=O)(OC1C(C(C(C(C1O)O)O)O)O)O
IPC_18_0_3/24_0_1	C(C(C(CCCCCCCCCCCCCC)O)O)(NC(=O)C(CCCCCCCCCCCCCCCCCCCCCC)O)COP(=O)(OC1C(C(C(C(C1O)O)O)O)O)O
IPC_18_0_3/24_0_2	C(C(C(CCCCCCCCCCCCCC)O)O)(NC(=O)C(CC(CCCCCCCCCCCCCCCCCCCC)O)O)COP(=O)(OC1C(C(C(C(C1O)O)O)O)O)O
IPC_18_0_3/26_0_0	C(C(C(CCCCCCCCCCCCCC)O)O)(NC(=O)CCCCCCCCCCCCCCCCCCCCCCCCC)COP(=O)(OC1C(C(C(C(C1O)O)O)O)O)O
IPC_18_0_3/26_0_1	C(C(C(CCCCCCCCCCCCCC)O)O)(NC(=O)C(CCCCCCCCCCCCCCCCCCCCCCCC)O)COP(=O)(OC1C(C(C(C(C1O)O)O)O)O)O
IPC_18_0_3/26_0_2	C(C(C(CCCCCCCCCCCCCC)O)O)(NC(=O)C(CC(CCCCCCCCCCCCCCCCCCCCCC)O)O)COP(=O)(OC1C(C(C(C(C1O)O)O)O)O)O
IPC_20_0_3/24_0_0	C(C(C(CCCCCCCCCCCCCCCC)O)O)(NC(=O)CCCCCCCCCCCCCCCCCCCCCCC)COP(=O)(OC1C(C(C(C(C1O)O)O)O)O)O
IPC_20_0_3/24_0_1	C(C(C(CCCCCCCCCCCCCCCC)O)O)(NC(=O)C(CCCCCCCCCCCCCCCCCCCCCC)O)COP(=O)(OC1C(C(C(C(C1O)O)O)O)O)O
IPC_20_0_3/26_0_0	C(C(C(CCCCCCCCCCCCCCCC)O)O)(NC(=O)CCCCCCCCCCCCCCCCCCCCCCCCC)COP(=O)(OC1C(C(C(C(C1O)O)O)O)O)O
IPC_20_0_3/26_0_1	C(C(C(CCCCCCCCCCCCCCCC)O)O)(NC(=O)C(CCCCCCCCCCCCCCCCCCCCCCCC)O)COP(=O)(OC1C(C(C(C(C1O)O)O)O)O)O
IPC_20_0_3/26_0_2	C(C(C(CCCCCCCCCCCCCCCC)O)O)(NC(=O)C(CC(CCCCCCCCCCCCCCCCCCCCCC)O)O)COP(=O)(OC1C(C(C(C(C1O)O)O)O)O)O
LCB_16_0_3	C(C(C(CCCCCCCCCCCC)O)O)(N)CO
LCB_18_0_3	C(C(C(CCCCCCCCCCCCCC)O)O)(N)CO
LCB_20_0_3	C(C(C(CCCCCCCCCCCCCCCC)O)O)(N)CO
LCBP_18_0_3	C(C(C(CCCCCCCCCCCCCC)O)O)(N)COP(=O)(O)O
LIPC_18_0_3	C(C(C(CCCCCCCCCCCCCC)O)O)(N)COP(=O)(OC1C(C(C(C(C1O)O)O)O)O)O
LPA_14_0	C(COC(=O)CCCCCCCCCCCCC)(O)COP(=O)(O)O
LPA_16_0	C(COC(=O)CCCCCCCCCCCCCCC)(O)COP(=O)(O)O
LPA_16_1	C(COC(=O)CCCCCCCC=CCCCCCC)(O)COP(=O)(O)O
LPA_18_1	C(COC(=O)CCCCCCCC=CCCCCCCCC)(O)COP(=O)(O)O
LPC_14_0	C(COC(=O)CCCCCCCCCCCCC)(O)COP(=O)(OCCN(C)(C)C)O
LPC_16_0	C(COC(=O)CCCCCCCCCCCCCCC)(O)COP(=O)(OCCN(C)(C)C)O
LPC_16_1	C(COC(=O)CCCCCCCC=CCCCCCC)(O)COP(=O)(OCCN(C)(C)C)O
LPC_18_0	C(COC(=O)CCCCCCCCCCCCCCCCC)(O)COP(=O)(OCCN(C)(C)C)O
LPC_18_1	C(COC(=O)CCCCCCCC=CCCCCCCCC)(O)COP(=O)(OCCN(C)(C)C)O
LPE_14_0	C(COC(=O)CCCCCCCCCCCCC)(O)COP(=O)(OCCN)O
LPE_16_0	C(COC(=O)CCCCCCCCCCCCCCC)(O)COP(=O)(OCCN)O
LPE_16_1	C(COC(=O)CCCCCCCC=CCCCCCC)(O)COP(=O)(OCCN)O
LPE_18_0	C(COC(=O)CCCCCCCCCCCCCCCCC)(O)COP(=O)(OCCN)O
LPE_18_1	C(COC(=O)CCCCCCCC=CCCCCCCCC)(O)COP(=O)(OCCN)O
LPI_12_0	C(COC(=O)CCCCCCCCCCC)(O)COP(=O)(OC1C(C(C(C(C1O)O)O)O)O)O
LPI_14_0	C(COC(=O)CCCCCCCCCCCCC)(O)COP(=O)(OC1C(C(C(C(C1O)O)O)O)O)O
LPI_14_1	C(COC(=O)CCCCCCCC=CCCCC)(O)COP(=O)(OC1C(C(C(C(C1O)O)O)O)O)O
LPI_16_0	C(COC(=O)CCCCCCCCCCCCCCC)(O)COP(=O)(OC1C(C(C(C(C1O)O)O)O)O)O
LPI_16_1	C(COC(=O)CCCCCCCC=CCCCCCC)(O)COP(=O)(OC1C(C(C(C(C1O)O)O)O)O)O
LPI_18_0	C(COC(=O)CCCCCCCCCCCCCCCCC)(O)COP(=O)(OC1C(C(C(C(C1O)O)O)O)O)O
LPI_18_1	C(COC(=O)CCCCCCCC=CCCCCCCCC)(O)COP(=O)(OC1C(C(C(C(C1O)O)O)O)O)O
LPI_22_0	C(COC(=O)CCCCCCCCCCCCCCCCCCCCC)(O)COP(=O)(OC1C(C(C(C(C1O)O)O)O)O)O
LPS_16_0	C(=O)(C(COP(=O)(OCC(COC(=O)CCCCCCCCCCCCCCC)O)O)N)O
LPS_18_1	C(=O)(C(COP(=O)(OCC(COC(=O)CCCCCCCC=CCCCCCCCC)O)O)N)O
M(IP)2C_18_0_2/20_0_0	C(C(CCCCCCCCCCCCCCC)O)(NC(=O)CCCCCCCCCCCCCCCCCCC)COP(=O)(OC1C(C(C(C(C1OC1OC(C(C(C1O)O)O)COP(=O)(OC1C(C(C(C(C1O)O)O)O)O)O)O)O)O)O)O
M(IP)2C_18_0_2/22_0_0	C(C(CCCCCCCCCCCCCCC)O)(NC(=O)CCCCCCCCCCCCCCCCCCCCC)COP(=O)(OC1C(C(C(C(C1OC1OC(C(C(C1O)O)O)COP(=O)(OC1C(C(C(C(C1O)O)O)O)O)O)O)O)O)O)O
M(IP)2C_18_0_3/16_0_1	C(C(C(O)CCCCCCCCCCCCCC)O)(NC(=O)C(CCCCCCCCCCCCCC)O)COP(=O)(OC1C(C(C(C(C1OC1OC(C(C(C1O)O)O)COP(=O)(OC1C(C(C(C(C1O)O)O)O)O)O)O)O)O)O)O
M(IP)2C_18_0_3/18_0_1	C(C(C(O)CCCCCCCCCCCCCC)O)(NC(=O)C(CCCCCCCCCCCCCCCC)O)COP(=O)(OC1C(C(C(C(C1OC1OC(C(C(C1O)O)O)COP(=O)(OC1C(C(C(C(C1O)O)O)O)O)O)O)O)O)O)O
M(IP)2C_18_0_3/20_0_0	C(C(C(O)CCCCCCCCCCCCCC)O)(NC(=O)CCCCCCCCCCCCCCCCCCC)COP(=O)(OC1C(C(C(C(C1OC1OC(C(C(C1O)O)O)COP(=O)(OC1C(C(C(C(C1O)O)O)O)O)O)O)O)O)O)O
M(IP)2C_18_0_3/20_0_1	C(C(C(O)CCCCCCCCCCCCCC)O)(NC(=O)C(CCCCCCCCCCCCCCCCCC)O)COP(=O)(OC1C(C(C(C(C1OC1OC(C(C(C1O)O)O)COP(=O)(OC1C(C(C(C(C1O)O)O)O)O)O)O)O)O)O)O
M(IP)2C_18_0_3/22_0_0	C(C(C(O)CCCCCCCCCCCCCC)O)(NC(=O)CCCCCCCCCCCCCCCCCCCCC)COP(=O)(OC1C(C(C(C(C1OC1OC(C(C(C1O)O)O)COP(=O)(OC1C(C(C(C(C1O)O)O)O)O)O)O)O)O)O)O
M(IP)2C_18_0_3/22_0_1	C(C(C(O)CCCCCCCCCCCCCC)O)(NC(=O)C(CCCCCCCCCCCCCCCCCCCC)O)COP(=O)(OC1C(C(C(C(C1OC1OC(C(C(C1O)O)O)COP(=O)(OC1C(C(C(C(C1O)O)O)O)O)O)O)O)O)O)O
M(IP)2C_18_0_3/24_0_0	C(C(C(O)CCCCCCCCCCCCCC)O)(NC(=O)CCCCCCCCCCCCCCCCCCCCCCC)COP(=O)(OC1C(C(C(C(C1OC1OC(C(C(C1O)O)O)COP(=O)(OC1C(C(C(C(C1O)O)O)O)O)O)O)O)O)O)O
M(IP)2C_18_0_3/24_0_1	C(C(C(O)CCCCCCCCCCCCCC)O)(NC(=O)C(CCCCCCCCCCCCCCCCCCCCCC)O)COP(=O)(OC1C(C(C(C(C1OC1OC(C(C(C1O)O)O)COP(=O)(OC1C(C(C(C(C1O)O)O)O)O)O)O)O)O)O)O
M(IP)2C_18_0_3/26_0_0	C(C(C(O)CCCCCCCCCCCCCC)O)(NC(=O)CCCCCCCCCCCCCCCCCCCCCCCCC)COP(=O)(OC1C(C(C(C(C1OC1OC(C(C(C1O)O)O)COP(=O)(OC1C(C(C(C(C1O)O)O)O)O)O)O)O)O)O)O
M(IP)2C_18_0_3/26_0_1	C(C(C(O)CCCCCCCCCCCCCC)O)(NC(=O)C(CCCCCCCCCCCCCCCCCCCCCCCC)O)COP(=O)(OC1C(C(C(C(C1OC1OC(C(C(C1O)O)O)COP(=O)(OC1C(C(C(C(C1O)O)O)O)O)O)O)O)O)O)O
M(IP)2C_18_0_3/26_0_2	C(C(C(O)CCCCCCCCCCCCCC)O)(NC(=O)C(CC(CCCCCCCCCCCCCCCCCCCCCC)O)O)COP(=O)(OC1C(C(C(C(C1OC1OC(C(C(C1O)O)O)COP(=O)(OC1C(C(C(C(C1O)O)O)O)O)O)O)O)O)O)O
M(IP)2C_20_0_3/24_0_0	C(C(C(O)CCCCCCCCCCCCCCCC)O)(NC(=O)CCCCCCCCCCCCCCCCCCCCCCC)COP(=O)(OC1C(C(C(C(C1OC1OC(C(C(C1O)O)O)COP(=O)(OC1C(C(C(C(C1O)O)O)O)O)O)O)O)O)O)O
M(IP)2C_20_0_3/24_0_1	C(C(C(O)CCCCCCCCCCCCCCCC)O)(NC(=O)C(CCCCCCCCCCCCCCCCCCCCCC)O)COP(=O)(OC1C(C(C(C(C1OC1OC(C(C(C1O)O)O)COP(=O)(OC1C(C(C(C(C1O)O)O)O)O)O)O)O)O)O)O
M(IP)2C_20_0_3/26_0_0	C(C(C(O)CCCCCCCCCCCCCCCC)O)(NC(=O)CCCCCCCCCCCCCCCCCCCCCCCCC)COP(=O)(OC1C(C(C(C(C1OC1OC(C(C(C1O)O)O)COP(=O)(OC1C(C(C(C(C1O)O)O)O)O)O)O)O)O)O)O
M(IP)2C_20_0_3/26_0_1	C(C(C(O)CCCCCCCCCCCCCCCC)O)(NC(=O)C(CCCCCCCCCCCCCCCCCCCCCCCC)O)COP(=O)(OC1C(C(C(C(C1OC1OC(C(C(C1O)O)O)COP(=O)(OC1C(C(C(C(C1O)O)O)O)O)O)O)O)O)O)O
M(IP)2C_20_0_3/26_0_2	C(C(C(O)CCCCCCCCCCCCCCCC)O)(NC(=O)C(CC(CCCCCCCCCCCCCCCCCCCCCC)O)O)COP(=O)(OC1C(C(C(C(C1OC1OC(C(C(C1O)O)O)COP(=O)(OC1C(C(C(C(C1O)O)O)O)O)O)O)O)O)O)O
MIPC_18_0_3/22_0_1	C(C(C(O)CCCCCCCCCCCCCC)O)(NC(=O)C(CCCCCCCCCCCCCCCCCCCC)O)COP(=O)(OC1C(C(C(C(C1OC1OC(C(C(C1O)O)O)CO)O)O)O)O)O
MIPC_18_0_3/22_0_2	C(C(C(O)CCCCCCCCCCCCCC)O)(NC(=O)C(CC(CCCCCCCCCCCCCCCCCC)O)O)COP(=O)(OC1C(C(C(C(C1OC1OC(C(C(C1O)O)O)CO)O)O)O)O)O
MIPC_18_0_3/24_0_0	C(C(C(O)CCCCCCCCCCCCCC)O)(NC(=O)CCCCCCCCCCCCCCCCCCCCCCC)COP(=O)(OC1C(C(C(C(C1OC1OC(C(C(C1O)O)O)CO)O)O)O)O)O
MIPC_18_0_3/24_0_1	C(C(C(O)CCCCCCCCCCCCCC)O)(NC(=O)C(CCCCCCCCCCCCCCCCCCCCCC)O)COP(=O)(OC1C(C(C(C(C1OC1OC(C(C(C1O)O)O)CO)O)O)O)O)O
MIPC_18_0_3/26_0_0	C(C(C(O)CCCCCCCCCCCCCC)O)(NC(=O)CCCCCCCCCCCCCCCCCCCCCCCCC)COP(=O)(OC1C(C(C(C(C1OC1OC(C(C(C1O)O)O)CO)O)O)O)O)O
MIPC_18_0_3/26_0_1	C(C(C(O)CCCCCCCCCCCCCC)O)(NC(=O)C(CCCCCCCCCCCCCCCCCCCCCCCC)O)COP(=O)(OC1C(C(C(C(C1OC1OC(C(C(C1O)O)O)CO)O)O)O)O)O
MIPC_18_0_3/26_0_2	C(C(C(O)CCCCCCCCCCCCCC)O)(NC(=O)C(CC(CCCCCCCCCCCCCCCCCCCCCC)O)O)COP(=O)(OC1C(C(C(C(C1OC1OC(C(C(C1O)O)O)CO)O)O)O)O)O
MIPC_20_0_3/26_0_0	C(C(C(O)CCCCCCCCCCCCCCCC)O)(NC(=O)CCCCCCCCCCCCCCCCCCCCCCCCC)COP(=O)(OC1C(C(C(C(C1OC1OC(C(C(C1O)O)O)CO)O)O)O)O)O
MIPC_20_0_3/26_0_1	C(C(C(O)CCCCCCCCCCCCCCCC)O)(NC(=O)C(CCCCCCCCCCCCCCCCCCCCCCCC)O)COP(=O)(OC1C(C(C(C(C1OC1OC(C(C(C1O)O)O)CO)O)O)O)O)O
PA_12_0/16_0	C(COC(=O)CCCCCCCCCCC)(OC(=O)CCCCCCCCCCCCCCC)COP(=O)(O)O
PA_12_0/16_1	C(COC(=O)CCCCCCCCCCC)(OC(=O)CCCCCCCC=CCCCCCC)COP(=O)(O)O
PA_14_0/16_1	C(COC(=O)CCCCCCCCCCCCC)(OC(=O)CCCCCCCC=CCCCCCC)COP(=O)(O)O
PA_14_1/16_0	C(COC(=O)CCCCCCCC=CCCCC)(OC(=O)CCCCCCCCCCCCCCC)COP(=O)(O)O
PA_16_0/16_0	C(COC(=O)CCCCCCCCCCCCCCC)(OC(=O)CCCCCCCCCCCCCCC)COP(=O)(O)O
PA_16_0/16_1	C(COC(=O)CCCCCCCCCCCCCCC)(OC(=O)CCCCCCCC=CCCCCCC)COP(=O)(O)O
PA_16_0/18_1	C(COC(=O)CCCCCCCCCCCCCCC)(OC(=O)CCCCCCCC=CCCCCCCCC)COP(=O)(O)O
PA_16_1/16_1	C(COC(=O)CCCCCCCC=CCCCCCC)(OC(=O)CCCCCCCC=CCCCCCC)COP(=O)(O)O
PA_16_1/18_1	C(COC(=O)CCCCCCCC=CCCCCCC)(OC(=O)CCCCCCCC=CCCCCCCCC)COP(=O)(O)O
PA_18_0/16_1	C(COC(=O)CCCCCCCCCCCCCCCCC)(OC(=O)CCCCCCCC=CCCCCCC)COP(=O)(O)O
PA_18_0/18_1	C(COC(=O)CCCCCCCCCCCCCCCCC)(OC(=O)CCCCCCCC=CCCCCCCCC)COP(=O)(O)O
PA_18_1/18_1	C(COC(=O)CCCCCCCC=CCCCCCCCC)(OC(=O)CCCCCCCC=CCCCCCCCC)COP(=O)(O)O
PC_10_0/16_0	C(COC(=O)CCCCCCCCC)(OC(=O)CCCCCCCCCCCCCCC)COP(=O)(OCCN(C)(C)C)O
PC_10_0/16_1	C(COC(=O)CCCCCCCCC)(OC(=O)CCCCCCCC=CCCCCCC)COP(=O)(OCCN(C)(C)C)O
PC_12_0/16_0	C(COC(=O)CCCCCCCCCCC)(OC(=O)CCCCCCCCCCCCCCC)COP(=O)(OCCN(C)(C)C)O
PC_12_0/16_1	C(COC(=O)CCCCCCCCCCC)(OC(=O)CCCCCCCC=CCCCCCC)COP(=O)(OCCN(C)(C)C)O
PC_14_0/16_0	C(COC(=O)CCCCCCCCCCCCC)(OC(=O)CCCCCCCCCCCCCCC)COP(=O)(OCCN(C)(C)C)O
PC_14_0/16_1	C(COC(=O)CCCCCCCCCCCCC)(OC(=O)CCCCCCCC=CCCCCCC)COP(=O)(OCCN(C)(C)C)O
PC_14_1/16_1	C(COC(=O)CCCCCCCC=CCCCC)(OC(=O)CCCCCCCC=CCCCCCC)COP(=O)(OCCN(C)(C)C)O
PC_16_0/16_0	C(COC(=O)CCCCCCCCCCCCCCC)(OC(=O)CCCCCCCCCCCCCCC)COP(=O)(OCCN(C)(C)C)O
PC_16_0/16_1	C(COC(=O)CCCCCCCCCCCCCCC)(OC(=O)CCCCCCCC=CCCCCCC)COP(=O)(OCCN(C)(C)C)O
PC_16_0/18_0	C(COC(=O)CCCCCCCCCCCCCCC)(OC(=O)CCCCCCCCCCCCCCCCC)COP(=O)(OCCN(C)(C)C)O
PC_16_0/18_1	C(COC(=O)CCCCCCCCCCCCCCC)(OC(=O)CCCCCCCC=CCCCCCCCC)COP(=O)(OCCN(C)(C)C)O
PC_16_1/16_1	C(COC(=O)CCCCCCCC=CCCCCCC)(OC(=O)CCCCCCCC=CCCCCCC)COP(=O)(OCCN(C)(C)C)O
PC_16_1/18_1	C(COC(=O)CCCCCCCC=CCCCCCC)(OC(=O)CCCCCCCC=CCCCCCCCC)COP(=O)(OCCN(C)(C)C)O
PC_18_0/18_0	C(COC(=O)CCCCCCCCCCCCCCCCC)(OC(=O)CCCCCCCCCCCCCCCCC)COP(=O)(OCCN(C)(C)C)O
PC_18_0/18_1	C(COC(=O)CCCCCCCCCCCCCCCCC)(OC(=O)CCCCCCCC=CCCCCCCCC)COP(=O)(OCCN(C)(C)C)O
PC_18_1/18_1	C(COC(=O)CCCCCCCC=CCCCCCCCC)(OC(=O)CCCCCCCC=CCCCCCCCC)COP(=O)(OCCN(C)(C)C)O
PE_12_0/16_0	C(COC(=O)CCCCCCCCCCC)(OC(=O)CCCCCCCCCCCCCCC)COP(=O)(OCCN)O
PE_12_0/16_1	C(COC(=O)CCCCCCCCCCC)(OC(=O)CCCCCCCC=CCCCCCC)COP(=O)(OCCN)O
PE_14_0/16_1	C(COC(=O)CCCCCCCCCCCCC)(OC(=O)CCCCCCCC=CCCCCCC)COP(=O)(OCCN)O
PE_14_1/16_0	C(COC(=O)CCCCCCCC=CCCCC)(OC(=O)CCCCCCCCCCCCCCC)COP(=O)(OCCN)O
PE_16_0/16_0	C(COC(=O)CCCCCCCCCCCCCCC)(OC(=O)CCCCCCCCCCCCCCC)COP(=O)(OCCN)O
PE_16_0/16_1	C(COC(=O)CCCCCCCCCCCCCCC)(OC(=O)CCCCCCCC=CCCCCCC)COP(=O)(OCCN)O
PE_16_0/18_1	C(COC(=O)CCCCCCCCCCCCCCC)(OC(=O)CCCCCCCC=CCCCCCCCC)COP(=O)(OCCN)O
PE_16_1/16_1	C(COC(=O)CCCCCCCC=CCCCCCC)(OC(=O)CCCCCCCC=CCCCCCC)COP(=O)(OCCN)O
PE_16_1/18_1	C(COC(=O)CCCCCCCC=CCCCCCC)(OC(=O)CCCCCCCC=CCCCCCCCC)COP(=O)(OCCN)O
PE_18_0/18_1	C(COC(=O)CCCCCCCCCCCCCCCCC)(OC(=O)CCCCCCCC=CCCCCCCCC)COP(=O)(OCCN)O
PE_18_1/18_1	C(COC(=O)CCCCCCCC=CCCCCCCCC)(OC(=O)CCCCCCCC=CCCCCCCCC)COP(=O)(OCCN)O
PG_16_0/16_1	C(COC(=O)CCCCCCCCCCCCCCC)(OC(=O)CCCCCCCC=CCCCCCC)COP(=O)(OCC(CO)O)O
PG_16_0/18_1	C(COC(=O)CCCCCCCCCCCCCCC)(OC(=O)CCCCCCCC=CCCCCCCCC)COP(=O)(OCC(CO)O)O
PG_16_1/16_1	C(COC(=O)CCCCCCCC=CCCCCCC)(OC(=O)CCCCCCCC=CCCCCCC)COP(=O)(OCC(CO)O)O
PG_16_1/18_1	C(COC(=O)CCCCCCCC=CCCCCCC)(OC(=O)CCCCCCCC=CCCCCCCCC)COP(=O)(OCC(CO)O)O
PG_18_0/18_1	C(COC(=O)CCCCCCCCCCCCCCCCC)(OC(=O)CCCCCCCC=CCCCCCCCC)COP(=O)(OCC(CO)O)O
PG_18_1/18_1	C(COC(=O)CCCCCCCC=CCCCCCCCC)(OC(=O)CCCCCCCC=CCCCCCCCC)COP(=O)(OCC(CO)O)O
PI_10_0/16_0	C(COC(=O)CCCCCCCCC)(OC(=O)CCCCCCCCCCCCCCC)COP(=O)(OC1C(C(C(C(C1O)O)O)O)O)O
PI_10_0/16_1	C(COC(=O)CCCCCCCCC)(OC(=O)CCCCCCCC=CCCCCCC)COP(=O)(OC1C(C(C(C(C1O)O)O)O)O)O
PI_10_0/18_0	C(COC(=O)CCCCCCCCC)(OC(=O)CCCCCCCCCCCCCCCCC)COP(=O)(OC1C(C(C(C(C1O)O)O)O)O)O
PI_12_0/14_0	C(COC(=O)CCCCCCCCCCC)(OC(=O)CCCCCCCCCCCCC)COP(=O)(OC1C(C(C(C(C1O)O)O)O)O)O
PI_12_0/16_0	C(COC(=O)CCCCCCCCCCC)(OC(=O)CCCCCCCCCCCCCCC)COP(=O)(OC1C(C(C(C(C1O)O)O)O)O)O
PI_12_0/16_1	C(COC(=O)CCCCCCCCCCC)(OC(=O)CCCCCCCC=CCCCCCC)COP(=O)(OC1C(C(C(C(C1O)O)O)O)O)O
PI_12_0/18_0	C(COC(=O)CCCCCCCCCCC)(OC(=O)CCCCCCCCCCCCCCCCC)COP(=O)(OC1C(C(C(C(C1O)O)O)O)O)O
PI_14_0/14_0	C(COC(=O)CCCCCCCCCCCCC)(OC(=O)CCCCCCCCCCCCC)COP(=O)(OC1C(C(C(C(C1O)O)O)O)O)O
PI_14_0/14_1	C(COC(=O)CCCCCCCCCCCCC)(OC(=O)CCCCCCCC=CCCCC)COP(=O)(OC1C(C(C(C(C1O)O)O)O)O)O
PI_14_0/16_0	C(COC(=O)CCCCCCCCCCCCC)(OC(=O)CCCCCCCCCCCCCCC)COP(=O)(OC1C(C(C(C(C1O)O)O)O)O)O
PI_14_0/16_1	C(COC(=O)CCCCCCCCCCCCC)(OC(=O)CCCCCCCC=CCCCCCC)COP(=O)(OC1C(C(C(C(C1O)O)O)O)O)O
PI_14_0/18_1	C(COC(=O)CCCCCCCCCCCCC)(OC(=O)CCCCCCCC=CCCCCCCCC)COP(=O)(OC1C(C(C(C(C1O)O)O)O)O)O
PI_14_1/16_0	C(COC(=O)CCCCCCCC=CCCCC)(OC(=O)CCCCCCCCCCCCCCC)COP(=O)(OC1C(C(C(C(C1O)O)O)O)O)O
PI_14_1/16_1	C(COC(=O)CCCCCCCC=CCCCC)(OC(=O)CCCCCCCC=CCCCCCC)COP(=O)(OC1C(C(C(C(C1O)O)O)O)O)O
PI_14_1/18_0	C(COC(=O)CCCCCCCC=CCCCC)(OC(=O)CCCCCCCCCCCCCCCCC)COP(=O)(OC1C(C(C(C(C1O)O)O)O)O)O
PI_16_0/16_0	C(COC(=O)CCCCCCCCCCCCCCC)(OC(=O)CCCCCCCCCCCCCCC)COP(=O)(OC1C(C(C(C(C1O)O)O)O)O)O
PI_16_0/16_1	C(COC(=O)CCCCCCCCCCCCCCC)(OC(=O)CCCCCCCC=CCCCCCC)COP(=O)(OC1C(C(C(C(C1O)O)O)O)O)O
PI_16_0/18_1	C(COC(=O)CCCCCCCCCCCCCCC)(OC(=O)CCCCCCCC=CCCCCCCCC)COP(=O)(OC1C(C(C(C(C1O)O)O)O)O)O
PI_16_1/16_1	C(COC(=O)CCCCCCCC=CCCCCCC)(OC(=O)CCCCCCCC=CCCCCCC)COP(=O)(OC1C(C(C(C(C1O)O)O)O)O)O
PI_16_1/18_1	C(COC(=O)CCCCCCCC=CCCCCCC)(OC(=O)CCCCCCCC=CCCCCCCCC)COP(=O)(OC1C(C(C(C(C1O)O)O)O)O)O
PI_18_0/16_1	C(COC(=O)CCCCCCCCCCCCCCCCC)(OC(=O)CCCCCCCC=CCCCCCC)COP(=O)(OC1C(C(C(C(C1O)O)O)O)O)O
PI_18_0/18_1	C(COC(=O)CCCCCCCCCCCCCCCCC)(OC(=O)CCCCCCCC=CCCCCCCCC)COP(=O)(OC1C(C(C(C(C1O)O)O)O)O)O
PI_18_1/18_1	C(COC(=O)CCCCCCCC=CCCCCCCCC)(OC(=O)CCCCCCCC=CCCCCCCCC)COP(=O)(OC1C(C(C(C(C1O)O)O)O)O)O
PS_12_0/16_0	C(=O)(C(COP(=O)(OCC(COC(=O)CCCCCCCCCCC)OC(=O)CCCCCCCCCCCCCCC)O)N)O
PS_12_0/16_1	C(=O)(C(COP(=O)(OCC(COC(=O)CCCCCCCCCCC)OC(=O)CCCCCCCC=CCCCCCC)O)N)O
PS_14_0/16_1	C(=O)(C(COP(=O)(OCC(COC(=O)CCCCCCCCCCCCC)OC(=O)CCCCCCCC=CCCCCCC)O)N)O
PS_14_1/16_0	C(=O)(C(COP(=O)(OCC(COC(=O)CCCCCCCC=CCCCC)OC(=O)CCCCCCCCCCCCCCC)O)N)O
PS_16_0/16_0	C(=O)(C(COP(=O)(OCC(COC(=O)CCCCCCCCCCCCCCC)OC(=O)CCCCCCCCCCCCCCC)O)N)O
PS_16_0/16_1	C(=O)(C(COP(=O)(OCC(COC(=O)CCCCCCCCCCCCCCC)OC(=O)CCCCCCCC=CCCCCCC)O)N)O
PS_16_0/18_1	C(=O)(C(COP(=O)(OCC(COC(=O)CCCCCCCCCCCCCCC)OC(=O)CCCCCCCC=CCCCCCCCC)O)N)O
PS_16_1/16_1	C(=O)(C(COP(=O)(OCC(COC(=O)CCCCCCCC=CCCCCCC)OC(=O)CCCCCCCC=CCCCCCC)O)N)O
PS_16_1/18_1	C(=O)(C(COP(=O)(OCC(COC(=O)CCCCCCCC=CCCCCCC)OC(=O)CCCCCCCC=CCCCCCCCC)O)N)O
PS_18_0/18_1	C(=O)(C(COP(=O)(OCC(COC(=O)CCCCCCCCCCCCCCCCC)OC(=O)CCCCCCCC=CCCCCCCCC)O)N)O
PS_18_1/18_1	C(=O)(C(COP(=O)(OCC(COC(=O)CCCCCCCC=CCCCCCCCC)OC(=O)CCCCCCCC=CCCCCCCCC)O)N)O
TAG_12_0/12_0/18_1	C(C(COC(=O)CCCCCCCCCCC)OC(=O)CCCCCCCC=CCCCCCCCC)OC(=O)CCCCCCCCCCC
TAG_12_0/14_0/16_0	C(C(COC(=O)CCCCCCCCCCC)OC(=O)CCCCCCCCCCCCC)OC(=O)CCCCCCCCCCCCCCC
TAG_12_0/14_0/16_1	C(C(COC(=O)CCCCCCCCCCC)OC(=O)CCCCCCCCCCCCC)OC(=O)CCCCCCCC=CCCCCCC
TAG_12_0/14_1/16_1	C(C(COC(=O)CCCCCCCCCCC)OC(=O)CCCCCCCC=CCCCC)OC(=O)CCCCCCCC=CCCCCCC
TAG_12_0/14_1/22_0	C(C(COC(=O)CCCCCCCCCCC)OC(=O)CCCCCCCCCCCCCCCCCCCCC)OC(=O)CCCCCCCC=CCCCC
TAG_12_0/16_0/16_0	C(C(COC(=O)CCCCCCCCCCC)OC(=O)CCCCCCCCCCCCCCC)OC(=O)CCCCCCCCCCCCCCC
TAG_12_0/16_0/16_1	C(C(COC(=O)CCCCCCCCCCC)OC(=O)CCCCCCCCCCCCCCC)OC(=O)CCCCCCCC=CCCCCCC
TAG_12_0/16_0/18_1	C(C(COC(=O)CCCCCCCCCCC)OC(=O)CCCCCCCC=CCCCCCCCC)OC(=O)CCCCCCCCCCCCCCC
TAG_12_0/16_1/16_1	C(C(COC(=O)CCCCCCCCCCC)OC(=O)CCCCCCCC=CCCCCCC)OC(=O)CCCCCCCC=CCCCCCC
TAG_12_0/16_1/18_1	C(C(COC(=O)CCCCCCCC=CCCCCCC)OC(=O)CCCCCCCC=CCCCCCCCC)OC(=O)CCCCCCCCCCC
TAG_12_0/16_1/22_0	C(C(COC(=O)CCCCCCCCCCC)OC(=O)CCCCCCCCCCCCCCCCCCCCC)OC(=O)CCCCCCCC=CCCCCCC
TAG_14_0/16_0/16_0	C(C(COC(=O)CCCCCCCCCCCCC)OC(=O)CCCCCCCCCCCCCCC)OC(=O)CCCCCCCCCCCCCCC
TAG_14_0/16_0/16_1	C(C(COC(=O)CCCCCCCCCCCCC)OC(=O)CCCCCCCCCCCCCCC)OC(=O)CCCCCCCC=CCCCCCC
TAG_14_0/16_0/18_1	C(C(COC(=O)CCCCCCCCCCCCC)OC(=O)CCCCCCCCCCCCCCC)OC(=O)CCCCCCCC=CCCCCCCCC
TAG_14_0/16_1/16_1	C(C(COC(=O)CCCCCCCCCCCCC)OC(=O)CCCCCCCC=CCCCCCC)OC(=O)CCCCCCCC=CCCCCCC
TAG_14_0/16_1/18_1	C(C(COC(=O)CCCCCCCCCCCCC)OC(=O)CCCCCCCC=CCCCCCC)OC(=O)CCCCCCCC=CCCCCCCCC
TAG_14_0/16_1/22_0	C(C(COC(=O)CCCCCCCCCCCCC)OC(=O)CCCCCCCCCCCCCCCCCCCCC)OC(=O)CCCCCCCC=CCCCCCC
TAG_14_0/16_1/26_0	C(C(COC(=O)CCCCCCCCCCCCC)OC(=O)CCCCCCCCCCCCCCCCCCCCCCCCC)OC(=O)CCCCCCCC=CCCCCCC
TAG_14_0/18_0/18_1	C(C(COC(=O)CCCCCCCCCCCCC)OC(=O)CCCCCCCCCCCCCCCCC)OC(=O)CCCCCCCC=CCCCCCCCC
TAG_14_0/18_1/20_0	C(C(COC(=O)CCCCCCCCCCCCC)OC(=O)CCCCCCCCCCCCCCCCCCC)OC(=O)CCCCCCCC=CCCCCCCCC
TAG_14_0/18_1/22_0	C(C(COC(=O)CCCCCCCC=CCCCCCCCC)OC(=O)CCCCCCCCCCCCC)OC(=O)CCCCCCCCCCCCCCCCCCCCC
TAG_14_1/16_1/16_1	C(C(COC(=O)CCCCCCCC=CCCCC)OC(=O)CCCCCCCC=CCCCCCC)OC(=O)CCCCCCCC=CCCCCCC
TAG_14_1/16_1/18_1	C(C(COC(=O)CCCCCCCC=CCCCC)OC(=O)CCCCCCCC=CCCCCCC)OC(=O)CCCCCCCC=CCCCCCCCC
TAG_14_1/16_1/22_0	C(C(COC(=O)CCCCCCCC=CCCCC)OC(=O)CCCCCCCCCCCCCCCCCCCCC)OC(=O)CCCCCCCC=CCCCCCC
TAG_16_0/16_0/16_0	C(C(COC(=O)CCCCCCCCCCCCCCC)OC(=O)CCCCCCCCCCCCCCC)OC(=O)CCCCCCCCCCCCCCC
TAG_16_0/16_0/16_1	C(C(COC(=O)CCCCCCCCCCCCCCC)OC(=O)CCCCCCCCCCCCCCC)OC(=O)CCCCCCCC=CCCCCCC
TAG_16_0/16_1/16_1	C(C(COC(=O)CCCCCCCCCCCCCCC)OC(=O)CCCCCCCC=CCCCCCC)OC(=O)CCCCCCCC=CCCCCCC
TAG_16_0/16_1/18_0	C(C(COC(=O)CCCCCCCCCCCCCCC)OC(=O)CCCCCCCC=CCCCCCC)OC(=O)CCCCCCCCCCCCCCCCC
TAG_16_0/16_1/18_1	C(C(COC(=O)CCCCCCCC=CCCCCCC)OC(=O)CCCCCCCC=CCCCCCCCC)OC(=O)CCCCCCCCCCCCCCC
TAG_16_0/16_1/22_0	C(C(COC(=O)CCCCCCCCCCCCCCC)OC(=O)CCCCCCCCCCCCCCCCCCCCC)OC(=O)CCCCCCCC=CCCCCCC
TAG_16_0/16_1/24_0	C(C(COC(=O)CCCCCCCCCCCCCCC)OC(=O)CCCCCCCCCCCCCCCCCCCCCCC)OC(=O)CCCCCCCC=CCCCCCC
TAG_16_0/16_1/26_0	C(C(COC(=O)CCCCCCCCCCCCCCC)OC(=O)CCCCCCCCCCCCCCCCCCCCCCCCC)OC(=O)CCCCCCCC=CCCCCCC
TAG_16_0/18_0/18_1	C(C(COC(=O)CCCCCCCCCCCCCCC)OC(=O)CCCCCCCCCCCCCCCCC)OC(=O)CCCCCCCC=CCCCCCCCC
TAG_16_0/18_1/18_1	C(C(COC(=O)CCCCCCCCCCCCCCC)OC(=O)CCCCCCCC=CCCCCCCCC)OC(=O)CCCCCCCC=CCCCCCCCC
TAG_16_0/18_1/20_0	C(C(COC(=O)CCCCCCCCCCCCCCC)OC(=O)CCCCCCCC=CCCCCCCCC)OC(=O)CCCCCCCCCCCCCCCCCCC
TAG_16_0/18_1/22_0	C(C(COC(=O)CCCCCCCCCCCCCCC)OC(=O)CCCCCCCCCCCCCCCCCCCCC)OC(=O)CCCCCCCC=CCCCCCCCC
TAG_16_0/18_1/24_0	C(C(COC(=O)CCCCCCCC=CCCCCCCCC)OC(=O)CCCCCCCCCCCCCCCCCCCCCCC)OC(=O)CCCCCCCCCCCCCCC
TAG_16_0/18_1/26_0	C(C(COC(=O)CCCCCCCCCCCCCCC)OC(=O)CCCCCCCCCCCCCCCCCCCCCCCCC)OC(=O)CCCCCCCC=CCCCCCCCC
TAG_16_1/16_1/16_1	C(C(COC(=O)CCCCCCCC=CCCCCCC)OC(=O)CCCCCCCC=CCCCCCC)OC(=O)CCCCCCCC=CCCCCCC
TAG_16_1/16_1/18_0	C(C(COC(=O)CCCCCCCC=CCCCCCC)OC(=O)CCCCCCCC=CCCCCCC)OC(=O)CCCCCCCCCCCCCCCCC
TAG_16_1/16_1/18_1	C(C(COC(=O)CCCCCCCC=CCCCCCC)OC(=O)CCCCCCCC=CCCCCCC)OC(=O)CCCCCCCC=CCCCCCCCC
TAG_16_1/16_1/20_0	C(C(COC(=O)CCCCCCCC=CCCCCCC)OC(=O)CCCCCCCC=CCCCCCC)OC(=O)CCCCCCCCCCCCCCCCCCC
TAG_16_1/16_1/22_0	C(C(COC(=O)CCCCCCCC=CCCCCCC)OC(=O)CCCCCCCC=CCCCCCC)OC(=O)CCCCCCCCCCCCCCCCCCCCC
TAG_16_1/16_1/24_0	C(C(COC(=O)CCCCCCCC=CCCCCCC)OC(=O)CCCCCCCCCCCCCCCCCCCCCCC)OC(=O)CCCCCCCC=CCCCCCC
TAG_16_1/16_1/26_0	C(C(COC(=O)CCCCCCCC=CCCCCCC)OC(=O)CCCCCCCCCCCCCCCCCCCCCCCCC)OC(=O)CCCCCCCC=CCCCCCC
TAG_16_1/18_0/18_0	C(C(COC(=O)CCCCCCCC=CCCCCCC)OC(=O)CCCCCCCCCCCCCCCCC)OC(=O)CCCCCCCCCCCCCCCCC
TAG_16_1/18_0/18_1	C(C(COC(=O)CCCCCCCC=CCCCCCC)OC(=O)CCCCCCCCCCCCCCCCC)OC(=O)CCCCCCCC=CCCCCCCCC
TAG_16_1/18_1/18_1	C(C(COC(=O)CCCCCCCC=CCCCCCC)OC(=O)CCCCCCCC=CCCCCCCCC)OC(=O)CCCCCCCC=CCCCCCCCC
TAG_16_1/18_1/20_0	C(C(COC(=O)CCCCCCCC=CCCCCCC)OC(=O)CCCCCCCC=CCCCCCCCC)OC(=O)CCCCCCCCCCCCCCCCCCC
TAG_16_1/18_1/22_0	C(C(COC(=O)CCCCCCCC=CCCCCCC)OC(=O)CCCCCCCCCCCCCCCCCCCCC)OC(=O)CCCCCCCC=CCCCCCCCC
TAG_16_1/18_1/24_0	C(C(COC(=O)CCCCCCCC=CCCCCCCCC)OC(=O)CCCCCCCCCCCCCCCCCCCCCCC)OC(=O)CCCCCCCC=CCCCCCC
TAG_16_1/18_1/26_0	C(C(COC(=O)CCCCCCCC=CCCCCCC)OC(=O)CCCCCCCCCCCCCCCCCCCCCCCCC)OC(=O)CCCCCCCC=CCCCCCCCC
TAG_18_0/18_0/18_0	C(C(COC(=O)CCCCCCCCCCCCCCCCC)OC(=O)CCCCCCCCCCCCCCCCC)OC(=O)CCCCCCCCCCCCCCCCC
TAG_18_0/18_0/18_1	C(C(COC(=O)CCCCCCCCCCCCCCCCC)OC(=O)CCCCCCCCCCCCCCCCC)OC(=O)CCCCCCCC=CCCCCCCCC
TAG_18_0/18_1/18_1	C(C(COC(=O)CCCCCCCCCCCCCCCCC)OC(=O)CCCCCCCC=CCCCCCCCC)OC(=O)CCCCCCCC=CCCCCCCCC
TAG_18_0/18_1/26_0	C(C(COC(=O)CCCCCCCCCCCCCCCCC)OC(=O)CCCCCCCCCCCCCCCCCCCCCCCCC)OC(=O)CCCCCCCC=CCCCCCCCC
TAG_18_1/18_1/18_1	C(C(COC(=O)CCCCCCCC=CCCCCCCCC)OC(=O)CCCCCCCC=CCCCCCCCC)OC(=O)CCCCCCCC=CCCCCCCCC
TAG_18_1/18_1/26_0	C(C(COC(=O)CCCCCCCC=CCCCCCCCC)OC(=O)CCCCCCCCCCCCCCCCCCCCCCCCC)OC(=O)CCCCCCCC=CCCCCCCCC

## Sheet: Reference Lipid Map Coordinates
Coordinates of all yeast lipids in structural space of the reference lipidome
LIPIDMAPS Structure Drawing Tools Nomenclature	Naming Convention used in scripts	PC 1	PC 2	PC 3
TG(12:0/14:1(9Z)/16:1(9Z))	TAG_12_0/14_1/16_1	1.4132	-0.2666	1.0213
TG(12:0/18:1(9Z)/12:0)	TAG_12_0/12_0/18_1	1.4107	-0.0519	0.6065
TG(12:0/14:0/16:1(9Z))	TAG_12_0/14_0/16_1	1.3559	-0.3037	1.0219
TG(12:0/14:0/16:0)	TAG_12_0/14_0/16_0	1.3386	-0.3121	0.9542
TG(12:0/16:1(9Z)/16:1(9Z))	TAG_12_0/16_1/16_1	1.5768	-0.0513	1.0517
TG(12:0/16:0/16:1(9Z))	TAG_12_0/16_0/16_1	1.5368	-0.0802	1.0464
TG(12:0/16:0/16:0)	TAG_12_0/16_0/16_0	1.53	-0.0826	0.9631
TG(14:1(9Z)/16:1(9Z)/16:1(9Z))	TAG_14_1/16_1/16_1	1.7336	0.0605	1.059
TG(14:0/16:1(9Z)/16:1(9Z))	TAG_14_0/16_1/16_1	1.73	0.0751	1.0399
TG(16:1(9Z)/18:1(9Z)/12:0)	TAG_12_0/16_1/18_1	1.6504	0.023	0.5998
TG(14:0/16:0/16:1(9Z))	TAG_14_0/16_0/16_1	1.6879	0.0463	1.0347
TG(12:0/18:1(9Z)/16:0)	TAG_12_0/16_0/18_1	1.5531	0.0854	1.0095
TG(14:0/16:0/16:0)	TAG_14_0/16_0/16_0	1.6805	0.0426	0.9493
TG(16:1(9Z)/16:1(9Z)/16:1(9Z))	TAG_16_1/16_1/16_1	1.7889	0.0635	1.053
TG(14:1(9Z)/16:1(9Z)/18:1(9Z))	TAG_14_1/16_1/18_1	1.6446	0.0886	1.1694
TG(16:0/16:1(9Z)/16:1(9Z))	TAG_16_0/16_1/16_1	1.8012	0.1196	1.0354
TG(14:0/16:1(9Z)/18:1(9Z))	TAG_14_0/16_1/18_1	1.6373	0.1032	1.1506
TG(16:0/16:0/16:1(9Z))	TAG_16_0/16_0/16_1	1.7586	0.0902	1.029
TG(14:0/16:0/18:1(9Z))	TAG_14_0/16_0/18_1	1.5958	0.0734	1.149
TG(12:0/22:0/14:1(9Z))	TAG_12_0/14_1/22_0	1.1384	0.1535	1.077
TG(16:1(9Z)/16:1(9Z)/18:1(9Z))	TAG_16_1/16_1/18_1	1.6993	0.0962	1.1663
TG(16:1(9Z)/16:1(9Z)/18:0)	TAG_16_1/16_1/18_0	1.7121	0.0942	1.1104
TG(16:1(9Z)/18:1(9Z)/16:0)	TAG_16_0/16_1/18_1	1.7814	0.189	1.0155
TG(16:0/16:1(9Z)/18:0)	TAG_16_0/16_1/18_0	1.7228	0.1504	1.0923
TG(14:0/18:0/18:1(9Z))	TAG_14_0/18_0/18_1	1.605	0.2275	1.2169
TG(16:1(9Z)/18:1(9Z)/18:1(9Z))	TAG_16_1/18_1/18_1	1.7006	0.2374	1.2179
TG(16:1(9Z)/18:0/18:1(9Z))	TAG_16_1/18_0/18_1	1.6728	0.2213	1.2316
TG(16:0/18:1(9Z)/18:1(9Z))	TAG_16_0/18_1/18_1	1.7081	0.29	1.2017
TG(16:1(9Z)/16:1(9Z)/20:0)	TAG_16_1/16_1/20_0	1.5388	0.0974	1.1583
TG(16:0/18:0/18:1(9Z))	TAG_16_0/18_0/18_1	1.6813	0.275	1.217
TG(16:1(9Z)/18:0/18:0)	TAG_16_1/18_0/18_0	1.6943	0.2162	1.1683
TG(14:0/20:0/18:1(9Z))	TAG_14_0/18_1/20_0	1.4696	0.2979	1.2852
TG(18:1(9Z)/18:1(9Z)/18:1(9Z))	TAG_18_1/18_1/18_1	1.559	0.1453	1.2156
TG(18:0/18:1(9Z)/18:1(9Z))	TAG_18_0/18_1/18_1	1.6001	0.2142	1.2063
TG(16:1(9Z)/16:1(9Z)/22:0)	TAG_16_1/16_1/22_0	1.3573	0.0867	1.1819
TG(16:1(9Z)/18:1(9Z)/20:0)	TAG_16_1/18_1/20_0	1.5507	0.2406	1.201
TG(18:0/18:0/18:1(9Z))	TAG_18_0/18_0/18_1	1.5721	0.1975	1.2181
TG(16:0/22:0/16:1(9Z))	TAG_16_0/16_1/22_0	1.4716	0.3526	1.263
TG(16:0/18:1(9Z)/20:0)	TAG_16_0/18_1/20_0	1.556	0.2923	1.1858
TG(18:0/18:0/18:0)	TAG_18_0/18_0/18_0	1.5893	0.1932	1.1554
TG(16:1(9Z)/24:0/16:1(9Z))	TAG_16_1/16_1/24_0	1.2839	0.3145	1.3488
TG(14:0/26:0/16:1(9Z))	TAG_14_0/16_1/26_0	0.9947	0.2971	1.3935
TG(16:0/24:0/16:1(9Z))	TAG_16_0/16_1/24_0	1.283	0.3643	1.334
TG(16:1(9Z)/26:0/16:1(9Z))	TAG_16_1/16_1/26_0	1.0992	0.3009	1.4087
TG(18:1(9Z)/24:0/16:1(9Z))	TAG_16_1/18_1/24_0	1.1689	0.2276	1.3432
TG(16:0/26:0/16:1(9Z))	TAG_16_0/16_1/26_0	1.0952	0.3463	1.3966
TG(18:1(9Z)/24:0/16:0)	TAG_16_0/18_1/24_0	1.1594	0.2034	1.2725
TG(16:1(9Z)/26:0/18:1(9Z))	TAG_16_1/18_1/26_0	1.0324	0.3313	1.4896
TG(16:0/26:0/18:1(9Z))	TAG_16_0/18_1/26_0	1.0289	0.3727	1.4794
TG(18:0/26:0/18:1(9Z))	TAG_18_0/18_1/26_0	0.9528	0.3189	1.4758
DG(12:0/16:1(9Z)/0:0)	DAG_12_0/16_1	0.0578	-1.959	-0.1444
DG(12:0/16:0/0:0)	DAG_12_0/16_0	-0.0471	-1.9998	-0.1533
DG(14:0/16:1(9Z)/0:0)	DAG_14_0/16_1	0.2964	-1.8807	-0.1629
DG(14:0/16:0/0:0)	DAG_14_0/16_0	0.1985	-1.9235	-0.1727
DG(16:1(9Z)/16:1(9Z)/0:0)	DAG_16_1/16_1	0.494	-1.7787	-0.0599
DG(16:0/16:1(9Z)/0:0)	DAG_16_0/16_1	0.4855	-1.7754	-0.1175
DG(16:1(9Z)/18:1(9Z)/0:0)	DAG_16_1/18_1	0.6251	-1.6242	-0.0771
DG(16:0/18:1(9Z)/0:0)	DAG_16_0/18_1	0.6242	-1.6107	-0.1361
DG(18:1(9Z)/18:1(9Z)/0:0)	DAG_18_1/18_1	0.5919	-1.539	0.0899
DG(18:0/18:1(9Z)/0:0)	DAG_18_0/18_1	0.6021	-1.5325	0.0121
PA(16:1(9Z)/0:0)	LPA_16_1	-1.1759	-2.3443	-1.0439
PA(16:0/0:0)	LPA_16_0	-1.2127	-2.3802	-1.0551
PA(18:1(9Z)/0:0)	LPA_18_1	-1.0783	-2.1631	-1.0577
PA(12:0/16:1(9Z))	PA_12_0/16_1	0.8672	-0.6032	-1.1589
PA(12:0/16:0)	PA_12_0/16_0	0.8284	-0.6296	-1.1871
PA(14:1(9Z)/16:0)	PA_14_1/16_0	1.029	-0.5545	-1.1487
PA(14:0/16:1(9Z))	PA_14_0/16_1	1.061	-0.4993	-1.158
PA(16:1(9Z)/16:1(9Z))	PA_16_1/16_1	1.1139	-0.5232	-1.092
PA(16:0/16:1(9Z))	PA_16_0/16_1	1.1462	-0.4665	-1.1298
PA(16:0/16:0)	PA_16_0/16_0	1.1077	-0.4947	-1.1571
PA(16:1(9Z)/18:1(9Z))	PA_16_1/18_1	1.0833	-0.3873	-0.9727
PA(16:0/18:1(9Z))	PA_16_0/18_1	1.1137	-0.3302	-1.0072
PA(18:0/16:1(9Z))	PA_18_0/16_1	0.9975	-0.5145	-1.0856
PA(18:1(9Z)/18:1(9Z))	PA_18_1/18_1	0.8983	-0.4567	-0.9427
PA(18:0/18:1(9Z))	PA_18_0/18_1	0.9723	-0.3863	-0.9726
PS(12:0/16:1(9Z))	PS_12_0/16_1	-0.2784	-1.3263	0.3882
PS(12:0/16:0)	PS_12_0/16_0	-0.3588	-1.3436	0.4036
PS(16:1(9Z)/16:1(9Z))	PS_16_1/16_1	-0.0133	-0.9702	0.6096
PS(16:0/16:1(9Z))	PS_16_0/16_1	-0.0408	-0.982	0.5803
PS(16:0/16:0)	PS_16_0/16_0	-0.1051	-0.9823	0.5774
PS(16:1(9Z)/18:1(9Z))	PS_16_1/18_1	-0.039	-0.9219	0.5506
PS(16:0/18:1(9Z))	PS_16_0/18_1	-0.0661	-0.9313	0.5172
PS(18:1(9Z)/18:1(9Z))	PS_18_1/18_1	-0.0693	-0.7961	0.6297
PS(18:0/18:1(9Z))	PS_18_0/18_1	-0.0798	-0.8021	0.6158
PE(14:0/0:0)	LPE_14_0	-1.1297	-2.3153	-1.0473
PE(16:1(9Z)/0:0)	LPE_16_1	-0.9136	-2.1492	-1.0897
PE(16:0/0:0)	LPE_16_0	-0.952	-2.1828	-1.0981
PE(18:1(9Z)/0:0)	LPE_18_1	-0.8268	-1.9684	-1.0939
PE(12:0/16:1(9Z))	PE_12_0/16_1	1.0233	-0.3677	-1.1202
PE(12:0/16:0)	PE_12_0/16_0	0.9956	-0.3976	-1.1467
PE(14:1(9Z)/16:0)	PE_14_1/16_0	1.1939	-0.3143	-1.1015
PE(14:0/16:1(9Z))	PE_14_0/16_1	1.2148	-0.2575	-1.1152
PE(16:1(9Z)/16:1(9Z))	PE_16_1/16_1	1.2724	-0.2789	-1.0588
PE(16:0/16:1(9Z))	PE_16_0/16_1	1.3021	-0.2224	-1.0925
PE(16:1(9Z)/18:1(9Z))	PE_16_1/18_1	1.219	-0.1527	-0.9536
PE(16:0/18:1(9Z))	PE_16_0/18_1	1.2449	-0.0961	-0.986
PE(18:1(9Z)/18:1(9Z))	PE_18_1/18_1	1.0505	-0.2299	-0.9261
PC(14:0/0:0)	LPC_14_0	-0.8049	-1.7311	-1.0859
PC(16:1(9Z)/0:0)	LPC_16_1	-0.6243	-1.5611	-1.1059
PC(16:0/0:0)	LPC_16_0	-0.6517	-1.5907	-1.1257
PC(18:1(9Z)/0:0)	LPC_18_1	-0.585	-1.3841	-1.0842
PC(10:0/16:1(9Z))	PC_10_0/16_1	0.8055	0.0324	-0.929
PC(10:0/16:0)	PC_10_0/16_0	0.7693	0.0128	-0.9319
PC(12:0/16:1(9Z))	PC_12_0/16_1	1.0787	0.2338	-0.9486
PC(12:0/16:0)	PC_12_0/16_0	1.0436	0.2122	-0.952
PC(14:1(9Z)/16:1(9Z))	PC_14_1/16_1	1.2796	0.3268	-0.9103
PC(14:0/16:1(9Z))	PC_14_0/16_1	1.2651	0.3518	-0.9451
PC(14:0/16:0)	PC_14_0/16_0	1.227	0.3314	-0.9494
PC(16:1(9Z)/16:1(9Z))	PC_16_1/16_1	1.3398	0.3353	-0.8847
PC(16:0/16:1(9Z))	PC_16_0/16_1	1.3557	0.3924	-0.9167
PC(16:0/16:0)	PC_16_0/16_0	1.3143	0.3733	-0.9259
PC(16:1(9Z)/18:1(9Z))	PC_16_1/18_1	1.2904	0.4534	-0.7866
PC(16:0/18:1(9Z))	PC_16_0/18_1	1.302	0.51	-0.8201
PC(18:1(9Z)/18:1(9Z))	PC_18_1/18_1	1.1502	0.38	-0.7594
PC(18:0/18:1(9Z))	PC_18_0/18_1	1.1967	0.4559	-0.7873
PC(18:0/18:0)	PC_18_0/18_0	1.19	0.4573	-0.8123
PI(12:0/0:0)	LPI_12_0	-1.1677	-0.5644	-1.3767
PI(14:1(9Z)/0:0)	LPI_14_1	-1.0273	-0.448	-1.4866
PI(16:1(9Z)/0:0)	LPI_16_1	-0.988	-0.33	-1.5395
PI(16:0/0:0)	LPI_16_0	-0.9644	-0.3399	-1.531
PI(18:1(9Z)/0:0)	LPI_18_1	-1.088	-0.202	-1.5361
PI(18:0/0:0)	LPI_18_0	-1.0562	-0.2209	-1.5378
PI(10:0/16:1(9Z))	PI_10_0/16_1	-0.2892	1.0621	-1.1809
PI(10:0/16:0)	PI_10_0/16_0	-0.3351	1.0268	-1.1901
PI(12:0/14:0)	PI_12_0/14_0	-0.2408	1.0318	-1.1762
PI(12:0/16:1(9Z))	PI_12_0/16_1	0.0047	1.2752	-1.1595
PI(14:0/14:1(9Z))	PI_14_0/14_1	0.0523	1.1972	-1.1375
PI(14:0/14:0)	PI_14_0/14_0	-0.017	1.1532	-1.1423
PI(12:0/16:0)	PI_12_0/16_0	-0.0468	1.2429	-1.1714
PI(10:0/18:0)	PI_10_0/18_0	-0.306	1.1605	-1.1209
PI(14:1(9Z)/16:1(9Z))	PI_14_1/16_1	0.2719	1.3786	-1.0675
PI(14:1(9Z)/16:0)	PI_14_1/16_0	0.2199	1.345	-1.0829
PI(14:0/16:1(9Z))	PI_14_0/16_1	0.2278	1.4013	-1.1149
PI(12:0/18:0)	PI_12_0/18_0	-0.0163	1.3787	-1.0961
PI(14:0/16:0)	PI_14_0/16_0	0.1764	1.3683	-1.1291
PI(16:1(9Z)/16:1(9Z))	PI_16_1/16_1	0.3757	1.3993	-1.0149
PI(16:0/16:1(9Z))	PI_16_0/16_1	0.361	1.4526	-1.0557
PI(14:0/18:1(9Z))	PI_14_0/18_1	0.2211	1.522	-1.0167
PI(14:1(9Z)/18:0)	PI_14_1/18_0	0.2479	1.4865	-1.0027
PI(16:0/16:0)	PI_16_0/16_0	0.3099	1.4186	-1.0716
PI(16:1(9Z)/18:1(9Z))	PI_16_1/18_1	0.3687	1.5243	-0.9171
PI(16:0/18:1(9Z))	PI_16_0/18_1	0.3527	1.5765	-0.9571
PI(18:0/16:1(9Z))	PI_18_0/16_1	0.2969	1.4196	-1.0031
PI(18:1(9Z)/18:1(9Z))	PI_18_1/18_1	0.2789	1.4687	-0.8798
PI(18:0/18:1(9Z))	PI_18_0/18_1	0.2966	1.5376	-0.9091
PG(16:1(9Z)/16:1(9Z))	PG_16_1/16_1	1.2135	0.2469	-1.0259
PG(16:0/16:1(9Z))	PG_16_0/16_1	1.2352	0.3033	-1.0595
PG(16:1(9Z)/18:1(9Z))	PG_16_1/18_1	1.1489	0.3668	-0.9301
CL(1'-[16:1(9Z)/16:1(9Z)],3'-[16:1(9Z)/16:1(9Z)])	CL_16_1/16_1/16_1/16_1	-1.3044	-0.8431	1.803
CL(1'-[16:1(9Z)/16:1(9Z)],3'-[16:1(9Z)/18:1(9Z)])	CL_16_1/16_1/16_1/18_1	-1.3669	-0.8093	1.7935
CL(1'-[16:1(9Z)/18:1(9Z)],3'-[16:0/16:0])	CL_16_0/16_0/16_1/18_1	-1.3259	-0.8857	1.7637
CL(1'-[18:1(9Z)/16:1(9Z)],3'-[18:1(9Z)/16:1(9Z)])	CL_16_1/16_1/18_1/18_1	-1.4332	-0.8988	1.8459
CL(1'-[18:0/16:0],3'-[16:1(9Z)/18:1(9Z)])	CL_16_0/16_1/18_0/18_1	-1.3681	-0.8186	1.7853
CL(1'-[16:1(9Z)/18:1(9Z)],3'-[18:1(9Z)/18:1(9Z)])	CL_16_1/18_1/18_1/18_1	-1.5182	-0.8625	1.8196
CL(1'-[16:0/18:0],3'-[18:1(9Z)/18:1(9Z)])	CL_16_0/18_0/18_1/18_1	-1.4633	-0.8137	1.7911
CL(1'-[18:1(9Z)/18:1(9Z)],3'-[18:1(9Z)/18:1(9Z)])	CL_18_1/18_1/18_1/18_1	-1.5742	-0.9267	1.8359
CL(1'-[18:0/18:1(9Z)],3'-[18:1(9Z)/18:1(9Z)])	CL_18_0/18_1/18_1/18_1	-1.5546	-0.8985	1.8199
Cert(18:0/0:0)	LCB_18_0_3	-2.3874	-3.0619	-0.335
Cert(18:0/26:0(2OH))	Cer_18_0_3/26_0_1	0.1195	-0.1405	-0.0381
PICert(18:0/24:0(2OH))	IPC_18_0_3/24_0_1	-1.0495	1.6263	-0.5041
PICert(18:0/26:0)	IPC_18_0_3/26_0_0	-1.0157	1.6287	-0.5237
PICert(18:0/26:0(2OH))	IPC_18_0_3/26_0_1	-1.1872	1.5888	-0.4179
PICert(18:0/26:0(2OH,4OH))	IPC_18_0_3/26_0_2	-1.3952	1.4747	-0.3293
PICert(20:0/26:0(2OH))	IPC_20_0_3/26_0_1	-1.1192	1.5894	-0.345
MIPCert(18:0/24:0(2OH))	MIPC_18_0_3/24_0_1	-1.7543	1.3516	0.3795
MIPCert(18:0/26:0)	MIPC_18_0_3/26_0_0	-1.7449	1.3548	0.372
MIPCert(18:0/26:0(2OH))	MIPC_18_0_3/26_0_1	-1.8443	1.3005	0.4203
MIP2Cert(18:0/24:0)	M(IP)2C_18_0_3/24_0_0	-2.9902	0.8092	0.9879
MIP2Cert(18:0/24:0(2OH))	M(IP)2C_18_0_3/24_0_1	-3.0491	0.7704	1.0594
MIP2Cert(18:0/26:0)	M(IP)2C_18_0_3/26_0_0	-3.0499	0.7744	1.0269
MIP2Cert(18:0/26:0(2OH))	M(IP)2C_18_0_3/26_0_1	-3.1006	0.7235	1.0924
MIP2Cert(18:0/26:0(2OH,4OH))	M(IP)2C_18_0_3/26_0_2	-3.1764	0.6269	1.1117
MIP2Cert(20:0/26:0)	M(IP)2C_20_0_3/26_0_0	-2.9961	0.7868	1.0571
MIP2Cert(20:0/26:0(2OH))	M(IP)2C_20_0_3/26_0_1	-3.0497	0.7367	1.1176
UserDefinedSMILES	Ergosterol	-1.8337	-2.0004	-0.0547
UserDefinedSMILES	Ergostadienol	-1.8625	-2.0685	-0.1025
DG(16:0/16:0/0:0)	DAG_16_0/16_0	0.3895	-1.8118	-0.1311
PS(18:1(9Z)/0:0)	LPS_18_1	-1.0725	-1.7717	-0.0914
PS(14:0/16:1(9Z))	PS_14_0/16_1	-0.1568	-1.1648	0.4912
PC(18:0/0:0)	LPC_18_0	-0.6388	-1.4345	-1.1121
PG(16:0/18:1(9Z))	PG_16_0/18_1	1.1661	0.4235	-0.9635
Cert(18:0/24:0(2OH))	Cer_18_0_3/24_0_1	0.0895	-0.2772	-0.1876
Cert(18:0/26:0)	Cer_18_0_3/26_0_0	0.2519	-0.2978	-0.0065
Cert(20:0/26:0(2OH))	Cer_20_0_3/26_0_1	0.1519	-0.194	5e-04
PICert(20:0/26:0)	IPC_20_0_3/26_0_0	-0.9437	1.6242	-0.4427
PICert(20:0/26:0(2OH,4OH))	IPC_20_0_3/26_0_2	-1.3299	1.4777	-0.2701
MIPCert(18:0/26:0(2OH,4OH))	MIPC_18_0_3/26_0_2	-1.9778	1.1754	0.4532
MIPCert(20:0/26:0)	MIPC_20_0_3/26_0_0	-1.689	1.3557	0.431
MIPCert(20:0/26:0(2OH))	MIPC_20_0_3/26_0_1	-1.7916	1.3041	0.4742
MIP2Cert(20:0/26:0(2OH,4OH))	M(IP)2C_20_0_3/26_0_2	-3.1309	0.6406	1.1389
TG(16:0/16:0/16:0)	TAG_16_0/16_0/16_0	1.7553	0.0802	0.9428
TG(18:1(9Z)/14:0/22:0)	TAG_14_0/18_1/22_0	1.0466	-0.2434	1.152
TG(16:1(9Z)/22:0/18:1(9Z))	TAG_16_1/18_1/22_0	1.3921	0.3388	1.3749
PS(16:0/0:0)	LPS_16_0	-1.2454	-1.949	-0.0795
PG(18:0/18:1(9Z))	PG_18_0/18_1	1.0522	0.3665	-0.9313
CL(1'-[16:0/16:0],3'-[16:1(9Z)/16:1(9Z)])	CL_16_0/16_0/16_1/16_1	-1.2469	-0.7912	1.7683
PICert(18:0/24:0)	IPC_18_0_3/24_0_0	-0.8725	1.651	-0.6124
MIPCert(18:0/24:0)	MIPC_18_0_3/24_0_0	-1.6457	1.3841	0.3249
TG(18:1(9Z)/26:0/18:1(9Z))	TAG_18_1/18_1/26_0	0.9261	0.2604	1.479
PA(14:0/0:0)	LPA_14_0	-1.3938	-2.5179	-1.0017
PS(14:1(9Z)/16:0)	PS_14_1/16_0	-0.2146	-1.1538	0.5401
PE(16:0/16:0)	PE_16_0/16_0	1.2736	-0.2534	-1.1139
PE(18:0/18:1(9Z))	PE_18_0/18_1	1.1144	-0.1531	-0.9538
PI(14:0/0:0)	LPI_14_0	-1.0303	-0.4492	-1.4739
PICer(18:0/20:0)	IPC_18_0_2/20_0_0	-0.6055	1.5488	-0.8279
PC(16:0/18:0)	PC_16_0/18_0	1.3006	0.5119	-0.8433
PG(18:1(9Z)/18:1(9Z))	PG_18_1/18_1	0.9996	0.2894	-0.9039
CL(1'-[16:0/16:1(9Z)],3'-[16:1(9Z)/16:1(9Z)])	CL_16_0/16_1/16_1/16_1	-1.2853	-0.8228	1.7774
Cert(20:0/0:0)	LCB_20_0_3	-2.1555	-2.9406	-0.4123
UserDefinedSMILES	LCBP_18_0_3	-1.7985	-2.3355	-0.7882
Cert(18:0/16:0)	Cer_18_0_3/16_0_0	-0.2323	-1.3197	-0.303
Cert(18:0/18:0(2OH))	Cer_18_0_3/18_0_1	-0.1357	-0.882	-0.41
PICert(18:0/0:0)	LIPC_18_0_3	-1.7692	-0.3285	-1.1518
PICert(18:0/16:0)	IPC_18_0_3/16_0_0	-0.5524	1.4049	-0.9606
PICert(18:0/16:0(2OH))	IPC_18_0_3/16_0_1	-0.6941	1.443	-0.8821
PICert(18:0/18:0)	IPC_18_0_3/18_0_0	-0.5061	1.5401	-0.9132
PICert(18:0/18:0(2OH))	IPC_18_0_3/18_0_1	-0.6804	1.5425	-0.7997
PICert(18:0/20:0)	IPC_18_0_3/20_0_0	-0.6002	1.5983	-0.8231
PICert(18:0/20:0(2OH))	IPC_18_0_3/20_0_1	-0.777	1.6001	-0.6978
PICert(18:0/22:0)	IPC_18_0_3/22_0_0	-0.7272	1.6353	-0.7122
PE(18:0/0:0)	LPE_18_0	-0.9057	-2.0254	-1.102
PICert(18:0/22:0(2OH))	IPC_18_0_3/22_0_1	-0.9078	1.6304	-0.5934
PICert(18:0/24:0(2OH,4OH))	IPC_18_0_3/24_0_2	-1.2678	1.5205	-0.423
MIPCert(18:0/22:0(2OH,4OH))	MIPC_18_0_3/22_0_2	-1.7989	1.2679	0.3697
MIP2Cert(18:0/16:0(2OH))	M(IP)2C_18_0_3/16_0_1	-2.8625	0.7962	0.8043
MIP2Cert(18:0/18:0(2OH))	M(IP)2C_18_0_3/18_0_1	-2.8889	0.8031	0.8893
TG(12:0/22:0/16:1(9Z))	TAG_12_0/16_1/22_0	1.2143	0.1807	1.2737
TG(14:1(9Z)/22:0/16:1(9Z))	TAG_14_1/16_1/22_0	1.3966	0.2943	1.2825
TG(14:0/22:0/16:1(9Z))	TAG_14_0/16_1/22_0	1.3826	0.308	1.2645
TG(16:0/22:0/18:1(9Z))	TAG_16_0/18_1/22_0	1.394	0.388	1.3597
DG(14:1(9Z)/16:1(9Z)/0:0)	DAG_14_1/16_1	0.3286	-1.8956	-0.126
PI(22:0/0:0)	LPI_22_0	-1.1813	0.1031	-1.3787
Cert(16:0/0:0)	LCB_16_0_3	-2.6797	-3.204	-0.1944
Cert(18:0/20:0(2OH))	Cer_18_0_3/20_0_1	-0.0428	-0.6735	-0.383
Cert(18:0/22:0)	Cer_18_0_3/22_0_0	0.1337	-0.6658	-0.2443
Cert(18:0/22:0(2OH))	Cer_18_0_3/22_0_1	0.0324	-0.4515	-0.3158
PICert(18:0/22:0(2OH,4OH))	IPC_18_0_3/22_0_2	-1.1284	1.5441	-0.5046
MIPCert(18:0/22:0(2OH))	MIPC_18_0_3/22_0_1	-1.6615	1.3636	0.3284
MIP2Cert(18:0/20:0)	M(IP)2C_18_0_3/20_0_0	-2.8658	0.8334	0.8851
MIP2Cert(18:0/20:0(2OH))	M(IP)2C_18_0_3/20_0_1	-2.9431	0.8042	0.9541
MIP2Cer(18:0/22:0)	M(IP)2C_18_0_2/22_0_0	-3.0422	0.7018	0.8365
MIP2Cert(18:0/22:0)	M(IP)2C_18_0_3/22_0_0	-2.9287	0.8281	0.9406
MIP2Cert(18:0/22:0(2OH))	M(IP)2C_18_0_3/22_0_1	-2.9957	0.7981	1.0133
MIP2Cert(20:0/24:0)	M(IP)2C_20_0_3/24_0_0	-2.9345	0.8213	1.0234
MIP2Cert(20:0/24:0(2OH))	M(IP)2C_20_0_3/24_0_1	-2.9965	0.7822	1.0862
PICert(20:0/24:0)	IPC_20_0_3/24_0_0	-0.7976	1.6414	-0.5291
PICert(20:0/24:0(2OH))	IPC_20_0_3/24_0_1	-0.9788	1.6242	-0.4242
MIP2Cer(18:0/20:0)	M(IP)2C_18_0_2/20_0_0	-2.9741	0.7085	0.7856
