# Supplementary material for: The LUX Score: A Metric for Lipidome Homology
Source: PLoS Comput Biol. 2015 Sep 22;11(9):e1004511. doi: 10.1371/journal.pcbi.1004511 (PMC4578897; doi:10.1371/journal.pcbi.1004511)
Supplement: S4 Dataset — Use the files Yeast_Lipidome_Homology_Scores.htm (Firefox Browser suggested) or Yeast_Lipidome_Homology_Scores.xlsx (Excel 2013) to navigate through the complete yeast lipidome dataset. Plots and additional distance matrices are linked. (ZIP) [file pcbi.1004511.s008.zip]

Archive with 13 entries (11 files):
- Supplementary_Result_9/
- Supplementary_Result_9/Readme.txt
- Supplementary_Result_9/Yeast_Lipidome_2D.svg
- Supplementary_Result_9/Yeast_Lipidome_3D.svg
- Supplementary_Result_9/Yeast_Lipidome_Homology_Scores-Dateien/
- Supplementary_Result_9/Yeast_Lipidome_Homology_Scores-Dateien/filelist.xml
- Supplementary_Result_9/Yeast_Lipidome_Homology_Scores-Dateien/Yeast_Lipidome_Homology_Scores_16667_image001.png
- Supplementary_Result_9/Yeast_Lipidome_Homology_Scores-Dateien/Yeast_Lipidome_Homology_Scores_16667_image002.png
- Supplementary_Result_9/Yeast_Lipidome_Homology_Scores-Dateien/Yeast_Lipidome_Homology_Scores_16667_image003.png
- Supplementary_Result_9/Yeast_Lipidome_Homology_Scores-Dateien/Yeast_Lipidome_Homology_Scores_16667_image004.png
- Supplementary_Result_9/Yeast_Lipidome_Homology_Scores.htm
- Supplementary_Result_9/Yeast_Lipidome_Homology_Scores.xlsx
- Supplementary_Result_9/Yeast_Lipidome_Levenshtein_Pairwise_Distances_Matrix.csv
