# Supplementary material for: The LUX Score: A Metric for Lipidome Homology
Source: PLoS Comput Biol. 2015 Sep 22;11(9):e1004511. doi: 10.1371/journal.pcbi.1004511 (PMC4578897; doi:10.1371/journal.pcbi.1004511)
Supplement: S4 Dataset — Use the files Yeast_Lipidome_Homology_Scores.htm (Firefox Browser suggested) or Yeast_Lipidome_Homology_Scores.xlsx (Excel 2013) to navigate through the complete yeast lipidome dataset. Plots and additional distance matrices are linked. (ZIP) [file pcbi.1004511.s008.zip › Supplementary_Result_9/Readme.txt]

Marella et al. Bioinformatics 2014
The LUX Score: A Metric for Lipidome Homology

Please use the files Yeast_Lipidome_Homology_Scores.htm (Firefox Browser suggested) or Yeast_Lipidome_Homology_Scores.xlsx (Excel 2013) to navigate through the complete yeast lipidome dataset.
Plots and additional distance matrices are linked.
