# Supplementary material for: The LUX Score: A Metric for Lipidome Homology
Source: PLoS Comput Biol. 2015 Sep 22;11(9):e1004511. doi: 10.1371/journal.pcbi.1004511 (PMC4578897; doi:10.1371/journal.pcbi.1004511)
Supplement: S4 Dataset — Use the files Yeast_Lipidome_Homology_Scores.htm (Firefox Browser suggested) or Yeast_Lipidome_Homology_Scores.xlsx (Excel 2013) to navigate through the complete yeast lipidome dataset. Plots and additional distance matrices are linked. (ZIP) [file pcbi.1004511.s008.zip › Supplementary_Result_9/Yeast_Lipidome_Homology_Scores-Dateien/filelist.xml]

<xml xmlns:o="urn:schemas-microsoft-com:office:office">
 <o:MainFile HRef="../Yeast_Lipidome_Homology_Scores.htm"/>
 <o:File HRef="Yeast_Lipidome_Homology_Scores_16667_image001.png"
  PublicationID="Yeast_Lipidome_Homology_Scores_16667"/>
 <o:File HRef="Yeast_Lipidome_Homology_Scores_16667_image002.png"
  PublicationID="Yeast_Lipidome_Homology_Scores_16667"/>
 <o:File HRef="Yeast_Lipidome_Homology_Scores_16667_image003.png"
  PublicationID="Yeast_Lipidome_Homology_Scores_16667"/>
 <o:File HRef="Yeast_Lipidome_Homology_Scores_16667_image004.png"
  PublicationID="Yeast_Lipidome_Homology_Scores_16667"/>
 <o:File HRef="filelist.xml"/>
</xml>
