# Supplementary material for: The LUX Score: A Metric for Lipidome Homology
Source: PLoS Comput Biol. 2015 Sep 22;11(9):e1004511. doi: 10.1371/journal.pcbi.1004511 (PMC4578897; doi:10.1371/journal.pcbi.1004511)
Supplement: S4 Dataset — Use the files Yeast_Lipidome_Homology_Scores.htm (Firefox Browser suggested) or Yeast_Lipidome_Homology_Scores.xlsx (Excel 2013) to navigate through the complete yeast lipidome dataset. Plots and additional distance matrices are linked. (ZIP) [file pcbi.1004511.s008.zip › Supplementary_Result_9/Yeast_Lipidome_Homology_Scores.xlsx]

## Sheet: Lipidome_Homology_Scores
two dimensional structural space of the yeat lipidome - PC1, PC2
BY4741_24	0
BY4741_37	0.01658	0
Elo1_24	0.01082	0.01534	0
Elo1_37	0.01974	0.01315	0.01458	0
Elo2_24	0.02489	0.03188	0.03245	0.03352	0
Elo2_37	0.0303	0.02764	0.03573	0.03243	0.01025	0
Elo3_24	0.03523	0.04348	0.04247	0.04614	0.01891	0.02241	0
Elo3_37	0.037	0.03933	0.04068	0.04101	0.02098	0.01715	0.01013	0
three dimensional structural space of the yeast lipidome - PC1, PC2, PC3
BY4741_24	0
BY4741_37	0.02861	0
Elo1_24	0.01355	0.03139	0
Elo1_37	0.03433	0.01911	0.03516	0
Elo2_24	0.04187	0.06015	0.04806	0.06055	0
Elo2_37	0.04886	0.05012	0.04996	0.0574	0.01747	0
Elo3_24	0.0565	0.07762	0.05884	0.08052	0.03386	0.04095	0
Elo3_37	0.05379	0.05943	0.05064	0.06268	0.039	0.0305	0.02398	0
										Dendograms derived by hierachical clustering using two dimensional, three dimensional structural space and the complete lipid distance matrix as input for the determination of the pairwise LUX score shown on the right.
Distribution of captured variance of the PCA in prinicpal components 1-10. The structural space of lipidome reference map can be depicted in two and three dimensional maps.
Yeast reference lipidome distance matrix
BY4741_24	0
BY4741_37	0.007295	0
Elo1_24	0.003603	0.007192	0
Elo1_37	0.007602	0.005005	0.00768	0
Elo2_24	0.009174	0.01284	0.01157	0.01483	0
Elo2_37	0.01009	0.009856	0.01187	0.01411	0.004691	0
Elo3_24	0.01186	0.01735	0.0143	0.01912	0.007858	0.01033	0
Elo3_37	0.01089	0.01261	0.01212	0.01595	0.009331	0.007394	0.004737	0
