# Supplementary material for: The LUX Score: A Metric for Lipidome Homology
Source: PLoS Comput Biol. 2015 Sep 22;11(9):e1004511. doi: 10.1371/journal.pcbi.1004511 (PMC4578897; doi:10.1371/journal.pcbi.1004511)
Supplement: S4 Dataset — Use the files Yeast_Lipidome_Homology_Scores.htm (Firefox Browser suggested) or Yeast_Lipidome_Homology_Scores.xlsx (Excel 2013) to navigate through the complete yeast lipidome dataset. Plots and additional distance matrices are linked. (ZIP) [file pcbi.1004511.s008.zip › Supplementary_Result_9/Yeast_Lipidome_Levenshtein_Pairwise_Distances_Matrix.csv]

TAG_12_0/14_1/16_1	0
TAG_12_0/12_0/18_1	0.1364	0
TAG_12_0/14_0/16_1	0.0152	0.1538	0
TAG_12_0/14_0/16_0	0.0303	0.1385	0.0154	0
TAG_12_0/16_1/16_1	0.0294	0.1029	0.0441	0.0588	0
TAG_12_0/16_0/16_1	0.0299	0.1194	0.0299	0.0448	0.0147	0
TAG_12_0/16_0/16_0	0.0455	0.1061	0.0455	0.0303	0.0294	0.0149	0
TAG_14_1/16_1/16_1	0.0704	0.1408	0.0845	0.0986	0.0423	0.0563	0.0704	0
TAG_14_0/16_1/16_1	0.0571	0.1286	0.0714	0.0857	0.0286	0.0429	0.0571	0.0141	0
TAG_12_0/16_1/18_1	0.2000	0.0714	0.2143	0.2000	0.1714	0.1857	0.1714	0.1268	0.1429	0
TAG_14_0/16_0/16_1	0.0580	0.1449	0.0580	0.0725	0.0435	0.0290	0.0435	0.0282	0.0143	0.1571	0
TAG_12_0/16_0/18_1	0.0725	0.0580	0.0870	0.0725	0.0435	0.0580	0.0435	0.0845	0.0714	0.1286	0.0870	0
TAG_14_0/16_0/16_0	0.0735	0.1324	0.0735	0.0588	0.0588	0.0441	0.0294	0.0423	0.0286	0.1429	0.0145	0.0725	0
TAG_16_1/16_1/16_1	0.0959	0.1644	0.1096	0.1233	0.0685	0.0822	0.0959	0.0274	0.0411	0.0959	0.0548	0.1096	0.0685	0
TAG_14_1/16_1/18_1	0.0959	0.1644	0.1096	0.1233	0.0685	0.0822	0.0959	0.0274	0.0411	0.1507	0.0548	0.1096	0.0685	0.0548	0
TAG_16_0/16_1/16_1	0.0833	0.1528	0.0972	0.1111	0.0556	0.0694	0.0833	0.0278	0.0278	0.1111	0.0417	0.0972	0.0556	0.0137	0.0548	0
TAG_14_0/16_1/18_1	0.0833	0.1528	0.0972	0.1111	0.0556	0.0694	0.0833	0.0417	0.0278	0.1667	0.0417	0.0972	0.0556	0.0685	0.0137	0.0556	0
TAG_16_0/16_0/16_1	0.0845	0.1690	0.0845	0.0986	0.0704	0.0563	0.0704	0.0423	0.0423	0.1268	0.0282	0.1127	0.0423	0.0274	0.0685	0.0139	0.0694	0
TAG_14_0/16_0/18_1	0.0845	0.1690	0.0845	0.0986	0.0704	0.0563	0.0704	0.0563	0.0423	0.1831	0.0282	0.1127	0.0423	0.0822	0.0274	0.0694	0.0139	0.0563	0
TAG_12_0/14_1/22_0	0.1408	0.0986	0.1408	0.1408	0.1127	0.1127	0.1127	0.1549	0.1408	0.1690	0.1408	0.0845	0.1408	0.1781	0.1781	0.1667	0.1667	0.1690	0.1690	0
TAG_16_1/16_1/18_1	0.1200	0.1867	0.1333	0.1467	0.0933	0.1067	0.1200	0.0533	0.0667	0.1200	0.0800	0.1333	0.0933	0.0267	0.0267	0.0400	0.0400	0.0533	0.0533	0.2000	0
TAG_16_1/16_1/18_0	0.1216	0.1757	0.1351	0.1351	0.0946	0.1081	0.1081	0.0541	0.0676	0.1081	0.0811	0.1216	0.0811	0.0270	0.0405	0.0405	0.0541	0.0541	0.0676	0.2027	0.0133	0
TAG_16_0/16_1/18_1	0.1351	0.1216	0.1486	0.1351	0.1081	0.1216	0.1081	0.0676	0.0811	0.0541	0.0946	0.0676	0.0811	0.0405	0.0946	0.0541	0.1081	0.0676	0.1216	0.1486	0.0667	0.0541	0
TAG_16_0/16_1/18_0	0.1096	0.1644	0.1233	0.1233	0.0822	0.0959	0.0959	0.0548	0.0548	0.1233	0.0685	0.1096	0.0685	0.0411	0.0411	0.0274	0.0411	0.0411	0.0548	0.1918	0.0267	0.0135	0.0676	0
TAG_14_0/18_0/18_1	0.1096	0.1370	0.1096	0.1233	0.0822	0.0822	0.0959	0.0685	0.0548	0.1507	0.0548	0.0822	0.0685	0.0959	0.0411	0.0822	0.0274	0.0822	0.0274	0.1370	0.0667	0.0811	0.0946	0.0685	0
TAG_16_1/18_1/18_1	0.1429	0.1558	0.1558	0.1688	0.1169	0.1299	0.1429	0.0779	0.0909	0.0909	0.1039	0.1039	0.1169	0.0519	0.0519	0.0649	0.0649	0.0779	0.0779	0.1688	0.0260	0.0390	0.0390	0.0519	0.0519	0
TAG_16_1/18_0/18_1	0.1447	0.1711	0.1447	0.1579	0.1184	0.1184	0.1316	0.0789	0.0921	0.1053	0.0921	0.1184	0.1053	0.0526	0.0526	0.0658	0.0658	0.0658	0.0658	0.1711	0.0263	0.0395	0.0526	0.0526	0.0395	0.0130	0
TAG_16_0/18_1/18_1	0.1316	0.1447	0.1447	0.1579	0.1053	0.1184	0.1316	0.0789	0.0789	0.1053	0.0921	0.0921	0.1053	0.0658	0.0526	0.0526	0.0526	0.0658	0.0658	0.1579	0.0395	0.0526	0.0526	0.0395	0.0395	0.0130	0.0263	0
TAG_16_1/16_1/20_0	0.1447	0.1974	0.1579	0.1579	0.1184	0.1316	0.1316	0.0789	0.0921	0.1316	0.1053	0.1447	0.1053	0.0526	0.0526	0.0658	0.0658	0.0789	0.0789	0.2237	0.0263	0.0263	0.0789	0.0395	0.0921	0.0519	0.0526	0.0658	0
TAG_16_0/18_0/18_1	0.1333	0.1600	0.1333	0.1467	0.1067	0.1067	0.1200	0.0800	0.0800	0.1200	0.0800	0.1067	0.0933	0.0667	0.0533	0.0533	0.0533	0.0533	0.0533	0.1600	0.0400	0.0533	0.0667	0.0400	0.0267	0.0260	0.0132	0.0132	0.0658	0
TAG_16_1/18_0/18_0	0.1467	0.1600	0.1467	0.1467	0.1200	0.1200	0.1200	0.0800	0.0933	0.0933	0.0933	0.1067	0.0933	0.0533	0.0667	0.0667	0.0800	0.0667	0.0800	0.1733	0.0400	0.0267	0.0400	0.0400	0.0533	0.0260	0.0132	0.0395	0.0526	0.0267	0
TAG_14_0/18_1/20_0	0.1333	0.1467	0.1333	0.1467	0.1067	0.1067	0.1200	0.0933	0.0800	0.1600	0.0800	0.0933	0.0933	0.1200	0.0667	0.1067	0.0533	0.1067	0.0533	0.1067	0.0933	0.1067	0.1067	0.0933	0.0267	0.0649	0.0658	0.0526	0.1184	0.0533	0.0800	0
TAG_18_1/18_1/18_1	0.1646	0.1772	0.1772	0.1899	0.1392	0.1519	0.1646	0.1013	0.1139	0.1139	0.1266	0.1266	0.1392	0.0759	0.0759	0.0886	0.0886	0.1013	0.1013	0.1899	0.0506	0.0633	0.0633	0.0759	0.0759	0.0253	0.0380	0.0380	0.0759	0.0506	0.0506	0.0886	0
TAG_18_0/18_1/18_1	0.1538	0.1667	0.1667	0.1795	0.1282	0.1410	0.1538	0.1026	0.1026	0.1154	0.1154	0.1154	0.1282	0.0769	0.0769	0.0769	0.0769	0.0897	0.0897	0.1795	0.0513	0.0641	0.0641	0.0641	0.0641	0.0256	0.0385	0.0256	0.0769	0.0385	0.0513	0.0769	0.0127	0
TAG_16_1/16_1/22_0	0.1667	0.2179	0.1795	0.1795	0.1410	0.1538	0.1538	0.1026	0.1154	0.1538	0.1282	0.1667	0.1282	0.0769	0.0769	0.0897	0.0897	0.1026	0.1026	0.2308	0.0513	0.0513	0.1026	0.0641	0.1154	0.0769	0.0769	0.0897	0.0256	0.0897	0.0769	0.1410	0.1013	0.1026	0
TAG_16_1/18_1/20_0	0.1667	0.1667	0.1795	0.1795	0.1410	0.1538	0.1538	0.1026	0.1154	0.1026	0.1282	0.1154	0.1282	0.0769	0.0769	0.0897	0.0897	0.1026	0.1026	0.1923	0.0513	0.0513	0.0513	0.0641	0.0769	0.0256	0.0385	0.0385	0.0256	0.0513	0.0385	0.0897	0.0506	0.0513	0.0513	0
TAG_18_0/18_0/18_1	0.1558	0.1818	0.1558	0.1688	0.1299	0.1299	0.1429	0.1039	0.1039	0.1299	0.1039	0.1299	0.1169	0.0779	0.0779	0.0779	0.0779	0.0779	0.0779	0.1818	0.0519	0.0649	0.0779	0.0649	0.0519	0.0390	0.0260	0.0390	0.0779	0.0260	0.0390	0.0779	0.0253	0.0128	0.1026	0.0641	0
TAG_16_0/16_1/22_0	0.1558	0.1688	0.1558	0.1688	0.1299	0.1299	0.1429	0.1039	0.1039	0.1299	0.1039	0.1169	0.1169	0.0909	0.1299	0.0779	0.1299	0.0779	0.1299	0.0779	0.1169	0.1169	0.0779	0.1039	0.1039	0.0909	0.0909	0.0779	0.1429	0.0779	0.0909	0.0779	0.1139	0.1026	0.1667	0.1154	0.1039	0
TAG_16_0/18_1/20_0	0.1558	0.1558	0.1688	0.1688	0.1299	0.1429	0.1429	0.1039	0.1039	0.1169	0.1169	0.1039	0.1169	0.0909	0.0779	0.0779	0.0779	0.0909	0.0909	0.1818	0.0649	0.0649	0.0649	0.0519	0.0649	0.0390	0.0519	0.0260	0.0390	0.0390	0.0519	0.0779	0.0633	0.0513	0.0641	0.0128	0.0649	0.1039	0
TAG_18_0/18_0/18_0	0.1579	0.1711	0.1579	0.1579	0.1316	0.1316	0.1316	0.1053	0.1053	0.1184	0.1053	0.1184	0.1053	0.0789	0.0921	0.0789	0.0921	0.0789	0.0921	0.1842	0.0658	0.0526	0.0658	0.0526	0.0658	0.0519	0.0395	0.0526	0.0789	0.0395	0.0263	0.0921	0.0380	0.0256	0.1026	0.0641	0.0130	0.1039	0.0649	0
TAG_16_1/16_1/24_0	0.1875	0.2000	0.1875	0.2000	0.1625	0.1625	0.1750	0.1250	0.1375	0.1375	0.1375	0.1500	0.1500	0.1000	0.1500	0.1125	0.1625	0.1125	0.1625	0.1125	0.1250	0.1250	0.0875	0.1375	0.1375	0.1000	0.1000	0.1125	0.1500	0.1125	0.1000	0.1125	0.1250	0.1250	0.1625	0.1250	0.1250	0.0375	0.1375	0.1250	0
TAG_14_0/16_1/26_0	0.1772	0.1899	0.1772	0.1899	0.1519	0.1519	0.1646	0.1392	0.1266	0.2025	0.1266	0.1392	0.1392	0.1646	0.1646	0.1519	0.1519	0.1519	0.1519	0.1013	0.1899	0.1899	0.1519	0.1772	0.1266	0.1646	0.1646	0.1519	0.2152	0.1519	0.1646	0.1013	0.1899	0.1772	0.2152	0.1899	0.1772	0.0759	0.1772	0.1772	0.0625	0
TAG_16_0/16_1/24_0	0.1772	0.1899	0.1772	0.1899	0.1519	0.1519	0.1646	0.1266	0.1266	0.1519	0.1266	0.1392	0.1392	0.1139	0.1519	0.1013	0.1519	0.1013	0.1519	0.1013	0.1392	0.1392	0.1013	0.1266	0.1266	0.1139	0.1139	0.1013	0.1646	0.1013	0.1139	0.1013	0.1392	0.1266	0.1772	0.1392	0.1266	0.0253	0.1266	0.1266	0.0125	0.0506	0
TAG_16_1/16_1/26_0	0.2073	0.2195	0.2073	0.2195	0.1829	0.1829	0.1951	0.1463	0.1585	0.1585	0.1585	0.1707	0.1707	0.1220	0.1707	0.1341	0.1829	0.1341	0.1829	0.1341	0.1463	0.1463	0.1098	0.1585	0.1585	0.1220	0.1220	0.1341	0.1707	0.1341	0.1220	0.1341	0.1463	0.1463	0.1707	0.1463	0.1463	0.0610	0.1585	0.1463	0.0244	0.0366	0.0366	0
TAG_16_1/18_1/24_0	0.2073	0.2195	0.2073	0.2195	0.1829	0.1829	0.1951	0.1463	0.1585	0.1585	0.1585	0.1707	0.1707	0.1220	0.1707	0.1341	0.1829	0.1341	0.1829	0.1341	0.1463	0.1463	0.1098	0.1585	0.1585	0.1220	0.1220	0.1341	0.1707	0.1341	0.1220	0.1341	0.0976	0.1098	0.1829	0.1463	0.1098	0.0610	0.1585	0.1098	0.0244	0.0854	0.0366	0.0488	0
TAG_16_0/16_1/26_0	0.1975	0.2099	0.1975	0.2099	0.1728	0.1728	0.1852	0.1481	0.1481	0.1728	0.1481	0.1605	0.1605	0.1358	0.1728	0.1235	0.1728	0.1235	0.1728	0.1235	0.1605	0.1605	0.1235	0.1481	0.1481	0.1358	0.1358	0.1235	0.1852	0.1235	0.1358	0.1235	0.1605	0.1481	0.1852	0.1605	0.1481	0.0494	0.1481	0.1481	0.0370	0.0247	0.0247	0.0122	0.0610	0
TAG_16_0/18_1/24_0	0.2222	0.2099	0.2222	0.2099	0.1975	0.1975	0.1852	0.1605	0.1728	0.1481	0.1728	0.1605	0.1605	0.1358	0.1852	0.1481	0.1975	0.1481	0.1975	0.1358	0.1605	0.1481	0.0988	0.1605	0.1728	0.1358	0.1358	0.1481	0.1728	0.1481	0.1235	0.1481	0.1111	0.1235	0.1728	0.1481	0.1235	0.0741	0.1605	0.1111	0.0370	0.0988	0.0494	0.0610	0.0122	0.0741	0
TAG_16_1/18_1/26_0	0.2262	0.2381	0.2262	0.2381	0.2024	0.2024	0.2143	0.1667	0.1786	0.1786	0.1786	0.1905	0.1905	0.1429	0.1429	0.1548	0.1548	0.1548	0.1548	0.1548	0.1190	0.1310	0.1310	0.1429	0.1310	0.0952	0.0952	0.1071	0.1429	0.1071	0.1071	0.1071	0.1190	0.1190	0.1667	0.1190	0.1190	0.0833	0.1310	0.1310	0.0476	0.0595	0.0595	0.0238	0.0714	0.0357	0.0833	0
TAG_16_0/18_1/26_0	0.2169	0.2289	0.2169	0.2289	0.1928	0.1928	0.2048	0.1687	0.1687	0.1928	0.1687	0.1807	0.1807	0.1566	0.1446	0.1446	0.1446	0.1446	0.1446	0.1446	0.1325	0.1446	0.1446	0.1325	0.1205	0.1084	0.1084	0.0964	0.1566	0.0964	0.1205	0.0964	0.1325	0.1205	0.1807	0.1325	0.1205	0.0723	0.1205	0.1325	0.0602	0.0482	0.0482	0.0361	0.0843	0.0241	0.0964	0.0119	0
TAG_18_0/18_1/26_0	0.2353	0.2471	0.2353	0.2471	0.2118	0.2118	0.2235	0.1882	0.1882	0.2000	0.1882	0.2000	0.2000	0.1647	0.1647	0.1647	0.1647	0.1647	0.1647	0.1647	0.1412	0.1529	0.1529	0.1529	0.1412	0.1176	0.1176	0.1176	0.1647	0.1176	0.1294	0.1176	0.1059	0.0941	0.1882	0.1412	0.0941	0.0941	0.1412	0.1059	0.0706	0.0706	0.0706	0.0471	0.0588	0.0471	0.0706	0.0235	0.0235
DAG_12_0/16_1	0.3333	0.3385	0.3231	0.3281	0.3529	0.3433	0.3485	0.3803	0.3714	0.3857	0.3623	0.3768	0.3676	0.3973	0.3973	0.3889	0.3889	0.3803	0.3803	0.3944	0.4133	0.4189	0.4189	0.4110	0.3973	0.4286	0.4211	0.4211	0.4342	0.4133	0.4267	0.4133	0.4430	0.4359	0.4487	0.4487	0.4286	0.4286	0.4416	0.4342	0.4500	0.4430	0.4430	0.4634	0.4634	0.4568	0.4691	0.4762	0.4699
DAG_12_0/16_0	0.3485	0.3538	0.3385	0.3281	0.3676	0.3582	0.3485	0.3944	0.3857	0.4000	0.3768	0.3768	0.3676	0.4110	0.4110	0.4028	0.4028	0.3944	0.3944	0.4085	0.4267	0.4189	0.4189	0.4110	0.4110	0.4416	0.4342	0.4342	0.4342	0.4267	0.4267	0.4267	0.4557	0.4487	0.4487	0.4487	0.4416	0.4416	0.4416	0.4342	0.4625	0.4557	0.4557	0.4756	0.4756	0.4691	0.4691	0.4881	0.4819
DAG_14_0/16_1	0.3030	0.3692	0.2923	0.3125	0.3235	0.3134	0.3333	0.3521	0.3429	0.3571	0.3333	0.3623	0.3382	0.3699	0.3699	0.3611	0.3611	0.3521	0.3521	0.4085	0.3867	0.3919	0.3919	0.3836	0.3699	0.4026	0.3947	0.3947	0.4079	0.3867	0.4000	0.3867	0.4177	0.4103	0.4231	0.4231	0.4026	0.4026	0.4156	0.4079	0.4250	0.4177	0.4177	0.4390	0.4390	0.4321	0.4444	0.4524	0.4458
DAG_14_0/16_0	0.3182	0.3846	0.3077	0.2969	0.3382	0.3284	0.3182	0.3662	0.3571	0.3714	0.3478	0.3478	0.3382	0.3836	0.3836	0.3750	0.3750	0.3662	0.3662	0.4085	0.4000	0.3919	0.3919	0.3836	0.3836	0.4156	0.4079	0.4079	0.4079	0.4000	0.4000	0.4000	0.4304	0.4231	0.4231	0.4231	0.4156	0.4156	0.4156	0.4079	0.4375	0.4304	0.4304	0.4512	0.4512	0.4444	0.4444	0.4643	0.4578
DAG_16_1/16_1	0.2727	0.3538	0.2615	0.2812	0.2794	0.2836	0.3030	0.3099	0.3000	0.3143	0.3043	0.3188	0.3235	0.3288	0.3288	0.3194	0.3194	0.3239	0.3239	0.3803	0.3467	0.3514	0.3514	0.3425	0.3425	0.3636	0.3684	0.3553	0.3684	0.3600	0.3600	0.3600	0.3797	0.3718	0.3846	0.3846	0.3766	0.3766	0.3766	0.3816	0.4000	0.3924	0.3924	0.4146	0.4146	0.4074	0.4074	0.4286	0.4217
DAG_16_0/16_1	0.2879	0.3538	0.2769	0.2969	0.2941	0.2836	0.3030	0.3239	0.3143	0.3286	0.3043	0.3333	0.3235	0.3425	0.3425	0.3333	0.3333	0.3239	0.3239	0.3803	0.3600	0.3649	0.3649	0.3562	0.3425	0.3766	0.3684	0.3684	0.3816	0.3600	0.3733	0.3600	0.3924	0.3846	0.3974	0.3974	0.3766	0.3766	0.3896	0.3816	0.4000	0.3924	0.3924	0.4146	0.4146	0.4074	0.4198	0.4286	0.4217
DAG_16_1/18_1	0.3030	0.3231	0.2923	0.3125	0.3088	0.3134	0.3333	0.3380	0.3286	0.2857	0.3333	0.3478	0.3529	0.3151	0.3014	0.3333	0.2917	0.3239	0.2958	0.3803	0.3200	0.3243	0.3243	0.3288	0.3151	0.3377	0.3421	0.3289	0.3421	0.3333	0.3333	0.3333	0.3544	0.3462	0.3590	0.3590	0.3506	0.3766	0.3506	0.3553	0.3750	0.4177	0.3924	0.3902	0.3902	0.4074	0.3827	0.4048	0.3976
DAG_16_0/18_1	0.3182	0.3231	0.3077	0.3281	0.3235	0.3134	0.3333	0.3521	0.3429	0.3000	0.3333	0.3623	0.3382	0.3288	0.3151	0.3194	0.3056	0.3099	0.2958	0.3944	0.3333	0.3378	0.3378	0.3288	0.3151	0.3506	0.3421	0.3421	0.3553	0.3333	0.3467	0.3333	0.3671	0.3590	0.3718	0.3718	0.3506	0.3636	0.3636	0.3553	0.3875	0.4177	0.3797	0.4024	0.4024	0.3951	0.3951	0.4048	0.3976
DAG_18_1/18_1	0.2727	0.3231	0.2615	0.2812	0.2941	0.2836	0.3030	0.3239	0.3143	0.3143	0.3043	0.3188	0.3235	0.3425	0.2877	0.3333	0.2778	0.3239	0.2676	0.3662	0.3067	0.3243	0.3514	0.3151	0.2877	0.3117	0.3158	0.3026	0.3289	0.3067	0.3333	0.3067	0.3291	0.3205	0.3462	0.3333	0.3247	0.3766	0.3247	0.3421	0.4000	0.3924	0.3924	0.4146	0.3659	0.4074	0.3580	0.3810	0.3735
DAG_18_0/18_1	0.2879	0.3077	0.2769	0.2969	0.3088	0.2985	0.3182	0.3380	0.3286	0.3143	0.3188	0.3333	0.3382	0.3425	0.3014	0.3472	0.2917	0.3380	0.2817	0.3662	0.3200	0.3378	0.3514	0.3288	0.2877	0.3247	0.3158	0.3158	0.3421	0.3067	0.3333	0.3067	0.3418	0.3333	0.3590	0.3462	0.3247	0.3766	0.3377	0.3289	0.4000	0.3924	0.3924	0.4146	0.3780	0.4074	0.3704	0.3810	0.3735
LPA_16_1	0.5303	0.5231	0.5231	0.5156	0.5441	0.5373	0.5303	0.5493	0.5571	0.5000	0.5507	0.5507	0.5441	0.5205	0.5616	0.5417	0.5694	0.5352	0.5634	0.5634	0.5333	0.5270	0.5270	0.5479	0.5753	0.5455	0.5395	0.5658	0.5395	0.5600	0.5333	0.5867	0.5570	0.5641	0.5513	0.5513	0.5584	0.5714	0.5714	0.5526	0.5625	0.6076	0.5823	0.5732	0.5732	0.5926	0.5679	0.5833	0.6024
LPA_16_0	0.5455	0.5385	0.5385	0.5312	0.5588	0.5522	0.5455	0.5634	0.5571	0.5143	0.5507	0.5652	0.5441	0.5342	0.5753	0.5278	0.5694	0.5211	0.5634	0.5775	0.5467	0.5405	0.5405	0.5342	0.5753	0.5584	0.5526	0.5526	0.5526	0.5467	0.5467	0.5867	0.5696	0.5641	0.5641	0.5641	0.5584	0.5584	0.5584	0.5526	0.5750	0.6076	0.5696	0.5854	0.5854	0.5802	0.5802	0.5952	0.5904
LPA_18_1	0.5000	0.4923	0.4923	0.5000	0.5147	0.5075	0.5000	0.5352	0.5286	0.5143	0.5217	0.5217	0.5147	0.5342	0.5479	0.5417	0.5417	0.5352	0.5352	0.5352	0.5467	0.5405	0.5405	0.5479	0.5479	0.5584	0.5526	0.5658	0.5526	0.5600	0.5467	0.5600	0.5316	0.5513	0.5641	0.5641	0.5455	0.5714	0.5714	0.5395	0.5750	0.5823	0.5823	0.5854	0.5488	0.5926	0.5432	0.5952	0.6024
PA_12_0/16_1	0.3333	0.2615	0.3385	0.3438	0.3088	0.3284	0.3182	0.3380	0.3286	0.3143	0.3478	0.3043	0.3382	0.3562	0.3562	0.3472	0.3472	0.3662	0.3662	0.3380	0.3733	0.3649	0.3514	0.3562	0.3699	0.3766	0.3947	0.3684	0.3816	0.3867	0.3867	0.3733	0.3924	0.3846	0.3974	0.3846	0.4026	0.3896	0.3766	0.3947	0.4125	0.4051	0.4051	0.4268	0.4268	0.4198	0.4198	0.4405	0.4337
PA_12_0/16_0	0.3485	0.2769	0.3385	0.3438	0.3235	0.3134	0.3030	0.3521	0.3429	0.3286	0.3333	0.3188	0.3235	0.3699	0.3699	0.3611	0.3611	0.3521	0.3521	0.3380	0.3867	0.3784	0.3649	0.3699	0.3562	0.3896	0.3816	0.3816	0.3947	0.3733	0.3733	0.3733	0.4051	0.3974	0.4103	0.3974	0.3896	0.3896	0.3896	0.3816	0.4125	0.4051	0.4051	0.4268	0.4268	0.4198	0.4198	0.4405	0.4337
PA_14_1/16_0	0.3939	0.3231	0.3846	0.3906	0.3676	0.3582	0.3485	0.3099	0.3286	0.2857	0.3188	0.3623	0.3088	0.3288	0.3288	0.3333	0.3472	0.3239	0.3380	0.3803	0.3467	0.3378	0.3243	0.3425	0.3425	0.3506	0.3421	0.3553	0.3553	0.3467	0.3333	0.3600	0.3671	0.3718	0.3718	0.3590	0.3636	0.3636	0.3636	0.3553	0.3750	0.3924	0.3797	0.3902	0.3902	0.3951	0.3827	0.4048	0.4096
PA_14_0/16_1	0.3636	0.2923	0.3692	0.3750	0.3382	0.3582	0.3485	0.3099	0.3000	0.2857	0.3188	0.3333	0.3088	0.3288	0.3288	0.3194	0.3194	0.3380	0.3380	0.3662	0.3467	0.3378	0.3243	0.3288	0.3425	0.3506	0.3684	0.3421	0.3553	0.3600	0.3600	0.3467	0.3671	0.3590	0.3718	0.3590	0.3766	0.3636	0.3506	0.3684	0.3875	0.3797	0.3797	0.4024	0.4024	0.3951	0.3951	0.4167	0.4096
PA_16_1/16_1	0.4091	0.3385	0.4154	0.4219	0.3824	0.4030	0.3939	0.3239	0.3429	0.2429	0.3623	0.3768	0.3529	0.2877	0.3425	0.3056	0.3611	0.3239	0.3803	0.4085	0.3067	0.2973	0.2838	0.3151	0.3836	0.3117	0.3289	0.3289	0.3158	0.3467	0.3200	0.3867	0.3291	0.3333	0.3333	0.3205	0.3506	0.3506	0.3377	0.3421	0.3500	0.4177	0.3671	0.3659	0.3659	0.3827	0.3580	0.3810	0.3976
PA_16_0/16_1	0.3939	0.3231	0.4000	0.4062	0.3676	0.3881	0.3788	0.3239	0.3286	0.2571	0.3478	0.3623	0.3382	0.3014	0.3425	0.2917	0.3472	0.3099	0.3662	0.3944	0.3200	0.3108	0.2973	0.3014	0.3699	0.3247	0.3421	0.3158	0.3289	0.3333	0.3333	0.3733	0.3418	0.3333	0.3462	0.3333	0.3506	0.3377	0.3247	0.3421	0.3625	0.4051	0.3544	0.3780	0.3780	0.3704	0.3704	0.3929	0.3855
PA_16_0/16_0	0.4091	0.3385	0.4000	0.4062	0.3824	0.3731	0.3636	0.3380	0.3429	0.2714	0.3333	0.3768	0.3235	0.3151	0.3562	0.3056	0.3611	0.2958	0.3521	0.3944	0.3333	0.3243	0.3108	0.3151	0.3562	0.3377	0.3289	0.3289	0.3421	0.3200	0.3200	0.3733	0.3544	0.3462	0.3590	0.3462	0.3377	0.3377	0.3377	0.3289	0.3625	0.4051	0.3544	0.3780	0.3780	0.3704	0.3704	0.3929	0.3855
PA_16_1/18_1	0.3788	0.3231	0.4000	0.4062	0.3971	0.4030	0.4091	0.3380	0.3571	0.2286	0.3623	0.3623	0.3676	0.3014	0.3562	0.3194	0.3750	0.3239	0.3803	0.3803	0.3200	0.3243	0.2703	0.3425	0.3699	0.2987	0.3158	0.3158	0.3421	0.3333	0.3067	0.3733	0.3165	0.3205	0.3590	0.3077	0.3377	0.3247	0.3247	0.3289	0.3250	0.3924	0.3418	0.3415	0.3415	0.3580	0.3333	0.3571	0.3735
PA_16_0/18_1	0.3636	0.3077	0.3846	0.3906	0.3824	0.3881	0.3939	0.3380	0.3429	0.2429	0.3478	0.3478	0.3529	0.3151	0.3562	0.3056	0.3611	0.3099	0.3662	0.3662	0.3333	0.3378	0.2838	0.3288	0.3562	0.3117	0.3289	0.3026	0.3553	0.3200	0.3200	0.3600	0.3291	0.3205	0.3718	0.3205	0.3377	0.3117	0.3117	0.3289	0.3375	0.3797	0.3291	0.3537	0.3537	0.3457	0.3457	0.3690	0.3614
PA_18_0/16_1	0.4242	0.3538	0.4308	0.4375	0.3971	0.4179	0.4091	0.3521	0.3571	0.2714	0.3768	0.3913	0.3676	0.3151	0.3699	0.3194	0.3750	0.3380	0.3944	0.4225	0.3333	0.3243	0.3108	0.3288	0.3973	0.3377	0.3553	0.3421	0.3421	0.3600	0.3467	0.4000	0.3165	0.3077	0.3590	0.3462	0.3247	0.3636	0.3506	0.3158	0.3750	0.4177	0.3797	0.3902	0.3537	0.3951	0.3457	0.4048	0.4096
PA_18_1/18_1	0.4091	0.3538	0.4308	0.4308	0.4265	0.4328	0.4394	0.3662	0.3857	0.2571	0.3913	0.3913	0.3971	0.3288	0.3836	0.3472	0.4028	0.3521	0.4085	0.4085	0.3467	0.3514	0.2973	0.3699	0.3973	0.3247	0.3421	0.3421	0.3684	0.3600	0.3333	0.4000	0.2911	0.3077	0.3846	0.3333	0.3247	0.3506	0.3506	0.3158	0.3500	0.4177	0.3671	0.3659	0.3171	0.3827	0.3086	0.3810	0.3976
PA_18_0/18_1	0.3939	0.3385	0.4154	0.4219	0.4118	0.4179	0.4242	0.3662	0.3714	0.2571	0.3768	0.3768	0.3824	0.3288	0.3836	0.3333	0.3889	0.3380	0.3944	0.3944	0.3467	0.3514	0.2973	0.3562	0.3836	0.3247	0.3421	0.3289	0.3684	0.3467	0.3333	0.3867	0.3038	0.2949	0.3846	0.3333	0.3117	0.3377	0.3377	0.3026	0.3500	0.4051	0.3544	0.3659	0.3293	0.3704	0.3210	0.3810	0.3855
PS_12_0/16_1	0.3433	0.4776	0.3284	0.3433	0.3676	0.3582	0.3731	0.3944	0.3857	0.4429	0.3768	0.4058	0.3971	0.3973	0.3836	0.4028	0.3750	0.3944	0.3662	0.4507	0.3867	0.4054	0.4324	0.4110	0.3836	0.4026	0.3947	0.4079	0.3947	0.4000	0.4133	0.4000	0.4051	0.4103	0.3846	0.4103	0.4026	0.4416	0.4156	0.4211	0.4500	0.4430	0.4430	0.4634	0.4512	0.4568	0.4691	0.4524	0.4458
PS_12_0/16_0	0.3636	0.4697	0.3485	0.3333	0.3824	0.3731	0.3636	0.4085	0.4000	0.4571	0.3913	0.3913	0.3824	0.4110	0.3973	0.4167	0.3889	0.4085	0.3803	0.4507	0.4000	0.3919	0.4189	0.3973	0.3973	0.4156	0.4079	0.4211	0.3816	0.4133	0.4000	0.4133	0.4177	0.4231	0.3718	0.3974	0.4156	0.4545	0.4026	0.4079	0.4625	0.4557	0.4557	0.4756	0.4634	0.4691	0.4568	0.4643	0.4578
PS_16_1/16_1	0.3056	0.3750	0.3194	0.3333	0.2778	0.2917	0.3056	0.3194	0.3056	0.4306	0.3194	0.3194	0.3333	0.3288	0.3151	0.3333	0.3056	0.3472	0.3194	0.3889	0.3200	0.3378	0.3649	0.3425	0.3288	0.3377	0.3421	0.3421	0.3289	0.3467	0.3600	0.3467	0.3418	0.3462	0.3205	0.3462	0.3506	0.3896	0.3506	0.3684	0.4000	0.4051	0.4051	0.4146	0.4024	0.4198	0.4198	0.4048	0.4096
PS_16_0/16_1	0.3099	0.3944	0.3099	0.3239	0.2958	0.2817	0.2958	0.3380	0.3239	0.4507	0.3099	0.3380	0.3239	0.3425	0.3288	0.3472	0.3194	0.3380	0.3099	0.3944	0.3333	0.3514	0.3784	0.3562	0.3288	0.3506	0.3421	0.3553	0.3421	0.3467	0.3600	0.3467	0.3544	0.3590	0.3333	0.3590	0.3506	0.3896	0.3636	0.3684	0.4000	0.4051	0.4051	0.4146	0.4024	0.4198	0.4198	0.4048	0.4096
PS_16_0/16_0	0.3286	0.3857	0.3286	0.3143	0.3143	0.3000	0.2857	0.3521	0.3429	0.4429	0.3286	0.3286	0.3143	0.3562	0.3425	0.3611	0.3333	0.3521	0.3239	0.3944	0.3467	0.3378	0.3649	0.3425	0.3425	0.3636	0.3553	0.3684	0.3289	0.3600	0.3467	0.3600	0.3671	0.3718	0.3205	0.3462	0.3636	0.4026	0.3506	0.3553	0.4125	0.4177	0.4177	0.4268	0.4146	0.4321	0.4074	0.4167	0.4217
PS_16_1/18_1	0.3243	0.3919	0.3378	0.3514	0.2973	0.3108	0.3243	0.3378	0.3243	0.4189	0.3378	0.3378	0.3514	0.3514	0.3108	0.3514	0.2973	0.3649	0.3108	0.4054	0.3200	0.3378	0.3919	0.3378	0.3243	0.3377	0.3421	0.3421	0.3289	0.3467	0.3600	0.3467	0.3418	0.3462	0.3205	0.3462	0.3506	0.4156	0.3506	0.3684	0.4250	0.4304	0.4304	0.4390	0.4268	0.4444	0.4444	0.4048	0.4096
PS_16_0/18_1	0.3288	0.4110	0.3288	0.3425	0.3151	0.3014	0.3151	0.3562	0.3425	0.4384	0.3288	0.3562	0.3425	0.3699	0.3288	0.3699	0.3151	0.3562	0.3014	0.4110	0.3333	0.3514	0.4054	0.3562	0.3288	0.3506	0.3421	0.3553	0.3421	0.3467	0.3600	0.3467	0.3544	0.3590	0.3333	0.3590	0.3506	0.4156	0.3636	0.3684	0.4250	0.4304	0.4304	0.4390	0.4268	0.4444	0.4444	0.4048	0.4096
PS_18_1/18_1	0.3421	0.3553	0.3421	0.3553	0.3158	0.3289	0.3421	0.3553	0.3421	0.4079	0.3553	0.3026	0.3684	0.3684	0.3289	0.3684	0.3158	0.3816	0.3289	0.3684	0.3421	0.3553	0.3553	0.3553	0.3026	0.3117	0.3289	0.3158	0.3553	0.3289	0.3421	0.3158	0.3165	0.3205	0.3462	0.3205	0.3377	0.3896	0.3247	0.3553	0.4000	0.4051	0.4051	0.4146	0.4024	0.4198	0.4198	0.3810	0.3855
PS_18_0/18_1	0.3467	0.3733	0.3333	0.3467	0.3200	0.3200	0.3333	0.3600	0.3467	0.4267	0.3467	0.3200	0.3600	0.3733	0.3333	0.3733	0.3200	0.3733	0.3200	0.3733	0.3467	0.3600	0.3733	0.3600	0.2933	0.3247	0.3158	0.3289	0.3553	0.3200	0.3333	0.3200	0.3291	0.3333	0.3462	0.3333	0.3247	0.3896	0.3377	0.3421	0.4000	0.4051	0.4051	0.4146	0.4024	0.4198	0.4198	0.3810	0.3855
LPE_14_0	0.5303	0.5231	0.5231	0.5156	0.5441	0.5373	0.5303	0.5211	0.5143	0.5143	0.5072	0.5507	0.5000	0.5342	0.5342	0.5278	0.5278	0.5211	0.5211	0.5634	0.5467	0.5405	0.5405	0.5342	0.5342	0.5584	0.5526	0.5526	0.5526	0.5467	0.5467	0.5467	0.5696	0.5641	0.5641	0.5641	0.5584	0.5584	0.5584	0.5526	0.5750	0.5696	0.5696	0.5854	0.5854	0.5802	0.5802	0.5952	0.5904
LPE_16_1	0.5000	0.4923	0.4923	0.4844	0.5147	0.5075	0.5000	0.5211	0.5286	0.4714	0.5217	0.5217	0.5147	0.4932	0.5342	0.5139	0.5417	0.5070	0.5352	0.5352	0.5067	0.5000	0.5000	0.5205	0.5479	0.5195	0.5132	0.5395	0.5132	0.5333	0.5067	0.5600	0.5316	0.5385	0.5256	0.5256	0.5325	0.5455	0.5455	0.5263	0.5375	0.5823	0.5570	0.5488	0.5488	0.5679	0.5432	0.5595	0.5783
LPE_16_0	0.5152	0.5077	0.5077	0.5000	0.5294	0.5224	0.5152	0.5352	0.5286	0.4857	0.5217	0.5362	0.5147	0.5068	0.5479	0.5000	0.5417	0.4930	0.5352	0.5493	0.5200	0.5135	0.5135	0.5068	0.5479	0.5325	0.5263	0.5263	0.5263	0.5200	0.5200	0.5600	0.5443	0.5385	0.5385	0.5385	0.5325	0.5325	0.5325	0.5263	0.5500	0.5823	0.5443	0.5610	0.5610	0.5556	0.5556	0.5714	0.5663
LPE_18_1	0.4848	0.4615	0.4769	0.4688	0.4853	0.4776	0.4697	0.5070	0.5000	0.4857	0.4928	0.4928	0.4853	0.5068	0.5205	0.5139	0.5139	0.5070	0.5070	0.5070	0.5200	0.5135	0.5135	0.5205	0.5205	0.5325	0.5263	0.5395	0.5263	0.5333	0.5200	0.5333	0.5063	0.5256	0.5385	0.5385	0.5195	0.5455	0.5455	0.5132	0.5500	0.5570	0.5570	0.5610	0.5244	0.5679	0.5185	0.5714	0.5783
PE_12_0/16_1	0.3182	0.2308	0.3385	0.3281	0.2794	0.2985	0.2879	0.3099	0.3000	0.2857	0.3188	0.2754	0.3088	0.3288	0.3288	0.3194	0.3194	0.3380	0.3380	0.3099	0.3467	0.3378	0.3243	0.3288	0.3425	0.3506	0.3684	0.3421	0.3553	0.3600	0.3600	0.3467	0.3671	0.3590	0.3718	0.3590	0.3766	0.3636	0.3506	0.3684	0.3875	0.3797	0.3797	0.4024	0.4024	0.3951	0.3951	0.4167	0.4096
PE_12_0/16_0	0.3182	0.2462	0.3231	0.3125	0.2941	0.2836	0.2727	0.3239	0.3143	0.3000	0.3043	0.2899	0.2941	0.3425	0.3425	0.3333	0.3333	0.3239	0.3239	0.3099	0.3600	0.3514	0.3378	0.3425	0.3288	0.3636	0.3553	0.3553	0.3684	0.3467	0.3467	0.3467	0.3797	0.3718	0.3846	0.3718	0.3636	0.3636	0.3636	0.3553	0.3875	0.3797	0.3797	0.4024	0.4024	0.3951	0.3951	0.4167	0.4096
PE_14_1/16_0	0.3636	0.2923	0.3692	0.3594	0.3382	0.3284	0.3182	0.2817	0.3000	0.2571	0.2899	0.3333	0.2794	0.3014	0.3014	0.3056	0.3194	0.2958	0.3099	0.3521	0.3200	0.3108	0.2973	0.3151	0.3151	0.3247	0.3158	0.3289	0.3289	0.3200	0.3067	0.3333	0.3418	0.3462	0.3462	0.3333	0.3377	0.3377	0.3377	0.3289	0.3500	0.3671	0.3544	0.3659	0.3659	0.3704	0.3580	0.3810	0.3855
PE_14_0/16_1	0.3485	0.2615	0.3692	0.3594	0.3088	0.3284	0.3182	0.2817	0.2714	0.2571	0.2899	0.3043	0.2794	0.3014	0.3014	0.2917	0.2917	0.3099	0.3099	0.3380	0.3200	0.3108	0.2973	0.3014	0.3151	0.3247	0.3421	0.3158	0.3289	0.3333	0.3333	0.3200	0.3418	0.3333	0.3462	0.3333	0.3506	0.3377	0.3247	0.3421	0.3625	0.3544	0.3544	0.3780	0.3780	0.3704	0.3704	0.3929	0.3855
PE_16_1/16_1	0.3939	0.3077	0.4154	0.4062	0.3529	0.3731	0.3636	0.2958	0.3143	0.2143	0.3333	0.3478	0.3235	0.2603	0.3151	0.2778	0.3333	0.2958	0.3521	0.3803	0.2800	0.2703	0.2568	0.2877	0.3562	0.2857	0.3026	0.3026	0.2895	0.3200	0.2933	0.3600	0.3038	0.3077	0.3077	0.2949	0.3247	0.3247	0.3117	0.3158	0.3250	0.3924	0.3418	0.3415	0.3415	0.3580	0.3333	0.3571	0.3735
PE_16_0/16_1	0.3788	0.2923	0.4000	0.3906	0.3382	0.3582	0.3485	0.2958	0.3000	0.2286	0.3188	0.3333	0.3088	0.2740	0.3151	0.2639	0.3194	0.2817	0.3380	0.3662	0.2933	0.2838	0.2703	0.2740	0.3425	0.2987	0.3158	0.2895	0.3026	0.3067	0.3067	0.3467	0.3165	0.3077	0.3205	0.3077	0.3247	0.3117	0.2987	0.3158	0.3375	0.3797	0.3291	0.3537	0.3537	0.3457	0.3457	0.3690	0.3614
PE_16_1/18_1	0.3788	0.2879	0.3939	0.3939	0.3824	0.4030	0.3939	0.3239	0.3429	0.2000	0.3623	0.3333	0.3529	0.2877	0.3288	0.3056	0.3472	0.3239	0.3521	0.3521	0.2933	0.2973	0.2432	0.3151	0.3425	0.2727	0.2895	0.2895	0.3158	0.3067	0.2800	0.3467	0.2911	0.2949	0.3333	0.2821	0.3117	0.2987	0.2987	0.3026	0.3000	0.3671	0.3165	0.3171	0.3171	0.3333	0.3086	0.3333	0.3494
PE_16_0/18_1	0.3636	0.2769	0.3846	0.3846	0.3676	0.3881	0.3788	0.3239	0.3286	0.2143	0.3478	0.3188	0.3382	0.3014	0.3288	0.2917	0.3333	0.3099	0.3380	0.3380	0.3067	0.3108	0.2568	0.3014	0.3288	0.2857	0.3026	0.2763	0.3289	0.2933	0.2933	0.3333	0.3038	0.2949	0.3462	0.2949	0.3117	0.2857	0.2857	0.3026	0.3125	0.3544	0.3038	0.3293	0.3293	0.3210	0.3210	0.3452	0.3373
PE_18_1/18_1	0.3971	0.3088	0.4118	0.4118	0.4118	0.4265	0.4118	0.3521	0.3714	0.2286	0.3913	0.3623	0.3824	0.3151	0.3562	0.3333	0.3750	0.3521	0.3803	0.3803	0.3200	0.3243	0.2703	0.3425	0.3699	0.2987	0.3158	0.3158	0.3421	0.3333	0.3067	0.3733	0.2658	0.2821	0.3590	0.3077	0.2987	0.3247	0.3247	0.2895	0.3250	0.3924	0.3418	0.3415	0.2927	0.3580	0.2840	0.3571	0.3735
LPC_14_0	0.4848	0.5077	0.4769	0.4688	0.5000	0.4925	0.4848	0.4789	0.4714	0.5000	0.4638	0.5072	0.4559	0.4932	0.4932	0.4861	0.4861	0.4789	0.4789	0.5211	0.5067	0.5000	0.5000	0.4932	0.4932	0.5195	0.5132	0.5132	0.5132	0.5067	0.5067	0.5067	0.5316	0.5256	0.5256	0.5256	0.5195	0.5195	0.5195	0.5132	0.5375	0.5316	0.5316	0.5488	0.5488	0.5432	0.5432	0.5595	0.5542
LPC_16_1	0.4545	0.4923	0.4462	0.4375	0.4706	0.4627	0.4545	0.4789	0.4857	0.4571	0.4783	0.4783	0.4706	0.4521	0.4932	0.4722	0.5000	0.4648	0.4930	0.4930	0.4667	0.4595	0.4595	0.4795	0.5068	0.4805	0.4737	0.5000	0.4737	0.4933	0.4667	0.5200	0.4937	0.5000	0.4872	0.4872	0.4935	0.5065	0.5065	0.4868	0.5000	0.5443	0.5190	0.5122	0.5122	0.5309	0.5062	0.5238	0.5422
LPC_16_0	0.4697	0.5077	0.4615	0.4531	0.4853	0.4776	0.4697	0.4930	0.4857	0.4714	0.4783	0.4928	0.4706	0.4658	0.5068	0.4583	0.5000	0.4507	0.4930	0.5070	0.4800	0.4730	0.4730	0.4658	0.5068	0.4935	0.4868	0.4868	0.4868	0.4800	0.4800	0.5200	0.5063	0.5000	0.5000	0.5000	0.4935	0.4935	0.4935	0.4868	0.5125	0.5443	0.5063	0.5244	0.5244	0.5185	0.5185	0.5357	0.5301
LPC_18_1	0.4394	0.4615	0.4308	0.4219	0.4412	0.4328	0.4242	0.4648	0.4571	0.4714	0.4493	0.4493	0.4412	0.4658	0.4795	0.4722	0.4722	0.4648	0.4648	0.4648	0.4800	0.4730	0.4730	0.4795	0.4795	0.4935	0.4868	0.5000	0.4868	0.4933	0.4800	0.4933	0.4684	0.4872	0.5000	0.5000	0.4805	0.5065	0.5065	0.4737	0.5125	0.5190	0.5190	0.5244	0.4878	0.5309	0.4815	0.5357	0.5422
PC_10_0/16_1	0.3030	0.2615	0.3231	0.3125	0.2647	0.2836	0.2727	0.2958	0.2857	0.3143	0.3043	0.2609	0.2941	0.3151	0.3151	0.3056	0.3056	0.3239	0.3239	0.2958	0.3333	0.3243	0.3108	0.3151	0.3288	0.3377	0.3553	0.3289	0.3421	0.3467	0.3467	0.3333	0.3544	0.3462	0.3590	0.3462	0.3636	0.3506	0.3377	0.3553	0.3750	0.3671	0.3671	0.3902	0.3902	0.3827	0.3827	0.4048	0.3976
PC_10_0/16_0	0.3030	0.2769	0.3077	0.2969	0.2794	0.2687	0.2576	0.3099	0.3000	0.3286	0.2899	0.2754	0.2794	0.3288	0.3288	0.3194	0.3194	0.3099	0.3099	0.2958	0.3467	0.3378	0.3243	0.3288	0.3151	0.3506	0.3421	0.3421	0.3553	0.3333	0.3333	0.3333	0.3671	0.3590	0.3718	0.3590	0.3506	0.3506	0.3506	0.3421	0.3750	0.3671	0.3671	0.3902	0.3902	0.3827	0.3827	0.4048	0.3976
PC_12_0/16_1	0.2727	0.2273	0.2879	0.2727	0.2353	0.2537	0.2424	0.2676	0.2571	0.2857	0.2754	0.2319	0.2647	0.2877	0.2877	0.2778	0.2778	0.2958	0.2958	0.2676	0.3067	0.2973	0.2838	0.2877	0.3014	0.3117	0.3289	0.3026	0.3158	0.3200	0.3200	0.3067	0.3291	0.3205	0.3333	0.3205	0.3377	0.3247	0.3117	0.3289	0.3500	0.3418	0.3418	0.3659	0.3659	0.3580	0.3580	0.3810	0.3735
PC_12_0/16_0	0.2727	0.2462	0.2769	0.2615	0.2500	0.2388	0.2273	0.2817	0.2714	0.3000	0.2609	0.2464	0.2500	0.3014	0.3014	0.2917	0.2917	0.2817	0.2817	0.2676	0.3200	0.3108	0.2973	0.3014	0.2877	0.3247	0.3158	0.3158	0.3289	0.3067	0.3067	0.3067	0.3418	0.3333	0.3462	0.3333	0.3247	0.3247	0.3247	0.3158	0.3500	0.3418	0.3418	0.3659	0.3659	0.3580	0.3580	0.3810	0.3735
PC_14_1/16_1	0.3043	0.2609	0.3188	0.3043	0.2754	0.2899	0.2754	0.2254	0.2429	0.2429	0.2609	0.2754	0.2464	0.2466	0.2466	0.2500	0.2639	0.2676	0.2817	0.3099	0.2667	0.2568	0.2432	0.2603	0.2877	0.2727	0.2895	0.2763	0.2763	0.2933	0.2800	0.2933	0.2911	0.2949	0.2949	0.2821	0.3117	0.2987	0.2857	0.3026	0.3125	0.3291	0.3165	0.3293	0.3293	0.3333	0.3210	0.3452	0.3494
PC_14_0/16_1	0.2941	0.2500	0.3088	0.2941	0.2647	0.2794	0.2647	0.2394	0.2286	0.2571	0.2464	0.2609	0.2353	0.2603	0.2603	0.2500	0.2500	0.2676	0.2676	0.2958	0.2800	0.2703	0.2568	0.2603	0.2740	0.2857	0.3026	0.2763	0.2895	0.2933	0.2933	0.2800	0.3038	0.2949	0.3077	0.2949	0.3117	0.2987	0.2857	0.3026	0.3250	0.3165	0.3165	0.3415	0.3415	0.3333	0.3333	0.3571	0.3494
PC_14_0/16_0	0.2985	0.2687	0.2985	0.2836	0.2794	0.2687	0.2537	0.2535	0.2429	0.2714	0.2319	0.2754	0.2206	0.2740	0.2740	0.2639	0.2639	0.2535	0.2535	0.2958	0.2933	0.2838	0.2703	0.2740	0.2603	0.2987	0.2895	0.2895	0.3026	0.2800	0.2800	0.2800	0.3165	0.3077	0.3205	0.3077	0.2987	0.2987	0.2987	0.2895	0.3250	0.3165	0.3165	0.3415	0.3415	0.3333	0.3333	0.3571	0.3494
PC_16_1/16_1	0.3239	0.2817	0.3380	0.3239	0.2958	0.3099	0.2958	0.2535	0.2676	0.2113	0.2817	0.2958	0.2676	0.2192	0.2740	0.2361	0.2917	0.2535	0.3099	0.3380	0.2400	0.2297	0.2162	0.2466	0.3151	0.2468	0.2632	0.2632	0.2500	0.2800	0.2533	0.3200	0.2658	0.2692	0.2692	0.2564	0.2857	0.2857	0.2727	0.2763	0.2875	0.3544	0.3038	0.3049	0.3049	0.3210	0.2963	0.3214	0.3373
PC_16_0/16_1	0.3143	0.2714	0.3286	0.3143	0.2857	0.3000	0.2857	0.2535	0.2571	0.2286	0.2714	0.2857	0.2571	0.2329	0.2740	0.2222	0.2778	0.2394	0.2958	0.3239	0.2533	0.2432	0.2297	0.2329	0.3014	0.2597	0.2763	0.2500	0.2632	0.2667	0.2667	0.3067	0.2785	0.2692	0.2821	0.2692	0.2857	0.2727	0.2597	0.2763	0.3000	0.3418	0.2911	0.3171	0.3171	0.3086	0.3086	0.3333	0.3253
PC_16_0/16_0	0.3188	0.2899	0.3188	0.3043	0.3043	0.2899	0.2754	0.2676	0.2714	0.2429	0.2609	0.3043	0.2464	0.2466	0.2877	0.2361	0.2917	0.2254	0.2817	0.3239	0.2667	0.2568	0.2432	0.2466	0.2877	0.2727	0.2632	0.2632	0.2763	0.2533	0.2533	0.3067	0.2911	0.2821	0.2949	0.2821	0.2727	0.2727	0.2727	0.2632	0.3000	0.3418	0.2911	0.3171	0.3171	0.3086	0.3086	0.3333	0.3253
PC_16_1/18_1	0.3425	0.2603	0.3562	0.3425	0.3151	0.3288	0.3151	0.2740	0.2877	0.1918	0.3014	0.2740	0.2877	0.2466	0.3014	0.2603	0.3151	0.2740	0.3288	0.3014	0.2667	0.2568	0.2027	0.2740	0.3014	0.2338	0.2500	0.2500	0.2763	0.2667	0.2400	0.3067	0.2532	0.2564	0.2949	0.2436	0.2727	0.2597	0.2597	0.2632	0.2625	0.3291	0.2785	0.2805	0.2805	0.2963	0.2716	0.2976	0.3133
PC_16_0/18_1	0.3333	0.2500	0.3472	0.3333	0.3056	0.3194	0.3056	0.2778	0.2778	0.2083	0.2917	0.2639	0.2778	0.2603	0.3014	0.2500	0.3056	0.2639	0.3194	0.2917	0.2800	0.2703	0.2162	0.2603	0.2877	0.2468	0.2632	0.2368	0.2895	0.2533	0.2533	0.2933	0.2658	0.2564	0.3077	0.2564	0.2727	0.2468	0.2468	0.2632	0.2750	0.3165	0.2658	0.2927	0.2927	0.2840	0.2840	0.3095	0.3012
PC_18_1/18_1	0.3600	0.2800	0.3733	0.3600	0.3333	0.3467	0.3333	0.2933	0.3067	0.2133	0.3200	0.2933	0.3067	0.2667	0.3200	0.2800	0.3333	0.2933	0.3467	0.3200	0.2933	0.2800	0.2267	0.2933	0.3200	0.2597	0.2763	0.2763	0.3026	0.2933	0.2667	0.3333	0.2278	0.2436	0.3205	0.2692	0.2597	0.2857	0.2857	0.2500	0.2875	0.3544	0.3038	0.3049	0.2561	0.3210	0.2469	0.3214	0.3373
PC_18_0/18_1	0.3514	0.2703	0.3649	0.3514	0.3243	0.3378	0.3243	0.2973	0.2973	0.2162	0.3108	0.2838	0.2973	0.2703	0.3243	0.2703	0.3243	0.2838	0.3378	0.3108	0.2933	0.2838	0.2297	0.2838	0.3108	0.2597	0.2763	0.2632	0.3026	0.2800	0.2667	0.3200	0.2405	0.2308	0.3205	0.2692	0.2468	0.2727	0.2727	0.2368	0.2875	0.3418	0.2911	0.3049	0.2683	0.3086	0.2593	0.3214	0.3253
PC_18_0/18_0	0.3562	0.2877	0.3562	0.3425	0.3288	0.3288	0.3151	0.3014	0.3014	0.2329	0.3014	0.3014	0.2877	0.2740	0.3288	0.2740	0.3288	0.2740	0.3288	0.3151	0.2933	0.2838	0.2432	0.2877	0.3014	0.2727	0.2632	0.2763	0.3026	0.2667	0.2533	0.3067	0.2532	0.2436	0.3205	0.2821	0.2338	0.2727	0.2857	0.2237	0.2875	0.3418	0.2911	0.3049	0.2683	0.3086	0.2593	0.3214	0.3253
LPI_12_0	0.5152	0.4923	0.5077	0.5000	0.5147	0.5075	0.5000	0.5211	0.5143	0.5000	0.5072	0.5217	0.5000	0.5205	0.5342	0.5139	0.5278	0.5070	0.5211	0.5211	0.5333	0.5270	0.5270	0.5205	0.5342	0.5455	0.5395	0.5395	0.5395	0.5333	0.5333	0.5467	0.5443	0.5385	0.5513	0.5513	0.5325	0.5455	0.5455	0.5263	0.5625	0.5570	0.5570	0.5732	0.5610	0.5679	0.5556	0.5833	0.5783
LPI_14_1	0.5455	0.5231	0.5538	0.5469	0.5588	0.5522	0.5455	0.4930	0.5143	0.4714	0.5072	0.5507	0.5000	0.4932	0.5068	0.5139	0.5278	0.5070	0.5211	0.5493	0.5067	0.5000	0.5000	0.5205	0.5342	0.5195	0.5132	0.5395	0.5132	0.5333	0.5067	0.5467	0.5190	0.5256	0.5256	0.5256	0.5195	0.5325	0.5455	0.5132	0.5250	0.5443	0.5316	0.5366	0.5366	0.5432	0.5309	0.5476	0.5542
LPI_16_1	0.5606	0.5385	0.5692	0.5625	0.5735	0.5672	0.5606	0.5211	0.5429	0.4571	0.5362	0.5652	0.5294	0.4795	0.5205	0.5000	0.5417	0.4930	0.5493	0.5634	0.4933	0.4865	0.4865	0.5068	0.5616	0.5065	0.5000	0.5263	0.5000	0.5200	0.4933	0.5600	0.5063	0.5256	0.5128	0.5128	0.5195	0.5195	0.5325	0.5132	0.5000	0.5570	0.5190	0.5122	0.5122	0.5309	0.5062	0.5238	0.5422
LPI_16_0	0.5455	0.5231	0.5538	0.5469	0.5588	0.5522	0.5455	0.5211	0.5286	0.4714	0.5217	0.5507	0.5147	0.4932	0.5342	0.4861	0.5278	0.4789	0.5352	0.5493	0.5067	0.5000	0.5000	0.4932	0.5479	0.5195	0.5132	0.5132	0.5132	0.5067	0.5067	0.5467	0.5190	0.5128	0.5256	0.5256	0.5065	0.5065	0.5195	0.5000	0.5125	0.5443	0.5063	0.5244	0.5244	0.5185	0.5185	0.5357	0.5301
LPI_18_1	0.5606	0.5692	0.5538	0.5625	0.5588	0.5522	0.5606	0.5352	0.5571	0.4714	0.5507	0.5652	0.5441	0.5068	0.5342	0.5278	0.5556	0.5211	0.5493	0.5634	0.5067	0.5000	0.5000	0.5205	0.5616	0.5195	0.5263	0.5395	0.5132	0.5467	0.5200	0.5600	0.4937	0.5128	0.5256	0.5256	0.5065	0.5325	0.5455	0.5000	0.5125	0.5696	0.5316	0.5244	0.4878	0.5432	0.4815	0.5357	0.5542
LPI_18_0	0.5606	0.5538	0.5538	0.5625	0.5588	0.5522	0.5606	0.5352	0.5429	0.4857	0.5362	0.5507	0.5294	0.5068	0.5342	0.5139	0.5417	0.5070	0.5493	0.5493	0.5200	0.5135	0.5135	0.5068	0.5479	0.5325	0.5263	0.5263	0.5263	0.5333	0.5200	0.5467	0.5063	0.5000	0.5385	0.5385	0.4935	0.5195	0.5325	0.4868	0.5250	0.5570	0.5190	0.5366	0.5000	0.5309	0.4938	0.5476	0.5422
PI_10_0/16_1	0.3733	0.3600	0.3867	0.3867	0.3467	0.3600	0.3600	0.3867	0.3733	0.4267	0.3867	0.3600	0.3867	0.4133	0.3867	0.4000	0.3733	0.4133	0.3867	0.4133	0.4133	0.4133	0.4267	0.4000	0.4000	0.4156	0.4342	0.4079	0.4079	0.4267	0.4400	0.4133	0.4304	0.4231	0.3974	0.4103	0.4416	0.4545	0.4026	0.4474	0.4625	0.4557	0.4557	0.4756	0.4756	0.4691	0.4815	0.4643	0.4578
PI_10_0/16_0	0.3784	0.3784	0.3784	0.3784	0.3649	0.3514	0.3514	0.4054	0.3919	0.4459	0.3784	0.3784	0.3784	0.4324	0.4054	0.4189	0.3919	0.4054	0.3784	0.4189	0.4267	0.4324	0.4459	0.4189	0.3919	0.4286	0.4211	0.4211	0.4211	0.4133	0.4267	0.4133	0.4430	0.4359	0.4103	0.4231	0.4286	0.4545	0.4156	0.4342	0.4625	0.4430	0.4557	0.4634	0.4756	0.4568	0.4815	0.4643	0.4578
PI_12_0/14_0	0.3378	0.3784	0.3243	0.3243	0.3514	0.3378	0.3378	0.3919	0.3784	0.4459	0.3649	0.3784	0.3649	0.4189	0.3919	0.4054	0.3784	0.3919	0.3649	0.4054	0.4133	0.4189	0.4459	0.4054	0.3919	0.4286	0.4211	0.4211	0.4079	0.4133	0.4267	0.4133	0.4430	0.4359	0.3974	0.4231	0.4286	0.4416	0.4156	0.4342	0.4500	0.4304	0.4430	0.4512	0.4634	0.4444	0.4691	0.4524	0.4458
PI_12_0/16_1	0.3377	0.3247	0.3506	0.3506	0.3117	0.3247	0.3247	0.3506	0.3377	0.3896	0.3506	0.3247	0.3506	0.3766	0.3506	0.3636	0.3377	0.3766	0.3506	0.3766	0.3766	0.3766	0.3896	0.3636	0.3636	0.3896	0.4026	0.3766	0.3766	0.3896	0.4026	0.3766	0.4051	0.3974	0.3718	0.3846	0.4156	0.4286	0.3766	0.4156	0.4375	0.4304	0.4304	0.4512	0.4512	0.4444	0.4568	0.4405	0.4337
PI_14_0/14_1	0.3377	0.3766	0.3506	0.3506	0.3506	0.3636	0.3636	0.3377	0.3247	0.3896	0.3377	0.3766	0.3377	0.3636	0.3377	0.3506	0.3247	0.3636	0.3377	0.4156	0.3636	0.3636	0.3896	0.3506	0.3506	0.3896	0.3896	0.3766	0.3636	0.3766	0.3896	0.3766	0.4051	0.3974	0.3590	0.3846	0.4026	0.4156	0.3766	0.4026	0.4375	0.4051	0.4304	0.4268	0.4512	0.4198	0.4568	0.4286	0.4217
PI_14_0/14_0	0.3553	0.3947	0.3421	0.3421	0.3684	0.3553	0.3553	0.3553	0.3421	0.4079	0.3289	0.3947	0.3289	0.3816	0.3553	0.3684	0.3421	0.3553	0.3289	0.4211	0.3816	0.3816	0.4079	0.3684	0.3553	0.4026	0.3947	0.3947	0.3816	0.3816	0.3947	0.3816	0.4177	0.4103	0.3718	0.3974	0.4026	0.4156	0.3896	0.4079	0.4250	0.4051	0.4177	0.4268	0.4390	0.4198	0.4444	0.4286	0.4217
PI_12_0/16_0	0.3421	0.3421	0.3421	0.3421	0.3289	0.3158	0.3158	0.3684	0.3553	0.4079	0.3421	0.3421	0.3421	0.3947	0.3684	0.3816	0.3553	0.3684	0.3421	0.3816	0.3947	0.3947	0.4079	0.3816	0.3553	0.4026	0.3947	0.3947	0.3947	0.3816	0.3947	0.3816	0.4177	0.4103	0.3846	0.3974	0.4026	0.4286	0.3896	0.4079	0.4375	0.4177	0.4304	0.4390	0.4512	0.4321	0.4568	0.4405	0.4337
PI_10_0/18_0	0.3947	0.3553	0.3947	0.3947	0.3684	0.3684	0.3684	0.4079	0.3947	0.4211	0.3947	0.3553	0.3947	0.4342	0.4079	0.4211	0.3947	0.4211	0.3947	0.3816	0.4342	0.4342	0.4211	0.4211	0.3684	0.4156	0.4079	0.4079	0.4342	0.3947	0.4079	0.3816	0.4304	0.4231	0.4231	0.4103	0.4156	0.4286	0.4026	0.4211	0.4500	0.4304	0.4430	0.4512	0.4634	0.4444	0.4691	0.4405	0.4337
PI_14_1/16_1	0.3625	0.3500	0.3750	0.3750	0.3375	0.3500	0.3500	0.3000	0.3125	0.3375	0.3250	0.3500	0.3250	0.3250	0.3000	0.3250	0.3125	0.3375	0.3250	0.4000	0.3250	0.3250	0.3375	0.3250	0.3375	0.3375	0.3500	0.3375	0.3250	0.3500	0.3500	0.3500	0.3625	0.3625	0.3250	0.3375	0.3750	0.3875	0.3375	0.3750	0.4000	0.4125	0.4000	0.4146	0.4146	0.4198	0.4198	0.4048	0.4096
PI_14_1/16_0	0.3671	0.3671	0.3671	0.3671	0.3544	0.3418	0.3418	0.3165	0.3291	0.3544	0.3165	0.3671	0.3165	0.3418	0.3165	0.3418	0.3291	0.3291	0.3165	0.4051	0.3418	0.3418	0.3544	0.3418	0.3291	0.3544	0.3418	0.3544	0.3418	0.3418	0.3418	0.3544	0.3797	0.3797	0.3418	0.3544	0.3671	0.3924	0.3544	0.3671	0.4000	0.4051	0.4051	0.4024	0.4146	0.4074	0.4198	0.4048	0.4096
PI_14_0/16_1	0.3544	0.3418	0.3671	0.3671	0.3291	0.3418	0.3418	0.3165	0.3038	0.3544	0.3165	0.3418	0.3165	0.3418	0.3165	0.3291	0.3038	0.3418	0.3165	0.3924	0.3418	0.3418	0.3544	0.3291	0.3291	0.3544	0.3671	0.3418	0.3418	0.3544	0.3671	0.3418	0.3797	0.3671	0.3418	0.3544	0.3797	0.3924	0.3418	0.3797	0.4125	0.4051	0.4051	0.4268	0.4268	0.4198	0.4321	0.4167	0.4096
PI_12_0/18_0	0.3590	0.3205	0.3590	0.3590	0.3333	0.3333	0.3333	0.3718	0.3590	0.3846	0.3590	0.3205	0.3590	0.3974	0.3718	0.3846	0.3590	0.3846	0.3590	0.3462	0.3974	0.3974	0.3846	0.3846	0.3333	0.3846	0.3718	0.3718	0.3974	0.3590	0.3718	0.3462	0.4051	0.3974	0.3974	0.3846	0.3846	0.3974	0.3718	0.3846	0.4250	0.4051	0.4177	0.4268	0.4390	0.4198	0.4444	0.4167	0.4096
PI_14_0/16_0	0.3590	0.3590	0.3590	0.3590	0.3462	0.3333	0.3333	0.3333	0.3205	0.3718	0.3077	0.3590	0.3077	0.3590	0.3333	0.3462	0.3205	0.3333	0.3077	0.3974	0.3590	0.3590	0.3718	0.3462	0.3205	0.3718	0.3590	0.3590	0.3590	0.3462	0.3590	0.3462	0.3924	0.3846	0.3590	0.3718	0.3718	0.3974	0.3590	0.3718	0.4125	0.3924	0.4051	0.4146	0.4268	0.4074	0.4321	0.4167	0.4096
PI_16_1/16_1	0.3780	0.3659	0.3902	0.3902	0.3537	0.3659	0.3659	0.3171	0.3293	0.3049	0.3415	0.3659	0.3415	0.2927	0.3171	0.3049	0.3293	0.3171	0.3415	0.4146	0.2927	0.2927	0.3049	0.3049	0.3537	0.3049	0.3171	0.3171	0.2927	0.3293	0.3171	0.3659	0.3293	0.3293	0.2927	0.3049	0.3415	0.3659	0.3171	0.3415	0.3659	0.4268	0.3780	0.3902	0.3902	0.4024	0.3902	0.3810	0.3976
PI_16_0/16_1	0.3704	0.3580	0.3827	0.3827	0.3457	0.3580	0.3580	0.3210	0.3210	0.3210	0.3333	0.3580	0.3333	0.3086	0.3210	0.2963	0.3210	0.3086	0.3333	0.4074	0.3086	0.3086	0.3210	0.2963	0.3457	0.3210	0.3333	0.3086	0.3086	0.3210	0.3333	0.3580	0.3457	0.3333	0.3086	0.3210	0.3457	0.3580	0.3086	0.3457	0.3827	0.4198	0.3704	0.4024	0.4024	0.3951	0.4074	0.3929	0.3855
PI_14_0/18_1	0.3704	0.3210	0.3827	0.3827	0.3457	0.3580	0.3580	0.3333	0.3210	0.3333	0.3333	0.3210	0.3333	0.3580	0.3333	0.3457	0.3210	0.3580	0.3333	0.3580	0.3580	0.3580	0.3333	0.3457	0.3086	0.3333	0.3457	0.3210	0.3580	0.3333	0.3457	0.3210	0.3580	0.3457	0.3580	0.3333	0.3580	0.3580	0.3210	0.3580	0.3951	0.3704	0.3827	0.4024	0.4146	0.3951	0.4198	0.3929	0.3855
PI_14_1/18_0	0.3827	0.3457	0.3827	0.3827	0.3580	0.3580	0.3580	0.3210	0.3333	0.3333	0.3333	0.3457	0.3333	0.3457	0.3210	0.3457	0.3333	0.3457	0.3333	0.3704	0.3457	0.3457	0.3333	0.3457	0.3086	0.3333	0.3210	0.3333	0.3457	0.3210	0.3210	0.3210	0.3580	0.3580	0.3457	0.3333	0.3457	0.3580	0.3333	0.3457	0.3827	0.3827	0.3827	0.3902	0.4024	0.3951	0.4074	0.3810	0.3855
PI_16_0/16_0	0.3750	0.3750	0.3750	0.3750	0.3625	0.3500	0.3500	0.3375	0.3375	0.3375	0.3250	0.3750	0.3250	0.3250	0.3375	0.3125	0.3375	0.3000	0.3250	0.4125	0.3250	0.3250	0.3375	0.3125	0.3375	0.3375	0.3250	0.3250	0.3250	0.3125	0.3250	0.3625	0.3625	0.3500	0.3250	0.3375	0.3375	0.3625	0.3250	0.3375	0.3875	0.4125	0.3750	0.3902	0.4024	0.3827	0.4074	0.3929	0.3855
PI_16_1/18_1	0.3929	0.3452	0.4048	0.4048	0.3690	0.3810	0.3810	0.3333	0.3452	0.2857	0.3571	0.3452	0.3571	0.3095	0.3333	0.3214	0.3452	0.3333	0.3571	0.3810	0.3095	0.3095	0.2857	0.3214	0.3333	0.2857	0.2976	0.2976	0.3095	0.3095	0.2976	0.3452	0.3095	0.3095	0.3095	0.2857	0.3214	0.3333	0.2976	0.3214	0.3452	0.3929	0.3571	0.3571	0.3690	0.3690	0.3690	0.3571	0.3690
PI_16_0/18_1	0.3855	0.3373	0.3976	0.3976	0.3614	0.3735	0.3735	0.3373	0.3373	0.3012	0.3494	0.3373	0.3494	0.3253	0.3373	0.3133	0.3373	0.3253	0.3494	0.3735	0.3253	0.3253	0.3012	0.3133	0.3253	0.3012	0.3133	0.2892	0.3253	0.3012	0.3133	0.3373	0.3253	0.3133	0.3253	0.3012	0.3253	0.3253	0.2892	0.3253	0.3614	0.3855	0.3494	0.3735	0.3855	0.3614	0.3855	0.3690	0.3614
PI_18_0/16_1	0.3855	0.3735	0.3976	0.3976	0.3614	0.3735	0.3735	0.3373	0.3373	0.3253	0.3494	0.3735	0.3494	0.3133	0.3373	0.3133	0.3373	0.3253	0.3494	0.4217	0.3133	0.3133	0.3253	0.3133	0.3614	0.3253	0.3373	0.3253	0.3133	0.3373	0.3373	0.3735	0.3133	0.3012	0.3133	0.3253	0.3133	0.3735	0.3253	0.3133	0.3855	0.4337	0.3855	0.4096	0.3735	0.4096	0.3735	0.4048	0.4096
PI_18_1/18_1	0.4070	0.3605	0.4186	0.4186	0.3837	0.3953	0.3953	0.3488	0.3605	0.3023	0.3721	0.3605	0.3721	0.3256	0.3488	0.3372	0.3605	0.3488	0.3721	0.3953	0.3256	0.3256	0.3023	0.3372	0.3488	0.3023	0.3140	0.3140	0.3256	0.3256	0.3140	0.3605	0.2791	0.2907	0.3256	0.3023	0.3023	0.3488	0.3140	0.3023	0.3605	0.4070	0.3721	0.3721	0.3372	0.3837	0.3372	0.3721	0.3837
PI_18_0/18_1	0.4000	0.3529	0.4118	0.4118	0.3765	0.3882	0.3882	0.3529	0.3529	0.3059	0.3647	0.3529	0.3647	0.3294	0.3529	0.3294	0.3529	0.3412	0.3647	0.3882	0.3294	0.3294	0.3059	0.3294	0.3412	0.3059	0.3176	0.3059	0.3294	0.3176	0.3176	0.3529	0.2941	0.2824	0.3294	0.3059	0.2941	0.3412	0.3059	0.2941	0.3647	0.4000	0.3647	0.3765	0.3529	0.3765	0.3529	0.3765	0.3765
PG_16_1/16_1	0.3676	0.2794	0.3824	0.3676	0.3382	0.3529	0.3382	0.2817	0.3000	0.2000	0.3188	0.3333	0.3088	0.2466	0.3014	0.2639	0.3194	0.2817	0.3380	0.3662	0.2667	0.2568	0.2432	0.2740	0.3425	0.2727	0.2895	0.2895	0.2763	0.3067	0.2800	0.3467	0.2911	0.2949	0.2949	0.2821	0.3117	0.3117	0.2987	0.3026	0.3125	0.3797	0.3291	0.3293	0.3293	0.3457	0.3210	0.3452	0.3614
PG_16_0/16_1	0.3582	0.2687	0.3731	0.3582	0.3235	0.3433	0.3284	0.2817	0.2857	0.2143	0.3043	0.3188	0.2941	0.2603	0.3014	0.2500	0.3056	0.2676	0.3239	0.3521	0.2800	0.2703	0.2568	0.2603	0.3288	0.2857	0.3026	0.2763	0.2895	0.2933	0.2933	0.3333	0.3038	0.2949	0.3077	0.2949	0.3117	0.2987	0.2857	0.3026	0.3250	0.3671	0.3165	0.3415	0.3415	0.3333	0.3333	0.3571	0.3494
PG_16_1/18_1	0.3857	0.2571	0.4000	0.3857	0.3571	0.3714	0.3571	0.3099	0.3286	0.1857	0.3429	0.3143	0.3286	0.2740	0.3288	0.2917	0.3472	0.3099	0.3662	0.3380	0.2933	0.2838	0.2297	0.3014	0.3288	0.2597	0.2763	0.2763	0.3026	0.2933	0.2667	0.3333	0.2785	0.2821	0.3205	0.2692	0.2987	0.2857	0.2857	0.2895	0.2875	0.3544	0.3038	0.3049	0.3049	0.3210	0.2963	0.3214	0.3373
CL_16_1/16_1/16_1/16_1	0.4762	0.4841	0.4841	0.4921	0.4603	0.4683	0.4762	0.4365	0.4444	0.4444	0.4524	0.4524	0.4603	0.4206	0.4206	0.4286	0.4286	0.4365	0.4365	0.4365	0.4048	0.4127	0.4127	0.4206	0.4286	0.3968	0.4048	0.4048	0.3968	0.4127	0.4127	0.4286	0.4048	0.4048	0.3810	0.3889	0.4127	0.3889	0.3968	0.4206	0.3651	0.3730	0.3730	0.3492	0.3730	0.3571	0.3810	0.3651	0.3730
CL_16_1/16_1/16_1/18_1	0.4844	0.4922	0.4922	0.5000	0.4688	0.4766	0.4844	0.4453	0.4531	0.4531	0.4609	0.4609	0.4688	0.4297	0.4297	0.4375	0.4375	0.4453	0.4453	0.4453	0.4141	0.4219	0.4219	0.4297	0.4297	0.3984	0.4062	0.4062	0.4062	0.4141	0.4141	0.4219	0.4062	0.4062	0.3906	0.3906	0.4141	0.3984	0.3984	0.4219	0.3750	0.3828	0.3828	0.3594	0.3828	0.3672	0.3906	0.3750	0.3828
CL_16_0/16_0/16_1/18_1	0.4762	0.4841	0.4841	0.4921	0.4603	0.4683	0.4762	0.4365	0.4444	0.4444	0.4524	0.4524	0.4603	0.4206	0.4444	0.4286	0.4444	0.4365	0.4365	0.4365	0.4365	0.4365	0.4127	0.4365	0.4286	0.4206	0.4206	0.4206	0.4286	0.4127	0.4286	0.4286	0.4048	0.4127	0.4127	0.4206	0.4127	0.3889	0.4127	0.4206	0.3810	0.3730	0.3730	0.3651	0.3730	0.3571	0.3810	0.3810	0.3730
CL_16_1/16_1/18_1/18_1	0.4923	0.5000	0.5000	0.5077	0.4769	0.4846	0.4923	0.4538	0.4615	0.4615	0.4692	0.4692	0.4769	0.4385	0.4385	0.4462	0.4462	0.4538	0.4538	0.4538	0.4231	0.4308	0.4308	0.4385	0.4385	0.4077	0.4154	0.4154	0.4154	0.4231	0.4231	0.4231	0.3923	0.4000	0.4000	0.4077	0.4077	0.4077	0.4154	0.4154	0.3846	0.3923	0.3923	0.3692	0.3692	0.3769	0.3769	0.3538	0.3615
CL_16_0/16_1/18_0/18_1	0.4844	0.4922	0.4922	0.5000	0.4688	0.4766	0.4844	0.4453	0.4531	0.4531	0.4609	0.4609	0.4688	0.4297	0.4297	0.4375	0.4375	0.4453	0.4453	0.4531	0.4141	0.4219	0.4219	0.4297	0.4297	0.3984	0.4062	0.4062	0.4062	0.4141	0.4141	0.4219	0.4062	0.4062	0.3906	0.3906	0.4141	0.4062	0.3984	0.4219	0.3828	0.3906	0.3906	0.3672	0.3906	0.3750	0.3906	0.3594	0.3672
CL_16_1/18_1/18_1/18_1	0.5000	0.5076	0.5076	0.5152	0.4848	0.4924	0.5000	0.4621	0.4697	0.4697	0.4773	0.4773	0.4848	0.4470	0.4470	0.4545	0.4545	0.4621	0.4621	0.4621	0.4318	0.4394	0.4394	0.4470	0.4470	0.4167	0.4242	0.4242	0.4242	0.4318	0.4318	0.4394	0.4015	0.4091	0.4091	0.4091	0.4167	0.4167	0.4167	0.4242	0.3939	0.4015	0.4015	0.3788	0.3788	0.3864	0.3864	0.3939	0.4015
CL_16_0/18_0/18_1/18_1	0.4923	0.5000	0.5000	0.5077	0.4769	0.4846	0.4923	0.4538	0.4615	0.4615	0.4692	0.4692	0.4769	0.4385	0.4385	0.4462	0.4462	0.4538	0.4538	0.4615	0.4231	0.4308	0.4308	0.4385	0.4385	0.4077	0.4154	0.4154	0.4154	0.4231	0.4231	0.4308	0.3923	0.4000	0.4000	0.4000	0.4077	0.4231	0.4077	0.4154	0.4000	0.4077	0.4077	0.3846	0.3846	0.3923	0.3769	0.4000	0.4077
CL_18_1/18_1/18_1/18_1	0.5075	0.5149	0.5149	0.5224	0.4925	0.5000	0.5075	0.4701	0.4776	0.4776	0.4851	0.4851	0.4925	0.4552	0.4552	0.4627	0.4627	0.4701	0.4701	0.4701	0.4403	0.4478	0.4478	0.4552	0.4552	0.4254	0.4328	0.4328	0.4328	0.4403	0.4403	0.4403	0.4104	0.4179	0.4179	0.4179	0.4254	0.4254	0.4254	0.4328	0.4030	0.4104	0.4104	0.3881	0.3881	0.3955	0.3955	0.3731	0.3806
CL_18_0/18_1/18_1/18_1	0.5038	0.5113	0.5113	0.5188	0.4887	0.4962	0.5038	0.4662	0.4737	0.4737	0.4812	0.4812	0.4887	0.4511	0.4511	0.4586	0.4586	0.4662	0.4662	0.4737	0.4361	0.4436	0.4436	0.4511	0.4511	0.4211	0.4286	0.4286	0.4286	0.4361	0.4361	0.4436	0.4060	0.4135	0.4135	0.4135	0.4211	0.4286	0.4211	0.4286	0.4060	0.4135	0.4135	0.3910	0.3910	0.3985	0.3910	0.3835	0.3910
LCB_18_0_3	0.6212	0.6154	0.6154	0.6094	0.6324	0.6269	0.6212	0.6338	0.6286	0.6143	0.6232	0.6377	0.6176	0.6301	0.6438	0.6250	0.6389	0.6197	0.6338	0.6479	0.6400	0.6351	0.6351	0.6301	0.6438	0.6494	0.6447	0.6447	0.6447	0.6400	0.6400	0.6533	0.6582	0.6538	0.6538	0.6538	0.6494	0.6494	0.6494	0.6447	0.6625	0.6709	0.6582	0.6707	0.6707	0.6667	0.6667	0.6786	0.6747
Cer_18_0_3/26_0_1	0.3485	0.3385	0.3385	0.3281	0.3382	0.3284	0.3182	0.3380	0.3286	0.3286	0.3188	0.3478	0.3088	0.3288	0.3562	0.3194	0.3472	0.3099	0.3380	0.3662	0.3467	0.3378	0.3378	0.3288	0.3562	0.3636	0.3553	0.3553	0.3553	0.3467	0.3467	0.3467	0.3671	0.3590	0.3462	0.3462	0.3506	0.3506	0.3377	0.3421	0.3625	0.3671	0.3544	0.3780	0.3780	0.3704	0.3704	0.3929	0.3855
IPC_18_0_3/24_0_1	0.4725	0.4286	0.4725	0.4725	0.4505	0.4505	0.4505	0.4615	0.4505	0.4396	0.4505	0.4286	0.4505	0.4615	0.4615	0.4505	0.4505	0.4505	0.4505	0.3846	0.4615	0.4615	0.4396	0.4505	0.4286	0.4396	0.4396	0.4286	0.4615	0.4286	0.4396	0.4066	0.4505	0.4396	0.4615	0.4396	0.4396	0.3846	0.4286	0.4396	0.3736	0.3736	0.3626	0.3846	0.3846	0.3736	0.3846	0.3846	0.3736
IPC_18_0_3/26_0_0	0.4667	0.4333	0.4556	0.4667	0.4556	0.4556	0.4556	0.4667	0.4556	0.4444	0.4556	0.4333	0.4556	0.4667	0.4667	0.4556	0.4556	0.4556	0.4556	0.3889	0.4667	0.4667	0.4444	0.4556	0.4333	0.4444	0.4444	0.4333	0.4667	0.4333	0.4444	0.4111	0.4556	0.4444	0.4667	0.4444	0.4444	0.3889	0.4333	0.4444	0.3778	0.3444	0.3667	0.3556	0.3889	0.3444	0.3889	0.3556	0.3444
IPC_18_0_3/26_0_1	0.4839	0.4409	0.4731	0.4839	0.4624	0.4624	0.4624	0.4731	0.4624	0.4516	0.4624	0.4409	0.4624	0.4731	0.4731	0.4624	0.4624	0.4624	0.4624	0.3978	0.4731	0.4731	0.4516	0.4624	0.4409	0.4516	0.4516	0.4409	0.4731	0.4409	0.4516	0.4194	0.4624	0.4516	0.4731	0.4516	0.4516	0.3978	0.4409	0.4516	0.3871	0.3548	0.3763	0.3656	0.3978	0.3548	0.3978	0.3656	0.3548
IPC_18_0_3/26_0_2	0.5000	0.4583	0.4896	0.5000	0.4792	0.4792	0.4792	0.4896	0.4792	0.4688	0.4792	0.4583	0.4792	0.4896	0.4896	0.4792	0.4792	0.4792	0.4792	0.4167	0.4896	0.4896	0.4688	0.4792	0.4583	0.4688	0.4688	0.4583	0.4896	0.4583	0.4688	0.4375	0.4792	0.4688	0.4896	0.4688	0.4688	0.4167	0.4583	0.4688	0.4062	0.3750	0.3958	0.3854	0.4167	0.3750	0.4167	0.3854	0.3750
IPC_20_0_3/26_0_1	0.4737	0.4316	0.4632	0.4737	0.4526	0.4526	0.4526	0.4632	0.4526	0.4421	0.4526	0.4316	0.4526	0.4632	0.4632	0.4526	0.4526	0.4526	0.4526	0.3895	0.4632	0.4632	0.4421	0.4526	0.4316	0.4421	0.4421	0.4316	0.4632	0.4316	0.4421	0.4105	0.4421	0.4316	0.4632	0.4421	0.4316	0.3895	0.4316	0.4316	0.3789	0.3474	0.3684	0.3579	0.3789	0.3474	0.3789	0.3579	0.3474
MIPC_18_0_3/24_0_1	0.5000	0.4727	0.5000	0.5000	0.4818	0.4818	0.4818	0.4636	0.4636	0.4636	0.4636	0.4636	0.4636	0.4727	0.4636	0.4636	0.4636	0.4636	0.4636	0.4273	0.4727	0.4727	0.4545	0.4636	0.4455	0.4545	0.4545	0.4455	0.4727	0.4455	0.4545	0.4273	0.4636	0.4545	0.4727	0.4545	0.4545	0.4091	0.4455	0.4545	0.4000	0.4000	0.3909	0.4091	0.4091	0.4000	0.4091	0.4091	0.4000
MIPC_18_0_3/26_0_0	0.5046	0.4771	0.5046	0.5046	0.4862	0.4862	0.4862	0.4679	0.4679	0.4679	0.4679	0.4679	0.4679	0.4771	0.4679	0.4679	0.4679	0.4679	0.4679	0.4312	0.4771	0.4771	0.4587	0.4679	0.4495	0.4587	0.4587	0.4495	0.4771	0.4495	0.4587	0.4312	0.4679	0.4587	0.4771	0.4587	0.4587	0.4128	0.4495	0.4587	0.4037	0.3761	0.3945	0.3853	0.4128	0.3761	0.4128	0.3853	0.3761
MIPC_18_0_3/26_0_1	0.5089	0.4821	0.5089	0.5089	0.4911	0.4911	0.4911	0.4732	0.4732	0.4732	0.4732	0.4732	0.4732	0.4821	0.4732	0.4732	0.4732	0.4732	0.4732	0.4375	0.4821	0.4821	0.4643	0.4732	0.4554	0.4643	0.4643	0.4554	0.4821	0.4554	0.4643	0.4375	0.4732	0.4643	0.4821	0.4643	0.4643	0.4196	0.4554	0.4643	0.4107	0.3839	0.4018	0.3929	0.4196	0.3839	0.4196	0.3929	0.3839
M(IP)2C_18_0_3/24_0_0	0.5839	0.5839	0.5839	0.5839	0.5693	0.5693	0.5693	0.5547	0.5547	0.5766	0.5547	0.5547	0.5547	0.5620	0.5401	0.5547	0.5401	0.5547	0.5401	0.5328	0.5474	0.5474	0.5474	0.5401	0.5255	0.5328	0.5328	0.5255	0.5401	0.5255	0.5328	0.5109	0.5401	0.5328	0.5401	0.5255	0.5328	0.5109	0.5182	0.5328	0.5036	0.5036	0.4964	0.5109	0.5109	0.5036	0.5109	0.4964	0.4891
M(IP)2C_18_0_3/24_0_1	0.5857	0.5857	0.5857	0.5857	0.5714	0.5714	0.5714	0.5571	0.5571	0.5786	0.5571	0.5571	0.5571	0.5643	0.5429	0.5571	0.5429	0.5571	0.5429	0.5357	0.5500	0.5500	0.5500	0.5429	0.5286	0.5357	0.5357	0.5286	0.5429	0.5286	0.5357	0.5143	0.5429	0.5357	0.5429	0.5286	0.5357	0.5143	0.5214	0.5357	0.5071	0.5071	0.5000	0.5143	0.5143	0.5071	0.5143	0.5000	0.4929
M(IP)2C_18_0_3/26_0_0	0.5899	0.5899	0.5899	0.5899	0.5755	0.5755	0.5755	0.5612	0.5612	0.5827	0.5612	0.5612	0.5612	0.5683	0.5468	0.5612	0.5468	0.5612	0.5468	0.5396	0.5540	0.5540	0.5540	0.5468	0.5324	0.5396	0.5396	0.5324	0.5468	0.5324	0.5396	0.5180	0.5468	0.5396	0.5468	0.5324	0.5396	0.5180	0.5252	0.5396	0.5108	0.4892	0.5036	0.4964	0.5180	0.4892	0.5180	0.4820	0.4748
M(IP)2C_18_0_3/26_0_1	0.5915	0.5915	0.5915	0.5915	0.5775	0.5775	0.5775	0.5634	0.5634	0.5845	0.5634	0.5634	0.5634	0.5704	0.5493	0.5634	0.5493	0.5634	0.5493	0.5423	0.5563	0.5563	0.5563	0.5493	0.5352	0.5423	0.5423	0.5352	0.5493	0.5352	0.5423	0.5211	0.5493	0.5423	0.5493	0.5352	0.5423	0.5211	0.5282	0.5423	0.5141	0.4930	0.5070	0.5000	0.5211	0.4930	0.5211	0.4859	0.4789
M(IP)2C_18_0_3/26_0_2	0.6000	0.6000	0.6000	0.6000	0.5862	0.5862	0.5862	0.5724	0.5724	0.5931	0.5724	0.5724	0.5724	0.5793	0.5586	0.5724	0.5586	0.5724	0.5586	0.5517	0.5655	0.5655	0.5655	0.5586	0.5448	0.5517	0.5517	0.5448	0.5586	0.5448	0.5517	0.5310	0.5586	0.5517	0.5586	0.5448	0.5517	0.5310	0.5379	0.5517	0.5241	0.5034	0.5172	0.5103	0.5310	0.5034	0.5310	0.4966	0.4897
M(IP)2C_20_0_3/26_0_0	0.5816	0.5816	0.5816	0.5816	0.5674	0.5674	0.5674	0.5674	0.5674	0.5674	0.5674	0.5532	0.5674	0.5532	0.5532	0.5532	0.5532	0.5532	0.5532	0.5319	0.5390	0.5390	0.5390	0.5390	0.5390	0.5248	0.5248	0.5248	0.5319	0.5248	0.5248	0.5248	0.5319	0.5248	0.5319	0.5177	0.5248	0.5106	0.5177	0.5248	0.4965	0.4965	0.4965	0.4823	0.5035	0.4823	0.5035	0.4681	0.4681
M(IP)2C_20_0_3/26_0_1	0.5833	0.5833	0.5833	0.5833	0.5694	0.5694	0.5694	0.5694	0.5694	0.5694	0.5694	0.5556	0.5694	0.5556	0.5556	0.5556	0.5556	0.5556	0.5556	0.5347	0.5417	0.5417	0.5417	0.5417	0.5417	0.5278	0.5278	0.5278	0.5347	0.5278	0.5278	0.5278	0.5347	0.5278	0.5347	0.5208	0.5278	0.5139	0.5208	0.5278	0.5000	0.5000	0.5000	0.4861	0.5069	0.4861	0.5069	0.4722	0.4722
Ergosterol	0.5303	0.5385	0.5231	0.5156	0.5441	0.5373	0.5303	0.5352	0.5429	0.5571	0.5362	0.5507	0.5294	0.5479	0.5479	0.5556	0.5556	0.5493	0.5493	0.5493	0.5600	0.5541	0.5541	0.5616	0.5616	0.5714	0.5658	0.5789	0.5658	0.5733	0.5600	0.5733	0.5823	0.5897	0.5769	0.5769	0.5844	0.5844	0.5844	0.5789	0.5875	0.5949	0.5949	0.5976	0.5976	0.6049	0.5926	0.6071	0.6145
Ergostadienol	0.5455	0.5385	0.5385	0.5312	0.5441	0.5373	0.5303	0.5493	0.5571	0.5429	0.5507	0.5507	0.5441	0.5616	0.5616	0.5694	0.5694	0.5634	0.5634	0.5634	0.5733	0.5676	0.5676	0.5753	0.5753	0.5844	0.5789	0.5921	0.5789	0.5867	0.5733	0.5867	0.5949	0.6026	0.5897	0.5897	0.5974	0.5844	0.5974	0.5921	0.5875	0.5949	0.5949	0.5976	0.5976	0.6049	0.5926	0.6071	0.6145
DAG_16_0/16_0	0.3030	0.3692	0.2923	0.2812	0.3088	0.2985	0.2879	0.3380	0.3286	0.3429	0.3188	0.3188	0.3088	0.3562	0.3562	0.3472	0.3472	0.3380	0.3380	0.3803	0.3733	0.3649	0.3649	0.3562	0.3562	0.3896	0.3816	0.3816	0.3816	0.3733	0.3733	0.3733	0.4051	0.3974	0.3974	0.3974	0.3896	0.3896	0.3896	0.3816	0.4125	0.4051	0.4051	0.4268	0.4268	0.4198	0.4198	0.4405	0.4337
LPS_18_1	0.5000	0.4308	0.5077	0.5000	0.5000	0.5224	0.5152	0.5211	0.5143	0.4571	0.5362	0.4638	0.5294	0.5205	0.5342	0.5278	0.5278	0.5493	0.5352	0.4930	0.5333	0.5270	0.4865	0.5342	0.5205	0.5065	0.5263	0.5132	0.5395	0.5333	0.5200	0.5200	0.5063	0.5128	0.5513	0.5128	0.5325	0.5325	0.5195	0.5263	0.5375	0.5443	0.5443	0.5488	0.5366	0.5556	0.5309	0.5595	0.5663
PS_14_0/16_1	0.3043	0.4348	0.2899	0.3043	0.3333	0.3188	0.3333	0.3662	0.3571	0.4571	0.3478	0.3768	0.3623	0.3699	0.3562	0.3750	0.3472	0.3662	0.3380	0.4225	0.3600	0.3784	0.4054	0.3836	0.3562	0.3766	0.3684	0.3816	0.3684	0.3733	0.3867	0.3733	0.3797	0.3846	0.3590	0.3846	0.3766	0.4156	0.3896	0.3947	0.4250	0.4177	0.4304	0.4390	0.4268	0.4321	0.4444	0.4286	0.4217
LPC_18_0	0.4394	0.4769	0.4308	0.4219	0.4559	0.4478	0.4394	0.4789	0.4714	0.4857	0.4638	0.4638	0.4559	0.4795	0.4932	0.4722	0.4861	0.4648	0.4789	0.4789	0.4933	0.4865	0.4865	0.4795	0.4932	0.5065	0.5000	0.5000	0.5000	0.4933	0.4933	0.5067	0.4810	0.4744	0.5128	0.5128	0.4675	0.5065	0.5065	0.4605	0.5250	0.5316	0.5190	0.5366	0.5000	0.5309	0.4938	0.5476	0.5422
PG_16_0/18_1	0.3768	0.2464	0.3913	0.3768	0.3478	0.3623	0.3478	0.3099	0.3143	0.2000	0.3333	0.3043	0.3188	0.2877	0.3288	0.2778	0.3333	0.2958	0.3521	0.3239	0.3067	0.2973	0.2432	0.2877	0.3151	0.2727	0.2895	0.2632	0.3158	0.2800	0.2800	0.3200	0.2911	0.2821	0.3333	0.2821	0.2987	0.2727	0.2727	0.2895	0.3000	0.3418	0.2911	0.3171	0.3171	0.3086	0.3086	0.3333	0.3253
Cer_18_0_3/24_0_1	0.3485	0.3385	0.3385	0.3281	0.3676	0.3582	0.3485	0.3662	0.3571	0.3286	0.3478	0.3623	0.3382	0.3562	0.3699	0.3472	0.3611	0.3380	0.3662	0.3662	0.3733	0.3649	0.3649	0.3562	0.3562	0.3636	0.3684	0.3553	0.3553	0.3600	0.3600	0.3600	0.3797	0.3718	0.3718	0.3718	0.3766	0.3636	0.3636	0.3684	0.3875	0.3924	0.3797	0.3902	0.3902	0.3827	0.3827	0.4048	0.3976
Cer_18_0_3/26_0_0	0.3182	0.3077	0.3077	0.2969	0.3382	0.3284	0.3182	0.3380	0.3286	0.3000	0.3188	0.3333	0.3088	0.3288	0.3425	0.3194	0.3333	0.3099	0.3239	0.3239	0.3467	0.3378	0.3378	0.3288	0.3151	0.3377	0.3289	0.3289	0.3289	0.3200	0.3200	0.3333	0.3544	0.3462	0.3462	0.3462	0.3377	0.3377	0.3377	0.3289	0.3625	0.3671	0.3544	0.3780	0.3780	0.3704	0.3704	0.3929	0.3855
Cer_20_0_3/26_0_1	0.3485	0.3385	0.3385	0.3231	0.3382	0.3284	0.3182	0.3380	0.3286	0.3286	0.3188	0.3478	0.3088	0.3288	0.3562	0.3194	0.3472	0.3099	0.3380	0.3662	0.3467	0.3378	0.3378	0.3288	0.3562	0.3506	0.3553	0.3421	0.3421	0.3467	0.3467	0.3467	0.3544	0.3462	0.3333	0.3333	0.3377	0.3377	0.3247	0.3289	0.3500	0.3671	0.3418	0.3659	0.3537	0.3580	0.3457	0.3810	0.3735
IPC_20_0_3/26_0_0	0.4565	0.4239	0.4457	0.4565	0.4457	0.4457	0.4457	0.4565	0.4457	0.4348	0.4457	0.4239	0.4457	0.4565	0.4565	0.4457	0.4457	0.4457	0.4457	0.3804	0.4565	0.4565	0.4348	0.4457	0.4239	0.4348	0.4348	0.4239	0.4565	0.4239	0.4348	0.4022	0.4348	0.4239	0.4565	0.4348	0.4239	0.3804	0.4239	0.4239	0.3696	0.3370	0.3587	0.3478	0.3696	0.3370	0.3696	0.3478	0.3370
IPC_20_0_3/26_0_2	0.4898	0.4490	0.4796	0.4898	0.4694	0.4694	0.4694	0.4796	0.4694	0.4592	0.4694	0.4490	0.4694	0.4796	0.4796	0.4694	0.4694	0.4694	0.4694	0.4082	0.4796	0.4796	0.4592	0.4694	0.4490	0.4592	0.4592	0.4490	0.4796	0.4490	0.4592	0.4286	0.4592	0.4490	0.4796	0.4592	0.4490	0.4082	0.4490	0.4490	0.3980	0.3673	0.3878	0.3776	0.3980	0.3673	0.3980	0.3776	0.3673
MIPC_18_0_3/26_0_2	0.5217	0.4957	0.5217	0.5217	0.5043	0.5043	0.5043	0.4870	0.4870	0.4870	0.4870	0.4870	0.4870	0.4957	0.4870	0.4870	0.4870	0.4870	0.4870	0.4522	0.4957	0.4957	0.4783	0.4870	0.4696	0.4783	0.4783	0.4696	0.4957	0.4696	0.4783	0.4522	0.4870	0.4783	0.4957	0.4783	0.4783	0.4348	0.4696	0.4783	0.4261	0.4000	0.4174	0.4087	0.4348	0.4000	0.4348	0.4087	0.4000
MIPC_20_0_3/26_0_0	0.4955	0.4685	0.4955	0.4955	0.4775	0.4775	0.4775	0.4775	0.4775	0.4505	0.4775	0.4595	0.4775	0.4595	0.4775	0.4595	0.4775	0.4595	0.4775	0.4234	0.4595	0.4595	0.4414	0.4595	0.4595	0.4414	0.4414	0.4414	0.4595	0.4414	0.4414	0.4414	0.4505	0.4414	0.4595	0.4414	0.4414	0.4054	0.4414	0.4414	0.3874	0.3874	0.3874	0.3694	0.3964	0.3694	0.3964	0.3694	0.3694
MIPC_20_0_3/26_0_1	0.5000	0.4737	0.5000	0.5000	0.4825	0.4825	0.4825	0.4825	0.4825	0.4561	0.4825	0.4649	0.4825	0.4649	0.4825	0.4649	0.4825	0.4649	0.4825	0.4298	0.4649	0.4649	0.4474	0.4649	0.4649	0.4474	0.4474	0.4474	0.4649	0.4474	0.4474	0.4474	0.4561	0.4474	0.4649	0.4474	0.4474	0.4123	0.4474	0.4474	0.3947	0.3947	0.3947	0.3772	0.4035	0.3772	0.4035	0.3772	0.3772
M(IP)2C_20_0_3/26_0_2	0.5918	0.5918	0.5918	0.5918	0.5782	0.5782	0.5782	0.5782	0.5782	0.5782	0.5782	0.5646	0.5782	0.5646	0.5646	0.5646	0.5646	0.5646	0.5646	0.5442	0.5510	0.5510	0.5510	0.5510	0.5510	0.5374	0.5374	0.5374	0.5442	0.5374	0.5374	0.5374	0.5442	0.5374	0.5442	0.5306	0.5374	0.5238	0.5306	0.5374	0.5102	0.5102	0.5102	0.4966	0.5170	0.4966	0.5170	0.4830	0.4830
TAG_16_0/16_0/16_0	0.1000	0.1571	0.1000	0.0857	0.0857	0.0714	0.0571	0.0563	0.0571	0.1143	0.0429	0.1000	0.0286	0.0411	0.0822	0.0278	0.0833	0.0141	0.0704	0.1690	0.0667	0.0541	0.0541	0.0411	0.0959	0.0909	0.0789	0.0789	0.0789	0.0667	0.0667	0.1200	0.1139	0.1026	0.1026	0.1026	0.0909	0.0909	0.0909	0.0789	0.1250	0.1646	0.1139	0.1463	0.1463	0.1358	0.1358	0.1667	0.1566
TAG_14_0/18_1/22_0	0.1818	0.2597	0.1688	0.1688	0.2078	0.1948	0.1948	0.1688	0.1818	0.1948	0.1688	0.2338	0.1688	0.1429	0.1429	0.1558	0.1558	0.1429	0.1429	0.2597	0.1169	0.1169	0.1688	0.1299	0.1688	0.1429	0.1299	0.1558	0.0909	0.1429	0.1299	0.1948	0.1139	0.1282	0.0641	0.1154	0.1169	0.2078	0.1299	0.1169	0.1875	0.2278	0.2025	0.1829	0.1585	0.1975	0.1481	0.2024	0.2169
TAG_16_1/18_1/22_0	0.1875	0.2000	0.1875	0.2000	0.1625	0.1625	0.1750	0.1250	0.1375	0.1375	0.1375	0.1500	0.1500	0.1000	0.1000	0.1125	0.1125	0.1125	0.1125	0.1125	0.0750	0.0875	0.0875	0.1000	0.0875	0.0500	0.0500	0.0625	0.1000	0.0625	0.0625	0.0625	0.0750	0.0750	0.1250	0.0750	0.0750	0.0375	0.0875	0.0875	0.0500	0.1125	0.0625	0.0732	0.0732	0.0864	0.0864	0.0476	0.0602
LPS_16_0	0.5303	0.4769	0.5231	0.5156	0.5000	0.4925	0.4848	0.5211	0.5143	0.5000	0.5072	0.5072	0.5000	0.5205	0.5342	0.5278	0.5278	0.5211	0.5211	0.5211	0.5333	0.5270	0.5270	0.5342	0.5342	0.5455	0.5395	0.5526	0.5395	0.5467	0.5333	0.5467	0.5443	0.5513	0.5513	0.5513	0.5455	0.5584	0.5584	0.5395	0.5625	0.5696	0.5696	0.5732	0.5610	0.5802	0.5556	0.5833	0.5904
PG_18_0/18_1	0.3944	0.2676	0.4085	0.3944	0.3662	0.3803	0.3662	0.3380	0.3380	0.2113	0.3521	0.3239	0.3380	0.3014	0.3562	0.3056	0.3611	0.3239	0.3803	0.3521	0.3200	0.3108	0.2568	0.3151	0.3425	0.2857	0.3026	0.2895	0.3289	0.3067	0.2933	0.3467	0.2658	0.2564	0.3462	0.2949	0.2727	0.2987	0.2987	0.2632	0.3125	0.3671	0.3165	0.3293	0.2927	0.3333	0.2840	0.3452	0.3494
CL_16_0/16_0/16_1/16_1	0.4677	0.4758	0.4758	0.4839	0.4516	0.4597	0.4677	0.4274	0.4355	0.4355	0.4435	0.4435	0.4516	0.4113	0.4113	0.4194	0.4194	0.4274	0.4274	0.4355	0.3952	0.4032	0.4032	0.4113	0.4194	0.3871	0.3952	0.3952	0.3871	0.4032	0.4032	0.4194	0.3952	0.3952	0.3710	0.3790	0.4032	0.3952	0.3871	0.4113	0.3710	0.3790	0.3790	0.3548	0.3790	0.3629	0.3710	0.3710	0.3790
IPC_18_0_3/24_0_0	0.4659	0.4205	0.4659	0.4659	0.4432	0.4432	0.4432	0.4545	0.4432	0.4318	0.4432	0.4205	0.4432	0.4545	0.4545	0.4432	0.4432	0.4432	0.4432	0.3750	0.4545	0.4545	0.4318	0.4432	0.4205	0.4318	0.4318	0.4205	0.4545	0.4205	0.4318	0.3977	0.4432	0.4318	0.4545	0.4318	0.4318	0.3750	0.4205	0.4318	0.3636	0.3636	0.3523	0.3750	0.3750	0.3636	0.3750	0.3750	0.3636
MIPC_18_0_3/24_0_0	0.4953	0.4673	0.4953	0.4953	0.4766	0.4766	0.4766	0.4579	0.4579	0.4579	0.4579	0.4579	0.4579	0.4673	0.4579	0.4579	0.4579	0.4579	0.4579	0.4206	0.4673	0.4673	0.4486	0.4579	0.4393	0.4486	0.4486	0.4393	0.4673	0.4393	0.4486	0.4206	0.4579	0.4486	0.4673	0.4486	0.4486	0.4019	0.4393	0.4486	0.3925	0.3925	0.3832	0.4019	0.4019	0.3925	0.4019	0.4019	0.3925
TAG_18_1/18_1/26_0	0.2442	0.2558	0.2442	0.2558	0.2209	0.2209	0.2326	0.1860	0.1977	0.1977	0.1977	0.2093	0.2093	0.1628	0.1628	0.1744	0.1744	0.1744	0.1744	0.1744	0.1395	0.1512	0.1512	0.1628	0.1512	0.1163	0.1163	0.1279	0.1628	0.1279	0.1279	0.1279	0.0930	0.1047	0.1860	0.1395	0.1047	0.1047	0.1512	0.1163	0.0698	0.0814	0.0814	0.0465	0.0465	0.0581	0.0581	0.0233	0.0349
LPA_14_0	0.5606	0.5538	0.5538	0.5469	0.5735	0.5672	0.5606	0.5493	0.5429	0.5429	0.5362	0.5797	0.5294	0.5616	0.5616	0.5556	0.5556	0.5493	0.5493	0.5915	0.5733	0.5676	0.5676	0.5616	0.5616	0.5844	0.5789	0.5789	0.5789	0.5733	0.5733	0.5733	0.5949	0.5897	0.5897	0.5897	0.5844	0.5844	0.5844	0.5789	0.6000	0.5949	0.5949	0.6098	0.6098	0.6049	0.6049	0.6190	0.6145
PS_14_1/16_0	0.3043	0.4058	0.3188	0.3043	0.3333	0.3333	0.3188	0.3662	0.3571	0.4571	0.3623	0.3478	0.3478	0.3699	0.3562	0.3750	0.3472	0.3803	0.3521	0.4225	0.3600	0.3514	0.3784	0.3562	0.3699	0.3766	0.3816	0.3816	0.3421	0.3867	0.3733	0.3867	0.3797	0.3846	0.3333	0.3590	0.3896	0.4286	0.3636	0.3816	0.4375	0.4430	0.4430	0.4512	0.4390	0.4568	0.4321	0.4405	0.4458
PE_16_0/16_0	0.3788	0.3077	0.3846	0.3750	0.3529	0.3433	0.3333	0.3099	0.3143	0.2429	0.3043	0.3478	0.2941	0.2877	0.3288	0.2778	0.3333	0.2676	0.3239	0.3662	0.3067	0.2973	0.2838	0.2877	0.3288	0.3117	0.3026	0.3026	0.3158	0.2933	0.2933	0.3467	0.3291	0.3205	0.3333	0.3205	0.3117	0.3117	0.3117	0.3026	0.3375	0.3797	0.3291	0.3537	0.3537	0.3457	0.3457	0.3690	0.3614
PE_18_0/18_1	0.3881	0.2985	0.4030	0.4030	0.3971	0.4179	0.4030	0.3521	0.3571	0.2286	0.3768	0.3478	0.3676	0.3151	0.3562	0.3194	0.3611	0.3380	0.3662	0.3662	0.3200	0.3243	0.2703	0.3288	0.3562	0.2987	0.3158	0.3026	0.3421	0.3200	0.3067	0.3600	0.2785	0.2692	0.3590	0.3077	0.2857	0.3117	0.3117	0.2763	0.3250	0.3797	0.3291	0.3415	0.3049	0.3457	0.2963	0.3571	0.3614
LPI_14_0	0.5303	0.5077	0.5385	0.5312	0.5441	0.5373	0.5303	0.5070	0.5000	0.4857	0.4928	0.5362	0.4853	0.5068	0.5205	0.5000	0.5139	0.4930	0.5070	0.5352	0.5200	0.5135	0.5135	0.5068	0.5205	0.5325	0.5263	0.5263	0.5263	0.5200	0.5200	0.5333	0.5316	0.5256	0.5385	0.5385	0.5195	0.5325	0.5325	0.5132	0.5375	0.5316	0.5316	0.5488	0.5488	0.5432	0.5432	0.5595	0.5542
IPC_18_0_2/20_0_0	0.4321	0.3827	0.4321	0.4321	0.4074	0.4074	0.4074	0.4198	0.4074	0.4074	0.4074	0.3827	0.4074	0.4321	0.4198	0.4198	0.4074	0.4198	0.4074	0.3704	0.4321	0.4321	0.4074	0.4198	0.3827	0.4074	0.4074	0.3951	0.4321	0.3951	0.4074	0.3580	0.4321	0.4198	0.4321	0.4074	0.4198	0.3827	0.3951	0.4198	0.4198	0.4198	0.4074	0.4390	0.4390	0.4321	0.4444	0.4286	0.4217
PC_16_0/18_0	0.3380	0.2676	0.3380	0.3239	0.3099	0.3099	0.2958	0.2817	0.2817	0.2254	0.2817	0.2817	0.2676	0.2603	0.3014	0.2500	0.3056	0.2535	0.3099	0.2958	0.2800	0.2703	0.2297	0.2603	0.2740	0.2597	0.2500	0.2500	0.2895	0.2400	0.2400	0.2800	0.2785	0.2692	0.3077	0.2692	0.2597	0.2468	0.2597	0.2500	0.2750	0.3165	0.2658	0.2927	0.2927	0.2840	0.2840	0.3095	0.3012
PG_18_1/18_1	0.4028	0.2778	0.4167	0.4028	0.3750	0.3889	0.3750	0.3333	0.3472	0.2083	0.3611	0.3333	0.3472	0.3014	0.3562	0.3194	0.3750	0.3333	0.3889	0.3611	0.3200	0.3108	0.2568	0.3288	0.3562	0.2857	0.3026	0.3026	0.3289	0.3200	0.2933	0.3600	0.2532	0.2692	0.3462	0.2949	0.2857	0.3117	0.3117	0.2763	0.3125	0.3797	0.3291	0.3293	0.2805	0.3457	0.2716	0.3452	0.3614
CL_16_0/16_1/16_1/16_1	0.4720	0.4800	0.4800	0.4880	0.4560	0.4640	0.4720	0.4320	0.4400	0.4400	0.4480	0.4480	0.4560	0.4160	0.4160	0.4240	0.4240	0.4320	0.4320	0.4400	0.4000	0.4080	0.4080	0.4160	0.4240	0.3920	0.4000	0.4000	0.3920	0.4080	0.4080	0.4240	0.4000	0.4000	0.3760	0.3840	0.4080	0.4000	0.3920	0.4160	0.3760	0.3840	0.3840	0.3600	0.3840	0.3680	0.3760	0.3760	0.3840
LCB_20_0_3	0.5909	0.5846	0.5846	0.5781	0.6029	0.5970	0.5909	0.6197	0.6143	0.6000	0.6087	0.6087	0.6029	0.6164	0.6301	0.6111	0.6250	0.6056	0.6197	0.6197	0.6267	0.6216	0.6216	0.6164	0.6301	0.6364	0.6316	0.6316	0.6316	0.6267	0.6267	0.6400	0.6329	0.6282	0.6410	0.6410	0.6234	0.6364	0.6364	0.6184	0.6500	0.6582	0.6456	0.6585	0.6463	0.6543	0.6420	0.6667	0.6627
LCBP_18_0_3	0.5909	0.5846	0.5846	0.5781	0.6029	0.5970	0.5909	0.5915	0.5857	0.5714	0.5797	0.6087	0.5735	0.5890	0.6027	0.5833	0.5972	0.5775	0.5915	0.6197	0.6000	0.5946	0.5946	0.5890	0.6027	0.6104	0.6053	0.6053	0.6053	0.6000	0.6000	0.6133	0.6203	0.6154	0.6154	0.6154	0.6104	0.6104	0.6104	0.6053	0.6250	0.6329	0.6203	0.6341	0.6341	0.6296	0.6296	0.6429	0.6386
Cer_18_0_3/16_0_0	0.4091	0.4000	0.4000	0.4062	0.4265	0.4179	0.4242	0.4225	0.4143	0.4000	0.4058	0.4348	0.4118	0.4247	0.4110	0.4167	0.4028	0.4085	0.3944	0.4507	0.4133	0.4054	0.4324	0.3973	0.4110	0.4286	0.4211	0.4211	0.4079	0.4133	0.4133	0.4267	0.4430	0.4359	0.4231	0.4231	0.4286	0.4545	0.4156	0.4211	0.4625	0.4684	0.4557	0.4756	0.4756	0.4691	0.4691	0.4762	0.4699
Cer_18_0_3/18_0_1	0.3939	0.3846	0.4000	0.3906	0.4118	0.4030	0.3939	0.4085	0.4000	0.3857	0.3913	0.4058	0.3824	0.4110	0.4110	0.4028	0.4028	0.3944	0.4085	0.4366	0.4133	0.4054	0.4054	0.3973	0.4247	0.4286	0.4342	0.4211	0.4211	0.4267	0.4267	0.4400	0.4430	0.4359	0.4103	0.4359	0.4286	0.4286	0.4286	0.4211	0.4500	0.4304	0.4430	0.4390	0.4512	0.4321	0.4444	0.4524	0.4458
LIPC_18_0_3	0.5758	0.5692	0.5846	0.5938	0.5735	0.5821	0.5758	0.5634	0.5571	0.5429	0.5652	0.5652	0.5588	0.5616	0.5616	0.5556	0.5556	0.5634	0.5634	0.5775	0.5600	0.5541	0.5541	0.5479	0.5753	0.5714	0.5789	0.5658	0.5658	0.5733	0.5733	0.5867	0.5823	0.5769	0.5769	0.5769	0.5844	0.5714	0.5714	0.5789	0.5750	0.5696	0.5696	0.5732	0.5732	0.5679	0.5679	0.5833	0.5783
IPC_18_0_3/16_0_0	0.4125	0.4125	0.4125	0.4125	0.4000	0.3875	0.3875	0.4125	0.4000	0.4250	0.3875	0.4125	0.3875	0.4125	0.4125	0.4000	0.4000	0.3875	0.3875	0.4375	0.4125	0.4125	0.4250	0.4000	0.4000	0.4250	0.4125	0.4125	0.4125	0.4000	0.4125	0.4250	0.4375	0.4250	0.4125	0.4250	0.4125	0.4500	0.4125	0.4125	0.4750	0.4625	0.4625	0.4756	0.4756	0.4691	0.4815	0.4643	0.4578
IPC_18_0_3/16_0_1	0.4217	0.4217	0.4217	0.4217	0.4096	0.3976	0.3976	0.4217	0.4096	0.4337	0.3976	0.4217	0.3976	0.4217	0.4217	0.4096	0.4096	0.3976	0.3976	0.4337	0.4217	0.4217	0.4337	0.4096	0.4096	0.4337	0.4217	0.4217	0.4217	0.4096	0.4217	0.4217	0.4458	0.4337	0.4217	0.4337	0.4217	0.4337	0.4217	0.4217	0.4699	0.4578	0.4578	0.4819	0.4819	0.4699	0.4819	0.4762	0.4699
IPC_18_0_3/18_0_0	0.4268	0.3902	0.4268	0.4268	0.4024	0.4024	0.4024	0.4146	0.4024	0.4024	0.4024	0.3902	0.4024	0.4146	0.4146	0.4024	0.4024	0.4024	0.4024	0.4146	0.4146	0.4146	0.4024	0.4024	0.3780	0.4024	0.3902	0.3902	0.4146	0.3780	0.3902	0.3902	0.4146	0.4024	0.4146	0.4024	0.3902	0.4146	0.3902	0.3902	0.4512	0.4390	0.4390	0.4634	0.4634	0.4512	0.4634	0.4524	0.4458
IPC_18_0_3/18_0_1	0.4353	0.4000	0.4353	0.4353	0.4118	0.4118	0.4118	0.4235	0.4118	0.4118	0.4118	0.4000	0.4118	0.4235	0.4235	0.4118	0.4118	0.4118	0.4118	0.4118	0.4235	0.4235	0.4118	0.4118	0.3882	0.4118	0.4000	0.4000	0.4235	0.3882	0.4000	0.4000	0.4235	0.4118	0.4235	0.4118	0.4000	0.4118	0.4000	0.4000	0.4353	0.4353	0.4235	0.4588	0.4471	0.4471	0.4471	0.4588	0.4471
IPC_18_0_3/20_0_0	0.4405	0.3929	0.4405	0.4405	0.4167	0.4167	0.4167	0.4286	0.4167	0.4048	0.4167	0.3929	0.4167	0.4286	0.4286	0.4167	0.4167	0.4167	0.4167	0.3810	0.4286	0.4286	0.4048	0.4167	0.3929	0.4048	0.4048	0.3929	0.4286	0.3929	0.4048	0.3690	0.4167	0.4048	0.4286	0.4048	0.4048	0.3810	0.3929	0.4048	0.4167	0.4167	0.4048	0.4405	0.4286	0.4286	0.4286	0.4405	0.4286
IPC_18_0_3/20_0_1	0.4483	0.4023	0.4483	0.4483	0.4253	0.4253	0.4253	0.4368	0.4253	0.4138	0.4253	0.4023	0.4253	0.4368	0.4368	0.4253	0.4253	0.4253	0.4253	0.3908	0.4368	0.4368	0.4138	0.4253	0.4023	0.4138	0.4138	0.4023	0.4368	0.4023	0.4138	0.3793	0.4253	0.4138	0.4368	0.4138	0.4138	0.3908	0.4023	0.4138	0.4138	0.4138	0.4023	0.4253	0.4253	0.4138	0.4253	0.4253	0.4138
IPC_18_0_3/22_0_0	0.4535	0.4070	0.4535	0.4535	0.4302	0.4302	0.4302	0.4419	0.4302	0.4186	0.4302	0.4070	0.4302	0.4419	0.4419	0.4302	0.4302	0.4302	0.4302	0.3605	0.4419	0.4419	0.4186	0.4302	0.4070	0.4186	0.4186	0.4070	0.4419	0.4070	0.4186	0.3837	0.4302	0.4186	0.4419	0.4186	0.4186	0.3605	0.4070	0.4186	0.3837	0.3953	0.3721	0.4070	0.3953	0.3953	0.3953	0.4070	0.3953
LPE_18_0	0.4848	0.4769	0.4769	0.4688	0.5000	0.4925	0.4848	0.5211	0.5143	0.5000	0.5072	0.5072	0.5000	0.5205	0.5342	0.5139	0.5278	0.5070	0.5211	0.5211	0.5333	0.5270	0.5270	0.5205	0.5342	0.5455	0.5395	0.5395	0.5395	0.5333	0.5333	0.5467	0.5190	0.5128	0.5513	0.5513	0.5065	0.5455	0.5455	0.5000	0.5625	0.5696	0.5570	0.5732	0.5366	0.5679	0.5309	0.5833	0.5783
IPC_18_0_3/22_0_1	0.4607	0.4157	0.4607	0.4607	0.4382	0.4382	0.4382	0.4494	0.4382	0.4270	0.4382	0.4157	0.4382	0.4494	0.4494	0.4382	0.4382	0.4382	0.4382	0.3708	0.4494	0.4494	0.4270	0.4382	0.4157	0.4270	0.4270	0.4157	0.4494	0.4157	0.4270	0.3933	0.4382	0.4270	0.4494	0.4270	0.4270	0.3708	0.4157	0.4270	0.3933	0.3933	0.3820	0.4045	0.4045	0.3933	0.4045	0.4045	0.3933
IPC_18_0_3/24_0_2	0.4894	0.4468	0.4894	0.4894	0.4681	0.4681	0.4681	0.4787	0.4681	0.4574	0.4681	0.4468	0.4681	0.4787	0.4787	0.4681	0.4681	0.4681	0.4681	0.4043	0.4787	0.4787	0.4574	0.4681	0.4468	0.4574	0.4574	0.4468	0.4787	0.4468	0.4574	0.4255	0.4681	0.4574	0.4787	0.4574	0.4574	0.4043	0.4468	0.4574	0.3936	0.3830	0.3830	0.3936	0.4043	0.3830	0.4043	0.3936	0.3830
MIPC_18_0_3/22_0_2	0.5045	0.4775	0.5045	0.5045	0.4865	0.4865	0.4865	0.4685	0.4685	0.4685	0.4685	0.4685	0.4685	0.4775	0.4685	0.4685	0.4685	0.4685	0.4685	0.4324	0.4775	0.4775	0.4595	0.4685	0.4505	0.4595	0.4595	0.4505	0.4775	0.4505	0.4595	0.4324	0.4685	0.4595	0.4775	0.4595	0.4595	0.4144	0.4505	0.4595	0.4234	0.4144	0.4144	0.4234	0.4324	0.4144	0.4324	0.4234	0.4144
M(IP)2C_18_0_3/16_0_1	0.5606	0.5909	0.5606	0.5606	0.5530	0.5455	0.5455	0.5379	0.5379	0.5758	0.5303	0.5606	0.5303	0.5455	0.5227	0.5379	0.5227	0.5303	0.5152	0.5682	0.5303	0.5303	0.5530	0.5227	0.5227	0.5379	0.5303	0.5303	0.5227	0.5227	0.5303	0.5303	0.5455	0.5379	0.5227	0.5303	0.5303	0.5455	0.5227	0.5303	0.5455	0.5227	0.5379	0.5303	0.5530	0.5227	0.5530	0.5303	0.5227
M(IP)2C_18_0_3/18_0_1	0.5672	0.5746	0.5672	0.5672	0.5522	0.5522	0.5522	0.5373	0.5373	0.5672	0.5373	0.5448	0.5373	0.5448	0.5224	0.5373	0.5224	0.5373	0.5224	0.5597	0.5299	0.5299	0.5373	0.5224	0.5075	0.5224	0.5149	0.5149	0.5224	0.5075	0.5149	0.5149	0.5299	0.5224	0.5224	0.5149	0.5149	0.5373	0.5075	0.5149	0.5448	0.5299	0.5373	0.5373	0.5522	0.5299	0.5597	0.5373	0.5299
TAG_12_0/16_1/22_0	0.1096	0.1233	0.1096	0.1233	0.0822	0.0822	0.0959	0.1233	0.1096	0.1918	0.1096	0.0685	0.1233	0.1507	0.1507	0.1370	0.1370	0.1370	0.1370	0.0274	0.1733	0.1757	0.1351	0.1644	0.1096	0.1429	0.1447	0.1316	0.1974	0.1333	0.1467	0.0800	0.1646	0.1538	0.2179	0.1667	0.1558	0.0519	0.1558	0.1579	0.0875	0.0759	0.0759	0.1098	0.1098	0.0988	0.1235	0.1310	0.1205
TAG_14_1/16_1/22_0	0.1447	0.1579	0.1447	0.1579	0.1184	0.1184	0.1316	0.0789	0.0921	0.1447	0.0921	0.1053	0.1053	0.1053	0.1053	0.1053	0.1184	0.1053	0.1184	0.0658	0.1316	0.1316	0.0921	0.1316	0.0921	0.1039	0.1053	0.1053	0.1579	0.1053	0.1053	0.0658	0.1266	0.1282	0.1795	0.1282	0.1299	0.0260	0.1299	0.1316	0.0500	0.0633	0.0506	0.0732	0.0732	0.0741	0.0864	0.0952	0.0964
TAG_14_0/16_1/22_0	0.1333	0.1467	0.1333	0.1467	0.1067	0.1067	0.1200	0.0933	0.0800	0.1600	0.0800	0.0933	0.0933	0.1200	0.1200	0.1067	0.1067	0.1067	0.1067	0.0533	0.1467	0.1467	0.1067	0.1333	0.0800	0.1169	0.1184	0.1053	0.1711	0.1067	0.1200	0.0533	0.1392	0.1282	0.1923	0.1410	0.1299	0.0260	0.1299	0.1316	0.0625	0.0506	0.0506	0.0854	0.0854	0.0741	0.0988	0.1071	0.0964
TAG_16_0/18_1/22_0	0.1772	0.1899	0.1772	0.1899	0.1519	0.1519	0.1646	0.1266	0.1266	0.1519	0.1266	0.1392	0.1392	0.1139	0.1013	0.1013	0.1013	0.1013	0.1013	0.1013	0.0886	0.1013	0.1013	0.0886	0.0759	0.0633	0.0633	0.0506	0.1139	0.0506	0.0759	0.0506	0.0886	0.0759	0.1392	0.0886	0.0759	0.0253	0.0759	0.0886	0.0625	0.1013	0.0506	0.0854	0.0854	0.0741	0.0988	0.0595	0.0482
DAG_14_1/16_1	0.2879	0.3846	0.2923	0.3125	0.3088	0.3134	0.3333	0.3380	0.3286	0.3429	0.3333	0.3478	0.3529	0.3562	0.3562	0.3472	0.3472	0.3521	0.3521	0.4085	0.3733	0.3784	0.3784	0.3699	0.3699	0.3896	0.3947	0.3816	0.3947	0.3867	0.3867	0.3867	0.4051	0.3974	0.4103	0.4103	0.4026	0.4026	0.4026	0.4079	0.4250	0.4177	0.4177	0.4390	0.4390	0.4321	0.4321	0.4524	0.4458
LPI_22_0	0.5152	0.5606	0.5000	0.5000	0.5147	0.5075	0.5152	0.5352	0.5286	0.5143	0.5217	0.5362	0.5294	0.5342	0.5205	0.5278	0.5139	0.5211	0.5070	0.5493	0.5200	0.5270	0.5270	0.5205	0.5068	0.5325	0.5263	0.5263	0.5132	0.5200	0.5333	0.5200	0.5190	0.5256	0.5128	0.5256	0.5195	0.5195	0.5195	0.5132	0.5250	0.5190	0.5190	0.5366	0.5122	0.5309	0.5062	0.5476	0.5422
LCB_16_0_3	0.6364	0.6308	0.6308	0.6250	0.6471	0.6418	0.6364	0.6479	0.6429	0.6429	0.6377	0.6522	0.6324	0.6575	0.6575	0.6528	0.6528	0.6479	0.6479	0.6620	0.6667	0.6622	0.6622	0.6575	0.6575	0.6753	0.6711	0.6711	0.6711	0.6667	0.6667	0.6667	0.6835	0.6795	0.6795	0.6795	0.6753	0.6753	0.6753	0.6711	0.6875	0.6835	0.6835	0.6951	0.6951	0.6914	0.6914	0.7024	0.6988
Cer_18_0_3/20_0_1	0.3939	0.3846	0.4000	0.3906	0.3824	0.3881	0.3788	0.3803	0.3714	0.3857	0.3768	0.3913	0.3676	0.3836	0.3973	0.3750	0.3889	0.3803	0.3803	0.4085	0.4000	0.3919	0.3919	0.3836	0.3973	0.4026	0.4079	0.3947	0.3947	0.4000	0.4000	0.4133	0.4177	0.4103	0.4103	0.4103	0.4156	0.4026	0.4026	0.4079	0.4250	0.4304	0.4177	0.4390	0.4268	0.4321	0.4198	0.4524	0.4458
Cer_18_0_3/22_0_0	0.3636	0.3538	0.3538	0.3438	0.3529	0.3433	0.3333	0.3521	0.3429	0.3571	0.3333	0.3623	0.3235	0.3562	0.3699	0.3472	0.3611	0.3380	0.3521	0.3803	0.3733	0.3649	0.3649	0.3562	0.3699	0.3766	0.3816	0.3684	0.3684	0.3733	0.3733	0.3867	0.3924	0.3846	0.3846	0.3846	0.3896	0.3896	0.3766	0.3816	0.4125	0.4177	0.4051	0.4268	0.4146	0.4198	0.4074	0.4405	0.4337
Cer_18_0_3/22_0_1	0.3788	0.3692	0.3692	0.3594	0.3824	0.3881	0.3788	0.3803	0.3714	0.3571	0.3768	0.3623	0.3676	0.3836	0.3699	0.3750	0.3611	0.3662	0.3662	0.3803	0.3733	0.3649	0.3649	0.3562	0.3699	0.3896	0.3816	0.3816	0.3816	0.3733	0.3733	0.3867	0.4051	0.3974	0.3846	0.3846	0.3896	0.3896	0.3766	0.3816	0.4000	0.4177	0.3924	0.4146	0.4024	0.4074	0.3951	0.4286	0.4217
IPC_18_0_3/22_0_2	0.4783	0.4348	0.4783	0.4783	0.4565	0.4565	0.4565	0.4674	0.4565	0.4457	0.4565	0.4348	0.4565	0.4674	0.4674	0.4565	0.4565	0.4565	0.4565	0.3913	0.4674	0.4674	0.4457	0.4565	0.4348	0.4457	0.4457	0.4348	0.4674	0.4348	0.4457	0.4130	0.4565	0.4457	0.4674	0.4457	0.4457	0.3913	0.4348	0.4457	0.4022	0.3913	0.3913	0.4022	0.4130	0.3913	0.4130	0.4022	0.3913
MIPC_18_0_3/22_0_1	0.4907	0.4630	0.4907	0.4907	0.4722	0.4722	0.4722	0.4537	0.4537	0.4537	0.4537	0.4537	0.4537	0.4630	0.4537	0.4537	0.4537	0.4537	0.4537	0.4167	0.4630	0.4630	0.4444	0.4537	0.4352	0.4444	0.4444	0.4352	0.4630	0.4352	0.4444	0.4167	0.4537	0.4444	0.4630	0.4444	0.4444	0.3981	0.4352	0.4444	0.4167	0.4167	0.4074	0.4259	0.4259	0.4167	0.4259	0.4259	0.4167
M(IP)2C_18_0_3/20_0_0	0.5714	0.5714	0.5714	0.5714	0.5564	0.5564	0.5564	0.5414	0.5414	0.5639	0.5414	0.5414	0.5414	0.5489	0.5263	0.5414	0.5263	0.5414	0.5263	0.5414	0.5338	0.5338	0.5338	0.5263	0.5113	0.5188	0.5188	0.5113	0.5263	0.5113	0.5188	0.4962	0.5263	0.5188	0.5263	0.5113	0.5188	0.5188	0.5038	0.5188	0.5263	0.5188	0.5188	0.5263	0.5338	0.5188	0.5414	0.5263	0.5188
M(IP)2C_18_0_3/20_0_1	0.5735	0.5735	0.5735	0.5735	0.5588	0.5588	0.5588	0.5441	0.5441	0.5662	0.5441	0.5441	0.5441	0.5515	0.5294	0.5441	0.5294	0.5441	0.5294	0.5441	0.5368	0.5368	0.5368	0.5294	0.5147	0.5221	0.5221	0.5147	0.5294	0.5147	0.5221	0.5000	0.5294	0.5221	0.5294	0.5147	0.5221	0.5221	0.5074	0.5221	0.5368	0.5294	0.5294	0.5368	0.5441	0.5294	0.5441	0.5294	0.5221
M(IP)2C_18_0_2/22_0_0	0.5833	0.5833	0.5833	0.5833	0.5682	0.5682	0.5682	0.5758	0.5682	0.5758	0.5682	0.5530	0.5682	0.5758	0.5606	0.5758	0.5530	0.5758	0.5530	0.5303	0.5682	0.5682	0.5682	0.5606	0.5379	0.5530	0.5530	0.5455	0.5606	0.5455	0.5530	0.5227	0.5606	0.5606	0.5606	0.5455	0.5606	0.5303	0.5379	0.5606	0.5455	0.5303	0.5379	0.5455	0.5606	0.5379	0.5606	0.5455	0.5379
M(IP)2C_18_0_3/22_0_0	0.5778	0.5778	0.5778	0.5778	0.5630	0.5630	0.5630	0.5481	0.5481	0.5704	0.5481	0.5481	0.5481	0.5556	0.5333	0.5481	0.5333	0.5481	0.5333	0.5259	0.5407	0.5407	0.5407	0.5333	0.5185	0.5259	0.5259	0.5185	0.5333	0.5185	0.5259	0.5037	0.5333	0.5259	0.5333	0.5185	0.5259	0.5037	0.5111	0.5259	0.5185	0.5111	0.5111	0.5185	0.5259	0.5111	0.5259	0.5185	0.5111
M(IP)2C_18_0_3/22_0_1	0.5797	0.5797	0.5797	0.5797	0.5652	0.5652	0.5652	0.5507	0.5507	0.5725	0.5507	0.5507	0.5507	0.5580	0.5362	0.5507	0.5362	0.5507	0.5362	0.5290	0.5435	0.5435	0.5435	0.5362	0.5217	0.5290	0.5290	0.5217	0.5362	0.5217	0.5290	0.5072	0.5362	0.5290	0.5362	0.5217	0.5290	0.5072	0.5145	0.5290	0.5217	0.5217	0.5145	0.5290	0.5290	0.5217	0.5290	0.5145	0.5072
M(IP)2C_20_0_3/24_0_0	0.5755	0.5755	0.5755	0.5755	0.5612	0.5612	0.5612	0.5612	0.5612	0.5612	0.5612	0.5468	0.5612	0.5468	0.5468	0.5468	0.5468	0.5468	0.5468	0.5252	0.5324	0.5324	0.5324	0.5324	0.5324	0.5180	0.5180	0.5180	0.5252	0.5180	0.5180	0.5180	0.5252	0.5180	0.5252	0.5108	0.5180	0.5036	0.5108	0.5180	0.4892	0.5108	0.4892	0.4964	0.4964	0.4964	0.4964	0.4820	0.4820
M(IP)2C_20_0_3/24_0_1	0.5775	0.5775	0.5775	0.5775	0.5634	0.5634	0.5634	0.5634	0.5634	0.5634	0.5634	0.5493	0.5634	0.5493	0.5493	0.5493	0.5493	0.5493	0.5493	0.5282	0.5352	0.5352	0.5352	0.5352	0.5352	0.5211	0.5211	0.5211	0.5282	0.5211	0.5211	0.5211	0.5282	0.5211	0.5282	0.5141	0.5211	0.5070	0.5141	0.5211	0.4930	0.5141	0.4930	0.5000	0.5000	0.5000	0.5000	0.4859	0.4859
IPC_20_0_3/24_0_0	0.4556	0.4111	0.4556	0.4556	0.4333	0.4333	0.4333	0.4444	0.4333	0.4222	0.4333	0.4111	0.4333	0.4444	0.4444	0.4333	0.4333	0.4333	0.4333	0.3667	0.4444	0.4444	0.4222	0.4333	0.4111	0.4222	0.4222	0.4111	0.4444	0.4111	0.4222	0.3889	0.4222	0.4111	0.4444	0.4222	0.4111	0.3667	0.4111	0.4111	0.3556	0.3556	0.3444	0.3667	0.3556	0.3556	0.3556	0.3667	0.3556
IPC_20_0_3/24_0_1	0.4624	0.4194	0.4624	0.4624	0.4409	0.4409	0.4409	0.4516	0.4409	0.4301	0.4409	0.4194	0.4409	0.4516	0.4516	0.4409	0.4409	0.4409	0.4409	0.3763	0.4516	0.4516	0.4301	0.4409	0.4194	0.4301	0.4301	0.4194	0.4516	0.4194	0.4301	0.3978	0.4301	0.4194	0.4516	0.4301	0.4194	0.3763	0.4194	0.4194	0.3656	0.3656	0.3548	0.3763	0.3656	0.3656	0.3656	0.3763	0.3656
M(IP)2C_18_0_2/20_0_0	0.5769	0.5769	0.5769	0.5769	0.5615	0.5615	0.5615	0.5692	0.5615	0.5692	0.5615	0.5462	0.5615	0.5692	0.5538	0.5692	0.5462	0.5692	0.5462	0.5462	0.5615	0.5615	0.5615	0.5538	0.5308	0.5462	0.5462	0.5385	0.5538	0.5385	0.5462	0.5154	0.5538	0.5538	0.5538	0.5385	0.5538	0.5462	0.5308	0.5538	0.5538	0.5385	0.5462	0.5538	0.5538	0.5462	0.5538	0.5538	0.5462
[truncated: 199 more columns]
