# Supplementary material for: The LUX Score: A Metric for Lipidome Homology
Source: PLoS Comput Biol. 2015 Sep 22;11(9):e1004511. doi: 10.1371/journal.pcbi.1004511 (PMC4578897; doi:10.1371/journal.pcbi.1004511)
Supplement: S5 Dataset — Includes scripts, README files and data files for Figs 1, 2, 6, 7 and S6. (ZIP) [file pcbi.1004511.s009.zip]

Archive with 315 entries (295 files):
- S5_Dataset/
- S5_Dataset/Lipidome_Homology_Testing/
- S5_Dataset/Lipidome_Homology_Testing/150629_AnalyzeLipidomes.pl
- S5_Dataset/Lipidome_Homology_Testing/bin/
- S5_Dataset/Lipidome_Homology_Testing/bin/111206_m4.py
- S5_Dataset/Lipidome_Homology_Testing/bin/121010_lipidmapstools/
- S5_Dataset/Lipidome_Homology_Testing/bin/121010_lipidmapstools/bin/
- S5_Dataset/Lipidome_Homology_Testing/bin/121010_lipidmapstools/bin/CLStrGen.pl
- S5_Dataset/Lipidome_Homology_Testing/bin/121010_lipidmapstools/bin/FAStrGen.pl
- S5_Dataset/Lipidome_Homology_Testing/bin/121010_lipidmapstools/bin/GLStrGen.pl
- S5_Dataset/Lipidome_Homology_Testing/bin/121010_lipidmapstools/bin/GPStrGen.pl
- S5_Dataset/Lipidome_Homology_Testing/bin/121010_lipidmapstools/bin/LMStrGen.pl
- S5_Dataset/Lipidome_Homology_Testing/bin/121010_lipidmapstools/bin/SPStrGen.pl
- S5_Dataset/Lipidome_Homology_Testing/bin/121010_lipidmapstools/bin/STStrGen.pl
- S5_Dataset/Lipidome_Homology_Testing/bin/121010_lipidmapstools/docs/
- S5_Dataset/Lipidome_Homology_Testing/bin/121010_lipidmapstools/docs/html/
- S5_Dataset/Lipidome_Homology_Testing/bin/121010_lipidmapstools/docs/html/ChainAbbrev.html
- S5_Dataset/Lipidome_Homology_Testing/bin/121010_lipidmapstools/docs/html/ChainStr.html
- S5_Dataset/Lipidome_Homology_Testing/bin/121010_lipidmapstools/docs/html/CLStr.html
- S5_Dataset/Lipidome_Homology_Testing/bin/121010_lipidmapstools/docs/html/CLStrGen.html
- S5_Dataset/Lipidome_Homology_Testing/bin/121010_lipidmapstools/docs/html/FAStr.html
- S5_Dataset/Lipidome_Homology_Testing/bin/121010_lipidmapstools/docs/html/FAStrGen.html
- S5_Dataset/Lipidome_Homology_Testing/bin/121010_lipidmapstools/docs/html/GLStr.html
- S5_Dataset/Lipidome_Homology_Testing/bin/121010_lipidmapstools/docs/html/GLStrGen.html
- S5_Dataset/Lipidome_Homology_Testing/bin/121010_lipidmapstools/docs/html/GPStr.html
- S5_Dataset/Lipidome_Homology_Testing/bin/121010_lipidmapstools/docs/html/GPStrGen.html
- S5_Dataset/Lipidome_Homology_Testing/bin/121010_lipidmapstools/docs/html/index.html
- S5_Dataset/Lipidome_Homology_Testing/bin/121010_lipidmapstools/docs/html/LipidMAPSLogo.jpg
- S5_Dataset/Lipidome_Homology_Testing/bin/121010_lipidmapstools/docs/html/LipidMAPSToolsDocs.css
- S5_Dataset/Lipidome_Homology_Testing/bin/121010_lipidmapstools/docs/html/LMAPSStr.html
- S5_Dataset/Lipidome_Homology_Testing/bin/121010_lipidmapstools/docs/html/LMStr.html
- S5_Dataset/Lipidome_Homology_Testing/bin/121010_lipidmapstools/docs/html/LMStrGen.html
- S5_Dataset/Lipidome_Homology_Testing/bin/121010_lipidmapstools/docs/html/ModulesIndex.html
- S5_Dataset/Lipidome_Homology_Testing/bin/121010_lipidmapstools/docs/html/README.html
- S5_Dataset/Lipidome_Homology_Testing/bin/121010_lipidmapstools/docs/html/ScriptsIndex.html
- S5_Dataset/Lipidome_Homology_Testing/bin/121010_lipidmapstools/docs/html/SPChainAbbrev.html
- S5_Dataset/Lipidome_Homology_Testing/bin/121010_lipidmapstools/docs/html/SPStr.html
- S5_Dataset/Lipidome_Homology_Testing/bin/121010_lipidmapstools/docs/html/SPStrGen.html
- S5_Dataset/Lipidome_Homology_Testing/bin/121010_lipidmapstools/docs/html/STStr.html
- S5_Dataset/Lipidome_Homology_Testing/bin/121010_lipidmapstools/docs/html/STStrGen.html
- S5_Dataset/Lipidome_Homology_Testing/bin/121010_lipidmapstools/docs/man1/
- S5_Dataset/Lipidome_Homology_Testing/bin/121010_lipidmapstools/docs/man1/CLStrGen.1
- S5_Dataset/Lipidome_Homology_Testing/bin/121010_lipidmapstools/docs/man1/FAStrGen.1
- S5_Dataset/Lipidome_Homology_Testing/bin/121010_lipidmapstools/docs/man1/GLStrGen.1
- S5_Dataset/Lipidome_Homology_Testing/bin/121010_lipidmapstools/docs/man1/GPStrGen.1
- S5_Dataset/Lipidome_Homology_Testing/bin/121010_lipidmapstools/docs/man1/LMStrGen.1
- S5_Dataset/Lipidome_Homology_Testing/bin/121010_lipidmapstools/docs/man1/SPStrGen.1
- S5_Dataset/Lipidome_Homology_Testing/bin/121010_lipidmapstools/docs/man1/STStrGen.1
- S5_Dataset/Lipidome_Homology_Testing/bin/121010_lipidmapstools/docs/man3/
- S5_Dataset/Lipidome_Homology_Testing/bin/121010_lipidmapstools/docs/man3/ChainAbbrev.3
- S5_Dataset/Lipidome_Homology_Testing/bin/121010_lipidmapstools/docs/man3/ChainStr.3
- S5_Dataset/Lipidome_Homology_Testing/bin/121010_lipidmapstools/docs/man3/CLStr.3
- S5_Dataset/Lipidome_Homology_Testing/bin/121010_lipidmapstools/docs/man3/FAStr.3
- S5_Dataset/Lipidome_Homology_Testing/bin/121010_lipidmapstools/docs/man3/GLStr.3
- S5_Dataset/Lipidome_Homology_Testing/bin/121010_lipidmapstools/docs/man3/GPStr.3
- S5_Dataset/Lipidome_Homology_Testing/bin/121010_lipidmapstools/docs/man3/LMAPSStr.3
- S5_Dataset/Lipidome_Homology_Testing/bin/121010_lipidmapstools/docs/man3/LMStr.3
- S5_Dataset/Lipidome_Homology_Testing/bin/121010_lipidmapstools/docs/man3/SPChainAbbrev.3
- S5_Dataset/Lipidome_Homology_Testing/bin/121010_lipidmapstools/docs/man3/SPStr.3
- S5_Dataset/Lipidome_Homology_Testing/bin/121010_lipidmapstools/docs/man3/STStr.3
- S5_Dataset/Lipidome_Homology_Testing/bin/121010_lipidmapstools/docs/pdf/
- S5_Dataset/Lipidome_Homology_Testing/bin/121010_lipidmapstools/docs/pdfa4/
- S5_Dataset/Lipidome_Homology_Testing/bin/121010_lipidmapstools/docs/pdfa4/ChainAbbrev.pdf
- S5_Dataset/Lipidome_Homology_Testing/bin/121010_lipidmapstools/docs/pdfa4/ChainStr.pdf
- S5_Dataset/Lipidome_Homology_Testing/bin/121010_lipidmapstools/docs/pdfa4/CLStr.pdf
- S5_Dataset/Lipidome_Homology_Testing/bin/121010_lipidmapstools/docs/pdfa4/CLStrGen.pdf
- S5_Dataset/Lipidome_Homology_Testing/bin/121010_lipidmapstools/docs/pdfa4/FAStr.pdf
- S5_Dataset/Lipidome_Homology_Testing/bin/121010_lipidmapstools/docs/pdfa4/FAStrGen.pdf
- S5_Dataset/Lipidome_Homology_Testing/bin/121010_lipidmapstools/docs/pdfa4/GLStr.pdf
- S5_Dataset/Lipidome_Homology_Testing/bin/121010_lipidmapstools/docs/pdfa4/GLStrGen.pdf
- S5_Dataset/Lipidome_Homology_Testing/bin/121010_lipidmapstools/docs/pdfa4/GPStr.pdf
- S5_Dataset/Lipidome_Homology_Testing/bin/121010_lipidmapstools/docs/pdfa4/GPStrGen.pdf
- S5_Dataset/Lipidome_Homology_Testing/bin/121010_lipidmapstools/docs/pdfa4/LMAPSStr.pdf
- S5_Dataset/Lipidome_Homology_Testing/bin/121010_lipidmapstools/docs/pdfa4/LMStr.pdf
- S5_Dataset/Lipidome_Homology_Testing/bin/121010_lipidmapstools/docs/pdfa4/LMStrGen.pdf
- S5_Dataset/Lipidome_Homology_Testing/bin/121010_lipidmapstools/docs/pdfa4/README.pdf
- S5_Dataset/Lipidome_Homology_Testing/bin/121010_lipidmapstools/docs/pdfa4/SPChainAbbrev.pdf
- S5_Dataset/Lipidome_Homology_Testing/bin/121010_lipidmapstools/docs/pdfa4/SPStr.pdf
- S5_Dataset/Lipidome_Homology_Testing/bin/121010_lipidmapstools/docs/pdfa4/SPStrGen.pdf
- S5_Dataset/Lipidome_Homology_Testing/bin/121010_lipidmapstools/docs/pdfa4/STStr.pdf
- S5_Dataset/Lipidome_Homology_Testing/bin/121010_lipidmapstools/docs/pdfa4/STStrGen.pdf
- S5_Dataset/Lipidome_Homology_Testing/bin/121010_lipidmapstools/docs/pdf/ChainAbbrev.pdf
- S5_Dataset/Lipidome_Homology_Testing/bin/121010_lipidmapstools/docs/pdf/ChainStr.pdf
- S5_Dataset/Lipidome_Homology_Testing/bin/121010_lipidmapstools/docs/pdf/CLStr.pdf
- S5_Dataset/Lipidome_Homology_Testing/bin/121010_lipidmapstools/docs/pdf/CLStrGen.pdf
- S5_Dataset/Lipidome_Homology_Testing/bin/121010_lipidmapstools/docs/pdf/FAStr.pdf
- S5_Dataset/Lipidome_Homology_Testing/bin/121010_lipidmapstools/docs/pdf/FAStrGen.pdf
- S5_Dataset/Lipidome_Homology_Testing/bin/121010_lipidmapstools/docs/pdf/GLStr.pdf
- S5_Dataset/Lipidome_Homology_Testing/bin/121010_lipidmapstools/docs/pdf/GLStrGen.pdf
- S5_Dataset/Lipidome_Homology_Testing/bin/121010_lipidmapstools/docs/pdf/GPStr.pdf
- S5_Dataset/Lipidome_Homology_Testing/bin/121010_lipidmapstools/docs/pdf/GPStrGen.pdf
- S5_Dataset/Lipidome_Homology_Testing/bin/121010_lipidmapstools/docs/pdf/LMAPSStr.pdf
- S5_Dataset/Lipidome_Homology_Testing/bin/121010_lipidmapstools/docs/pdf/LMStr.pdf
- S5_Dataset/Lipidome_Homology_Testing/bin/121010_lipidmapstools/docs/pdf/LMStrGen.pdf
- S5_Dataset/Lipidome_Homology_Testing/bin/121010_lipidmapstools/docs/pdf/README.pdf
- S5_Dataset/Lipidome_Homology_Testing/bin/121010_lipidmapstools/docs/pdf/SPChainAbbrev.pdf
- S5_Dataset/Lipidome_Homology_Testing/bin/121010_lipidmapstools/docs/pdf/SPStr.pdf
- S5_Dataset/Lipidome_Homology_Testing/bin/121010_lipidmapstools/docs/pdf/SPStrGen.pdf
- S5_Dataset/Lipidome_Homology_Testing/bin/121010_lipidmapstools/docs/pdf/STStr.pdf
- S5_Dataset/Lipidome_Homology_Testing/bin/121010_lipidmapstools/docs/pdf/STStrGen.pdf
- S5_Dataset/Lipidome_Homology_Testing/bin/121010_lipidmapstools/docs/txt/
- S5_Dataset/Lipidome_Homology_Testing/bin/121010_lipidmapstools/docs/txt/ChainAbbrev.txt
- S5_Dataset/Lipidome_Homology_Testing/bin/121010_lipidmapstools/docs/txt/ChainStr.txt
- S5_Dataset/Lipidome_Homology_Testing/bin/121010_lipidmapstools/docs/txt/CLStr.txt
- S5_Dataset/Lipidome_Homology_Testing/bin/121010_lipidmapstools/docs/txt/CLStrGen.txt
- S5_Dataset/Lipidome_Homology_Testing/bin/121010_lipidmapstools/docs/txt/FAStr.txt
- S5_Dataset/Lipidome_Homology_Testing/bin/121010_lipidmapstools/docs/txt/FAStrGen.txt
- S5_Dataset/Lipidome_Homology_Testing/bin/121010_lipidmapstools/docs/txt/GLStr.txt
- S5_Dataset/Lipidome_Homology_Testing/bin/121010_lipidmapstools/docs/txt/GLStrGen.txt
- S5_Dataset/Lipidome_Homology_Testing/bin/121010_lipidmapstools/docs/txt/GPStr.txt
- S5_Dataset/Lipidome_Homology_Testing/bin/121010_lipidmapstools/docs/txt/GPStrGen.txt
- S5_Dataset/Lipidome_Homology_Testing/bin/121010_lipidmapstools/docs/txt/LMAPSStr.txt
- S5_Dataset/Lipidome_Homology_Testing/bin/121010_lipidmapstools/docs/txt/LMStr.txt
- S5_Dataset/Lipidome_Homology_Testing/bin/121010_lipidmapstools/docs/txt/LMStrGen.txt
- S5_Dataset/Lipidome_Homology_Testing/bin/121010_lipidmapstools/docs/txt/SPChainAbbrev.txt
- S5_Dataset/Lipidome_Homology_Testing/bin/121010_lipidmapstools/docs/txt/SPStr.txt
- S5_Dataset/Lipidome_Homology_Testing/bin/121010_lipidmapstools/docs/txt/SPStrGen.txt
- S5_Dataset/Lipidome_Homology_Testing/bin/121010_lipidmapstools/docs/txt/STStr.txt
- S5_Dataset/Lipidome_Homology_Testing/bin/121010_lipidmapstools/docs/txt/STStrGen.txt
- S5_Dataset/Lipidome_Homology_Testing/bin/121010_lipidmapstools/lib/
- S5_Dataset/Lipidome_Homology_Testing/bin/121010_lipidmapstools/lib/ChainAbbrev.pm
- S5_Dataset/Lipidome_Homology_Testing/bin/121010_lipidmapstools/lib/ChainAbbrev.pm~
- S5_Dataset/Lipidome_Homology_Testing/bin/121010_lipidmapstools/lib/ChainStr.pm
- S5_Dataset/Lipidome_Homology_Testing/bin/121010_lipidmapstools/lib/CLStr.pm
- S5_Dataset/Lipidome_Homology_Testing/bin/121010_lipidmapstools/lib/FAStr.pm
- S5_Dataset/Lipidome_Homology_Testing/bin/121010_lipidmapstools/lib/FileUtil.pm
- S5_Dataset/Lipidome_Homology_Testing/bin/121010_lipidmapstools/lib/GLStr.pm
- S5_Dataset/Lipidome_Homology_Testing/bin/121010_lipidmapstools/lib/GPStr.pm
- S5_Dataset/Lipidome_Homology_Testing/bin/121010_lipidmapstools/lib/LMAPSStr.pm
- S5_Dataset/Lipidome_Homology_Testing/bin/121010_lipidmapstools/lib/LMStr.pm
- S5_Dataset/Lipidome_Homology_Testing/bin/121010_lipidmapstools/lib/SPChainAbbrev.pm
- S5_Dataset/Lipidome_Homology_Testing/bin/121010_lipidmapstools/lib/SPChainAbbrev.pm~
- S5_Dataset/Lipidome_Homology_Testing/bin/121010_lipidmapstools/lib/SPStr.pm
- S5_Dataset/Lipidome_Homology_Testing/bin/121010_lipidmapstools/lib/SPStr.pm~
- S5_Dataset/Lipidome_Homology_Testing/bin/121010_lipidmapstools/lib/STStr.pm
- S5_Dataset/Lipidome_Homology_Testing/bin/121010_lipidmapstools/lib/TextUtil.pm
- S5_Dataset/Lipidome_Homology_Testing/bin/121010_lipidmapstools/README.txt
- S5_Dataset/Lipidome_Homology_Testing/bin/121012_PCAfromCSV.R
- S5_Dataset/Lipidome_Homology_Testing/bin/121030_BasicStats.R
- S5_Dataset/Lipidome_Homology_Testing/bin/130115_PCA_plot_150507Edit2.R
- S5_Dataset/Lipidome_Homology_Testing/bin/130117_3_MaxDist_and_AvgDist_from_PC1_PC2.pl
- S5_Dataset/Lipidome_Homology_Testing/bin/130117_Hdist2Dendro_150629_Edit.R
- S5_Dataset/Lipidome_Homology_Testing/bin/130123_2_MaxDist_and_AvgDist_from_PC1_PC2_PC3.pl
- S5_Dataset/Lipidome_Homology_Testing/bin/130124_CombinedLipidomePlot_150507Edit2.R
- S5_Dataset/Lipidome_Homology_Testing/bin/140805_2_MaxDist_and_AvgDist_from_SimilarityScore.pl
- S5_Dataset/Lipidome_Homology_Testing/bin/avg_length.pl
- S5_Dataset/Lipidome_Homology_Testing/bin/centroid2.pl
- S5_Dataset/Lipidome_Homology_Testing/DM/
- S5_Dataset/Lipidome_Homology_Testing/DM/Cer.txt
- S5_Dataset/Lipidome_Homology_Testing/DM/DmBraiPF
- S5_Dataset/Lipidome_Homology_Testing/DM/DmBraiYF
- S5_Dataset/Lipidome_Homology_Testing/DM/DmFaboPF
- S5_Dataset/Lipidome_Homology_Testing/DM/DmFaboYF
- S5_Dataset/Lipidome_Homology_Testing/DM/DmGutPF
- S5_Dataset/Lipidome_Homology_Testing/DM/DmGutYF
- S5_Dataset/Lipidome_Homology_Testing/DM/DmLipoPF
- S5_Dataset/Lipidome_Homology_Testing/DM/DmLipoYF
- S5_Dataset/Lipidome_Homology_Testing/DM/DmSaglPF
- S5_Dataset/Lipidome_Homology_Testing/DM/DmSaglYF
- S5_Dataset/Lipidome_Homology_Testing/DM/DmWidsPF
- S5_Dataset/Lipidome_Homology_Testing/DM/DmWidsYF
- S5_Dataset/Lipidome_Homology_Testing/DM/FA.tab
- S5_Dataset/Lipidome_Homology_Testing/DM/UserSMILES.tab
- S5_Dataset/Lipidome_Homology_Testing/DM_Result/
- S5_Dataset/Lipidome_Homology_Testing/DM_Result/CentroidList.txt
- S5_Dataset/Lipidome_Homology_Testing/DM_Result/Cer.txt
- S5_Dataset/Lipidome_Homology_Testing/DM_Result/ClassList.txt
- S5_Dataset/Lipidome_Homology_Testing/DM_Result/Dendrograms.pdf
- S5_Dataset/Lipidome_Homology_Testing/DM_Result/DmBraiPF
- S5_Dataset/Lipidome_Homology_Testing/DM_Result/DmBraiPF_1.svg
- S5_Dataset/Lipidome_Homology_Testing/DM_Result/DmBraiYF
- S5_Dataset/Lipidome_Homology_Testing/DM_Result/DmBraiYF_1.svg
- S5_Dataset/Lipidome_Homology_Testing/DM_Result/DmFaboPF
- S5_Dataset/Lipidome_Homology_Testing/DM_Result/DmFaboPF_1.svg
- S5_Dataset/Lipidome_Homology_Testing/DM_Result/DmFaboYF
- S5_Dataset/Lipidome_Homology_Testing/DM_Result/DmFaboYF_1.svg
- S5_Dataset/Lipidome_Homology_Testing/DM_Result/DmGutPF
- S5_Dataset/Lipidome_Homology_Testing/DM_Result/DmGutPF_1.svg
- S5_Dataset/Lipidome_Homology_Testing/DM_Result/DmGutYF
- S5_Dataset/Lipidome_Homology_Testing/DM_Result/DmGutYF_1.svg
- S5_Dataset/Lipidome_Homology_Testing/DM_Result/DmLipoPF
- S5_Dataset/Lipidome_Homology_Testing/DM_Result/DmLipoPF_1.svg
- S5_Dataset/Lipidome_Homology_Testing/DM_Result/DmLipoYF
- S5_Dataset/Lipidome_Homology_Testing/DM_Result/DmLipoYF_1.svg
- S5_Dataset/Lipidome_Homology_Testing/DM_Result/DmSaglPF
- S5_Dataset/Lipidome_Homology_Testing/DM_Result/DmSaglPF_1.svg
- S5_Dataset/Lipidome_Homology_Testing/DM_Result/DmSaglYF
- S5_Dataset/Lipidome_Homology_Testing/DM_Result/DmSaglYF_1.svg
- S5_Dataset/Lipidome_Homology_Testing/DM_Result/DmWidsPF
- S5_Dataset/Lipidome_Homology_Testing/DM_Result/DmWidsPF_1.svg
- S5_Dataset/Lipidome_Homology_Testing/DM_Result/DmWidsYF
- S5_Dataset/Lipidome_Homology_Testing/DM_Result/DmWidsYF_1.svg
- S5_Dataset/Lipidome_Homology_Testing/DM_Result/DM_Result.csv
- S5_Dataset/Lipidome_Homology_Testing/DM_Result/DM_Result.pca
- S5_Dataset/Lipidome_Homology_Testing/DM_Result/DM_Result.tab
- S5_Dataset/Lipidome_Homology_Testing/DM_Result/DM_Result_2D.svg
- S5_Dataset/Lipidome_Homology_Testing/DM_Result/DM_Result_3D.svg
- S5_Dataset/Lipidome_Homology_Testing/DM_Result/DM_Result_VariancePlot.pdf
- S5_Dataset/Lipidome_Homology_Testing/DM_Result/FA.tab
- S5_Dataset/Lipidome_Homology_Testing/DM_Result/Isomers.txt
- S5_Dataset/Lipidome_Homology_Testing/DM_Result/LipidsList.txt
- S5_Dataset/Lipidome_Homology_Testing/DM_Result/LUX_PC1_PC2.csv
- S5_Dataset/Lipidome_Homology_Testing/DM_Result/LUX_PC1_PC2_PC3.csv
- S5_Dataset/Lipidome_Homology_Testing/DM_Result/LUX_SimilarityScore.csv
- S5_Dataset/Lipidome_Homology_Testing/DM_Result/OutFile1.txt
- S5_Dataset/Lipidome_Homology_Testing/DM_Result/SMILESlist.smi
- S5_Dataset/Lipidome_Homology_Testing/DM_Result/Unused_LipidAbbreviations.txt
- S5_Dataset/Lipidome_Homology_Testing/DM_Result/UserSMILES.tab
- S5_Dataset/Lipidome_Homology_Testing/README
- S5_Dataset/Lipidome_Homology_Testing/SC/
- S5_Dataset/Lipidome_Homology_Testing/SC/BY4741_24
- S5_Dataset/Lipidome_Homology_Testing/SC/BY4741_24_1.svg
- S5_Dataset/Lipidome_Homology_Testing/SC/BY4741_37
- S5_Dataset/Lipidome_Homology_Testing/SC/BY4741_37_1.svg
- S5_Dataset/Lipidome_Homology_Testing/SC/CentroidList.txt
- S5_Dataset/Lipidome_Homology_Testing/SC/Cer
- S5_Dataset/Lipidome_Homology_Testing/SC/Cer.txt
- S5_Dataset/Lipidome_Homology_Testing/SC/ClassList
- S5_Dataset/Lipidome_Homology_Testing/SC/Dendrograms.pdf
- S5_Dataset/Lipidome_Homology_Testing/SC/Elo1_24
- S5_Dataset/Lipidome_Homology_Testing/SC/Elo1_24_1.svg
- S5_Dataset/Lipidome_Homology_Testing/SC/Elo1_37
- S5_Dataset/Lipidome_Homology_Testing/SC/Elo1_37_1.svg
- S5_Dataset/Lipidome_Homology_Testing/SC/Elo2_24
- S5_Dataset/Lipidome_Homology_Testing/SC/Elo2_24_1.svg
- S5_Dataset/Lipidome_Homology_Testing/SC/Elo2_37
- S5_Dataset/Lipidome_Homology_Testing/SC/Elo2_37_1.svg
- S5_Dataset/Lipidome_Homology_Testing/SC/Elo3_24
- S5_Dataset/Lipidome_Homology_Testing/SC/Elo3_24_1.svg
- S5_Dataset/Lipidome_Homology_Testing/SC/Elo3_37
- S5_Dataset/Lipidome_Homology_Testing/SC/Elo3_37_1.svg
- S5_Dataset/Lipidome_Homology_Testing/SC/FA
- S5_Dataset/Lipidome_Homology_Testing/SC/FA.tab
- S5_Dataset/Lipidome_Homology_Testing/SC/Isomers.txt
- S5_Dataset/Lipidome_Homology_Testing/SC/LipidsList.txt
- S5_Dataset/Lipidome_Homology_Testing/SC/LUX_PC1_PC2.csv
- S5_Dataset/Lipidome_Homology_Testing/SC/LUX_PC1_PC2_PC3.csv
- S5_Dataset/Lipidome_Homology_Testing/SC/LUX_SimilarityScore.csv
- S5_Dataset/Lipidome_Homology_Testing/SC/SC.csv
- S5_Dataset/Lipidome_Homology_Testing/SC/SC.pca
- S5_Dataset/Lipidome_Homology_Testing/SC/SC_2D.svg
- S5_Dataset/Lipidome_Homology_Testing/SC/SC_3D.svg
- S5_Dataset/Lipidome_Homology_Testing/SC/SC_VariancePlot.pdf
- S5_Dataset/Lipidome_Homology_Testing/SC/SMILESlist.smi
- S5_Dataset/Lipidome_Homology_Testing/SC/Unused_LipidAbbreviations.txt
- S5_Dataset/Lipidome_Homology_Testing/SC/UserSMILES
- S5_Dataset/Lipidome_Homology_Testing/SC/UserSMILES.tab
- S5_Dataset/Lipidome_Homology_Testing/SC_Result/
- S5_Dataset/Lipidome_Homology_Testing/SC_Result/BY4741_24
- S5_Dataset/Lipidome_Homology_Testing/SC_Result/BY4741_24_1.svg
- S5_Dataset/Lipidome_Homology_Testing/SC_Result/BY4741_37
- S5_Dataset/Lipidome_Homology_Testing/SC_Result/BY4741_37_1.svg
- S5_Dataset/Lipidome_Homology_Testing/SC_Result/CentroidList.txt
- S5_Dataset/Lipidome_Homology_Testing/SC_Result/Cer
- S5_Dataset/Lipidome_Homology_Testing/SC_Result/Cer.txt
- S5_Dataset/Lipidome_Homology_Testing/SC_Result/ClassList
- S5_Dataset/Lipidome_Homology_Testing/SC_Result/ClassList.txt
- S5_Dataset/Lipidome_Homology_Testing/SC_Result/Dendrograms.pdf
- S5_Dataset/Lipidome_Homology_Testing/SC_Result/Elo1_24
- S5_Dataset/Lipidome_Homology_Testing/SC_Result/Elo1_24_1.svg
- S5_Dataset/Lipidome_Homology_Testing/SC_Result/Elo1_37
- S5_Dataset/Lipidome_Homology_Testing/SC_Result/Elo1_37_1.svg
- S5_Dataset/Lipidome_Homology_Testing/SC_Result/Elo2_24
- S5_Dataset/Lipidome_Homology_Testing/SC_Result/Elo2_24_1.svg
- S5_Dataset/Lipidome_Homology_Testing/SC_Result/Elo2_37
- S5_Dataset/Lipidome_Homology_Testing/SC_Result/Elo2_37_1.svg
- S5_Dataset/Lipidome_Homology_Testing/SC_Result/Elo3_24
- S5_Dataset/Lipidome_Homology_Testing/SC_Result/Elo3_24_1.svg
- S5_Dataset/Lipidome_Homology_Testing/SC_Result/Elo3_37
- S5_Dataset/Lipidome_Homology_Testing/SC_Result/Elo3_37_1.svg
- S5_Dataset/Lipidome_Homology_Testing/SC_Result/FA
- S5_Dataset/Lipidome_Homology_Testing/SC_Result/FA.tab
- S5_Dataset/Lipidome_Homology_Testing/SC_Result/Isomers.txt
- S5_Dataset/Lipidome_Homology_Testing/SC_Result/LipidsList.txt
- S5_Dataset/Lipidome_Homology_Testing/SC_Result/LUX_PC1_PC2.csv
- S5_Dataset/Lipidome_Homology_Testing/SC_Result/LUX_PC1_PC2_PC3.csv
- S5_Dataset/Lipidome_Homology_Testing/SC_Result/LUX_SimilarityScore.csv
- S5_Dataset/Lipidome_Homology_Testing/SC_Result/SC.csv
- S5_Dataset/Lipidome_Homology_Testing/SC_Result/SC.pca
- S5_Dataset/Lipidome_Homology_Testing/SC_Result/SC_2D.svg
- S5_Dataset/Lipidome_Homology_Testing/SC_Result/SC_3D.svg
- S5_Dataset/Lipidome_Homology_Testing/SC_Result/SC_Result.csv
- S5_Dataset/Lipidome_Homology_Testing/SC_Result/SC_Result.pca
- S5_Dataset/Lipidome_Homology_Testing/SC_Result/SC_Result.tab
- S5_Dataset/Lipidome_Homology_Testing/SC_Result/SC_Result_2D.svg
- S5_Dataset/Lipidome_Homology_Testing/SC_Result/SC_Result_3D.svg
- S5_Dataset/Lipidome_Homology_Testing/SC_Result/SC_Result_VariancePlot.pdf
- S5_Dataset/Lipidome_Homology_Testing/SC_Result/SC_VariancePlot.pdf
- S5_Dataset/Lipidome_Homology_Testing/SC_Result/SMILESlist.smi
- S5_Dataset/Lipidome_Homology_Testing/SC_Result/Unused_LipidAbbreviations.txt
- S5_Dataset/Lipidome_Homology_Testing/SC_Result/UserSMILES
- S5_Dataset/Lipidome_Homology_Testing/SC_Result/UserSMILES.tab
- S5_Dataset/Lipid_Similarity_Testing/
- S5_Dataset/Lipid_Similarity_Testing/140222_Method_Testing.pl
- S5_Dataset/Lipid_Similarity_Testing/140222_PCA_Plot.R
- S5_Dataset/Lipid_Similarity_Testing/bin/
- S5_Dataset/Lipid_Similarity_Testing/bin/111113_distance.py
- S5_Dataset/Lipid_Similarity_Testing/bin/111113_join.py
- S5_Dataset/Lipid_Similarity_Testing/bin/111113_rearrange.py
- S5_Dataset/Lipid_Similarity_Testing/bin/111206_m2.py
[truncated: 15 more entries]
