# Supplementary material for: The LUX Score: A Metric for Lipidome Homology
Source: PLoS Comput Biol. 2015 Sep 22;11(9):e1004511. doi: 10.1371/journal.pcbi.1004511 (PMC4578897; doi:10.1371/journal.pcbi.1004511)
Supplement: S5 Dataset — Includes scripts, README files and data files for Figs 1, 2, 6, 7 and S6. (ZIP) [file pcbi.1004511.s009.zip › S5_Dataset/Lipidome_Homology_Testing/bin/121010_lipidmapstools/docs/html/LipidMAPSToolsDocs.css]

body
{
    background-color: #ffffff;
    font-family: verdana, arial, helvetica, sans-serif;
    font-size: 12px;
    line-height: 1.5;
}
p
{
    font-family: verdana, arial, helvetica, sans-serif;
    font-size: 12px;
    line-height: 1.5;
}
h1
{
    font-family: verdana, arial, helvetica, sans-serif;
    font-size: 18px;
    color: #000080;
}
h2
{
    font-family: verdana, arial, helvetica, sans-serif;
    font-size: 15px;
    font-weight: bold;
    color: #000080;
}
h3
{
    font-family: verdana, arial, helvetica, sans-serif;
    font-size: 13px;
    font-weight: bold;
    color: #000080;
}
hr
{
    color: #1174cc;
}
em {
    font-style: normal;
    color: #000080;
    font-weight: bold
}
pre  {
    font-family: verdana, arial, helvetica, sans-serif;
    font-size: 11px;
    background: #e0e9eb;
    padding-top: 1em;
    padding-bottom: 1em;
    padding-left: 2em;
    padding-right: 2em;
    white-space: pre;
}
strong
{
    font-weight: bold;
}
b
{
    font-weight: bold;
}
td
{
    font-family: verdana, arial, helvetica, sans-serif;
    font-size: 12px;
}
th
{
    font-family: verdana, arial, helvetica, sans-serif;
    font-size: 13px;
    font-weight: bold;
}
a
{
    color: #0000bb;
    text-decoration: none;
    font-weight: normal;
}
a:link
{
    color: #0000bb;
    text-decoration: none;
}
a:active
{
    color: #0000bb;
    text-decoration: none;
}
a:visited
{
    color: #0000bb;
    text-decoration: none;
}
a:hover
{
    color: #ff0000;
    text-decoration: none;
}
div
{
    font-family: verdana, arial, helvetica, sans-serif;
    font-size: 12px;
}
ul
{
    list-style-type: circle;
    font-size: 12px;
    font-weight: normal;
}
/* toc */
.toc ul
{
    list-style-type: decimal;
    font-size: 12px;
    font-weight: normal;
}
.toc li
{
    color: #000080;
}
.toc h1
{
    font-size: 18px;
    color: #000080;
}
.toc h2
{
    font-size: 16px;
    font-weight: bold;
    color: #000080;
}
/* info box */
.preinfobox
{
    font-family: verdana, arial, helvetica, sans-serif;
    font-size: 11px;
    background: #e0e9eb;
    padding-top: 0em;
    padding-bottom: 1em;
    padding-left: 2em;
    padding-right: 2em;
}
/* displaying  examples */
.examplebox
{
    font-family: verdana, arial, helvetica, sans-serif;
    font-size: 11px;
    background: #e0e9eb;
    padding-top: 1em;
    padding-bottom: 1em;
    padding-left: 2em;
    padding-right: 2em;
}
/* banner */
.logo {
  padding-left: 0.1em;
  vertical-align: middle;
  width: 100px;
}
.lmaps {
  text-align: left;
  vertical-align: middle;
  font-size: 28px;
  color: #60909d;
  padding-left: 0.2cm;
 width: 100%;
}
