# Supplementary material for: The LUX Score: A Metric for Lipidome Homology
Source: PLoS Comput Biol. 2015 Sep 22;11(9):e1004511. doi: 10.1371/journal.pcbi.1004511 (PMC4578897; doi:10.1371/journal.pcbi.1004511)
Supplement: S5 Dataset — Includes scripts, README files and data files for Figs 1, 2, 6, 7 and S6. (ZIP) [file pcbi.1004511.s009.zip › S5_Dataset/Lipidome_Homology_Testing/bin/121010_lipidmapstools/docs/man3/ChainStr.3]

.\" Automatically generated by Pod::Man 2.22 (Pod::Simple 3.07)
.\"
.\" Standard preamble:
.\" ========================================================================
.de Sp \" Vertical space (when we can't use .PP)
.if t .sp .5v
.if n .sp
..
.de Vb \" Begin verbatim text
.ft CW
.nf
.ne \\$1
..
.de Ve \" End verbatim text
.ft R
.fi
..
.\" Set up some character translations and predefined strings.  \*(-- will
.\" give an unbreakable dash, \*(PI will give pi, \*(L" will give a left
.\" double quote, and \*(R" will give a right double quote.  \*(C+ will
.\" give a nicer C++.  Capital omega is used to do unbreakable dashes and
.\" therefore won't be available.  \*(C` and \*(C' expand to `' in nroff,
.\" nothing in troff, for use with C<>.
.tr \(*W-
.ds C+ C\v'-.1v'\h'-1p'\s-2+\h'-1p'+\s0\v'.1v'\h'-1p'
.ie n \{\
.    ds -- \(*W-
.    ds PI pi
.    if (\n(.H=4u)&(1m=24u) .ds -- \(*W\h'-12u'\(*W\h'-12u'-\" diablo 10 pitch
.    if (\n(.H=4u)&(1m=20u) .ds -- \(*W\h'-12u'\(*W\h'-8u'-\"  diablo 12 pitch
.    ds L" ""
.    ds R" ""
.    ds C` ""
.    ds C' ""
'br\}
.el\{\
.    ds -- \|\(em\|
.    ds PI \(*p
.    ds L" ``
.    ds R" ''
'br\}
.\"
.\" Escape single quotes in literal strings from groff's Unicode transform.
.ie \n(.g .ds Aq \(aq
.el       .ds Aq '
.\"
.\" If the F register is turned on, we'll generate index entries on stderr for
.\" titles (.TH), headers (.SH), subsections (.SS), items (.Ip), and index
.\" entries marked with X<> in POD.  Of course, you'll have to process the
.\" output yourself in some meaningful fashion.
.ie \nF \{\
.    de IX
.    tm Index:\\$1\t\\n%\t"\\$2"
..
.    nr % 0
.    rr F
.\}
.el \{\
.    de IX
..
.\}
.\"
.\" Accent mark definitions (@(#)ms.acc 1.5 88/02/08 SMI; from UCB 4.2).
.\" Fear.  Run.  Save yourself.  No user-serviceable parts.
.    \" fudge factors for nroff and troff
.if n \{\
.    ds #H 0
.    ds #V .8m
.    ds #F .3m
.    ds #[ \f1
.    ds #] \fP
.\}
.if t \{\
.    ds #H ((1u-(\\\\n(.fu%2u))*.13m)
.    ds #V .6m
.    ds #F 0
.    ds #[ \&
.    ds #] \&
.\}
.    \" simple accents for nroff and troff
.if n \{\
.    ds ' \&
.    ds ` \&
.    ds ^ \&
.    ds , \&
.    ds ~ ~
.    ds /
.\}
.if t \{\
.    ds ' \\k:\h'-(\\n(.wu*8/10-\*(#H)'\'\h"|\\n:u"
.    ds ` \\k:\h'-(\\n(.wu*8/10-\*(#H)'\`\h'|\\n:u'
.    ds ^ \\k:\h'-(\\n(.wu*10/11-\*(#H)'^\h'|\\n:u'
.    ds , \\k:\h'-(\\n(.wu*8/10)',\h'|\\n:u'
.    ds ~ \\k:\h'-(\\n(.wu-\*(#H-.1m)'~\h'|\\n:u'
.    ds / \\k:\h'-(\\n(.wu*8/10-\*(#H)'\z\(sl\h'|\\n:u'
.\}
.    \" troff and (daisy-wheel) nroff accents
.ds : \\k:\h'-(\\n(.wu*8/10-\*(#H+.1m+\*(#F)'\v'-\*(#V'\z.\h'.2m+\*(#F'.\h'|\\n:u'\v'\*(#V'
.ds 8 \h'\*(#H'\(*b\h'-\*(#H'
.ds o \\k:\h'-(\\n(.wu+\w'\(de'u-\*(#H)/2u'\v'-.3n'\*(#[\z\(de\v'.3n'\h'|\\n:u'\*(#]
.ds d- \h'\*(#H'\(pd\h'-\w'~'u'\v'-.25m'\f2\(hy\fP\v'.25m'\h'-\*(#H'
.ds D- D\\k:\h'-\w'D'u'\v'-.11m'\z\(hy\v'.11m'\h'|\\n:u'
.ds th \*(#[\v'.3m'\s+1I\s-1\v'-.3m'\h'-(\w'I'u*2/3)'\s-1o\s+1\*(#]
.ds Th \*(#[\s+2I\s-2\h'-\w'I'u*3/5'\v'-.3m'o\v'.3m'\*(#]
.ds ae a\h'-(\w'a'u*4/10)'e
.ds Ae A\h'-(\w'A'u*4/10)'E
.    \" corrections for vroff
.if v .ds ~ \\k:\h'-(\\n(.wu*9/10-\*(#H)'\s-2\u~\d\s+2\h'|\\n:u'
.if v .ds ^ \\k:\h'-(\\n(.wu*10/11-\*(#H)'\v'-.4m'^\v'.4m'\h'|\\n:u'
.    \" for low resolution devices (crt and lpr)
.if \n(.H>23 .if \n(.V>19 \
\{\
.    ds : e
.    ds 8 ss
.    ds o a
.    ds d- d\h'-1'\(ga
.    ds D- D\h'-1'\(hy
.    ds th \o'bp'
.    ds Th \o'LP'
.    ds ae ae
.    ds Ae AE
.\}
.rm #[ #] #H #V #F C
.\" ========================================================================
.\"
.IX Title "CHAINSTR 1"
.TH CHAINSTR 1 "2012-09-04" "perl v5.10.1" "LipidMAPSTools"
.\" For nroff, turn off justification.  Always turn off hyphenation; it makes
.\" way too many mistakes in technical documents.
.if n .ad l
.nh
.SH "NAME"
ChainStr \- Fatty Acyls (FA), Glycerolipids (GL) and Glycerophospholipids (GP) structure data generation methods
.SH "SYNOPSIS"
.IX Header "SYNOPSIS"
use ChainStr;
.PP
use ChainStr qw(:all);
.SH "DESCRIPTION"
.IX Header "DESCRIPTION"
ChainStr module provides these methods:
.PP
.Vb 8
\&    AssignSubstituentStereoChemistry \- Assign stereochemistry to substituents
\&    GenerateAtomBlockLines \- Generate SD file atom data lines
\&    GenerateBondBlockLines \- Generate SD file bond data lines
\&    GenerateChainStrData \- Generate structure data for chains
\&    GenerateCmpdCountsLine \- Generate SD file count data line
\&    IsAnySubstituentSpecifiedWithStereoChemistry \- Check stereochemistry of
\&                                                   substituents
\&    SetupTemplateDataMap \- Set up template data for a compound abbreviation
.Ve
.SH "METHODS"
.IX Header "METHODS"
.IP "\fBAssignSubstituentStereoChemistry\fR" 4
.IX Item "AssignSubstituentStereoChemistry"
.Vb 2
\&    AssignSubstituentStereoChemistry($CmpdAbbrevTemplateDataMapRef,
\&        $CmdDataLinesRef);
.Ve
.Sp
Assign stereochemistry to substituents using structure and stereochemistry data available via
\&\f(CW$CmpdAbbrevTemplateDataMapRef\fR and \f(CW$CmdDataLinesRef\fR. And add new lines to existing
structure data using \f(CW$CmdDataLinesRef\fR.
.IP "\fBGenerateAtomBlockLines\fR" 4
.IX Item "GenerateAtomBlockLines"
.Vb 2
\&    $AtomDataLines = GenerateAtomBlockLines($CmpdAbbrevTemplateDataMapRef,
\&        $Sn1AtomLinesRef, $Sn2AtomLinesRef, $Sn3AtomLinesRef);
.Ve
.Sp
Return atom data lines suitable for writing to \s-1SD\s0 file. Atom data for all approrpriate chains is
merged into a single string using new line character as delimiter.
.IP "\fBGenerateBondBlockLines\fR" 4
.IX Item "GenerateBondBlockLines"
.Vb 2
\&    $BondDataLines = GenerateBondBlockLines($CmpdAbbrevTemplateDataMapRef,
\&        $Sn1BondLinesRef, $Sn2AtomLinesRef, $Sn3AtomLinesRef);
.Ve
.Sp
Return bond data lines suitable for writing to \s-1SD\s0 file. Bond data for all approrpriate chains is
merged into a single string using new line character as delimiter.
.IP "\fBGenerateChainStrData\fR" 4
.IX Item "GenerateChainStrData"
.Vb 2
\&    ($AtomLinesArrayRef, $BondLinesArrayRef) = GenerateChainStrData($ChainType,
\&        $CmpdAbbrevTemplateDataMapRef);
.Ve
.Sp
Return array references containing atom and bond data lines for \s-1SD\s0 file. Appropriate atom
and bond data lines are generated using chain type and abbreviation template data.
.IP "\fBGenerateCmpdCountsLine\fR" 4
.IX Item "GenerateCmpdCountsLine"
.Vb 1
\&    $RetValue = GenerateCmpdCountsLine($CmpdAbbrevTemplateDataMapRef);
.Ve
.Sp
Return a formatted count data line for \s-1SD\s0 file.
.IP "\fBIsAnySubstituentSpecifiedWithStereoChemistry\fR" 4
.IX Item "IsAnySubstituentSpecifiedWithStereoChemistry"
.Vb 2
\&    $Status = IsAnySubstituentSpecifiedWithStereoChemistry(
\&        $CmpdAbbrevTemplateDataMapRef);
.Ve
.Sp
Return 1 or 0 based on whether stereochemistry is specifed for any substituent.
.IP "\fBSetupTemplateDataMap\fR" 4
.IX Item "SetupTemplateDataMap"
.Vb 2
\&    SetupTemplateDataMap($TemplateType, $AbbrevTemplateDataMapRef,
\&        $TemplateData);
.Ve
.Sp
Setup compound abbreviation template data using a supported template.
.SH "AUTHOR"
.IX Header "AUTHOR"
Manish Sud
.SH "CONTRIBUTOR"
.IX Header "CONTRIBUTOR"
Eoin Fahy
.SH "SEE ALSO"
.IX Header "SEE ALSO"
FAStr.pm, GLStr.pm, GPStr.pm, LMAPSStr.pm, SPStr.pm
.SH "COPYRIGHT"
.IX Header "COPYRIGHT"
Copyright (C) 2006\-2012. The Regents of the University of California. All Rights Reserved.
.SH "LICENSE"
.IX Header "LICENSE"
Modified \s-1BSD\s0 License
