# Supplementary material for: The LUX Score: A Metric for Lipidome Homology
Source: PLoS Comput Biol. 2015 Sep 22;11(9):e1004511. doi: 10.1371/journal.pcbi.1004511 (PMC4578897; doi:10.1371/journal.pcbi.1004511)
Supplement: S5 Dataset — Includes scripts, README files and data files for Figs 1, 2, 6, 7 and S6. (ZIP) [file pcbi.1004511.s009.zip › S5_Dataset/Lipidome_Homology_Testing/bin/121010_lipidmapstools/docs/man3/LMAPSStr.3]

.\" Automatically generated by Pod::Man 2.22 (Pod::Simple 3.07)
.\"
.\" Standard preamble:
.\" ========================================================================
.de Sp \" Vertical space (when we can't use .PP)
.if t .sp .5v
.if n .sp
..
.de Vb \" Begin verbatim text
.ft CW
.nf
.ne \\$1
..
.de Ve \" End verbatim text
.ft R
.fi
..
.\" Set up some character translations and predefined strings.  \*(-- will
.\" give an unbreakable dash, \*(PI will give pi, \*(L" will give a left
.\" double quote, and \*(R" will give a right double quote.  \*(C+ will
.\" give a nicer C++.  Capital omega is used to do unbreakable dashes and
.\" therefore won't be available.  \*(C` and \*(C' expand to `' in nroff,
.\" nothing in troff, for use with C<>.
.tr \(*W-
.ds C+ C\v'-.1v'\h'-1p'\s-2+\h'-1p'+\s0\v'.1v'\h'-1p'
.ie n \{\
.    ds -- \(*W-
.    ds PI pi
.    if (\n(.H=4u)&(1m=24u) .ds -- \(*W\h'-12u'\(*W\h'-12u'-\" diablo 10 pitch
.    if (\n(.H=4u)&(1m=20u) .ds -- \(*W\h'-12u'\(*W\h'-8u'-\"  diablo 12 pitch
.    ds L" ""
.    ds R" ""
.    ds C` ""
.    ds C' ""
'br\}
.el\{\
.    ds -- \|\(em\|
.    ds PI \(*p
.    ds L" ``
.    ds R" ''
'br\}
.\"
.\" Escape single quotes in literal strings from groff's Unicode transform.
.ie \n(.g .ds Aq \(aq
.el       .ds Aq '
.\"
.\" If the F register is turned on, we'll generate index entries on stderr for
.\" titles (.TH), headers (.SH), subsections (.SS), items (.Ip), and index
.\" entries marked with X<> in POD.  Of course, you'll have to process the
.\" output yourself in some meaningful fashion.
.ie \nF \{\
.    de IX
.    tm Index:\\$1\t\\n%\t"\\$2"
..
.    nr % 0
.    rr F
.\}
.el \{\
.    de IX
..
.\}
.\"
.\" Accent mark definitions (@(#)ms.acc 1.5 88/02/08 SMI; from UCB 4.2).
.\" Fear.  Run.  Save yourself.  No user-serviceable parts.
.    \" fudge factors for nroff and troff
.if n \{\
.    ds #H 0
.    ds #V .8m
.    ds #F .3m
.    ds #[ \f1
.    ds #] \fP
.\}
.if t \{\
.    ds #H ((1u-(\\\\n(.fu%2u))*.13m)
.    ds #V .6m
.    ds #F 0
.    ds #[ \&
.    ds #] \&
.\}
.    \" simple accents for nroff and troff
.if n \{\
.    ds ' \&
.    ds ` \&
.    ds ^ \&
.    ds , \&
.    ds ~ ~
.    ds /
.\}
.if t \{\
.    ds ' \\k:\h'-(\\n(.wu*8/10-\*(#H)'\'\h"|\\n:u"
.    ds ` \\k:\h'-(\\n(.wu*8/10-\*(#H)'\`\h'|\\n:u'
.    ds ^ \\k:\h'-(\\n(.wu*10/11-\*(#H)'^\h'|\\n:u'
.    ds , \\k:\h'-(\\n(.wu*8/10)',\h'|\\n:u'
.    ds ~ \\k:\h'-(\\n(.wu-\*(#H-.1m)'~\h'|\\n:u'
.    ds / \\k:\h'-(\\n(.wu*8/10-\*(#H)'\z\(sl\h'|\\n:u'
.\}
.    \" troff and (daisy-wheel) nroff accents
.ds : \\k:\h'-(\\n(.wu*8/10-\*(#H+.1m+\*(#F)'\v'-\*(#V'\z.\h'.2m+\*(#F'.\h'|\\n:u'\v'\*(#V'
.ds 8 \h'\*(#H'\(*b\h'-\*(#H'
.ds o \\k:\h'-(\\n(.wu+\w'\(de'u-\*(#H)/2u'\v'-.3n'\*(#[\z\(de\v'.3n'\h'|\\n:u'\*(#]
.ds d- \h'\*(#H'\(pd\h'-\w'~'u'\v'-.25m'\f2\(hy\fP\v'.25m'\h'-\*(#H'
.ds D- D\\k:\h'-\w'D'u'\v'-.11m'\z\(hy\v'.11m'\h'|\\n:u'
.ds th \*(#[\v'.3m'\s+1I\s-1\v'-.3m'\h'-(\w'I'u*2/3)'\s-1o\s+1\*(#]
.ds Th \*(#[\s+2I\s-2\h'-\w'I'u*3/5'\v'-.3m'o\v'.3m'\*(#]
.ds ae a\h'-(\w'a'u*4/10)'e
.ds Ae A\h'-(\w'A'u*4/10)'E
.    \" corrections for vroff
.if v .ds ~ \\k:\h'-(\\n(.wu*9/10-\*(#H)'\s-2\u~\d\s+2\h'|\\n:u'
.if v .ds ^ \\k:\h'-(\\n(.wu*10/11-\*(#H)'\v'-.4m'^\v'.4m'\h'|\\n:u'
.    \" for low resolution devices (crt and lpr)
.if \n(.H>23 .if \n(.V>19 \
\{\
.    ds : e
.    ds 8 ss
.    ds o a
.    ds d- d\h'-1'\(ga
.    ds D- D\h'-1'\(hy
.    ds th \o'bp'
.    ds Th \o'LP'
.    ds ae ae
.    ds Ae AE
.\}
.rm #[ #] #H #V #F C
.\" ========================================================================
.\"
.IX Title "LMAPSSTR 1"
.TH LMAPSSTR 1 "2012-09-04" "perl v5.10.1" "LipidMAPSTools"
.\" For nroff, turn off justification.  Always turn off hyphenation; it makes
.\" way too many mistakes in technical documents.
.if n .ad l
.nh
.SH "NAME"
LMAPSStr \- Glycerolipids (GL) structure generation methods
.SH "SYNOPSIS"
.IX Header "SYNOPSIS"
use LMAPSStr;
.PP
use LMAPSStr qw(:all);
.SH "DESCRIPTION"
.IX Header "DESCRIPTION"
LMAPSStr module provides these methods:
.PP
.Vb 12
\&    GenerateCmpdAtomLine \- Generate SD file atom data line
\&    GenerateCmpdBondLine \- Generate SD file bond data line
\&    GenerateCmpdCountsLine \- Generate SD file count data line
\&    GenerateCmpdMiscInfoLine \- Generate SD file misc data line
\&    ParseCmpdAtomLine \- Parse SD file atom data line
\&    ParseCmpdBondLine \- Parse SD file bond data line
\&    ParseCmpdCountsLine \- Parse SD file count data line
\&    RoundToNextInteger \- Round up to next integer
\&    SetupCmpdAbbrevs \- Setup lipid abbreviations
\&    SetupSDFileName \- Setup SD file name
\&    StandardizeStereochemistrySpec \- Standardize stereochemistry
\&    StandardizeStereochemistrySpec \- Standardize ring stereochemistry
.Ve
.SH "METHODS"
.IX Header "METHODS"
.IP "\fBGenerateCmpdAtomLine\fR" 4
.IX Item "GenerateCmpdAtomLine"
.Vb 1
\&    $Line = GenerateCmpdAtomLine($AtomX, $AtomY, $AtomZ, $AtomSymbol);
.Ve
.Sp
Return a formatted atom data line for \s-1SD\s0 file.
.IP "\fBGenerateCmpdBondLine\fR" 4
.IX Item "GenerateCmpdBondLine"
.Vb 2
\&    $Line = GenerateCmpdBondLine($FirstAtomNum, $SecondAtomNum,
\&            $BondType, [$BondStereo]);
.Ve
.Sp
Return a formatted bond data line for \s-1SD\s0 file.
.IP "\fBGenerateCmpdCountsLine\fR" 4
.IX Item "GenerateCmpdCountsLine"
.Vb 2
\&    $Line = GenerateCmpdCountsLine($AtomCount, $BondCount,
\&            [$ChiralFlag, $PropertyCount, $Version]);
.Ve
.Sp
Return a formatted count data line for \s-1SD\s0 file.
.IP "\fBGenerateCmpdMiscInfoLine\fR" 4
.IX Item "GenerateCmpdMiscInfoLine"
.Vb 1
\&    $Line = GenerateCmpdMiscInfoLine();
.Ve
.Sp
Return a formatted miscellaneous data line for \s-1SD\s0 file. In addition to a time stamp, LipdMAPS
name is used as the program name.
.IP "\fBParseCmpdAtomLine\fR" 4
.IX Item "ParseCmpdAtomLine"
.Vb 1
\&    ($AtomX, $AtomY, $AtomZ, $AtomSymbol) = ParseCmpdAtomLine($Line);
.Ve
.Sp
Parse \s-1SD\s0 file atom data line and return a list with these values: atom coordinates and
element symbol.
.IP "\fBParseCmpdBondLine\fR" 4
.IX Item "ParseCmpdBondLine"
.Vb 2
\&    ($FirstAtomNum, $SecondAtomNum, $BondType, $BondStereo) =
\&        ParseCmpdBondLine($Line);
.Ve
.Sp
Parse \s-1SD\s0 file atom bond data line and return a list containing these values: bond atom numbers and
bond type.
.IP "\fBParseCmpdCountsLine\fR" 4
.IX Item "ParseCmpdCountsLine"
.Vb 2
\&    ($AtomCount, $BondCount, $ChiralFlag, $PropertyCount, $Version) =
\&         ParseCmpdCountsLine($Line);
.Ve
.Sp
Parse \s-1SD\s0 file count data line and return a list containing these values:  atom/bond count and other
miscellaneous count information.
.IP "\fBRoundToNextInteger\fR" 4
.IX Item "RoundToNextInteger"
.Vb 1
\&    $IntegerValue = RoundToNextInteger($Number);
.Ve
.Sp
Return an integer by rounding the number off to next integer.
.IP "\fBSetupCmpdAbbrevs\fR" 4
.IX Item "SetupCmpdAbbrevs"
.Vb 1
\&    $AbbrebArrayRef = SetupCmpdAbbrevs($CmdLineOptionsRef);
.Ve
.Sp
Return a reference to an array containing specified compound abbreviations by parsing
command line arguments or processing files containing specified abbreviations.
.IP "\fBSetupSDFileName\fR" 4
.IX Item "SetupSDFileName"
.Vb 1
\&    $SDFilename = SetupSDFileName($LipidCategory, $CmdLineOptionsRef);
.Ve
.Sp
Return a \s-1SD\s0 file name by processing a specified \fI\-r, \-\-root\fR option or using default
values.
.IP "\fBStandardizeStereochemistrySpec\fR" 4
.IX Item "StandardizeStereochemistrySpec"
.Vb 1
\&    $StandardizeSpec = StandardizeStereochemistrySpec($StereochemistrySpec);
.Ve
.Sp
Return a standardize stereochemistry specification containg R/S instead of a/b or
alpha/beta.
.IP "\fBStandardizeRingStereochemistrySpec\fR" 4
.IX Item "StandardizeRingStereochemistrySpec"
.Vb 1
\&    $StandardizeSpec = StandardizeRingStereochemistrySpec($StereochemistrySpec);
.Ve
.Sp
Return a standardize stereochemistry specification containg alpha/beta instead of
a/b or alpha/beta.
.SH "AUTHOR"
.IX Header "AUTHOR"
Manish Sud
.SH "CONTRIBUTOR"
.IX Header "CONTRIBUTOR"
Eoin Fahy
.SH "SEE ALSO"
.IX Header "SEE ALSO"
ChainAbbrev.pm, ChainStr.pm
.SH "COPYRIGHT"
.IX Header "COPYRIGHT"
Copyright (C) 2006\-2012. The Regents of the University of California. All Rights Reserved.
.SH "LICENSE"
.IX Header "LICENSE"
Modified \s-1BSD\s0 License
