# Supplementary material for: The LUX Score: A Metric for Lipidome Homology
Source: PLoS Comput Biol. 2015 Sep 22;11(9):e1004511. doi: 10.1371/journal.pcbi.1004511 (PMC4578897; doi:10.1371/journal.pcbi.1004511)
Supplement: S5 Dataset — Includes scripts, README files and data files for Figs 1, 2, 6, 7 and S6. (ZIP) [file pcbi.1004511.s009.zip › S5_Dataset/Lipidome_Homology_Testing/bin/121010_lipidmapstools/docs/man3/STStr.3]

.\" Automatically generated by Pod::Man 2.22 (Pod::Simple 3.07)
.\"
.\" Standard preamble:
.\" ========================================================================
.de Sp \" Vertical space (when we can't use .PP)
.if t .sp .5v
.if n .sp
..
.de Vb \" Begin verbatim text
.ft CW
.nf
.ne \\$1
..
.de Ve \" End verbatim text
.ft R
.fi
..
.\" Set up some character translations and predefined strings.  \*(-- will
.\" give an unbreakable dash, \*(PI will give pi, \*(L" will give a left
.\" double quote, and \*(R" will give a right double quote.  \*(C+ will
.\" give a nicer C++.  Capital omega is used to do unbreakable dashes and
.\" therefore won't be available.  \*(C` and \*(C' expand to `' in nroff,
.\" nothing in troff, for use with C<>.
.tr \(*W-
.ds C+ C\v'-.1v'\h'-1p'\s-2+\h'-1p'+\s0\v'.1v'\h'-1p'
.ie n \{\
.    ds -- \(*W-
.    ds PI pi
.    if (\n(.H=4u)&(1m=24u) .ds -- \(*W\h'-12u'\(*W\h'-12u'-\" diablo 10 pitch
.    if (\n(.H=4u)&(1m=20u) .ds -- \(*W\h'-12u'\(*W\h'-8u'-\"  diablo 12 pitch
.    ds L" ""
.    ds R" ""
.    ds C` ""
.    ds C' ""
'br\}
.el\{\
.    ds -- \|\(em\|
.    ds PI \(*p
.    ds L" ``
.    ds R" ''
'br\}
.\"
.\" Escape single quotes in literal strings from groff's Unicode transform.
.ie \n(.g .ds Aq \(aq
.el       .ds Aq '
.\"
.\" If the F register is turned on, we'll generate index entries on stderr for
.\" titles (.TH), headers (.SH), subsections (.SS), items (.Ip), and index
.\" entries marked with X<> in POD.  Of course, you'll have to process the
.\" output yourself in some meaningful fashion.
.ie \nF \{\
.    de IX
.    tm Index:\\$1\t\\n%\t"\\$2"
..
.    nr % 0
.    rr F
.\}
.el \{\
.    de IX
..
.\}
.\"
.\" Accent mark definitions (@(#)ms.acc 1.5 88/02/08 SMI; from UCB 4.2).
.\" Fear.  Run.  Save yourself.  No user-serviceable parts.
.    \" fudge factors for nroff and troff
.if n \{\
.    ds #H 0
.    ds #V .8m
.    ds #F .3m
.    ds #[ \f1
.    ds #] \fP
.\}
.if t \{\
.    ds #H ((1u-(\\\\n(.fu%2u))*.13m)
.    ds #V .6m
.    ds #F 0
.    ds #[ \&
.    ds #] \&
.\}
.    \" simple accents for nroff and troff
.if n \{\
.    ds ' \&
.    ds ` \&
.    ds ^ \&
.    ds , \&
.    ds ~ ~
.    ds /
.\}
.if t \{\
.    ds ' \\k:\h'-(\\n(.wu*8/10-\*(#H)'\'\h"|\\n:u"
.    ds ` \\k:\h'-(\\n(.wu*8/10-\*(#H)'\`\h'|\\n:u'
.    ds ^ \\k:\h'-(\\n(.wu*10/11-\*(#H)'^\h'|\\n:u'
.    ds , \\k:\h'-(\\n(.wu*8/10)',\h'|\\n:u'
.    ds ~ \\k:\h'-(\\n(.wu-\*(#H-.1m)'~\h'|\\n:u'
.    ds / \\k:\h'-(\\n(.wu*8/10-\*(#H)'\z\(sl\h'|\\n:u'
.\}
.    \" troff and (daisy-wheel) nroff accents
.ds : \\k:\h'-(\\n(.wu*8/10-\*(#H+.1m+\*(#F)'\v'-\*(#V'\z.\h'.2m+\*(#F'.\h'|\\n:u'\v'\*(#V'
.ds 8 \h'\*(#H'\(*b\h'-\*(#H'
.ds o \\k:\h'-(\\n(.wu+\w'\(de'u-\*(#H)/2u'\v'-.3n'\*(#[\z\(de\v'.3n'\h'|\\n:u'\*(#]
.ds d- \h'\*(#H'\(pd\h'-\w'~'u'\v'-.25m'\f2\(hy\fP\v'.25m'\h'-\*(#H'
.ds D- D\\k:\h'-\w'D'u'\v'-.11m'\z\(hy\v'.11m'\h'|\\n:u'
.ds th \*(#[\v'.3m'\s+1I\s-1\v'-.3m'\h'-(\w'I'u*2/3)'\s-1o\s+1\*(#]
.ds Th \*(#[\s+2I\s-2\h'-\w'I'u*3/5'\v'-.3m'o\v'.3m'\*(#]
.ds ae a\h'-(\w'a'u*4/10)'e
.ds Ae A\h'-(\w'A'u*4/10)'E
.    \" corrections for vroff
.if v .ds ~ \\k:\h'-(\\n(.wu*9/10-\*(#H)'\s-2\u~\d\s+2\h'|\\n:u'
.if v .ds ^ \\k:\h'-(\\n(.wu*10/11-\*(#H)'\v'-.4m'^\v'.4m'\h'|\\n:u'
.    \" for low resolution devices (crt and lpr)
.if \n(.H>23 .if \n(.V>19 \
\{\
.    ds : e
.    ds 8 ss
.    ds o a
.    ds d- d\h'-1'\(ga
.    ds D- D\h'-1'\(hy
.    ds th \o'bp'
.    ds Th \o'LP'
.    ds ae ae
.    ds Ae AE
.\}
.rm #[ #] #H #V #F C
.\" ========================================================================
.\"
.IX Title "STSTR 1"
.TH STSTR 1 "2012-09-04" "perl v5.10.1" "LipidMAPSTools"
.\" For nroff, turn off justification.  Always turn off hyphenation; it makes
.\" way too many mistakes in technical documents.
.if n .ad l
.nh
.SH "NAME"
STStr \- Sterol (ST) structure generation methods
.SH "SYNOPSIS"
.IX Header "SYNOPSIS"
use STStr;
.PP
use STStr qw(:all);
.SH "DESCRIPTION"
.IX Header "DESCRIPTION"
STStr module provides these methods:
.PP
.Vb 10
\&    ExpandSTCmpdAbbrevs \- Expand ST abbreviation
\&    GenerateCmpdOntologyData \- Generate ontology data
\&    GenerateCmpdOntologySDDataLines \- Generate ontology data lines for
\&                                      SD file
\&    GenerateSTStrData \- Generate structure data
\&    GenerateSDFile \- Generate SD file
\&    IsSTAbbrevSupported \- Is it a supported ST abbreviation
\&    IsSTSubstituentsNameSupported \- Is it a supported ST substituent name
\&    IsSTDoubleBondsAbbrevOkay \- Is it a valid ST double bond abbreviation
\&    IsSTSubstituentsAbbrevOkay \- Is it a valid ST substituent abbreviation
\&    IsWildCardInSTAbbrev \- Does ST abbreviatio contains a wild card
\&    ParseSTAbrev \- Parse ST abbreviation
\&    ParseSTDoubleBondAbbrev \- Parse ST double bond abbreviation
\&    ParseSTSubstituentAbbrev \- Parse ST substituent abbreviation
\&    SetupSTCmpdAbbrevTemplateDataMap \- Setup template structure data map
\&    ValidateSTAbbrev \- Validate ST abbreviation
.Ve
.SH "METHODS"
.IX Header "METHODS"
.IP "\fBExpandSTCmpdAbbrevs\fR" 4
.IX Item "ExpandSTCmpdAbbrevs"
.Vb 1
\&    $ExpandedAbbrevArrayRef = ExpandSTCmpdAbbrevs($CmpdAbbrev);
.Ve
.Sp
Return a reference to an array containing complete \s-1ST\s0 abbreviations. Wild card
characters in \s-1ST\s0 abbreviation name are expanded to generate fully qualified
\&\s-1ST\s0 abbreviations.
.IP "\fBGenerateCmpdOntologyData\fR" 4
.IX Item "GenerateCmpdOntologyData"
.Vb 1
\&    $DataHashRef = GenerateCmpdOntologyData($CmpdDataRef);
.Ve
.Sp
Return a reference to a hash containing ontology data with hash keys and values
corresponding to property names and values.
.IP "\fBGenerateCmpdOntologySDDataLines\fR" 4
.IX Item "GenerateCmpdOntologySDDataLines"
.Vb 2
\&    $DataLinesArrayRef =
\&        GenerateCmpdOntologySDDataLines($CmpDataRef);
.Ve
.Sp
Return a reference to an array containing ontology data lines suitable for
generate \s-1SD\s0 file data block.
.IP "\fBGenerateSTStrData\fR" 4
.IX Item "GenerateSTStrData"
.Vb 2
\&    ($AtomLinesArrayRef, $BondLinesArrayRef) =
\&       GenerateSTStrData($CmpdDataRef);
.Ve
.Sp
Return array references containing atom and bond data lines for \s-1SD\s0 file. Appropriate atom
and bond data lines are generated using abbreviation template data.
.IP "\fBGenerateSDFile\fR" 4
.IX Item "GenerateSDFile"
.Vb 1
\&    GenerateSDFile($SDFileName, $CmdAbbrevsRef);
.Ve
.Sp
Generate a \s-1SD\s0 file for compound abbreviations. Structure data for specified abbreviation
is generated sequentially and written to \s-1SD\s0 file.
.IP "\fBIsSTAbbrevSupported\fR" 4
.IX Item "IsSTAbbrevSupported"
.Vb 1
\&    $Status = IsSTAbbrevSupported($Abbrev);
.Ve
.Sp
Return 1 or 0 based on whether \s-1ST\s0 abbreviation is supported.
.IP "\fBIsSTSubstituentsNameSupported\fR" 4
.IX Item "IsSTSubstituentsNameSupported"
.Vb 1
\&    $Status = IsSTSubstituentsNameSupported($SubstituentAbbrev);
.Ve
.Sp
Return 1 or 0 based on whether \s-1ST\s0 substituent abbreviation is supported.
.IP "\fBIsSTDoubleBondsAbbrevOkay\fR" 4
.IX Item "IsSTDoubleBondsAbbrevOkay"
.Vb 2
\&    $Status = IsSTDoubleBondsAbbrevOkay($STAbbrev, $STType,
\&       $SubstituentsAbbrev, $DoubleBondsAbbrev);
.Ve
.Sp
Return 1 or 0 based on whether \s-1ST\s0 double bond abbreviation is valid.
.IP "\fBIsSTSubstituentsAbbrevOkay\fR" 4
.IX Item "IsSTSubstituentsAbbrevOkay"
.Vb 2
\&    $Status = IsSTSubstituentsAbbrevOkay($STAbbrev, $STType,
\&       $SubstituentsAbbrev, $DoubleBondsAbbrev);
.Ve
.Sp
Return 1 or 0 based on whether \s-1ST\s0 substituent abbreviation is valid.
.IP "\fBIsWildCardInSTAbbrev\fR" 4
.IX Item "IsWildCardInSTAbbrev"
.Vb 1
\&    $Status = IsSTAbbrevSupported($Abbrev);
.Ve
.Sp
Return 1 or 0 based on whether \s-1ST\s0 abbreviation contains wild card.
.IP "\fBParseSTAbbrev\fR" 4
.IX Item "ParseSTAbbrev"
.Vb 2
\&    ($STType,  $SubstituentsAbbrev, $DoubleBondsAbbrev) =
\&        ParseSTAbrev($Abbrev);
.Ve
.Sp
Parse \s-1ST\s0 abbreviation and return these values: STType,  SubstituentsAbbrev, and
DoubleBondsAbbrev.
.IP "\fBParseSTDoubleBondAbbrev\fR" 4
.IX Item "ParseSTDoubleBondAbbrev"
.Vb 1
\&    ($BondPos1, $BondPos1) = ParseSTDoubleBondAbbrev($Abbrev);
.Ve
.Sp
Parse \s-1ST\s0 double bond abbreviation and return these values: BondPos1 and BondPos2.
.IP "\fBParseSTSubstituentAbbrev\fR" 4
.IX Item "ParseSTSubstituentAbbrev"
.Vb 2
\&    ($SubstituentPos, $SubstituentAbbrev, $StereoChemistry) =
\&       ParseSTSubstituentAbbrev($Abbrev);
.Ve
.Sp
Parse \s-1ST\s0 substituents abbreviation and return these values: SubstituentPos, SubstituentAbbrev,
and SubstituentStereoChemistry.
.IP "\fBSetupSTCmpdAbbrevTemplateDataMap\fR" 4
.IX Item "SetupSTCmpdAbbrevTemplateDataMap"
.Vb 2
\&    $AbbrevTemplateDataMapRef =
\&       SetupSTCmpdAbbrevTemplateDataMap($Abbrev);
.Ve
.Sp
Return a reference to a hash containing template data for compound abbreviation. The
template data is used to generate \s-1SD\s0 file for compound abbreviation.
.IP "\fBValidateSTAbbrev\fR" 4
.IX Item "ValidateSTAbbrev"
.Vb 1
\&    $Status = ValidateSTAbbrev($Abbrev);
.Ve
.Sp
Return 1 or 0 based on whether a \s-1ST\s0 abbreviation is valid.
.SH "AUTHOR"
.IX Header "AUTHOR"
Manish Sud
.SH "CONTRIBUTOR"
.IX Header "CONTRIBUTOR"
Eoin Fahy
.SH "SEE ALSO"
.IX Header "SEE ALSO"
ChainStr.pm, LMAPSStr.pm
.SH "COPYRIGHT"
.IX Header "COPYRIGHT"
Copyright (C) 2006\-2012. The Regents of the University of California. All Rights Reserved.
.SH "LICENSE"
.IX Header "LICENSE"
Modified \s-1BSD\s0 License
