# Supplementary material for: The LUX Score: A Metric for Lipidome Homology
Source: PLoS Comput Biol. 2015 Sep 22;11(9):e1004511. doi: 10.1371/journal.pcbi.1004511 (PMC4578897; doi:10.1371/journal.pcbi.1004511)
Supplement: S5 Dataset — Includes scripts, README files and data files for Figs 1, 2, 6, 7 and S6. (ZIP) [file pcbi.1004511.s009.zip › S5_Dataset/Lipidome_Homology_Testing/bin/121010_lipidmapstools/docs/txt/ChainAbbrev.txt]

NAME
    ChainAbbrev - Methods for processing chain abbreviations

SYNOPSIS
    use ChainAbbrev;

    use ChainAbbrev qw(:all);

DESCRIPTION
    ChainAbbrev module provides these methods:

        ChainAbbrevNameExists - Is it a supported chain abbreviation
        ExpandChainAbbrev - Expand wild cards in chain abbreviation
        GetChainAbbrevToNameMap - Get chain name
        GetChainLenAbbrevSupportedMap - Get reference to supported chain
                                        abbreviations data
        GetChainLenAbbrevDbleBondGeometryDataMap - Get reference to supported
                                                   double bond geometry data
        GetChainLengthAndMultipleBondCount - Get chain length and number of
                                             double and triple bonds
        GetChainLenToNamePrefixMap - Get chain name prefix
        GetCountToNamePrefixMap - Get count prefix
        GetSubstituentsAbbrevToNameMap - Get substituents name
        GetSubstituentBondOrder - Get substituent bond order
        GetSupportedChainLenList - Get supported chain lengths
        IsAlkylChainAbbrev - Is it a alkyl chain abbreviation
        IsAlkenylChainAbbrev - Is it a alkenyl chain abbreviation
        IsChainAbbrevOkay - Is it a valid chain abbreviation
        IsDoubleBondsAbbrevOkay - Is it a valid double bond abbreviation
        IsRingsAbbrevOkay - Is it a valid ring abbreviation
        IsSubstituentsAbbrevOkay - Is it a valid substituent abbreviation
        IsWildCardInChainAbbrev - Does chain abbreviation contains a wild card
        ParseChainAbbrev - Parse chain abbreviation
        ParseRingAbbrev - Parse ring abbreviation
        ParseSubstituentAbbrev - Parse substituent abbreviation
        SetupChainSubstituentsName - Set up substituent name

METHODS
    ChainAbbrevNameExists
            $Status = ChainAbbrevNameExists($ChainAbbrev);

        Return 1 or 0 based on whether it's a supported chain name.

    ExpandChainAbbrev
            $AbbrevArrayRef = ExpandChainAbbrev($Abbrev);

        Return a reference to an array containing complete chain
        abbreviations. Wild card characters in chain abbreviation name are
        expanded to generate fully qualified chain abbreviations.

    GetChainAbbrevToNameMap
            $AbbrevNameHashRef = GetChainAbbrevToNameMap();

        Return a reference to hash with chain abbreviation/name as key/value
        pair.

    GetChainLenAbbrevSupportedMap
            $ChainLenHashRef = GetChainLenAbbrevSupportedMap();

        Return a reference to hash with supported chain length as hash key.

    GetChainLenAbbrevDbleBondGeometryDataMap
            $ChainLenDblBondHashRef =
                GetChainLenAbbrevDbleBondGeometryDataMap();

        Return a reference to hash containing information about chain
        length, number of double bonds and geometry of double bonds.

    GetChainLengthAndMultipleBondCount
            ($ChainLength, $DoubleBondCount, $TripleBondCount) =
                GetChainLengthAndMultipleBondCount($ChainAbbrev);

        Parse chain abbreviation and return these values: chain length;
        number of double and triple bonds.

    GetChainLenToNamePrefixMap
            $ChainNameHashRef = GetChainLenToNamePrefixMap();

        Return a reference to hash with chain length/name prefix as
        key/value pair.

    GetCountToNamePrefixMap
            $CountHashRef = GetCountToNamePrefixMap();

        Return a reference to hash with count/name prefix as key/value pair.

    GetSubstituentsAbbrevToNameMap
            $AbbrevNameHashRef = GetSubstituentsAbbrevToNameMap();

        Return a reference to hash with substituents abbreviation/name as
        key/value pair.

    GetSubstituentBondOrder
            $BondOrder = GetSubstituentBondOrder($SubstituentAbbrev);

        Return bond order for a sustituent.

    GetSupportedChainLenList
            $ChainLengthListRef = GetSupportedChainLenList();

        Return a reference to a sorted list containing supported chain
        lengths.

    IsAlkylChainAbbrev
            $Status = IsAlkylChainAbbrev($ChainAbbrev);

        Return 1 or 0 based on whether it's a alkyl chain abbreviation.

    IsAlkenylChainAbbrev
            $Status = IsAlkenylChainAbbrev($ChainAbbrev);

        Return 1 or 0 based on whether it's a alkenyl chain abbreviation.

    IsChainAbbrevOkay
            $Status = IsChainAbbrevOkay($ChainAbbrev);

        Return 1 or 0 based on whether chain abbreviation is valid.

    IsDoubleBondsAbbrevOkay
            $Status = IsDoubleBondsAbbrevOkay($ChainAbbrev, $ChainLength,
                $DoubleBondCount, $DoubleBondGeometry);

        Return 1 or 0 based on whether chain abbreviation contains a valid
        multiple bond specification.

    IsRingsAbbrevOkay
            $Status = IsRingsAbbrevOkay($ChainAbbrev, $ChainLength, $Rings);

        Return 1 or 0 based on whether chain abbreviation contains a valid
        ring specification.

    IsSubstituentsAbbrevOkay
            $Status = IsSubstituentsAbbrevOkay($ChainAbbrev, $ChainLength,
                $DoubleBondCount, $DoubleBondGeometry, $Substituents);

        Return 1 or 0 based on whether chain abbreviation contains a valid
        substituents specification.

    IsWildCardInChainAbbrev
            $Status = IsWildCardInChainAbbrev($ChainAbbrev);

        Return 1 or 0 based on whether chain abbreviation contains any wild
        card character.

    ParseChainAbbrev
            ($ChainLength, $DoubleBondCount, $DoubleBondGeometry) =
                ParseChainAbbrev($ChainAbbrev);

        Parse chain abbreviation and return these values: chain length,
        number of double bonds, and geometry of double bonds.

    ParseRingAbbrev
            ($Pos, $StereoChemistry) = ParseRingAbbrev($ChainAbbrev);

        Parse chain abbreviation and return these values: ring position and
        stereochemistry specificaton at the ring.

    ParseSubstituentAbbrev
            ($Pos, $Name, $StereoChemistry) =
                ParseSubstituentAbbrev($SubstituentAbbrev);

        Parse substituent abbreviation and return these values: position of
        the substituent on the chain, name, and stereochemistry of the
        substituent.

    SetupChainSubstituentsName
            $SubstituentsName = SetupChainSubstituentsName(
                $CmpdAbbrevTemplateDataMapRef, $ChainIndex);

        Return systematic name for substituents after ordering and grouping
        substituents by their position.

AUTHOR
    Manish Sud

CONTRIBUTOR
    Eoin Fahy

SEE ALSO
    LMAPSStr.pm, ChainStr.pm

COPYRIGHT
    Copyright (C) 2006-2012. The Regents of the University of California.
    All Rights Reserved.

LICENSE
    Modified BSD License
