# Supplementary material for: The LUX Score: A Metric for Lipidome Homology
Source: PLoS Comput Biol. 2015 Sep 22;11(9):e1004511. doi: 10.1371/journal.pcbi.1004511 (PMC4578897; doi:10.1371/journal.pcbi.1004511)
Supplement: S5 Dataset — Includes scripts, README files and data files for Figs 1, 2, 6, 7 and S6. (ZIP) [file pcbi.1004511.s009.zip › S5_Dataset/Lipidome_Homology_Testing/bin/121010_lipidmapstools/docs/txt/CLStrGen.txt]

NAME
    CLStrGen.pl - Generate structures for
    Glycerophosphoglycerophosphoglycerols (Cardiolipins)

SYNOPSIS
    CLStrGen.pl CLAbbrev|CLAbbrevFileName ...

    CLStrGen.pl [-c, --ChainAbbrevMode *MostLikely | Arbitrary*] [-h,
    --help] [-m, --mode *Abbrev | AbbrevFileName*] [-p, --ProcessMode
    *WriteSDFile | CountOnly*] [-o, --overwrite] [-r, --root rootname] [-w,
    --workingdir dirname] <arguments>...

DESCRIPTION
    Generate Cardiolipins (CL) structures using compound abbreviations
    specified on a command line or in a CSV/TSV Text file. All the command
    line arguments represent either compound abbreviations or file name
    containing abbreviations. Use mode option to control the type of command
    line arguments.

    A SD file, containing structures for all CL abbreviations along with
    ontological information, is generated as an output.

SUPPORTED ABBREVIATIONS
    Current support for CL structure generation include these main classes
    and sub classes:

    o Glycerophosphoglycerophosphoglycerols (Cardiolipins)

        . Diacylglycerophosphoglycerophosphodiradylglycerols
        . Diacylglycerophosphoglycerophosphomonoradylglycerols
        . 1-alkyl,2-acylglycerophosphoglycerophosphodiradylglycerols
        . 1-alkyl,2-acylglycerophosphoglycerophosphomonoradylglycerols
        . 1Z-alkenyl,2-acylglycerophosphoglycerophosphodiradylglycerols
        . 1Z-alkenyl,2-acylglycerophosphoglycerophosphomonoradylglycerols
        . Monoacylglycerophosphoglycerophosphomonoradylglycerols
        . 1-alkyl glycerophosphoglycerophosphodiradylglycerols
        . 1-alkyl glycerophosphoglycerophosphomonoradylglycerols
        . 1Z-alkenylglycerophosphoglycerophosphodiradylglycerols
        . 1Z-alkenylglycerophosphoglycerophosphomonoradylglycerols

OPTIONS
    -c, --ChainAbbrevMode *MostLikely|Arbitrary*
        Specify what types of acyl chain abbreviations are allowed during
        processing of complete abbreviations: allow most likely chain
        abbreviations containing specific double bond geometry
        specifications; allow any acyl chain abbreviation with valid chain
        length and double bond geometry specificatios. Possible values:
        *MostLikely or Arbitrary*. Default value: *MostLikely*.

        *Arbitrary* value of -c, --ChainAbbrevMode option is not allowed
        during processing of abbreviations containing wild cards.

        During *MostLikely* value of -c, --ChainAbbrevMode option, only the
        most likely acyl chain abbreviations specified in ChainAbbrev.pm
        module are allowed. However, during *Arbitrary* value of -c,
        --ChainAbbrevMode option, any acyl chain abbreviations with valid
        chain length and double bond geometry can be specified. The current
        release of lipidmapstools support chain lengths from 2 to 50 as
        specified in ChainAbbev.pm module.

        In addition to double bond geometry specifications, valid
        substituents can be specified for in the acyl chain abbreviations.

    -h, --help
        Print this help message

    -m, --mode *Abbrev|AbbrevFileName*
        Controls interpretation of command line arguments. Two different
        methods are provided: specify compound abbreviations or a file name
        containing compound abbreviations. Possible values: *Abbrev or
        AbbrevFileName*. Default: *Abbrev*

        In *AbbrevFileName* mode, a single line in CSV/TSV files can contain
        multiple compound abbreviations. The file extension determines
        delimiter used to process data lines: comma for CSV and tab for TSV.
        For files with TXT extension, only one compound abbreviation per
        line is allowed.

        Wild card character, *, is also supported in compound abbreviations.

        Examples:

            Specific structures: CL(1'-[18:2(9Z,12Z)/18:2(9Z,12Z)],
                                 3'-[18:2(9Z,12Z)/18:2(9Z,12Z)])
            All possibilites: *(1'-[*:*/*:*],3'-[*:*/*:*]) or
                              *(1'-[*/*],3'-[*/*])

        With wild card character, +/- can also be used for chain lengths to
        indicate even and odd lengths at sn1/sn2/sn3 positions; additionally
        > and < qualifiers are also allowed to specify length requirements.
        Examples:

            Odd/even number chains at sn1/sn3 and sn2/sn4: *(1'-[*+:*/*-:*],
                                                           3'-[*+:*/*-:*])
            Odd/even number chains at sn1/sn3 and sn2/sn4 with length longer
            than 20 and 22: *(1'-[*+>20:*/*->22:*],3'-[*+>20:*/*->22:*])

    -p, --ProcessMode *WriteSDFile|CountOnly*
        Specify how abbreviations are processed: generate structures for
        specified abbreviations along with generating a SD file or just
        count the number of structures corresponding to specified
        abbreviations without generating any SD file. Possible values:
        *WriteSDFile or CountOnly*. Default: *WriteSDFile*.

        It can take substantial amount of time for generating all the
        structures and writing out a SD file for abbreviations containing
        wild cards. *CountOnly* value of --ProcessMode option can be used to
        get a quick count of number of structures to be generated without
        writing out any SD file.

    -o, --overwrite
        Overwrite existing files

    -r, --root *rootname*
        New file name is generated using the root: <Root>.sdf. Default for
        new file names: CLAbbrev.sdf, <AbbrevFilenName>.sdf, or
        <FirstAbbrevFileName>1To<Count>.sdf.

    -w, --workingdir *dirname*
        Location of working directory. Default: current directory

EXAMPLES
    On some systems, command line scripts may need to be invoked using *perl
    -s GLStrGen.pl*; however, all the examples assume direct invocation of
    command line script works.

    To generate a CLStructures.sdf file containing a structure specified by
    a command line CL abbreviation for
    Diacylglycerophosphoglycerophosphodiradylglycerols, type:

        % CLStrGen.pl -r CLStructures -o "CL(1'-[18:2(9Z,12Z)/18:2(9Z,12Z)],
          3'-[18:2(9Z,12Z)/18:2(9Z,12Z)])"

    To generate a CLStructures.sdf file containing a structure specified by
    a command line CL abbreviation for
    Diacylglycerophosphoglycerophosphomonoradylglycerols, type:

        % CLStrGen.pl -r CLStructures -o "CL(1'-[18:2(9Z,12Z)/18:2(9Z,12Z)],
          3'-[18:2(9Z,12Z)/0:0])"

    To generate a CLStructures.sdf file containing a structure specified by
    a command line CL abbreviation for
    1-alkyl,2-acylglycerophosphoglycerophosphodiradylglycerols, type:

        % CLStrGen.pl -r CLStructures -o "CL(1'-[O-16:0/18:2(9Z,12Z)],
          3'-[18:2(9Z,12Z)/18:2(9Z,12Z)])"

    To generate a CLStructures.sdf file containing a structure specified by
    a command line CL abbreviation for
    1-alkyl,2-acylglycerophosphoglycerophosphomonoradylglycerols, type:

        % CLStrGen.pl -r CLStructures -o "CL(1'-[O-16:0/18:2(9Z,12Z)],
          3'-[18:2(9Z,12Z)/0:0])"

    To generate a CLStructures.sdf file containing a structure specified by
    a command line CL abbreviation for
    1Z-alkenyl,2-acylglycerophosphoglycerophosphodiradylglycerols, type:

        % CLStrGen.pl -r CLStructures -o "CL(1'-[P-16:0/18:2(9Z,12Z)],
          3'-[18:2(9Z,12Z)/18:2(9Z,12Z)])"

    To generate a CLStructures.sdf file containing a structure specified by
    a command line CL abbreviation for
    1Z-alkenyl,2-acylglycerophosphoglycerophosphomonoradylglycerols, type:

        % CLStrGen.pl -r CLStructures -o "CL(1'-[P-16:0/18:2(9Z,12Z)],
          3'-[18:2(9Z,12Z)/0:0])"

    To generate a CLStructures.sdf file containing a structure specified by
    a command line CL abbreviation for
    Monoacylglycerophosphoglycerophosphomonoradylglycerols, type:

        % CLStrGen.pl -r CLStructures -o "CL(1'-[18:2(9Z,12Z)/0:0],
          3'-[18:2(9Z,12Z)/0:0])"

    To generate a CLStructures.sdf file containing a structure specified by
    a command line CL abbreviation for 1-alkyl
    glycerophosphoglycerophosphodiradylglycerols, type:

        % CLStrGen.pl -r CLStructures -o "CL(1'-[O-16:0/0:0],
          3'-[18:2(9Z,12Z)/18:2(9Z,12Z)])"

    To generate a CLStructures.sdf file containing a structure specified by
    a command line CL abbreviation for 1-alkyl
    glycerophosphoglycerophosphomonoradylglycerols, type:

        % CLStrGen.pl -r CLStructures -o "CL(1'-[O-16:0/0:0],
          3'-[18:2(9Z,12Z)/0:0])"

    To generate a CLStructures.sdf file containing a structure specified by
    a command line CL abbreviation for
    1Z-alkenylglycerophosphoglycerophosphodiradylglycerols, type:

        % CLStrGen.pl -r CLStructures -o "CL(1'-[P-16:0/0:0],
          3'-[18:2(9Z,12Z)/18:2(9Z,12Z)])"

    To generate a CLStructures.sdf file containing a structure specified by
    a command line CL abbreviation for
    1Z-alkenylglycerophosphoglycerophosphomonoradylglycerols, type:

        % CLStrGen.pl -r CLStructures -o "CL(1'-[P-16:0/0:0],
          3'-[18:2(9Z,12Z)/0:0])"

    To enumerate all possible CL structures and generate a CLStructures.sdf
    file, type:

        % CLStrGen.pl -r CLStructures -o "*(1'-[*/*],3'-[*/*])"

    or

        % CLStrGen.pl -r CLStructures -o "*(1'-[*:*/*:*],3'-[*:*/*:*])"

    or

        % CLStrGen.pl -r CLStructures -o "*(1'-[*:*(*)/*:*(*)],
           3'-[*:*(*)/*:*(*)])"

AUTHOR
    Manish Sud

CONTRIBUTOR
    Eoin Fahy

SEE ALSO
    FAStrGen.pl, GLStrGen.pl, GPStrGen.pl, SPStrGen.pl, STStrGen.pl

COPYRIGHT
    Copyright (C) 2006-2012. The Regents of the University of California.
    All Rights Reserved.

LICENSE
    Modified BSD License
