# Supplementary material for: The LUX Score: A Metric for Lipidome Homology
Source: PLoS Comput Biol. 2015 Sep 22;11(9):e1004511. doi: 10.1371/journal.pcbi.1004511 (PMC4578897; doi:10.1371/journal.pcbi.1004511)
Supplement: S5 Dataset — Includes scripts, README files and data files for Figs 1, 2, 6, 7 and S6. (ZIP) [file pcbi.1004511.s009.zip › S5_Dataset/Lipidome_Homology_Testing/bin/121010_lipidmapstools/docs/txt/GPStrGen.txt]

NAME
    GPStrGen.pl - Generate structures for Glycerophospholipids (GP)

SYNOPSIS
    GPStrGen.pl GPAbbrev|GPAbbrevFileName ...

    GPStrGen.pl [-c, --ChainAbbrevMode *MostLikely | Arbitrary*] [-h,
    --help] [-m, --mode *Abbrev | AbbrevFileName*] [-p, --ProcessMode
    *WriteSDFile | CountOnly*] [-o, --overwrite] [-r, --root rootname] [-w,
    --workingdir dirname] <arguments>...

DESCRIPTION
    Generate Glyceriphospholipids (GP) structures using compound
    abbreviations specified on a command line or in a CSV/TSV Text file. All
    the command line arguments represent either compound abbreviations or
    file name containing abbreviations. Use mode option to control the type
    of command line arguments.

    A SD file, containing structures for all GP abbreviations along with
    ontological information, is generated as an output.

SUPPORTED ABBREVIATIONS
    Current support for GP structure generation include these main classes
    and sub classes:

    o Glycerophosphocholines (PC)

        . Diacylglycerophosphocholines
        . 1-alkyl,2-acylglycerophosphocholines
        . 1Z-alkenyl,2-acylglycerophosphocholines
        . Dialkylglycerophosphocholines
        . Monoacylglycerophosphocholines
        . 1-alkyl glycerophosphocholines
        . 1Z-alkenylglycerophosphocholines

    o Glycerophosphoethanolamines (PE)

        . Diacylglycerophosphoethanolamines
        . 1-alkyl,2-acylglycerophosphoethanolamines
        . 1Z-alkenyl,2-acylglycerophosphoethanolamines
        . Dialkylglycerophosphoethanolamines
        . Monoacylglycerophosphoethanolamines
        . 1-alkyl glycerophosphoethanolamines
        . 1Z-alkenylglycerophosphoethanolamines

    o Glycerophosphoserines (PS)

        . Diacylglycerophosphoserines
        . 1-alkyl,2-acylglycerophosphoserines
        . 1Z-alkenyl,2-acylglycerophosphoserines
        . Dialkylglycerophosphoserines
        . Monoacylglycerophosphoserines
        . 1-alkyl glycerophosphoserines
        . 1Z-alkenylglycerophosphoserines

    o Glycerophosphoglycerols (PG)

        . Diacylglycerophosphoglycerols
        . 1-alkyl,2-acylglycerophosphoglycerols
        . 1Z-alkenyl,2-acylglycerophosphoglycerols
        . Dialkylglycerophosphoglycerols
        . Monoacylglycerophosphoglycerols
        . 1-alkyl glycerophosphoglycerols
        . 1Z-alkenylglycerophosphoglycerols

    o Glycerophosphoglycerophosphates (PGP)

        . Diacylglycerophosphoglycerophosphates
        . 1-alkyl,2-acylglycerophosphoglycerophosphates
        . 1Z-alkenyl,2-acylglycerophosphoglycerophosphates
        . Dialkylglycerophosphoglycerophosphates
        . Monoacylglycerophosphoglycerophosphates
        . 1-alkyl glycerophosphoglycerophosphates
        . 1Z-alkenylglycerophosphoglycerophosphates

    o Glycerophosphoinositols (PI)

        . Diacylglycerophosphoinositols
        . 1-alkyl,2-acylglycerophosphoinositols
        . 1Z-alkenyl,2-acylglycerophosphoinositols
        . Dialkylglycerophosphoinositols
        . Monoacylglycerophosphoinositols
        . 1-alkyl glycerophosphoinositols
        . 1Z-alkenylglycerophosphoinositols

    o Glycerophosphoinositol monophosphates (PIP)

        . Diacylglycerophosphoinositol monophosphates
        . 1-alkyl,2-acylglycerophosphoinositol monophosphates
        . 1Z-alkenyl,2-acylglycerophosphoinositol monophosphates
        . Dialkylglycerophosphoinositol monophosphates
        . Monoacylglycerophosphoinositol monophosphates
        . 1-alkyl glycerophosphoinositol monophosphates
        . 1Z-alkenylglycerophosphoinositol monophosphates

    o Glycerophosphates (PA)

        . Diacylglycerophosphates
        . 1-alkyl,2-acylglycerophosphates
        . 1Z-alkenyl,2-acylglycerophosphates
        . Dialkylglycerophosphates
        . Monoacylglycerophosphates
        . 1-alkyl glycerophosphates
        . 1Z-alkenylglycerophosphates

    o Glyceropyrophosphates (PPA)

        . Diacylglyceropyrophosphates
        . Monoacylglyceropyrophosphates

    o Glycerophosphonocholines (PnC)

        . Diacylglycerophosphonocholines
        . 1-alkyl,2-acylglycerophosphonocholines
        . 1Z-alkenyl,2-acylglycerophosphonocholines
        . Dialkylglycerophosphonocholines
        . Monoacylglycerophosphonocholines
        . 1-alkyl glycerophosphonocholines
        . 1Z-alkenylglycerophosphonocholines

    o Glycerophosphonoethanolamines (PnE)

        . Diacylglycerophosphonoethanolamines
        . 1-alkyl,2-acylglycerophosphonoethanolamines
        . 1Z-alkenyl,2-acylglycerophosphonoethanolamines
        . Dialkylglycerophosphonoethanolamines
        . Monoacylglycerophosphonoethanolamines
        . 1-alkyl glycerophosphonoethanolamines
        . 1Z-alkenylglycerophosphonoethanolamines

OPTIONS
    -c, --ChainAbbrevMode *MostLikely|Arbitrary*
        Specify what types of acyl chain abbreviations are allowed during
        processing of complete abbreviations: allow most likely chain
        abbreviations containing specific double bond geometry
        specifications; allow any acyl chain abbreviation with valid chain
        length and double bond geometry specificatios. Possible values:
        *MostLikely or Arbitrary*. Default value: *MostLikely*.

        *Arbitrary* value of -c, --ChainAbbrevMode option is not allowed
        during processing of abbreviations containing wild cards.

        During *MostLikely* value of -c, --ChainAbbrevMode option, only the
        most likely acyl chain abbreviations specified in ChainAbbrev.pm
        module are allowed. However, during *Arbitrary* value of -c,
        --ChainAbbrevMode option, any acyl chain abbreviations with valid
        chain length and double bond geometry can be specified. The current
        release of lipidmapstools support chain lengths from 2 to 50 as
        specified in ChainAbbev.pm module.

        In addition to double bond geometry specifications, valid
        substituents can be specified for in the acyl chain abbreviations.

    -h, --help
        Print this help message

    -m, --mode *Abbrev|AbbrevFileName*
        Controls interpretation of command line arguments. Two different
        methods are provided: specify compound abbreviations or a file name
        containing compound abbreviations. Possible values: *Abbrev or
        AbbrevFileName*. Default: *Abbrev*

        In *AbbrevFileName* mode, a single line in CSV/TSV files can contain
        multiple compound abbreviations. The file extension determines
        delimiter used to process data lines: comma for CSV and tab for TSV.
        For files with TXT extension, only one compound abbreviation per
        line is allowed.

        Wild card character, *, is also supported in compound abbreviations.

        Examples:

            Specific structures: PC(12:0/13:0) PC(17:1(9Z)/0:0)
                                 PA(13:0/0:0)
            Specific structures: PC(O-16:0/13:0) PC(P-16:0/0:0)
            Specific possibilities: PC(21:0/22:*) PA(17:*/0:0)
                                    PE(O-18:0/*:*)
            All possibilites: *(*:*/*:*) or *(*/*)

        With wild card character, +/- can also be used for chain lengths to
        indicate even and odd lengths at sn1/sn2/sn3 positions; additionally
        > and < qualifiers are also allowed to specify length requirements.
        Examples:

            Odd and even number chains at sn1 and sn2: *(*+:*/*-:*)
            Odd and even number chains at sn1 and sn2 with length longer than 10
               and 20: *(*+>10:*/*->20:*)

        Default sn2 stereochemistry is R. However, abbreviation format also
        supports these additional stereochemistry specifications for sn2
        position: S; U - unknown; rac - racemic mixture. Examples:

            PC(12:0/13:0)[rac]
            PC(17:1(9Z)/14:0)[S]
            PA(13:0/12:0)[U]

    -p, --ProcessMode *WriteSDFile|CountOnly*
        Specify how abbreviations are processed: generate structures for
        specified abbreviations along with generating a SD file or just
        count the number of structures corresponding to specified
        abbreviations without generating any SD file. Possible values:
        *WriteSDFile or CountOnly*. Default: *WriteSDFile*.

        It can take substantial amount of time for generating all the
        structures and writing out a SD file for abbreviations containing
        wild cards. *CountOnly* value of --ProcessMode option can be used to
        get a quick count of number of structures to be generated without
        writing out any SD file.

    -o, --overwrite
        Overwrite existing files

    -r, --root *rootname*
        New file name is generated using the root: <Root>.sdf. Default for
        new file names: GPAbbrev.sdf, <AbbrevFilenName>.sdf, or
        <FirstAbbrevFileName>1To<Count>.sdf.

    -w, --workingdir *dirname*
        Location of working directory. Default: current directory

EXAMPLES
    On some systems, command line scripts may need to be invoked using *perl
    -s GLStrGen.pl*; however, all the examples assume direct invocation of
    command line script works.

    To generate a GPStructures.sdf file containing a structure specified by
    a command line GP abbreviation, type:

        % GPStrGen.pl -r GPStructures -o "PC(16:0/0:0)"

    To generate a GPStructures.sdf file containing structures specified by a
    command line GL abbreviations, type:

        % GPStrGen.pl -r GPStructures -o "PC(16:0/0:0)" "PE(18:1(11E)/16:0)"

    To generate a GPStructures.sdf file containing structures specified by a
    command line GP abbreviations with specific stereochemistry, type:

        % GPStrGen.pl -r GPStructures -o "PC(16:0/0:0)[U]"
        "PE(18:1(11E)/16:0)[S]"

    To enumerate all possible GP structures and generate a GPStructures.sdf
    file, type:

        % GPStrGen.pl -r GPStructures -o "*(*/*)"

    or

        % GPStrGen.pl -r GPStructures -o "*(*:*/*:*)"

    or

        % GPStrGen.pl -r GPStructures -o "*(*:*(*)/*:*(*))"

    To enumerate all possible GP structures with a sn1 chain, and generate a
    GPStructures.sdf file, type:

        % GPStrGen.pl -r GPStructures -o "*(*/0:0)"

    To enumerate all possible GP structures with a sn1 chain containing one
    double bond, and generate a GPStructures.sdf file, type:

        % GPStrGen.pl -r GPStructures -o "*(*:1/0:0)"

    To enumerate all possible GP structures with even chain length larger
    than 10 at sn1 position, and generate and generate a GPStructures.sdf
    file, type:

        % GPStrGen.pl -r GPStructures -o "*(*+>10:*/0:0)"

    To enumerate all possible GP structures with odd chains longer than 10
    at sn1 and even chains longer than 18 at sn2, and generate a
    GPStructures.sdf file, type:

        % GPStrGen.pl -r GPStructures -o "*(*->10:*/*+>18:*)"

AUTHOR
    Manish Sud

CONTRIBUTOR
    Eoin Fahy

SEE ALSO
    CLStrGen.pl, FAStrGen.pl, GLStrGen.pl, SPStrGen.pl, STStrGen.pl

COPYRIGHT
    Copyright (C) 2006-2012. The Regents of the University of California.
    All Rights Reserved.

LICENSE
    Modified BSD License
