# Supplementary material for: The LUX Score: A Metric for Lipidome Homology
Source: PLoS Comput Biol. 2015 Sep 22;11(9):e1004511. doi: 10.1371/journal.pcbi.1004511 (PMC4578897; doi:10.1371/journal.pcbi.1004511)
Supplement: S5 Dataset — Includes scripts, README files and data files for Figs 1, 2, 6, 7 and S6. (ZIP) [file pcbi.1004511.s009.zip › S5_Dataset/Lipidome_Homology_Testing/bin/121010_lipidmapstools/docs/txt/LMStr.txt]

NAME
    LMStr - LIPID MAPS arbitrary structure generation methods

SYNOPSIS
    use LMStr;

    use LMStr qw(:all);

DESCRIPTION
    LMStr module provides these methods:

        ExpandLMCmpdAbbrevs - Expand abbreviation
        GenerateCmpdOntologyData - Generate ontology data
        GenerateCmpdOntologySDDataLines - Generate ontology data lines for SD file
        GenerateLMChainStrData - Generate chain structure data
        GenerateSDFile - Generate SD file
        GetLMTemplatesData - Get templates data
        GetLMSupportedHeadGroupMap - Get supported headgroups data
        GetLMTemplateID - Get templates ID
        IsLMChainsAbbrevSupported - Is it a supported abbreviation
        ParseLMAbbrev - Parse abbreviation
        SetupLMCmpdAbbrevTemplateDataMap - Setup template structure data map
        ValidateLMAbbrev - Validate abbreviation

METHODS
    ExpandLMCmpdAbbrevs
            $ExpandedAbbrevArrayRef = ExpandLMCmpdAbbrevs($CmpdAbbrev);

        Return a reference to an array containing complete LM abbreviations.
        Wild card characters in LM abbreviation name are expanded to
        generate fully qualified LM abbreviations.

    GenerateCmpdOntologyData
            $DataHashRef = GenerateCmpdOntologyData($CmpDataRef);

        Return a reference to a hash containing ontology data with hash keys
        and values corresponding to property names and values.

    GenerateCmpdOntologySDDataLines
            $DataLinesArrayRef = GenerateCmpdOntologySDDataLines($CmpdDataRef);

        Return a reference to an array containing ontology data lines
        suitable for generate SD file data block.

    GenerateLMChainStrData
            ($AtomLinesArrayRef, $BondLinesArrayRef) =
               GenerateLMChainStrData($ChainType, $CmpdDataRef);

        Return array references containing atom and bond data lines for SD
        file. Appropriate atom and bond data lines are generated using chain
        type and abbreviation template data.

    GenerateSDFile
            GenerateSDFile($SDFileName, $CmdAbbrevsRef);

        Generate a SD file for compound abbreviations. Structure data for
        specified abbreviation is generated sequentially and written to SD
        file.

    GetLMTemplatesData
            $TemplatesDataRef = GetLMTemplatesData();

        Return a reference to a hash containing LM templates data

    GetLMSupportedHeadGroupMap
            $SupportedHeadGroupDataRef = GetLMSupportedHeadGroupMap();

        Return a reference to a hash containing supported head groups data.

    GetLMTemplateID
            $HeadGroupID = GetLMTemplateID($HeadGroupAbbrev, $ChainsAbbrev);

        Return a supported template ID for compound abbreviation.

    IsLMChainsAbbrevSupported
            $Status = IsLMChainsAbbrevSupported($Abbrev, $PrintWarning);

        Return 1 or 0 based on whether LM abbreviated is supported. For
        unsupported LM abbreviations, a warning is printed unless
        PrintWarning flag is set.

    ParseLMAbbrev
            ($HeadGroup, $ChainsAbbrev, $AbbrevModifier) =
               ParseLMAbbrev($Abbrev);

        Parse LM abbreviation and return these values: HeadGroup,
        ChainsAbbrev, AbbrevModifier.

    SetupLMCmpdAbbrevTemplateDataMap
            $AbbrevTemplateDataMapRef =
               SetupLMCmpdAbbrevTemplateDataMap($Abbrev);

        Return a reference to a hash containing template data for compound
        abbreviation. The template data is used to generate SD file for
        compound abbreviation.

    ValidateLMAbbrev
            $Status = ValidateLMAbbrev($Abbrev);

        Return 1 or 0 based on whether a LM abbreviation is valid.

AUTHOR
    Manish Sud

CONTRIBUTOR
    Eoin Fahy

SEE ALSO
    ChainAbbrev.pm, ChainStr.pm, LMAPSStr.pm

COPYRIGHT
    Copyright (C) 2006-2012. The Regents of the University of California.
    All Rights Reserved.

LICENSE
    Modified BSD License
