# Supplementary material for: The LUX Score: A Metric for Lipidome Homology
Source: PLoS Comput Biol. 2015 Sep 22;11(9):e1004511. doi: 10.1371/journal.pcbi.1004511 (PMC4578897; doi:10.1371/journal.pcbi.1004511)
Supplement: S5 Dataset — Includes scripts, README files and data files for Figs 1, 2, 6, 7 and S6. (ZIP) [file pcbi.1004511.s009.zip › S5_Dataset/Lipidome_Homology_Testing/bin/121010_lipidmapstools/docs/txt/SPChainAbbrev.txt]

NAME
    SPChainAbbrev - Methods for processing SP chain abbreviations

SYNOPSIS
    use SPChainAbbrev;

    use SPChainAbbrev qw(:all);

DESCRIPTION
    SPChainAbbrev module provides these methods:

        ChainAbbrevNameExists - Is it a supported chain abbreviation
        ExpandChainAbbrev - Expand wild cards in chain abbreviation
        GetChainAbbrevToNameMap - Get chain name
        GetChainLenAbbrevSupportedMap - Get reference to supported chain
                                        abbreviations data
        GetChainLenAbbrevDbleBondGeometyDataMap - Get reference to supported chain
                                                  double bond geometry data
        GetSupportedChainLenList - Get supported chain lengths
        IsSphingosineChainAbbrev - Is it a sphingosine chain abbreviation
        IsSphingosineC18ChainAbbrev - Is it a sphingosine C18 abbreviation
        IsSphinganineC18ChainAbbrev - Is it a sphinganine C18 abbreviation

METHODS
    ChainAbbrevNameExists
            $Status = ChainAbbrevNameExists($ChainAbbrev, $ChainType);

        Return 1 or 0 based on whether it's a supported chain name.

    ExpandChainAbbrev
            $AbbrevArrayRef = ExpandChainAbbrev($Abbrev);

        Return a reference to an array containing complete chain
        abbreviations. Wild card characters in chain abbreviation name are
        expanded to generate fully qualified chain abbreviations.

    GetChainAbbrevToNameMap
            $AbbrevNameHashRef = GetChainAbbrevToNameMap();

        Return a reference to hash with chain abbreviation/name as key/value
        pair.

    GetChainLenAbbrevSupportedMap
            $ChainLenHashRef = GetChainLenAbbrevSupportedMap();

        Return a reference to hash with supported chain length as hash key.

    GetChainLenAbbrevDbleBondGeometyDataMap
            $ChainLenDblBondHashRef = GetChainLenAbbrevDbleBondGeometyDataMap();

        Return a reference to hash containing information about chain
        length, number of double bonds and geometry of double bonds.

    GetSupportedChainLenList
            $ChainLengthListRef = GetSupportedChainLenList();

        Return a reference to a sorted list containing supported chain
        lengths.

    IsChainAbbrevOkay
            $Status = IsChainAbbrevOkay($ChainAbbrev);

        Return 1 or 0 based on whether chain abbreviation is valid.

    IsSphingosineChainAbbrev
            $Status = IsSphingosineChainAbbrev($ChainAbbrev);

        Return 1 or 0 based on whether it's a sphingosine chain
        abbreviation.

    IsSphingosineC18ChainAbbrev
            $Status = IsSphingosineC18ChainAbbrev($ChainAbbrev);

        Return 1 or 0 based on whether it's a sphingosine abbreviation with
        chain length of 18.

    IsSphinganineC18ChainAbbrev
            $Status = IsSphinganineC18ChainAbbrev($ChainAbbrev);

        Return 1 or 0 based on whether it's a sphinganine abbreviation with
        chain length of 18.

AUTHOR
    Manish Sud

CONTRIBUTOR
    Eoin Fahy

SEE ALSO
    LMAPSStr.pm, ChainStr.pm

COPYRIGHT
    Copyright (C) 2006-2012. The Regents of the University of California.
    All Rights Reserved.

LICENSE
    Modified BSD License
