# Supplementary material for: The LUX Score: A Metric for Lipidome Homology
Source: PLoS Comput Biol. 2015 Sep 22;11(9):e1004511. doi: 10.1371/journal.pcbi.1004511 (PMC4578897; doi:10.1371/journal.pcbi.1004511)
Supplement: S5 Dataset — Includes scripts, README files and data files for Figs 1, 2, 6, 7 and S6. (ZIP) [file pcbi.1004511.s009.zip › S5_Dataset/Lipidome_Homology_Testing/bin/121010_lipidmapstools/docs/txt/SPStrGen.txt]

NAME
    SPStrGen.pl - Generate structures for Sphingophospholipids (SP)

SYNOPSIS
    SPStrGen.pl SPAbbrev|SPAbbrevFileName ...

    SPStrGen.pl [-c, --ChainAbbrevMode *MostLikely | Arbitrary*] [-h,
    --help] [-m, --mode *Abbrev | AbbrevFileName*] [-p, --ProcessMode
    *WriteSDFile | CountOnly*] [-o, --overwrite] [-r, --root rootname] [-w,
    --workingdir dirname] <arguments>...

DESCRIPTION
    Generate Sphingophospholipids (SP) structures using compound
    abbreviations specified on a command line or in a CSV/TSV Text file. All
    the command line arguments represent either compound abbreviations or
    file name containing abbreviations. Use mode option to control the type
    of command line arguments.

    A SD file, containing structures for all SP abbreviations along with
    ontological information, is generated as an output.

SUPPORTED ABBREVIATIONS
    Current support for SP structure generation include these main classes
    and sub classes:

    o Sphingoid bases

        . Sphing-4-enines (Sphingosines)
        . Sphinganines
        . 4-Hydroxysphinganines (Phytosphingosines)
        . Sphingoid base homologs and variants
        . Sphingoid base 1-phosphates
        . Lysosphingomyelins and lysoglycosphingolipids

    o Sphingoid bases

        . Sphing-4-enines (Sphingosines)
        . Sphinganines
        . 4-Hydroxysphinganines (Phytosphingosines)
        . Sphingoid base homologs and variants
        . Sphingoid base 1-phosphates
        . Lysosphingomyelins and lysoglycosphingolipids
        . Sphingoid base analogs

    o Ceramides

        . N-acylsphingosines (ceramides)
        . N-acylsphinganines (dihydroceramides)
        . N-acyl-4-hydroxysphinganines (phytoceramides)
        . Ceramide 1-phosphates

    o Phosphosphingolipids

        . Ceramide phosphocholines (sphingomyelins)
        . Ceramide phosphoethanolamines
        . Ceramide phosphoinositols

    o Neutral glycosphingolipids

        . Simple Glc series (GlcCer, LacCer, etc)
        . GalNAcb1-3Gala1-4Galb1-4Glc- (Globo series)
        . GalNAcb1-4Galb1-4Glc- (Ganglio series)
        . Galb1-3GlcNAcb1-3Galb1-4Glc- (Lacto series)
        . Galb1-4GlcNAcb1-3Galb1-4Glc- (Neolacto series)
        . GalNAcb1-3Gala1-3Galb1-4Glc- (Isoglobo series)
        . GlcNAcb1-2Mana1-3Manb1-4Glc- (Mollu series)
        . GalNAcb1-4GlcNAcb1-3Manb1-4Glc- (Arthro series)
        . Gal- (Gala series)

    o Acidic glycosphingolipids

        . Gangliosides

OPTIONS
    -c, --ChainAbbrevMode *MostLikely|Arbitrary*
        Specify what types of acyl chain abbreviations are allowed during
        processing of complete abbreviations: allow most likely chain
        abbreviations containing specific double bond geometry
        specifications; allow any acyl chain abbreviation with valid chain
        length and double bond geometry specificatios. Possible values:
        *MostLikely or Arbitrary*. Default value: *MostLikely*.

        *Arbitrary* value of -c, --ChainAbbrevMode option is not allowed
        during processing of abbreviations containing wild cards.

        During *MostLikely* value of -c, --ChainAbbrevMode option, only the
        most likely acyl chain abbreviations specified in ChainAbbrev.pm
        module are allowed. However, during *Arbitrary* value of -c,
        --ChainAbbrevMode option, any acyl chain abbreviations with valid
        chain length and double bond geometry can be specified. The current
        release of lipidmapstools support chain lengths from 2 to 50 as
        specified in ChainAbbev.pm module.

        In addition to double bond geometry specifications, valid
        substituents can be specified for in the acyl chain abbreviations.

    -h, --help
        Print this help message

    -m, --mode *Abbrev|AbbrevFileName*
        Controls interpretation of command line arguments. Two different
        methods are provided: specify compound abbreviations or a file name
        containing compound abbreviations. Possible values: *Abbrev or
        AbbrevFileName*. Default: *Abbrev*

        In *AbbrevFileName* mode, a single line in CSV/TSV files can contain
        multiple compound abbreviations. The file extension determines
        delimiter used to process data lines: comma for CSV and tab for TSV.
        For files with TXT extension, only one compound abbreviation per
        line is allowed.

        Wild card character, *, is also supported in compound abbreviations.

        Examples:

            Specific structures: Cer(d18:0/0:0) Cer(d18:1(4E)/0:0)
                                 Cer(d19:1(4E)/24:4(5Z,8Z,11Z,14Z))
            Specific structures: SM(d18:0/16:0) SM(d19:0/24:1(15Z))
            Specific possibilities: Cer(*/0:0) Cer(d18:1(4E)/*)
            All possibilites: *(*:*/*:*) or *(*/*)

        With wild card character, +/- can also be used for chain lengths to
        indicate even and odd lengths at sn1/sn2/sn3 positions; additionally
        > and < qualifiers are also allowed to specify length requirements.
        Examples:

            Odd and even number chains at sn1 and sn2: *(*-:*/*+:*)
            Odd and even number chains at sn1 and sn2 with length longer than 18
               and 22: *(*->18:*/*+>22:*)

    -p, --ProcessMode *WriteSDFile|CountOnly*
        Specify how abbreviations are processed: generate structures for
        specified abbreviations along with generating a SD file or just
        count the number of structures corresponding to specified
        abbreviations without generating any SD file. Possible values:
        *WriteSDFile or CountOnly*. Default: *WriteSDFile*.

        It can take substantial amount of time for generating all the
        structures and writing out a SD file for abbreviations containing
        wild cards. *CountOnly* value of --ProcessMode option can be used to
        get a quick count of number of structures to be generated without
        writing out any SD file.

    -o, --overwrite
        Overwrite existing files

    -r, --root *rootname*
        New file name is generated using the root: <Root>.sdf. Default for
        new file names: SPAbbrev.sdf, <AbbrevFilenName>.sdf, or
        <FirstAbbrevFileName>1To<Count>.sdf.

    -w, --workingdir *dirname*
        Location of working directory. Default: current directory

EXAMPLES
    On some systems, command line scripts may need to be invoked using *perl
    -s SPStrGen.pl*; however, all the examples assume direct invocation of
    command line script works.

    To generate a SPStructures.sdf file containing a structure specified by
    a command line SP abbreviation, type:

        % SPStrGen.pl -r SPStructures -o "Cer(d18:0/0:0)"

    To generate a SPStructures.sdf file containing structures specified by a
    command line SP abbreviations, type:

        % SPStrGen.pl -r SPStructures -o "SM(d18:0/16:0)" "SM(d19:0/24:1(15Z))"

    To enumerate all possible SP structures and generate a SPStructures.sdf
    file, type:

        % SPStrGen.pl -r SPStructures -o "*(*/*)"

    or

        % SPStrGen.pl -r SPStructures -o "*(*:*/*:*)"

AUTHOR
    Manish Sud

CONTRIBUTOR
    Eoin Fahy

SEE ALSO
    CLStrGen.pl, FAStrGen.pl, GLStrGen.pl, GPStrGen.pl, STStrGen.pl

COPYRIGHT
    Copyright (C) 2006-2012. The Regents of the University of California.
    All Rights Reserved.

LICENSE
    Modified BSD License
