# Supplementary material for: The LUX Score: A Metric for Lipidome Homology
Source: PLoS Comput Biol. 2015 Sep 22;11(9):e1004511. doi: 10.1371/journal.pcbi.1004511 (PMC4578897; doi:10.1371/journal.pcbi.1004511)
Supplement: S5 Dataset — Includes scripts, README files and data files for Figs 1, 2, 6, 7 and S6. (ZIP) [file pcbi.1004511.s009.zip › S5_Dataset/Lipidome_Homology_Testing/bin/121030_BasicStats.R]

#!/usr/bin/env Rscript

y<-read.table(commandArgs()[6], header= FALSE,fill=TRUE,dec=".",sep=",");

z<-summary(y)

cat(z[1], "\n")
cat(z[2], "\n")
cat(z[3], "\n")
cat(z[4], "\n")
cat(z[5], "\n")
cat(z[6], "\n")

# warnings()
