# Supplementary material for: The LUX Score: A Metric for Lipidome Homology
Source: PLoS Comput Biol. 2015 Sep 22;11(9):e1004511. doi: 10.1371/journal.pcbi.1004511 (PMC4578897; doi:10.1371/journal.pcbi.1004511)
Supplement: S5 Dataset — Includes scripts, README files and data files for Figs 1, 2, 6, 7 and S6. (ZIP) [file pcbi.1004511.s009.zip › S5_Dataset/Lipidome_Homology_Testing/DM/DmBraiPF]

Cer 32:1:2	0.10105
Cer 36:2:2	0.01552
Cer 34:2:2	0.01678
Cer 36:2:3	0.00570
Cer 36:1:2	0.39775
Cer 34:1:2	0.42093
Cer 38:1:2	0.02829
Cer 38:2:2	0.00169
CerPE 32:2:2	0.15135
CerPE 32:1:2	0.78247
CerPE 34:2:2	0.65890
CerPE 34:1:2	2.17704
CerPE 34:0:2	0.06258
CerPE 35:1:2	0.01830
CerPE 36:2:2	0.49690
CerPE 36:1:2	2.03119
CerPE 38:2:2	0.09575
CerPE 38:1:2	0.19590
DAG 24:0	0.00677
DAG 26:1	0.08365
DAG 26:0	0.17616
DAG 27:1	0.03384
DAG 27:0	0.05722
DAG 28:3	0.06105
DAG 28:2	0.45752
DAG 28:1	0.50322
DAG 28:0	0.35804
DAG 29:2	0.00854
DAG 29:1	0.02332
DAG 29:0	0.02647
DAG 30:3	0.03092
DAG 30:2	0.01863
DAG 30:1	0.03331
DAG 31:1	0.00654
DAG 31:0	0.02391
DAG 32:2	0.06205
DAG 32:1	0.07152
DAG 33:1	0.00966
DAG 34:4	0.07461
DAG 34:3	0.27697
DAG 34:2	0.19282
DAG 34:1	0.14256
DAG 35:1	0.00675
DAG 36:6	0.02149
DAG 36:5	0.14699
DAG 36:4	0.19926
DAG 36:3	0.16728
DAG 36:2	0.07834
DAG 38:2	0.00836
DAG 38:1	0.04189
PC 26:1	0.01375
PC 28:1	0.00849
PC 28:0	0.02118
PC 30:2	0.02084
PC 30:1	0.10078
PC 30:0	0.10975
PC 32:3	0.17814
PC 32:2	0.54907
PC 32:1	0.73351
PC 32:0	0.28082
PC 34:5	0.03724
PC 34:4	0.40879
PC 34:3	2.29118
PC 34:2	3.16104
PC 34:1	1.27307
PC 34:0	0.04443
PC 36:5	0.71917
PC 36:4	1.99667
PC 36:3	1.63638
PC 36:2	0.62185
PC 38:7	0.08797
PC 38:5	0.02593
PC_O 34:1	0.00052
PE 30:1	0.03922
PE 30:0	0.08849
PE 32:3	0.08633
PE 32:2	0.18469
PE 32:1	0.61613
PE 32:0	0.20159
PE 34:5	0.01127
PE 34:4	0.14548
PE 34:3	4.05263
PE 34:2	3.99151
PE 34:1	8.10707
PE 36:6	0.52317
PE 36:5	0.80496
PE 36:4	3.01668
PE 36:3	5.31541
PE 36:2	3.57734
PE 36:1	2.55060
PE 36:0	0.07923
PE 38:6	0.68300
PE 38:5	0.40307
PE 38:4	0.33363
PE 38:3	0.31132
PE 38:2	0.39887
PE 38:1	0.11374
PE 40:9	0.07532
PE 40:8	0.03404
PE 40:7	0.00820
PE_O 34:3	0.06378
PE_O 34:1	0.04544
PE_O 36:4	0.04291
PE_O 36:3	5.51630
PE_O 36:2	0.75492
PE_O 36:1	0.43572
PE_O 38:6	0.72761
PE_O 38:5	0.09035
PE_O 38:4	0.04693
PE_O 38:3	0.49087
PE_O 38:1	0.05782
PG 34:3	0.04193
PG 34:2	0.03141
PG 34:1	0.08149
PG 36:4	0.00912
PG 36:2	0.00617
PI 32:2	0.01766
PI 32:1	0.04003
PI 34:4	0.26310
PI 34:3	1.96013
PI 34:2	0.73926
PI 34:1	0.02496
PI 36:6	0.30011
PI 36:5	0.61891
PI 36:4	2.57676
PI 36:3	1.55745
PI 36:2	0.22067
PS 32:1	0.03530
PS 34:3	0.43681
PS 34:2	0.58471
PS 34:1	0.99340
PS 36:6	0.99499
PS 36:5	1.01543
PS 36:4	3.78516
PS 36:3	6.01520
PS 36:2	5.06644
PS 36:1	1.35199
PS 38:7	0.12175
PS 38:4	0.37401
Ergosterol	0.01379
Brassicasterol	0.05820
Campesterol	1.36516
Stigmasterol	0.44562
Sitosterol	2.86725
ST 2:0:0	0.02008
TAG 38:1	0.00569
TAG 38:0	0.02449
TAG 40:2	0.00765
TAG 40:1	0.02437
TAG 40:0	0.08160
TAG 41:1	0.00886
TAG 41:0	0.02917
TAG 42:3	0.01261
TAG 42:2	0.03661
TAG 42:1	0.08322
TAG 42:0	0.12836
TAG 43:2	0.00832
TAG 43:1	0.02401
TAG 43:0	0.03613
TAG 44:3	0.04499
TAG 44:2	0.10908
TAG 44:1	0.18463
TAG 44:0	0.07909
TAG 45:2	0.02779
TAG 45:1	0.05307
TAG 45:0	0.02953
TAG 46:4	0.07591
TAG 46:3	0.23407
TAG 46:2	0.37383
TAG 46:1	0.35549
TAG 47:3	0.04585
TAG 47:2	0.07864
TAG 47:1	0.10195
TAG 47:0	0.00775
TAG 48:3	0.57320
TAG 48:2	0.72134
TAG 48:1	0.43569
TAG 49:3	0.07276
TAG 49:2	0.10990
TAG 49:1	0.11584
TAG 50:6	0.12667
TAG 50:4	0.99766
TAG 50:3	1.38042
TAG 50:2	0.75055
TAG 50:1	0.50782
TAG 50:0	0.01350
TAG 51:3	0.10817
TAG 51:2	0.08657
TAG 51:1	0.04399
TAG 52:7	0.18171
TAG 52:6	1.18122
TAG 52:5	2.15869
TAG 52:4	1.53466
TAG 52:3	1.81883
TAG 52:2	0.85652
TAG 52:1	0.11081
TAG 52:0	0.03878
TAG 53:4	0.05827
TAG 53:3	0.03514
TAG 54:9	0.03393
TAG 53:2	0.01741
TAG 54:8	0.21267
TAG 54:7	0.52044
TAG 54:6	0.89625
TAG 54:4	0.57605
TAG 54:3	0.27274
TAG 54:2	0.07293
TAG 54:1	0.02927
