# Supplementary material for: The LUX Score: A Metric for Lipidome Homology
Source: PLoS Comput Biol. 2015 Sep 22;11(9):e1004511. doi: 10.1371/journal.pcbi.1004511 (PMC4578897; doi:10.1371/journal.pcbi.1004511)
Supplement: S5 Dataset — Includes scripts, README files and data files for Figs 1, 2, 6, 7 and S6. (ZIP) [file pcbi.1004511.s009.zip › S5_Dataset/Lipidome_Homology_Testing/DM/DmBraiYF]

Cer 32:1:2	0.09407
Cer 36:2:2	0.00997
Cer 34:2:2	0.00955
Cer 36:1:2	0.38085
Cer 34:1:2	0.40235
Cer 38:1:2	0.03416
Cer 38:2:2	0.01032
CerPE 32:2:2	0.09822
CerPE 32:1:2	0.57559
CerPE 34:2:2	0.33371
CerPE 34:1:2	1.63016
CerPE 34:0:2	0.03243
CerPE 35:1:2	0.00326
CerPE 36:2:2	0.21354
CerPE 36:1:2	1.32643
CerPE 38:2:2	0.03697
CerPE 38:1:2	0.10763
DAG 24:0	0.00690
DAG 26:1	0.06035
DAG 26:0	0.10854
DAG 27:1	0.05217
DAG 27:0	0.04925
DAG 28:2	0.23791
DAG 28:1	0.37144
DAG 28:0	0.22451
DAG 29:2	0.00676
DAG 29:1	0.03955
DAG 29:0	0.02846
DAG 30:2	0.05627
DAG 30:1	0.12662
DAG 31:1	0.01300
DAG 31:0	0.01804
DAG 32:2	0.17804
DAG 32:1	0.26555
DAG 33:1	0.01634
DAG 34:4	0.00299
DAG 34:3	0.03855
DAG 34:2	0.22867
DAG 34:1	0.24583
DAG 35:1	0.00552
DAG 36:4	0.00928
DAG 36:3	0.02852
DAG 36:2	0.09556
DAG 38:2	0.00832
DAG 38:1	0.03358
PC 26:1	0.06480
PC 28:1	0.03286
PC 28:0	0.01717
PC 30:2	0.06445
PC 30:1	0.55700
PC 30:0	0.04938
PC 32:3	0.01891
PC 32:2	2.27960
PC 32:1	2.99138
PC 34:5	0.13183
PC 34:4	0.17048
PC 34:3	0.41527
PC 34:2	3.32272
PC 34:1	2.16772
PC 36:5	0.07702
PC 36:4	0.13808
PC 36:3	0.33955
PC 36:2	1.17574
PC 38:7	0.00129
PC 38:5	0.05109
PC_O 32:1	0.00417
PC_O 34:1	0.00427
PE 30:2	0.00650
PE 30:1	0.35279
PE 30:0	0.06105
PE 32:4	0.04788
PE 32:3	0.01176
PE 32:2	1.57173
PE 32:1	5.06675
PE 32:0	0.08211
PE 34:5	0.21041
PE 34:4	0.78853
PE 34:3	0.94746
PE 34:2	5.08701
PE 34:1	11.61769
PE 36:6	0.12455
PE 36:5	0.77475
PE 36:4	2.16241
PE 36:3	0.99995
PE 36:2	5.45688
PE 36:1	3.16225
PE 38:6	0.13032
PE 38:5	0.76187
PE 38:4	0.44819
PE 38:3	0.03766
PE 38:2	0.24610
PE 38:1	0.17842
PE 40:9	0.00514
PE 40:8	0.10392
PE 40:7	0.04911
PE_O 32:1	0.03843
PE_O 34:3	0.00747
PE_O 34:1	1.41403
PE_O 36:4	0.18931
PE_O 36:3	0.87344
PE_O 36:2	0.90103
PE_O 36:1	1.24342
PE_O 38:6	0.12559
PE_O 38:5	0.11973
PE_O 38:4	0.17048
PE_O 38:3	0.09410
PE_O 38:1	0.13109
PG 32:2	0.02673
PG 32:1	0.07833
PG 34:2	0.04961
PG 34:1	0.05239
PI 30:1	0.17249
PI 32:2	0.91115
PI 32:1	1.68507
PI 34:4	0.19948
PI 34:3	0.54661
PI 34:2	4.25367
PI 34:1	0.88944
PI 36:5	0.15037
PI 36:4	0.53081
PI 36:3	0.86862
PI 36:2	0.66071
PS 32:2	0.13914
PS 32:1	0.40391
PS 34:3	0.10101
PS 34:2	4.03989
PS 34:1	1.57924
PS 36:5	0.11557
PS 36:4	0.67282
PS 36:3	0.85782
PS 36:2	11.59894
PS 36:1	1.16092
PS 38:4	0.06624
Zymosterol	1.07020
Ergosterol	1.31250
Brassicasterol	0.52266
Campesterol	0.43152
Stigmasterol	0.03714
Sitosterol	0.13243
ST 1:4:0	0.01969
TAG 38:1	0.01450
TAG 38:0	0.03748
TAG 40:2	0.01504
TAG 40:1	0.06469
TAG 40:0	0.15727
TAG 41:1	0.01773
TAG 41:0	0.02902
TAG 42:3	0.00968
TAG 42:2	0.07051
TAG 42:1	0.26791
TAG 42:0	0.26443
TAG 43:2	0.01288
TAG 43:1	0.04187
TAG 43:0	0.03466
TAG 44:3	0.03163
TAG 44:2	0.25964
TAG 44:1	0.58077
TAG 44:0	0.13633
TAG 45:2	0.03444
TAG 45:1	0.07660
TAG 45:0	0.02637
TAG 46:4	0.00549
TAG 46:3	0.14874
TAG 46:2	0.78399
TAG 46:1	0.93433
TAG 47:3	0.01280
TAG 47:2	0.08187
TAG 47:1	0.11719
TAG 47:0	0.00314
TAG 48:3	0.67175
TAG 48:2	1.71494
TAG 48:1	0.98770
TAG 49:3	0.03369
TAG 49:2	0.11332
TAG 49:1	0.12580
TAG 50:4	0.14725
TAG 50:3	0.93024
TAG 50:2	1.56617
TAG 50:1	0.96575
TAG 51:3	0.03564
TAG 51:2	0.08120
TAG 51:1	0.04423
TAG 52:6	0.00139
TAG 52:5	0.05143
TAG 52:4	0.16740
TAG 52:3	0.75228
TAG 52:2	1.03332
TAG 52:1	0.10396
TAG 52:0	0.03591
TAG 53:4	0.00610
TAG 53:3	0.01381
TAG 54:9	0.01179
TAG 53:2	0.01643
TAG 54:6	0.00522
TAG 54:4	0.07986
TAG 54:3	0.18474
TAG 54:2	0.08015
TAG 54:1	0.01948
