# Supplementary material for: The LUX Score: A Metric for Lipidome Homology
Source: PLoS Comput Biol. 2015 Sep 22;11(9):e1004511. doi: 10.1371/journal.pcbi.1004511 (PMC4578897; doi:10.1371/journal.pcbi.1004511)
Supplement: S5 Dataset — Includes scripts, README files and data files for Figs 1, 2, 6, 7 and S6. (ZIP) [file pcbi.1004511.s009.zip › S5_Dataset/Lipidome_Homology_Testing/DM/DmFaboPF]

Cer 32:2:2	0.00264
Cer 32:1:2	0.02180
Cer 34:2:2	0.01462
Cer 34:1:2	0.12149
Cer 34:2:3	0.01936
Cer 36:2:2	0.00973
Cer 36:1:2	0.07231
Cer 36:2:3	0.02774
Cer 37:1:2	0.00516
Cer 38:2:2	0.00735
Cer 38:1:2	0.10226
CerPE 34:2:2	0.24583
CerPE 34:1:2	0.27937
CerPE 34:2:3	0.03402
CerPE 36:2:2	0.06688
CerPE 36:1:2	0.05663
CerPE 36:2:3	0.16535
CerPE 38:2:2	0.02401
CerPE 38:2:3	0.01561
PC 26:0	0.03224
PC 28:1	0.14986
PC 28:0	0.11798
PC 30:2	0.33379
PC 30:1	1.90716
PC 30:0	0.13939
PC 32:3	0.42273
PC 32:2	3.43995
PC 32:1	4.38279
PC 34:5	0.33700
PC 34:4	0.50791
PC 34:3	2.26612
PC 34:2	5.70752
PC 34:1	3.64436
PC 36:4	0.94834
PC 36:3	0.99060
PC 36:2	0.96424
PE 30:1	1.15583
PE 32:2	5.39016
PE 32:1	9.23641
PE 33:1	0.29525
PE 34:3	4.65971
PE 34:2	19.66330
PE 34:1	10.40628
PE 35:1	0.10914
PE 36:4	1.52656
PE 36:3	3.96185
PE 36:2	2.92446
PG 32:1	0.05152
PG 34:1	0.05752
PI 30:2	0.25541
PI 30:1	0.17588
PI 32:2	3.59925
PI 32:1	0.62244
PI 34:3	1.54457
PI 34:2	9.85227
PI 36:5	0.33125
PI 36:3	0.90126
PS 34:2	0.53161
PS 36:3	0.97434
PS 36:2	0.78652
Stigmasterol	0.25611
Sitosterol	1.03140
DAG 24:1	0.03116
DAG 24:0	0.07877
DAG 26:1	0.15477
DAG 26:0	0.85993
DAG 27:1	0.04051
DAG 27:0	0.26144
DAG 28:2	0.47943
DAG 28:1	1.03936
DAG 28:0	1.76162
DAG 29:1	0.04194
DAG 30:2	0.27065
DAG 30:1	1.48976
DAG 31:1	0.31353
DAG 32:3	1.36716
DAG 32:2	1.91200
DAG 32:1	3.16195
DAG 33:2	0.17258
DAG 33:1	0.44506
DAG 34:4	0.33151
DAG 34:3	0.99390
DAG 34:2	2.19758
DAG 34:1	2.98768
DAG 36:4	0.25741
DAG 36:3	0.31215
DAG 36:2	0.24739
DAG 36:1	0.51883
TAG 38:1	0.98793
TAG 38:0	3.01313
TAG 39:1	0.44312
TAG 39:0	1.96127
TAG 40:2	1.09013
TAG 40:1	4.09515
TAG 40:0	12.75050
TAG 41:1	1.75285
TAG 41:0	6.01597
TAG 42:3	1.09787
TAG 42:2	4.99470
TAG 42:1	15.53606
TAG 42:0	16.97645
TAG 43:2	1.25337
TAG 43:1	5.25799
TAG 43:0	6.40817
TAG 44:4	0.86424
TAG 44:3	3.91214
TAG 44:2	15.49463
TAG 44:1	33.21373
TAG 45:3	0.79947
TAG 45:2	4.05184
TAG 45:1	10.31842
TAG 45:0	2.84273
TAG 46:4	4.31771
TAG 46:3	13.17175
TAG 46:2	40.10745
TAG 46:1	44.91783
TAG 47:4	1.13855
TAG 47:3	2.74546
TAG 47:2	9.80404
TAG 47:1	15.99633
TAG 48:5	1.72998
TAG 48:4	13.99320
TAG 48:3	29.89260
TAG 48:2	51.04988
TAG 48:1	42.65941
TAG 49:5	0.88645
TAG 49:4	2.48829
TAG 49:3	5.11047
TAG 49:2	11.74534
TAG 49:1	15.89055
TAG 50:6	1.45640
TAG 50:5	7.44345
TAG 50:4	19.75633
TAG 50:3	25.94377
TAG 50:2	33.36030
TAG 50:1	12.04024
TAG 51:6	1.95692
TAG 51:5	0.84583
TAG 51:3	3.65700
TAG 51:2	6.04856
TAG 51:1	5.99915
TAG 52:6	2.20610
TAG 52:5	5.79553
TAG 52:4	11.35181
TAG 52:3	8.69904
TAG 52:2	6.07546
TAG 52:1	2.92451
TAG 53:7	0.42551
TAG 53:6	1.31606
TAG 53:5	1.36555
TAG 53:3	1.03478
TAG 53:2	0.86828
TAG 53:1	0.99771
TAG 54:6	1.32456
TAG 54:5	1.61041
TAG 54:4	0.84672
TAG 54:3	0.70448
TAG 54:2	0.45245
TAG 55:8	0.38046
TAG 55:7	0.59844
TAG 55:6	0.90180
TAG 55:5	0.44698
