# Supplementary material for: The LUX Score: A Metric for Lipidome Homology
Source: PLoS Comput Biol. 2015 Sep 22;11(9):e1004511. doi: 10.1371/journal.pcbi.1004511 (PMC4578897; doi:10.1371/journal.pcbi.1004511)
Supplement: S5 Dataset — Includes scripts, README files and data files for Figs 1, 2, 6, 7 and S6. (ZIP) [file pcbi.1004511.s009.zip › S5_Dataset/Lipidome_Homology_Testing/DM/DmFaboYF]

Cer 32:2:2	0.00122
Cer 32:1:2	0.03109
Cer 34:2:2	0.00547
Cer 34:1:2	0.14429
Cer 34:2:3	0.00195
Cer 36:2:2	0.00560
Cer 36:1:2	0.16689
Cer 36:2:3	0.00174
Cer 37:1:2	0.00300
Cer 38:2:2	0.00277
Cer 38:1:2	0.02410
CerPE 32:1:2	0.01471
CerPE 34:2:2	0.04671
CerPE 34:1:2	0.17351
CerPE 36:2:2	0.00588
CerPE 36:1:2	0.19794
CerPE 36:2:3	0.02741
CerPE 38:2:3	0.03226
PC 26:0	0.06987
PC 28:1	0.33168
PC 28:0	0.08880
PC 30:2	0.27146
PC 30:1	2.36610
PC 30:0	0.03819
PC 32:3	0.01529
PC 32:2	3.44860
PC 32:1	2.92322
PC 34:5	0.38747
PC 34:4	0.27642
PC 34:3	0.23440
PC 34:2	2.57054
PC 34:1	2.24104
PC 36:4	0.16215
PC 36:3	0.04247
PC 36:2	0.46044
PC 38:2	0.04258
PE 26:0	0.15909
PE 28:1	0.28887
PE 28:0	0.07781
PE 30:2	0.04463
PE 30:1	2.71147
PE 31:1	0.16264
PE 32:2	5.53358
PE 32:1	17.80205
PE 33:2	0.05521
PE 33:1	0.31499
PE 34:3	0.20933
PE 34:2	12.70056
PE 34:1	13.23802
PE 35:2	0.05216
PE 35:1	0.07513
PE 36:3	0.09432
PE 36:2	5.15560
PE 36:1	0.04265
PG 30:1	0.01441
PG 32:2	0.03519
PG 32:1	0.16131
PG 34:2	0.03687
PG 34:1	0.18138
PI 28:1	0.09625
PI 30:2	0.05705
PI 30:1	2.36461
PI 32:2	2.99154
PI 32:1	10.49736
PI 33:1	0.11975
PI 34:5	0.10054
PI 34:4	0.42026
PI 34:3	0.14655
PI 34:2	3.91750
PI 34:1	3.04410
PI 36:5	0.11028
PI 36:4	0.12328
PI 36:3	0.14011
PI 36:2	0.43337
PS 32:1	0.10064
PS 34:2	1.10619
PS 34:1	0.21323
PS 36:2	2.37489
Zymosterol	0.36059
Ergosterol	0.48208
Brassicasterol	0.29775
Campesterol	0.26926
Sitosterol	0.06030
DAG 24:1	0.00624
DAG 24:0	0.02501
DAG 26:1	0.12168
DAG 26:0	0.24129
DAG 27:1	0.04856
DAG 27:0	0.10338
DAG 28:2	0.47554
DAG 28:1	0.89413
DAG 28:0	0.51520
DAG 29:1	0.07152
DAG 30:2	0.18288
DAG 30:1	0.75478
DAG 31:1	0.08921
DAG 32:3	0.07848
DAG 32:2	0.69440
DAG 32:1	0.95475
DAG 33:2	0.01076
DAG 33:1	0.08884
DAG 34:3	0.02328
DAG 34:2	0.49475
DAG 34:1	0.76025
DAG 36:4	0.00346
DAG 36:3	0.00930
DAG 36:2	0.06996
DAG 36:1	0.05200
TAG 38:1	0.52583
TAG 38:0	1.07915
TAG 39:1	0.15694
TAG 39:0	0.30348
TAG 40:2	0.43807
TAG 40:1	1.95050
TAG 40:0	4.01182
TAG 41:1	0.51330
TAG 41:0	0.82795
TAG 42:3	0.16106
TAG 42:2	1.74134
TAG 42:1	6.59297
TAG 42:0	5.19850
TAG 43:2	0.33362
TAG 43:1	1.13243
TAG 43:0	0.83699
TAG 44:4	0.01867
TAG 44:3	0.70059
TAG 44:2	5.24571
TAG 44:1	12.14450
TAG 45:3	0.07890
TAG 45:2	0.76829
TAG 45:1	1.75554
TAG 45:0	0.40413
TAG 46:4	0.06251
TAG 46:3	1.99505
TAG 46:2	12.54632
TAG 46:1	14.88132
TAG 47:4	0.28271
TAG 47:3	0.18219
TAG 47:2	1.52652
TAG 47:1	2.37251
TAG 48:5	0.04419
TAG 48:4	0.18086
TAG 48:3	5.73765
TAG 48:2	16.24224
TAG 48:1	15.24422
TAG 49:5	0.25093
TAG 49:4	0.07449
TAG 49:3	0.34559
TAG 49:2	1.73599
TAG 49:1	2.40752
TAG 50:6	0.05220
TAG 50:5	0.07942
TAG 50:4	0.39318
TAG 50:3	4.56694
TAG 50:2	14.67256
TAG 50:1	3.67854
TAG 51:6	0.70697
TAG 51:5	0.67496
TAG 51:3	0.24571
TAG 51:2	1.02289
TAG 51:1	1.07050
TAG 52:6	0.05272
TAG 52:5	0.10684
TAG 52:4	0.18032
TAG 52:3	1.44399
TAG 52:2	2.84908
TAG 52:1	0.51054
TAG 53:7	0.24044
TAG 53:6	0.73429
TAG 53:5	0.68316
TAG 53:3	0.07197
TAG 53:2	0.19009
TAG 53:1	0.16306
TAG 54:6	0.08740
TAG 54:5	0.10983
TAG 54:4	0.02100
TAG 54:3	0.15755
TAG 54:2	0.12940
TAG 55:8	0.02153
TAG 55:7	0.19918
TAG 55:6	0.66539
TAG 55:5	0.14803
