# Supplementary material for: The LUX Score: A Metric for Lipidome Homology
Source: PLoS Comput Biol. 2015 Sep 22;11(9):e1004511. doi: 10.1371/journal.pcbi.1004511 (PMC4578897; doi:10.1371/journal.pcbi.1004511)
Supplement: S5 Dataset — Includes scripts, README files and data files for Figs 1, 2, 6, 7 and S6. (ZIP) [file pcbi.1004511.s009.zip › S5_Dataset/Lipidome_Homology_Testing/DM/DmGutPF]

Cer 32:2:2	0.00228
Cer 32:1:2	0.00725
Cer 32:2:3	0.00140
Cer 34:2:2	0.01556
Cer 34:1:2	0.04529
Cer 34:2:3	0.05990
Cer 34:1:3	0.00680
Cer 36:2:2	0.02570
Cer 35:2:3	0.00576
Cer 36:1:2	0.05769
Cer 36:2:3	0.20433
Cer 37:1:2	0.00332
Cer 36:1:3	0.01189
Cer 38:2:2	0.00659
Cer 37:2:3	0.00834
Cer 38:1:2	0.00989
Cer 37:1:3	0.00168
Cer 38:2:3	0.10394
Cer 38:1:3	0.00856
Cer 38:0:3	0.00390
CerPE 32:2:2	0.02490
CerPE 32:1:2	0.07519
CerPE 32:2:3	0.01629
CerPE 34:2:2	0.23003
CerPE 34:1:2	0.32078
CerPE 34:2:3	0.50397
CerPE 34:1:3	0.05390
CerPE 36:2:2	0.25636
CerPE 36:1:2	0.29769
CerPE 36:2:3	1.40464
CerPE 36:1:3	0.12430
CerPE 38:2:2	0.08123
CerPE 38:1:2	0.02852
CerPE 38:2:3	0.58451
CerPE 38:1:3	0.04819
DAG 24:0	0.01087
HexCer 34:2:3	0.00383
HexCer 36:2:2	0.00702
HexCer 36:2:3	0.03275
HexCer 38:2:3	0.01866
PA 34:2	0.04262
PA 34:1	0.13669
PA 36:2	0.01814
PC 26:0	0.03138
PC 28:2	0.06169
PC 28:1	0.18479
PC 28:0	0.24163
PC 30:3	0.10071
PC 30:2	0.46305
PC 30:1	0.82394
PC 30:0	0.32627
PC 32:4	0.12873
PC 32:3	0.43021
PC 32:2	2.44281
PC 32:1	1.69700
PC 32:0	0.07921
PC 34:5	0.17056
PC 34:4	0.62127
PC 34:3	2.13501
PC 34:2	4.05346
PC 34:1	1.26396
PC 36:5	0.24775
PC 36:4	2.75624
PC 36:3	2.47495
PC 36:2	1.05126
PC 38:7	0.14996
PC 38:5	0.04208
PE 28:1	0.01395
PE 28:0	0.07228
PE 30:2	0.02923
PE 30:1	0.16115
PE 30:0	0.17615
PE 32:4	0.01309
PE 32:3	0.08003
PE 32:2	0.75953
PE 32:1	1.48100
PE 32:0	0.48967
PE 34:5	0.11341
PE 34:4	0.23156
PE 34:3	1.89544
PE 34:2	5.78063
PE 34:1	7.29318
PE 36:6	0.27987
PE 36:5	1.03078
PE 36:4	4.16689
PE 36:3	4.41237
PE 36:2	4.37245
PE 36:1	1.65252
PE 36:0	0.11484
PE 38:6	0.69319
PE 38:5	0.61305
PE 38:4	0.22737
PE 38:3	0.20747
PE 38:2	0.97791
PE 38:1	0.56052
PE 40:6	0.05715
PE 40:5	0.10093
PE 40:4	0.08697
PE 40:2	0.14001
PG 32:2	0.01817
PG 32:1	0.01985
PG 34:3	0.02993
PG 34:2	0.13396
PG 34:1	0.06919
PG 36:4	0.02374
PG 36:3	0.00889
PI 28:1	0.02389
PI 28:0	0.11032
PI 30:2	0.16832
PI 30:1	0.13551
PI 32:4	0.03183
PI 32:3	0.23946
PI 32:2	1.14733
PI 32:1	0.38356
PI 33:2	0.14208
PI 34:5	0.03930
PI 34:4	0.29018
PI 34:3	1.60330
PI 34:2	6.13244
PI 35:2	0.13238
PI 36:5	0.48652
PI 36:4	1.75518
PI 36:3	4.54312
PI 36:2	1.15204
PI 38:7	0.04271
PI 38:6	0.11687
PI 38:5	0.02261
PS 28:0	0.79714
PS 32:2	0.24858
PS 32:1	0.11244
PS 34:2	0.53898
PS 34:1	1.03434
PS 36:4	0.32343
PS 36:3	1.92030
PS 36:2	5.02945
PS 36:1	1.79920
PS 38:2	0.85883
PS 38:1	0.78846
Ergosterol	0.01063
Brassicasterol	0.03044
Campesterol	1.04736
Stigmasterol	1.55753
Sitosterol	6.52536
Lanosterol	0.01441
ST 1:0:0	0.01842
ST 2:0:0	0.18308
DAG 26:1	0.07167
DAG 26:0	0.15482
DAG 27:1	0.02787
DAG 27:0	0.05144
DAG 28:3	0.04190
DAG 28:2	0.26335
DAG 28:1	0.35110
DAG 28:0	0.37320
DAG 30:3	0.01511
DAG 30:2	0.02694
DAG 30:1	0.05469
DAG 32:3	0.12614
DAG 32:2	0.11632
DAG 32:1	0.10417
DAG 32:0	0.09450
DAG 34:4	0.02223
DAG 34:3	0.12136
DAG 34:2	0.59494
DAG 34:1	0.34341
DAG 35:2	0.01739
DAG 35:1	0.02028
DAG 35:0	0.02468
DAG 36:5	0.22601
DAG 36:4	1.54514
DAG 36:3	1.25788
DAG 36:2	0.57576
DAG 36:1	0.13786
DAG 38:2	0.04447
DAG 38:1	0.07309
TAG 38:1	0.02200
TAG 38:0	0.05083
TAG 40:2	0.06347
TAG 40:1	0.14086
TAG 40:0	0.24585
TAG 41:2	0.03142
TAG 41:1	0.05833
TAG 41:0	0.08623
TAG 42:4	0.03507
TAG 42:3	0.18353
TAG 42:2	0.31438
TAG 42:1	0.49598
TAG 42:0	0.41262
TAG 43:3	0.01499
TAG 43:2	0.04631
TAG 43:1	0.08875
TAG 43:0	0.08084
TAG 44:4	0.06650
TAG 44:3	0.14828
TAG 44:2	0.30429
TAG 44:1	0.32794
TAG 45:4	0.00920
TAG 45:3	0.02961
TAG 45:2	0.07618
TAG 45:1	0.12362
TAG 45:0	0.06041
TAG 46:5	0.03195
TAG 46:4	0.15151
TAG 46:3	0.34072
TAG 46:2	0.66935
TAG 46:1	0.38576
TAG 46:0	0.05070
TAG 47:4	0.02520
TAG 47:3	0.05710
TAG 47:2	0.16001
TAG 47:1	0.18613
TAG 47:0	0.04531
TAG 48:5	0.06153
TAG 48:4	0.22165
TAG 48:3	0.48597
TAG 48:2	0.81796
TAG 48:1	0.58987
TAG 49:4	0.03424
TAG 49:3	0.08108
TAG 49:2	0.15387
TAG 49:1	0.12126
TAG 50:6	0.03151
TAG 50:5	0.16548
TAG 50:4	0.47411
TAG 50:3	0.48189
TAG 50:2	0.77102
TAG 50:1	0.21786
TAG 51:4	0.04627
TAG 51:3	0.07227
TAG 51:2	0.09763
TAG 51:1	0.04893
TAG 52:6	0.10991
TAG 52:5	0.73742
TAG 52:4	3.15626
TAG 52:3	1.82538
TAG 52:2	1.04056
TAG 52:0	0.04318
TAG 53:5	0.02740
TAG 53:4	0.05841
TAG 53:3	0.05425
TAG 53:2	0.02929
TAG 54:8	0.19416
TAG 53:1	0.01210
TAG 54:7	1.17591
TAG 54:6	5.61806
TAG 54:5	3.53523
TAG 54:4	3.63792
TAG 54:3	1.37575
TAG 54:2	0.17069
TAG 56:6	0.02298
TAG 56:5	0.08132
TAG 56:4	0.12644
TAG 56:3	0.07256
TAG 56:2	0.05600
TAG 56:1	0.01588
TAG 58:6	0.00741
TAG 58:5	0.02719
TAG 58:4	0.10340
TAG 58:3	0.04536
TAG 58:2	0.03472
TAG 58:1	0.00572
