# Supplementary material for: The LUX Score: A Metric for Lipidome Homology
Source: PLoS Comput Biol. 2015 Sep 22;11(9):e1004511. doi: 10.1371/journal.pcbi.1004511 (PMC4578897; doi:10.1371/journal.pcbi.1004511)
Supplement: S5 Dataset — Includes scripts, README files and data files for Figs 1, 2, 6, 7 and S6. (ZIP) [file pcbi.1004511.s009.zip › S5_Dataset/Lipidome_Homology_Testing/DM/DmGutYF]

Cer 32:2:2	0.00467
Cer 32:1:2	0.00761
Cer 32:2:3	0.00216
Cer 34:2:2	0.03004
Cer 34:1:2	0.06381
Cer 34:2:3	0.04456
Cer 34:1:3	0.00593
Cer 36:2:2	0.03140
Cer 35:2:3	0.00317
Cer 36:1:2	0.06604
Cer 36:2:3	0.12352
Cer 37:1:2	0.00266
Cer 36:1:3	0.01009
Cer 38:2:2	0.00687
Cer 37:2:3	0.00597
Cer 38:1:2	0.01039
Cer 37:1:3	0.00178
Cer 38:2:3	0.06305
Cer 38:1:3	0.00539
Cer 38:0:3	0.00317
CerPE 32:2:2	0.04597
CerPE 32:1:2	0.05808
CerPE 32:2:3	0.01091
CerPE 34:2:2	0.29705
CerPE 34:1:2	0.36833
CerPE 34:2:3	0.23940
CerPE 34:1:3	0.02564
CerPE 36:2:2	0.30831
CerPE 36:1:2	0.38825
CerPE 36:2:3	0.60049
CerPE 36:1:3	0.05931
CerPE 38:2:2	0.06892
CerPE 38:1:2	0.04640
CerPE 38:2:3	0.26720
CerPE 38:1:3	0.03343
DAG 24:0	0.01499
HexCer 34:1:2	0.00325
HexCer 34:2:3	0.02970
HexCer 36:2:2	0.00329
HexCer 36:1:2	0.00269
HexCer 36:2:3	0.03382
HexCer 38:2:3	0.01015
PA 34:2	0.05874
PA 34:1	0.19133
PA 36:2	0.02187
PA 40:5	0.03597
PC 26:0	0.03246
PC 28:2	0.10560
PC 28:1	0.43879
PC 28:0	0.14361
PC 30:3	0.01960
PC 30:2	0.70723
PC 30:1	2.42462
PC 30:0	0.19398
PC 32:4	0.15290
PC 32:3	0.07322
PC 32:2	4.26575
PC 32:1	4.64248
PC 32:0	0.00418
PC 34:5	0.27979
PC 34:4	0.29548
PC 34:3	0.52195
PC 34:2	5.05868
PC 34:1	3.05441
PC 36:5	0.17526
PC 36:4	0.18621
PC 36:3	0.37395
PC 36:2	1.71768
PC 38:7	0.00049
PC 38:5	0.09521
PE 28:1	0.03757
PE 28:0	0.01788
PE 30:2	0.03738
PE 30:1	0.37875
PE 30:0	0.09795
PE 32:4	0.05089
PE 32:3	0.00739
PE 32:2	1.64964
PE 32:1	2.98106
PE 32:0	0.43134
PE 34:5	0.25459
PE 34:4	0.47038
PE 34:3	0.33785
PE 34:2	4.62765
PE 34:1	6.98210
PE 36:6	0.04083
PE 36:5	0.79181
PE 36:4	1.28113
PE 36:3	0.58862
PE 36:2	4.02020
PE 36:1	1.99532
PE 36:0	0.11352
PE 38:6	0.07204
PE 38:5	0.65585
PE 38:4	0.21291
PE 38:3	0.03837
PE 38:2	0.29223
PE 38:1	0.66876
PE 40:6	0.01625
PE 40:5	0.01456
PE 40:4	0.07393
PE 40:2	0.08716
PG 32:2	0.05156
PG 32:1	0.11103
PG 34:2	0.06498
PG 34:1	0.11518
PG 36:2	0.00813
PI 28:1	0.24019
PI 28:0	0.11972
PI 30:2	0.29993
PI 30:1	1.35606
PI 31:1	0.20708
PI 32:4	0.03755
PI 32:3	0.01101
PI 32:2	4.07050
PI 32:1	6.06005
PI 33:2	0.06385
PI 33:1	0.23048
PI 34:5	0.13484
PI 34:4	0.20681
PI 34:3	0.41469
PI 34:2	6.98171
PI 34:1	1.48549
PI 35:2	0.04505
PI 35:1	0.05675
PI 36:5	0.19566
PI 36:4	0.17105
PI 36:3	0.58220
PI 36:2	1.14092
PI 36:1	0.25268
PI 38:6	0.01364
PI 38:5	0.09509
PI 38:4	0.12767
PS 28:0	0.31420
PS 32:2	0.05639
PS 32:1	0.22955
PS 34:2	1.50325
PS 34:1	1.00957
PS 36:4	0.02145
PS 36:3	0.16951
PS 36:2	7.03546
PS 36:1	0.96459
PS 38:2	0.02093
PS 38:1	0.26919
Zymosterol	1.46821
Ergosterol	4.57880
Brassicasterol	1.35840
Campesterol	1.49694
Stigmasterol	0.06008
Sitosterol	0.14603
Lanosterol	0.02006
ST 1:4:0	0.05409
DAG 26:1	0.05487
DAG 26:0	0.10742
DAG 27:1	0.02899
DAG 27:0	0.05355
DAG 28:3	0.00087
DAG 28:2	0.14739
DAG 28:1	0.29999
DAG 28:0	0.23109
DAG 30:3	0.00189
DAG 30:2	0.04915
DAG 30:1	0.11100
DAG 32:3	0.03277
DAG 32:2	0.12105
DAG 32:1	0.18804
DAG 32:0	0.05333
DAG 34:4	0.00096
DAG 34:3	0.01936
DAG 34:2	0.12445
DAG 34:1	0.23485
DAG 35:2	0.00791
DAG 35:1	0.02647
DAG 35:0	0.01066
DAG 36:4	0.00521
DAG 36:3	0.01769
DAG 36:2	0.06621
DAG 36:1	0.06934
DAG 38:2	0.00733
DAG 38:1	0.05547
TAG 38:1	0.01986
TAG 38:0	0.04397
TAG 40:2	0.07373
TAG 40:1	0.16981
TAG 40:0	0.22132
TAG 41:2	0.04592
TAG 41:1	0.11282
TAG 41:0	0.09903
TAG 42:4	0.00184
TAG 42:3	0.16461
TAG 42:2	0.53523
TAG 42:1	0.77121
TAG 42:0	0.53383
TAG 43:3	0.01450
TAG 43:2	0.07578
TAG 43:1	0.13418
TAG 43:0	0.08524
TAG 44:4	0.00120
TAG 44:3	0.08771
TAG 44:2	0.31380
TAG 44:1	0.47188
TAG 45:4	0.00685
TAG 45:3	0.01504
TAG 45:2	0.08097
TAG 45:1	0.12128
TAG 45:0	0.04614
TAG 46:5	0.00183
TAG 46:4	0.00786
TAG 46:3	0.15263
TAG 46:2	0.54608
TAG 46:1	0.61780
TAG 46:0	0.06752
TAG 47:4	0.01197
TAG 47:3	0.02751
TAG 47:2	0.11334
TAG 47:1	0.15066
TAG 47:0	0.04438
TAG 48:5	0.00397
TAG 48:4	0.02306
TAG 48:3	0.28292
TAG 48:2	0.53751
TAG 48:1	0.66438
TAG 49:4	0.00904
TAG 49:3	0.03237
TAG 49:2	0.11015
TAG 49:1	0.10285
TAG 50:6	0.00181
TAG 50:5	0.00640
TAG 50:4	0.04035
TAG 50:3	0.29117
TAG 50:2	0.57728
TAG 50:1	0.20390
TAG 51:4	0.00917
TAG 51:3	0.02996
TAG 51:2	0.07031
TAG 51:1	0.04920
TAG 52:6	0.00527
TAG 52:5	0.00882
TAG 52:4	0.04327
TAG 52:3	0.14843
TAG 52:2	0.26295
TAG 52:1	0.06574
TAG 52:0	0.02084
TAG 53:5	0.01296
TAG 53:4	0.00495
TAG 53:3	0.01319
TAG 53:2	0.02238
TAG 53:1	0.01897
TAG 54:7	0.00170
TAG 54:6	0.01112
TAG 54:5	0.01846
TAG 54:4	0.02676
TAG 54:3	0.06697
TAG 54:2	0.04155
TAG 54:1	0.02815
TAG 56:6	0.00335
TAG 56:5	0.00174
TAG 56:4	0.00193
TAG 56:3	0.00532
TAG 56:2	0.02137
TAG 56:1	0.02486
TAG 58:6	0.00231
TAG 58:5	0.00067
TAG 58:4	0.00079
TAG 58:3	0.00267
TAG 58:2	0.02637
TAG 58:1	0.02184
