# Supplementary material for: The LUX Score: A Metric for Lipidome Homology
Source: PLoS Comput Biol. 2015 Sep 22;11(9):e1004511. doi: 10.1371/journal.pcbi.1004511 (PMC4578897; doi:10.1371/journal.pcbi.1004511)
Supplement: S5 Dataset — Includes scripts, README files and data files for Figs 1, 2, 6, 7 and S6. (ZIP) [file pcbi.1004511.s009.zip › S5_Dataset/Lipidome_Homology_Testing/DM/DmLipoPF]

Cer 32:2:2	0.01290
Cer 32:1:2	0.05050
Cer 32:2:3	0.00376
Cer 34:2:2	0.04913
Cer 34:1:2	0.42401
Cer 34:0:2	0.00766
Cer 34:2:3	0.06765
Cer 34:1:3	0.00367
Cer 36:2:2	0.03853
Cer 36:1:2	0.05511
Cer 36:2:3	0.18605
Cer 36:1:3	0.01730
Cer 38:1:2	0.02859
Cer 38:2:3	0.03021
CerPE 32:2:2	0.11096
CerPE 32:1:2	0.20552
CerPE 34:2:2	0.16387
CerPE 34:1:2	0.26425
CerPE 34:2:3	0.06344
CerPE 36:2:2	0.04559
CerPE 36:1:2	0.04689
CerPE 36:2:3	0.11112
CerPE 38:2:2	0.09825
CerPE 38:2:3	0.05233
PC 26:0	0.02046
PC 28:1	0.06343
PC 28:0	0.08213
PC 30:3	0.04242
PC 30:2	0.18797
PC 30:1	0.54255
PC 30:0	0.07885
PC 32:4	0.03229
PC 32:3	0.10794
PC 32:2	0.88409
PC 32:1	1.33499
PC 32:0	0.03771
PC 34:5	0.10617
PC 34:4	0.06818
PC 34:3	0.38700
PC 34:2	1.49547
PC 34:1	1.10760
PC 36:5	0.01796
PE 28:1	0.09992
PE 30:1	0.53958
PE 30:0	0.03525
PE 32:4	0.03404
PE 32:3	0.58481
PE 32:2	3.44889
PE 32:1	7.32509
PE 32:0	0.13026
PE 34:5	0.45765
PE 34:4	1.07698
PE 34:3	4.88950
PE 34:2	24.12874
PE 34:1	11.26025
PE 36:6	0.65437
PE 36:5	3.86193
PE 36:4	2.08156
PE 36:3	2.61551
PE 36:2	2.59926
PE 36:0	0.09423
PI 34:2	0.13359
Brassicasterol	0.10485
Campesterol	4.00897
Stigmasterol	3.01733
Sitosterol	18.32112
ST 2:0:0	0.15493
DAG 24:1	0.13916
DAG 24:0	2.24950
DAG 25:1	0.12328
DAG 25:0	1.20750
DAG 26:2	1.65237
DAG 26:1	14.95427
DAG 26:0	28.40346
DAG 27:2	0.84293
DAG 27:1	6.02023
DAG 27:0	8.30278
DAG 28:4	0.59964
DAG 28:3	11.43675
DAG 28:2	64.83200
DAG 28:1	67.76919
DAG 28:0	48.36047
DAG 29:2	2.22253
DAG 29:1	4.24192
DAG 29:0	2.33472
DAG 30:4	0.90562
DAG 30:3	4.08879
DAG 30:2	2.12571
DAG 30:1	2.41740
DAG 32:4	0.14489
DAG 32:3	0.76714
DAG 32:2	1.50666
DAG 32:1	1.46621
DAG 34:4	0.33392
DAG 34:3	0.76024
DAG 34:2	1.32257
DAG 34:1	1.12630
DAG 36:4	0.28818
DAG 36:3	0.29188
DAG 36:2	0.18192
DAG 36:1	0.10717
TAG 38:2	0.02102
TAG 38:1	0.05528
TAG 38:0	0.11891
TAG 39:1	0.03402
TAG 39:0	0.04915
TAG 40:3	0.03736
TAG 40:2	0.16564
TAG 40:1	0.25281
TAG 40:0	0.34369
TAG 41:2	0.09381
TAG 41:1	0.10083
TAG 41:0	0.10493
TAG 42:4	0.10288
TAG 42:3	0.55765
TAG 42:2	0.64864
TAG 42:1	0.57438
TAG 42:0	0.39670
TAG 43:3	0.03823
TAG 43:2	0.08807
TAG 43:1	0.09743
TAG 43:0	0.07511
TAG 44:4	0.08977
TAG 44:3	0.11653
TAG 44:2	0.16506
TAG 44:1	0.20796
TAG 44:0	0.09332
TAG 45:2	0.04709
TAG 45:1	0.07767
TAG 46:4	0.04559
TAG 46:3	0.11456
TAG 46:2	0.24690
TAG 46:1	0.29822
TAG 47:2	0.07439
TAG 47:1	0.11070
TAG 48:4	0.07308
TAG 48:3	0.18131
TAG 48:2	0.42638
TAG 48:1	0.56240
TAG 49:3	0.03833
TAG 49:2	0.11770
TAG 49:1	0.16651
TAG 50:5	0.05425
TAG 50:4	0.17506
TAG 50:3	0.37845
TAG 50:2	0.52921
TAG 50:1	0.44538
TAG 51:4	0.01501
TAG 51:3	0.03477
TAG 51:2	0.07463
TAG 51:1	0.05428
TAG 52:6	0.03685
TAG 52:5	0.05995
TAG 52:4	0.13927
TAG 52:3	0.22269
TAG 52:2	0.52419
TAG 52:1	0.16039
TAG 54:6	0.01547
TAG 54:5	0.03508
TAG 54:4	0.06715
TAG 54:3	0.12856
TAG 54:2	0.05250
TAG 54:1	0.01836
TAG 56:3	0.00356
TAG 56:2	0.00486
