# Supplementary material for: The LUX Score: A Metric for Lipidome Homology
Source: PLoS Comput Biol. 2015 Sep 22;11(9):e1004511. doi: 10.1371/journal.pcbi.1004511 (PMC4578897; doi:10.1371/journal.pcbi.1004511)
Supplement: S5 Dataset — Includes scripts, README files and data files for Figs 1, 2, 6, 7 and S6. (ZIP) [file pcbi.1004511.s009.zip › S5_Dataset/Lipidome_Homology_Testing/DM/DmLipoYF]

Cer 32:2:2	0.00242
Cer 32:1:2	0.02233
Cer 34:2:2	0.00100
Cer 34:1:2	0.13180
Cer 34:0:2	0.00298
Cer 34:2:3	0.00145
Cer 34:1:3	0.00673
Cer 36:2:2	0.00152
Cer 36:1:2	0.13080
Cer 36:2:3	0.00614
Cer 36:1:3	0.00682
Cer 38:1:2	0.08075
Cer 38:2:3	0.00175
CerPE 32:2:2	0.07287
CerPE 32:1:2	0.19567
CerPE 34:2:2	0.11035
CerPE 34:1:2	0.25532
CerPE 36:2:2	0.02191
CerPE 36:1:2	0.10510
CerPE 36:2:3	0.03593
CerPE 38:2:2	0.01939
CerPE 38:2:3	0.02086
PC 26:0	0.02864
PC 28:1	0.19097
PC 28:0	0.03431
PC 30:3	0.03539
PC 30:2	0.12097
PC 30:1	1.26429
PC 30:0	0.01751
PC 32:4	0.09172
PC 32:3	0.00799
PC 32:2	1.51760
PC 32:1	1.92487
PC 34:5	0.11996
PC 34:4	0.08152
PC 34:3	0.07846
PC 34:2	1.11157
PC 34:1	1.17400
PC 36:5	0.00568
PE 26:0	0.17933
PE 28:1	0.20736
PE 28:0	0.07461
PE 30:2	0.06757
PE 30:1	3.01439
PE 30:0	0.01722
PE 32:4	0.42835
PE 32:3	0.02362
PE 32:2	3.45592
PE 32:1	22.04653
PE 34:5	0.51212
PE 34:4	4.09310
PE 34:3	0.76866
PE 34:2	7.89880
PE 34:1	21.19646
PE 36:6	0.09608
PE 36:5	1.24119
PE 36:4	3.86253
PE 36:3	0.90044
PE 36:2	4.98230
PI 32:2	0.10158
PI 32:1	0.90678
PI 34:2	0.15856
PI 34:1	0.34408
Zymosterol	4.77886
Ergosterol	3.53722
Brassicasterol	2.51125
Campesterol	2.57432
Stigmasterol	0.17764
Sitosterol	0.97461
DAG 24:1	0.09822
DAG 24:0	0.85488
DAG 25:1	0.08910
DAG 25:0	0.60382
DAG 26:2	0.81880
DAG 26:1	6.54966
DAG 26:0	11.91218
DAG 27:2	0.42633
DAG 27:1	3.95245
DAG 27:0	5.90701
DAG 28:3	0.16005
DAG 28:2	27.20729
DAG 28:1	42.24402
DAG 28:0	22.88984
DAG 29:2	1.00595
DAG 29:1	3.11131
DAG 29:0	1.63964
DAG 30:4	0.01488
DAG 30:3	0.13168
DAG 30:2	3.66586
DAG 30:1	4.17939
DAG 32:4	0.03391
DAG 32:3	0.25699
DAG 32:2	2.61438
DAG 32:1	2.47773
DAG 34:4	0.01517
DAG 34:3	0.20050
DAG 34:2	1.10709
DAG 34:1	1.66812
DAG 36:4	0.02825
DAG 36:3	0.08471
DAG 36:2	0.41777
DAG 36:1	0.70881
TAG 38:2	0.03068
TAG 38:1	0.09342
TAG 38:0	0.17499
TAG 39:1	0.05617
TAG 39:0	0.07183
TAG 40:3	0.01954
TAG 40:2	0.14998
TAG 40:1	0.31888
TAG 40:0	0.34413
TAG 41:2	0.09308
TAG 41:1	0.15004
TAG 41:0	0.11944
TAG 42:3	0.33026
TAG 42:2	0.63768
TAG 42:1	0.66791
TAG 42:0	0.38084
TAG 43:3	0.01807
TAG 43:2	0.08691
TAG 43:1	0.11590
TAG 43:0	0.08694
TAG 44:3	0.08921
TAG 44:2	0.23785
TAG 44:1	0.32601
TAG 44:0	0.16259
TAG 45:2	0.05368
TAG 45:1	0.08739
TAG 46:4	0.00387
TAG 46:3	0.09439
TAG 46:2	0.33489
TAG 46:1	0.42572
TAG 47:2	0.07016
TAG 47:1	0.11271
TAG 48:4	0.01407
TAG 48:3	0.17672
TAG 48:2	0.58086
TAG 48:1	0.68831
TAG 49:3	0.02334
TAG 49:2	0.12856
TAG 49:1	0.19239
TAG 50:5	0.03266
TAG 50:4	0.06695
TAG 50:3	0.30662
TAG 50:2	0.78406
TAG 50:1	0.55602
TAG 51:4	0.01533
TAG 51:3	0.02534
TAG 51:2	0.08998
TAG 51:1	0.06755
TAG 52:6	0.02375
TAG 52:5	0.04109
TAG 52:4	0.11161
TAG 52:3	0.28043
TAG 52:2	0.70848
TAG 52:1	0.21702
TAG 54:6	0.01847
TAG 54:5	0.03820
TAG 54:4	0.07743
TAG 54:3	0.18765
TAG 54:2	0.11752
TAG 54:1	0.02157
TAG 56:3	0.05588
TAG 56:2	0.01841
