# Supplementary material for: The LUX Score: A Metric for Lipidome Homology
Source: PLoS Comput Biol. 2015 Sep 22;11(9):e1004511. doi: 10.1371/journal.pcbi.1004511 (PMC4578897; doi:10.1371/journal.pcbi.1004511)
Supplement: S5 Dataset — Includes scripts, README files and data files for Figs 1, 2, 6, 7 and S6. (ZIP) [file pcbi.1004511.s009.zip › S5_Dataset/Lipidome_Homology_Testing/DM/DmSaglPF]

Cer 32:1:2	0.01676
Cer 34:2:2	0.00366
Cer 34:1:2	0.25290
Cer 34:2:3	0.01044
Cer 36:2:2	0.00550
Cer 36:1:2	0.11539
Cer 36:2:3	0.00510
Cer 37:1:2	0.00237
Cer 36:1:3	0.00930
Cer 38:1:2	0.02421
Cer 40:1:2	0.03533
CerPE 32:1:2	0.09022
CerPE 34:1:2	1.14510
CerPE 34:2:2	0.14041
CerPE 36:1:2	0.63030
CerPE 36:2:2	0.06706
CerPE 36:2:3	0.08347
CerPE 38:1:2	0.03924
CerPE 38:2:3	0.02808
PC 24:0	0.01371
PC 26:0	0.13251
PC 28:2	0.01091
PC 28:1	0.11452
PC 28:0	0.12151
PC 30:2	0.28613
PC 30:1	0.71592
PC 30:0	0.13931
PC 32:4	0.05157
PC 32:3	0.43211
PC 32:2	3.04326
PC 32:1	2.08553
PC 32:0	0.05825
PC 34:5	0.22563
PC 34:4	0.55465
PC 34:3	4.21541
PC 34:2	8.87767
PC 34:1	1.95527
PC 36:5	0.45389
PC 36:4	3.88179
PC 36:3	2.02334
PC 36:2	0.59173
PC 38:5	0.01535
PE 28:0	0.02830
PE 30:1	0.25456
PE 30:0	0.19567
PE 32:4	0.01415
PE 32:3	0.06200
PE 32:2	1.33837
PE 32:1	2.77279
PE 32:0	0.18149
PE 34:5	0.19154
PE 34:4	0.39060
PE 34:3	1.76281
PE 34:2	12.60551
PE 34:1	11.06412
PE 36:6	0.23407
PE 36:5	1.91109
PE 36:4	2.03031
PE 36:3	2.48566
PE 36:2	2.19156
PE 38:6	0.31677
PE 38:5	0.12084
PE 38:4	0.03772
PE 38:3	0.24288
PE 38:2	0.61137
PE 38:1	0.10644
PG 34:2	0.01752
PI 32:2	0.21991
PI 32:1	0.09231
PI 34:4	0.22539
PI 34:3	2.03000
PI 34:2	3.32463
PI 34:1	0.07919
PI 36:5	1.19435
PI 36:4	2.84073
PI 36:3	5.00624
PI 36:2	0.75915
PS 28:0	2.00093
PS 34:2	1.39250
PS 34:1	0.66365
PS 36:4	0.32141
PS 36:3	2.00169
PS 36:2	1.87561
PS 36:1	0.12546
Brassicasterol	0.03727
Campesterol	1.77046
Stigmasterol	0.37922
Sitosterol	2.22059
DAG 24:0	0.04061
DAG 26:2	0.01604
DAG 26:1	0.29168
DAG 26:0	0.44590
DAG 27:1	0.17421
DAG 27:0	0.22501
DAG 28:3	0.22833
DAG 28:2	1.01102
DAG 28:1	1.15093
DAG 28:0	1.00710
DAG 29:2	0.08462
DAG 29:1	0.20796
DAG 30:3	0.14847
DAG 30:2	0.08544
DAG 30:1	0.19560
DAG 31:1	0.04073
DAG 32:3	0.57649
DAG 32:2	0.24975
DAG 32:1	0.31725
DAG 33:1	0.05411
DAG 34:4	0.04048
DAG 34:3	0.19725
DAG 34:2	0.45500
DAG 34:1	0.49314
DAG 36:4	0.09521
DAG 36:3	0.11296
DAG 36:2	0.12572
DAG 36:1	0.27109
TAG 38:2	0.05940
TAG 38:1	0.15463
TAG 38:0	0.64338
TAG 39:1	0.08451
TAG 39:0	0.32827
TAG 40:2	0.23246
TAG 40:1	0.70632
TAG 40:0	2.49192
TAG 41:2	0.11235
TAG 41:1	0.27690
TAG 41:0	1.03797
TAG 42:3	0.27525
TAG 42:2	1.04811
TAG 42:1	2.16400
TAG 42:0	3.68767
TAG 43:2	0.26496
TAG 43:1	0.60362
TAG 43:0	1.15442
TAG 44:4	0.21717
TAG 44:3	0.91176
TAG 44:2	2.84633
TAG 44:1	4.01408
TAG 44:0	2.00962
TAG 45:3	0.18701
TAG 45:2	0.69344
TAG 45:1	1.13860
TAG 45:0	0.60277
TAG 46:5	0.18278
TAG 46:4	1.22342
TAG 46:3	3.19318
TAG 46:2	7.29016
TAG 46:1	7.28233
TAG 47:4	0.25365
TAG 47:3	0.62962
TAG 47:2	1.62378
TAG 47:1	2.08325
TAG 48:6	0.09424
TAG 48:5	0.91119
TAG 48:4	4.12012
TAG 48:3	6.47910
TAG 48:2	11.35979
TAG 48:1	9.12483
TAG 49:4	0.58554
TAG 49:3	1.15160
TAG 49:2	2.07331
TAG 49:1	2.40364
TAG 50:6	0.52000
TAG 50:5	2.22306
TAG 50:4	6.40650
TAG 50:3	7.30512
TAG 50:2	6.68921
TAG 50:1	3.44461
TAG 51:6	0.03477
TAG 51:5	0.13284
TAG 51:4	0.71387
TAG 51:3	0.94104
TAG 51:2	1.34843
TAG 51:1	0.96442
TAG 52:6	1.04567
TAG 52:5	2.45145
TAG 52:4	5.19811
TAG 52:3	3.43622
TAG 52:2	2.10894
TAG 52:1	0.78906
TAG 53:6	0.05369
TAG 53:5	0.14740
TAG 53:4	0.28047
TAG 53:3	0.29957
TAG 53:2	0.18369
TAG 53:1	0.16258
TAG 54:7	0.16427
TAG 54:6	0.92340
TAG 54:5	0.86430
TAG 54:4	0.57735
TAG 54:3	0.43866
TAG 54:2	0.22264
TAG 54:1	0.10609
TAG 55:7	0.05765
TAG 55:6	0.05561
TAG 55:5	0.04047
