# Supplementary material for: The LUX Score: A Metric for Lipidome Homology
Source: PLoS Comput Biol. 2015 Sep 22;11(9):e1004511. doi: 10.1371/journal.pcbi.1004511 (PMC4578897; doi:10.1371/journal.pcbi.1004511)
Supplement: S5 Dataset — Includes scripts, README files and data files for Figs 1, 2, 6, 7 and S6. (ZIP) [file pcbi.1004511.s009.zip › S5_Dataset/Lipidome_Homology_Testing/DM/DmSaglYF]

Cer 32:1:2	0.01341
Cer 34:2:2	0.00221
Cer 34:1:2	0.27226
Cer 34:2:3	0.00065
Cer 36:2:2	0.00269
Cer 36:1:2	0.15047
Cer 36:2:3	0.00281
Cer 37:1:2	0.00135
Cer 36:1:3	0.00138
Cer 38:2:2	0.00126
Cer 38:1:2	0.02784
Cer 40:2:2	0.00119
Cer 40:1:2	0.02113
CerPE 32:1:2	0.05725
CerPE 34:1:2	0.77836
CerPE 34:2:2	0.03294
CerPE 36:1:2	0.35391
CerPE 36:2:2	0.01476
CerPE 36:2:3	0.01393
CerPE 38:1:2	0.01733
CerPE 38:2:3	0.01326
CerPE 40:1:2	0.00772
PC 24:0	0.01650
PC 26:0	0.10079
PC 28:2	0.03692
PC 28:1	0.36718
PC 28:0	0.09661
PC 30:2	0.44883
PC 30:1	1.79796
PC 30:0	0.06997
PC 32:4	0.12223
PC 32:3	0.04334
PC 32:2	4.58168
PC 32:1	4.09780
PC 32:0	0.00158
PC 34:5	0.30787
PC 34:4	0.25659
PC 34:3	0.61123
PC 34:2	4.75476
PC 34:1	1.97262
PC 36:5	0.14202
PC 36:4	0.11912
PC 36:3	0.26451
PC 36:2	0.84990
PC 38:5	0.04278
PE 28:1	0.07788
PE 28:0	0.03547
PE 30:2	0.06031
PE 30:1	1.07932
PE 30:0	0.12402
PE 32:4	0.14467
PE 32:3	0.00572
PE 32:2	2.29084
PE 32:1	8.25895
PE 32:0	0.03661
PE 34:5	0.30969
PE 34:4	1.28046
PE 34:3	0.41435
PE 34:2	5.24497
PE 34:1	11.88243
PE 36:6	0.04532
PE 36:5	0.73564
PE 36:4	1.89742
PE 36:3	0.36554
PE 36:2	3.21296
PE 38:6	0.03255
PE 38:5	0.33479
PE 38:4	0.03699
PE 38:3	0.01780
PE 38:2	0.16343
PE 38:1	0.09803
PG 32:2	0.01791
PG 32:1	0.03417
PG 34:2	0.04533
PG 34:1	0.02482
PI 30:2	0.04779
PI 30:1	0.49256
PI 32:2	3.12895
PI 32:1	3.38459
PI 34:5	0.09642
PI 34:4	0.21229
PI 34:3	0.77826
PI 34:2	16.61715
PI 34:1	1.44212
PI 36:5	0.50436
PI 36:4	0.61254
PI 36:3	2.87663
PI 36:2	1.18592
PS 28:0	0.58534
PS 30:1	0.03357
PS 32:2	0.07399
PS 32:1	0.36473
PS 34:2	1.99068
PS 34:1	0.67654
PS 36:3	0.13832
PS 36:2	2.89302
PS 36:1	0.06625
PS 38:1	0.06383
Zymosterol	0.34212
Ergosterol	0.15203
Brassicasterol	0.15821
Campesterol	0.13153
Stigmasterol	0.02688
Sitosterol	0.06163
DAG 24:0	0.00790
DAG 26:2	0.00686
DAG 26:1	0.09488
DAG 26:0	0.18292
DAG 27:1	0.03980
DAG 27:0	0.06468
DAG 28:2	0.51457
DAG 28:1	1.04303
DAG 28:0	0.39341
DAG 29:2	0.00392
DAG 29:1	0.03094
DAG 30:2	0.07226
DAG 30:1	0.19630
DAG 31:1	0.01783
DAG 32:3	0.10058
DAG 32:2	0.23848
DAG 32:1	0.33871
DAG 33:1	0.02000
DAG 34:3	0.01480
DAG 34:2	0.19795
DAG 34:1	0.31881
DAG 36:3	0.00653
DAG 36:2	0.04915
DAG 36:1	0.04201
TAG 38:2	0.04200
TAG 38:1	0.23148
TAG 38:0	0.53498
TAG 39:1	0.07982
TAG 39:0	0.15478
TAG 40:2	0.21491
TAG 40:1	0.98395
TAG 40:0	2.06461
TAG 41:2	0.06371
TAG 41:1	0.26362
TAG 41:0	0.44887
TAG 42:3	0.08734
TAG 42:2	0.88004
TAG 42:1	3.13261
TAG 42:0	3.14548
TAG 43:2	0.16922
TAG 43:1	0.58328
TAG 43:0	0.49230
TAG 44:4	0.00481
TAG 44:3	0.36873
TAG 44:2	2.60189
TAG 44:1	5.58381
TAG 44:0	1.55637
TAG 45:3	0.03784
TAG 45:2	0.41497
TAG 45:1	0.93938
TAG 45:0	0.26086
TAG 46:4	0.03242
TAG 46:3	1.16161
TAG 46:2	5.97784
TAG 46:1	7.87860
TAG 47:4	0.04620
TAG 47:3	0.10279
TAG 47:2	0.58953
TAG 47:1	1.24467
TAG 48:6	0.05290
TAG 48:4	0.11826
TAG 48:3	3.25564
TAG 48:2	4.70460
TAG 48:1	8.94005
TAG 49:4	0.02099
TAG 49:3	0.19185
TAG 49:2	0.77186
TAG 49:1	1.23317
TAG 50:5	0.02620
TAG 50:4	0.27723
TAG 50:3	2.87634
TAG 50:2	7.15308
TAG 50:1	2.07204
TAG 51:6	0.04308
TAG 51:5	0.10523
TAG 51:4	0.01928
TAG 51:3	0.12932
TAG 51:2	0.54042
TAG 51:1	0.54268
TAG 52:6	0.03003
TAG 52:5	0.04626
TAG 52:4	0.19497
TAG 52:3	1.00143
TAG 52:2	1.77738
TAG 52:1	0.28345
TAG 53:6	0.07759
TAG 53:5	0.12987
TAG 53:4	0.00141
TAG 53:3	0.03442
TAG 53:2	0.09607
TAG 53:1	0.07561
TAG 54:7	0.00188
TAG 54:6	0.01330
TAG 54:5	0.03531
TAG 54:4	0.04482
TAG 54:3	0.12941
TAG 54:2	0.08084
TAG 54:1	0.04593
TAG 55:7	0.04202
TAG 55:6	0.11471
TAG 55:5	0.03515
