# Supplementary material for: The LUX Score: A Metric for Lipidome Homology
Source: PLoS Comput Biol. 2015 Sep 22;11(9):e1004511. doi: 10.1371/journal.pcbi.1004511 (PMC4578897; doi:10.1371/journal.pcbi.1004511)
Supplement: S5 Dataset — Includes scripts, README files and data files for Figs 1, 2, 6, 7 and S6. (ZIP) [file pcbi.1004511.s009.zip › S5_Dataset/Lipidome_Homology_Testing/DM/DmWidsPF]

Cer 32:1:2	0.01693
Cer 34:2:2	0.00522
Cer 34:1:2	0.43096
Cer 34:0:2	0.00526
Cer 34:2:3	0.01224
Cer 36:2:2	0.00977
Cer 36:1:2	0.40123
Cer 36:2:3	0.00348
Cer 37:1:2	0.00783
Cer 38:2:2	0.00461
Cer 38:1:2	0.02084
CerPE 32:2:2	0.01694
CerPE 32:1:2	0.12400
CerPE 34:2:2	0.12623
CerPE 34:1:2	1.88362
CerPE 34:0:2	0.03499
CerPE 34:2:3	0.01259
CerPE 35:1:2	0.01174
CerPE 36:2:2	0.07369
CerPE 36:1:2	1.46050
CerPE 36:0:2	0.01165
CerPE 38:2:2	0.01515
CerPE 38:1:2	0.13424
CerPE 38:2:3	0.01882
DAG 24:1	0.00731
DAG 24:0	0.15476
DAG 25:0	0.11199
DAG 26:2	0.14130
DAG 26:1	0.41863
DAG 26:0	0.84602
DAG 27:2	0.01832
DAG 27:1	0.18410
DAG 27:0	0.26536
DAG 28:4	0.01013
DAG 28:3	0.33100
DAG 28:2	2.11486
DAG 28:1	2.22470
DAG 28:0	1.67228
DAG 29:2	0.06658
DAG 29:1	0.13696
DAG 29:0	0.08625
DAG 30:4	0.08716
DAG 30:3	0.09592
DAG 30:2	0.05704
DAG 30:1	0.08626
DAG 30:0	0.06500
DAG 32:3	0.13321
DAG 32:2	0.17971
DAG 32:1	0.19188
DAG 34:4	0.05166
DAG 34:3	0.17365
DAG 34:2	0.30109
DAG 34:1	0.22982
DAG 36:4	0.18782
DAG 36:3	0.15825
DAG 36:2	0.10006
DAG 36:1	0.06963
DAG 38:2	0.02764
DAG 38:1	0.07294
PC 26:0	0.01038
PC 28:2	0.00270
PC 28:1	0.02955
PC 28:0	0.06641
PC 30:2	0.07946
PC 30:1	0.32798
PC 30:0	0.13446
PC 32:4	0.01917
PC 32:3	0.15647
PC 32:2	1.44861
PC 32:1	1.07590
PC 32:0	0.08115
PC 34:5	0.06912
PC 34:4	0.27247
PC 34:3	2.19953
PC 34:2	4.57459
PC 34:1	0.80869
PC 36:5	0.53030
PC 36:4	2.30297
PC 36:3	1.04820
PC 36:2	0.26435
PC 38:7	0.11572
PC 38:6	0.02466
PC 38:5	0.00405
PE 28:1	0.00464
PE 28:0	0.05814
PE 30:1	0.23282
PE 30:0	0.45663
PE 32:4	0.01779
PE 32:3	0.07434
PE 32:2	0.75144
PE 32:1	2.79255
PE 32:0	0.30837
PE 34:5	0.09972
PE 34:4	0.38789
PE 34:3	1.58760
PE 34:2	8.16840
PE 34:1	10.49339
PE 36:6	0.20350
PE 36:5	1.28622
PE 36:4	2.91698
PE 36:3	2.36488
PE 36:2	2.51558
PE 36:1	0.74362
PE 38:6	0.29188
PE 38:5	0.23160
PE 38:4	0.08234
PE 38:3	0.18988
PE 38:2	0.52934
PE 38:1	0.03920
PG 32:1	0.00793
PG 34:3	0.01468
PG 34:2	0.11352
PG 34:1	0.04835
PG 36:3	0.00912
PI 32:2	0.08920
PI 32:1	0.03877
PI 34:4	0.11263
PI 34:3	1.23981
PI 34:2	1.66453
PI 36:4	1.43842
PI 36:3	2.76799
PI 36:2	0.75787
PS 32:1	0.15598
PS 34:3	0.21290
PS 34:2	1.40076
PS 34:1	1.57039
PS 36:4	1.30288
PS 36:3	3.85768
PS 36:2	4.87203
PS 36:1	0.58067
Brassicasterol	0.31785
Stigmasterol	2.54785
Sitosterol	15.73750
ST 1:1:0	7.31559
TAG 40:2	0.04873
TAG 40:1	0.11249
TAG 40:0	0.33086
TAG 41:1	0.04601
TAG 41:0	0.14088
TAG 42:3	0.08502
TAG 42:2	0.11375
TAG 42:1	0.23205
TAG 42:0	0.31138
TAG 43:2	0.04572
TAG 43:1	0.06770
TAG 43:0	0.16501
TAG 44:4	0.04795
TAG 44:3	0.17221
TAG 44:2	0.31431
TAG 44:1	0.50091
TAG 44:0	0.06285
TAG 45:2	0.06586
TAG 45:1	0.14448
TAG 45:0	0.06089
TAG 46:5	0.03825
TAG 46:4	0.15421
TAG 46:3	0.44340
TAG 46:2	0.98190
TAG 46:1	0.94939
TAG 47:3	0.07582
TAG 47:2	0.20997
TAG 47:1	0.26532
TAG 48:3	1.11027
TAG 48:2	1.72971
TAG 48:1	0.95047
TAG 49:5	0.04029
TAG 49:3	0.14890
TAG 49:2	0.28468
TAG 49:1	0.28433
TAG 50:6	0.07894
TAG 50:5	0.61316
TAG 50:4	1.43708
TAG 50:3	2.25202
TAG 50:2	1.52831
TAG 50:1	0.76808
TAG 51:4	0.12834
TAG 51:3	0.15422
TAG 51:2	0.15901
TAG 51:1	0.10453
TAG 52:7	0.04351
TAG 52:6	0.46355
TAG 52:5	1.84474
TAG 52:4	2.14646
TAG 52:3	1.88771
TAG 52:2	1.02497
TAG 52:1	0.10240
TAG 52:0	0.05323
TAG 53:6	0.01749
TAG 53:5	0.06572
TAG 53:4	0.10061
TAG 53:3	0.09095
TAG 53:2	0.04266
TAG 54:8	0.02588
TAG 54:7	0.39616
TAG 54:6	1.44401
TAG 54:5	1.16353
TAG 54:4	0.64090
TAG 54:3	0.27352
TAG 54:2	0.11099
TAG 54:1	0.05895
TAG 56:4	0.05405
TAG 56:3	0.03848
TAG 56:2	0.02347
TAG 56:1	0.01820
