# Supplementary material for: The LUX Score: A Metric for Lipidome Homology
Source: PLoS Comput Biol. 2015 Sep 22;11(9):e1004511. doi: 10.1371/journal.pcbi.1004511 (PMC4578897; doi:10.1371/journal.pcbi.1004511)
Supplement: S5 Dataset — Includes scripts, README files and data files for Figs 1, 2, 6, 7 and S6. (ZIP) [file pcbi.1004511.s009.zip › S5_Dataset/Lipidome_Homology_Testing/DM/DmWidsYF]

Cer 32:1:2	0.01137
Cer 34:2:2	0.00249
Cer 34:1:2	0.39615
Cer 34:0:2	0.00379
Cer 34:2:3	0.00076
Cer 36:2:2	0.00519
Cer 36:1:2	0.46048
Cer 36:2:3	0.00239
Cer 37:1:2	0.00346
Cer 38:2:2	0.00313
Cer 38:1:2	0.06576
Cer 39:1:2	0.00067
CerPE 32:2:2	0.01025
CerPE 32:1:2	0.07659
CerPE 34:2:2	0.06496
CerPE 34:1:2	1.46958
CerPE 34:0:2	0.02493
CerPE 34:2:3	0.00353
CerPE 35:1:2	0.01535
CerPE 36:2:2	0.03784
CerPE 36:1:2	1.51532
CerPE 36:0:2	0.01193
CerPE 38:2:2	0.01207
CerPE 38:1:2	0.14079
CerPE 38:2:3	0.01197
DAG 24:1	0.00137
DAG 24:0	0.03334
DAG 25:0	0.02240
DAG 26:2	0.02778
DAG 26:1	0.29852
DAG 26:0	0.50724
DAG 27:2	0.01206
DAG 27:1	0.17224
DAG 27:0	0.24048
DAG 28:3	0.00262
DAG 28:2	1.25272
DAG 28:1	1.86791
DAG 28:0	0.95509
DAG 29:2	0.03330
DAG 29:1	0.11802
DAG 29:0	0.06276
DAG 30:3	0.00087
DAG 30:2	0.12062
DAG 30:1	0.19733
DAG 30:0	0.02367
DAG 32:3	0.03061
DAG 32:2	0.18572
DAG 32:1	0.25371
DAG 34:3	0.02945
DAG 34:2	0.19698
DAG 34:1	0.18349
DAG 36:4	0.00805
DAG 36:3	0.02462
DAG 36:2	0.06256
DAG 36:1	0.02179
DAG 38:2	0.00338
DAG 38:1	0.01123
PA 32:1	0.02571
PA 34:2	0.03045
PA 34:1	0.07192
PC 26:0	0.01725
PC 28:2	0.00398
PC 28:1	0.11106
PC 28:0	0.04814
PC 30:2	0.12002
PC 30:1	1.40956
PC 30:0	0.06179
PC 32:4	0.08946
PC 32:3	0.02121
PC 32:2	2.88588
PC 32:1	2.92440
PC 34:5	0.18607
PC 34:4	0.17955
PC 34:3	0.48682
PC 34:2	2.65625
PC 34:1	1.06776
PC 36:5	0.16465
PC 36:4	0.06882
PC 36:3	0.28779
PC 36:2	0.60187
PC 38:7	0.00057
PC 38:6	0.00362
PC 38:5	0.02640
PE 28:1	0.03913
PE 28:0	0.04723
PE 30:1	0.57770
PE 30:0	0.21666
PE 32:4	0.09589
PE 32:3	0.01980
PE 32:2	2.38497
PE 32:1	8.29162
PE 32:0	0.10169
PE 34:5	0.20640
PE 34:4	0.85074
PE 34:3	0.61473
PE 34:2	5.15721
PE 34:1	10.17078
PE 36:6	0.06932
PE 36:5	0.70007
PE 36:4	2.31469
PE 36:3	0.77107
PE 36:2	2.58840
PE 36:1	0.88251
PE 38:6	0.08608
PE 38:5	0.32498
PE 38:4	0.07164
PE 38:3	0.05477
PE 38:2	0.25406
PE 38:1	0.09022
PG 30:1	0.00660
PG 32:2	0.05199
PG 32:1	0.14099
PG 34:2	0.12562
PG 34:1	0.05370
PG 36:3	0.00690
PG 36:2	0.00674
PI 30:1	0.67369
PI 32:2	2.49046
PI 32:1	4.26791
PI 34:5	0.07909
PI 34:4	0.20440
PI 34:3	0.65368
PI 34:2	14.29308
PI 34:1	1.28377
PI 36:4	0.30906
PI 36:3	2.24872
PI 36:2	1.17400
PS 32:2	0.21466
PS 32:1	0.70275
PS 34:3	0.03106
PS 34:2	4.29977
PS 34:1	2.07681
PS 36:4	0.10478
PS 36:3	0.48841
PS 36:2	13.29027
PS 36:1	0.26299
Zymosterol	2.02444
Ergosterol	1.80931
Brassicasterol	0.84145
Stigmasterol	0.03847
Sitosterol	0.13893
ST 1:1:0	0.58281
ST 1:4:0	0.03352
TAG 40:2	0.02769
TAG 40:1	0.10699
TAG 40:0	0.20160
TAG 41:1	0.02906
TAG 41:0	0.03664
TAG 42:3	0.02263
TAG 42:2	0.14241
TAG 42:1	0.48028
TAG 42:0	0.31757
TAG 43:2	0.02505
TAG 43:1	0.07803
TAG 43:0	0.04108
TAG 44:4	0.00033
TAG 44:3	0.06724
TAG 44:2	0.62466
TAG 44:1	1.23701
TAG 44:0	0.10740
TAG 45:2	0.08028
TAG 45:1	0.15702
TAG 45:0	0.02877
TAG 46:4	0.01554
TAG 46:3	0.38076
TAG 46:2	1.93196
TAG 46:1	1.97218
TAG 47:3	0.03151
TAG 47:2	0.18958
TAG 47:1	0.21758
TAG 48:3	1.51551
TAG 48:2	3.61992
TAG 48:1	2.21038
TAG 49:5	0.00743
TAG 49:3	0.08476
TAG 49:2	0.24979
TAG 49:1	0.19482
TAG 50:5	0.03663
TAG 50:4	0.30080
TAG 50:3	2.54831
TAG 50:2	2.59390
TAG 50:1	1.01568
TAG 51:4	0.01855
TAG 51:3	0.09443
TAG 51:2	0.12946
TAG 51:1	0.05346
TAG 52:6	0.00315
TAG 52:5	0.09005
TAG 52:4	0.53695
TAG 52:3	1.59520
TAG 52:2	1.01599
TAG 52:1	0.09041
TAG 52:0	0.02402
TAG 53:6	0.03307
TAG 53:5	0.03424
TAG 53:4	0.00725
TAG 53:3	0.03585
TAG 53:2	0.02354
TAG 54:7	0.00469
TAG 54:6	0.00559
TAG 54:5	0.05797
TAG 54:4	0.27242
TAG 54:3	0.32107
TAG 54:2	0.07339
TAG 54:1	0.04953
TAG 56:4	0.00524
TAG 56:3	0.01584
TAG 56:2	0.02215
TAG 56:1	0.00363
