# Supplementary material for: The LUX Score: A Metric for Lipidome Homology
Source: PLoS Comput Biol. 2015 Sep 22;11(9):e1004511. doi: 10.1371/journal.pcbi.1004511 (PMC4578897; doi:10.1371/journal.pcbi.1004511)
Supplement: S5 Dataset — Includes scripts, README files and data files for Figs 1, 2, 6, 7 and S6. (ZIP) [file pcbi.1004511.s009.zip › S5_Dataset/Lipidome_Homology_Testing/DM/FA.tab]

0	0
10	0
12	0
12	1	(9Z)
13	0
13	1	(9Z)
14	0
14	1	(9Z)
15	0
15	1	(9Z)
16	0
16	1	(9Z)
16	2	(9Z,12Z)
17	0
17	1	(9Z)
18	0
18	1	(9Z)
18	2	(9Z,12Z)
18	3	(9Z,12Z,15Z)
19	0
19	1	(9Z)
20	1	(9Z)
20	2	(9Z,12Z)
20	3	(9Z,12Z,15Z)
22	1	(9Z)
22	2	(9Z,12Z)
22	3	(9Z,12Z,15Z)
24	1	(9Z)
24	2	(9Z,12Z)
24	3	(9Z,12Z,15Z)
