# Supplementary material for: The LUX Score: A Metric for Lipidome Homology
Source: PLoS Comput Biol. 2015 Sep 22;11(9):e1004511. doi: 10.1371/journal.pcbi.1004511 (PMC4578897; doi:10.1371/journal.pcbi.1004511)
Supplement: S5 Dataset — Includes scripts, README files and data files for Figs 1, 2, 6, 7 and S6. (ZIP) [file pcbi.1004511.s009.zip › S5_Dataset/Lipidome_Homology_Testing/DM_Result/DM_Result.csv]

Brassicasterol	0
Campesterol	0.4510	0
Cer_32_1_2	0.5490	0.4600	0
Cer_32_2_2	0.5294	0.4600	0.0213	0
Cer_32_2_3	0.5490	0.5000	0.0800	0.0600	0
Cer_34_0_2	0.5490	0.4400	0.0638	0.0851	0.1000	0
Cer_34_1_2	0.5490	0.4600	0.0417	0.0625	0.0800	0.0208	0
Cer_34_1_3	0.5686	0.4902	0.0980	0.1176	0.0588	0.0784	0.0588	0
Cer_34_2_2	0.5490	0.4600	0.0612	0.0408	0.0600	0.0408	0.0204	0.0784	0
Cer_34_2_3	0.5577	0.4808	0.1154	0.0962	0.0385	0.0962	0.0769	0.0192	0.0577	0
Cer_35_2_3	0.5660	0.4717	0.1321	0.1132	0.0566	0.1132	0.0943	0.0377	0.0755	0.0189	0
Cer_36_1_2	0.5490	0.4600	0.0800	0.1000	0.1000	0.0600	0.0400	0.0588	0.0600	0.0769	0.0755	0
Cer_36_1_3	0.5660	0.4717	0.1321	0.1509	0.0943	0.1132	0.0943	0.0377	0.1132	0.0566	0.0377	0.0566	0
Cer_36_2_2	0.5490	0.4510	0.0980	0.0784	0.0784	0.0784	0.0588	0.0784	0.0392	0.0577	0.0566	0.0196	0.0755	0
Cer_36_2_3	0.5556	0.4630	0.1481	0.1296	0.0741	0.1296	0.1111	0.0556	0.0926	0.0370	0.0185	0.0741	0.0185	0.0556	0
Cer_37_1_2	0.5490	0.4510	0.0980	0.1176	0.1176	0.0784	0.0588	0.0588	0.0784	0.0769	0.0755	0.0196	0.0566	0.0392	0.0741	0
Cer_37_1_3	0.5556	0.4815	0.1481	0.1667	0.1111	0.1296	0.1111	0.0556	0.1296	0.0741	0.0556	0.0741	0.0185	0.0926	0.0370	0.0556	0
Cer_37_2_3	0.5636	0.4727	0.1636	0.1455	0.0909	0.1455	0.1273	0.0727	0.1091	0.0545	0.0364	0.0909	0.0364	0.0727	0.0182	0.0727	0.0182	0
Cer_38_0_3	0.5556	0.4630	0.1852	0.2037	0.1481	0.1296	0.1481	0.0926	0.1667	0.1111	0.0926	0.1111	0.0556	0.1296	0.0741	0.0926	0.0370	0.0545	0
Cer_38_1_2	0.5385	0.4615	0.1154	0.1346	0.1346	0.0962	0.0769	0.0769	0.0962	0.0962	0.0755	0.0385	0.0566	0.0577	0.0741	0.0192	0.0556	0.0727	0.0741	0
Cer_38_1_3	0.5455	0.4727	0.1636	0.1818	0.1273	0.1455	0.1273	0.0727	0.1455	0.0909	0.0727	0.0909	0.0364	0.1091	0.0545	0.0727	0.0182	0.0364	0.0182	0.0545	0
Cer_38_2_2	0.5283	0.4528	0.1321	0.1132	0.1132	0.1132	0.0943	0.0943	0.0755	0.0755	0.0566	0.0566	0.0755	0.0377	0.0556	0.0377	0.0741	0.0545	0.0926	0.0189	0.0727	0
Cer_38_2_3	0.5536	0.4643	0.1786	0.1607	0.1071	0.1607	0.1429	0.0893	0.1250	0.0714	0.0536	0.1071	0.0536	0.0893	0.0357	0.0893	0.0357	0.0179	0.0357	0.0714	0.0179	0.0536	0
Cer_40_1_2	0.5185	0.4444	0.1481	0.1481	0.1481	0.1296	0.1111	0.1111	0.1111	0.1111	0.0926	0.0741	0.0926	0.0741	0.0926	0.0556	0.0926	0.0909	0.1111	0.0370	0.0909	0.0370	0.0893	0
Cer_40_2_2	0.5273	0.4545	0.1636	0.1455	0.1455	0.1455	0.1273	0.1273	0.1091	0.1091	0.0909	0.0909	0.1091	0.0727	0.0909	0.0727	0.1091	0.0909	0.1273	0.0545	0.1091	0.0364	0.0893	0.0182	0
CerPE_32_1_2	0.5517	0.5172	0.2069	0.2241	0.2586	0.2069	0.1897	0.2414	0.2069	0.2586	0.2586	0.1897	0.2414	0.2069	0.2586	0.1897	0.2414	0.2586	0.2586	0.1897	0.2414	0.2069	0.2586	0.2241	0.2414	0
CerPE_32_2_2	0.5593	0.5085	0.2203	0.2034	0.2373	0.2203	0.2034	0.2542	0.1864	0.2373	0.2373	0.2034	0.2542	0.1864	0.2373	0.2034	0.2542	0.2373	0.2712	0.2034	0.2542	0.1864	0.2373	0.2203	0.2203	0.0169	0
CerPE_32_2_3	0.5806	0.5161	0.2581	0.2419	0.1935	0.2581	0.2419	0.1935	0.2258	0.1774	0.1774	0.2419	0.1935	0.2258	0.1774	0.2419	0.1935	0.1774	0.2097	0.2419	0.1935	0.2258	0.1774	0.2581	0.2581	0.0645	0.0484	0
CerPE_34_0_2	0.5593	0.4915	0.2542	0.2712	0.2712	0.2034	0.2203	0.2542	0.2373	0.2712	0.2712	0.2034	0.2542	0.2203	0.2712	0.2034	0.2542	0.2712	0.2373	0.2034	0.2542	0.2203	0.2712	0.2373	0.2542	0.0508	0.0678	0.0806	0
CerPE_34_1_2	0.5500	0.5000	0.2333	0.2500	0.2500	0.2167	0.2000	0.2333	0.2167	0.2500	0.2500	0.1833	0.2333	0.2000	0.2500	0.1833	0.2333	0.2500	0.2500	0.1833	0.2333	0.2000	0.2500	0.2167	0.2333	0.0333	0.0500	0.0645	0.0167	0
CerPE_34_1_3	0.5556	0.5238	0.2698	0.2857	0.2381	0.2540	0.2381	0.1905	0.2540	0.2063	0.1905	0.2222	0.1746	0.2381	0.1905	0.2222	0.1746	0.1905	0.1905	0.2222	0.1746	0.2381	0.1905	0.2540	0.2698	0.0794	0.0952	0.0476	0.0635	0.0476	0
CerPE_34_2_2	0.5574	0.4918	0.2459	0.2295	0.2295	0.2295	0.2131	0.2459	0.1967	0.2295	0.2295	0.1967	0.2459	0.1803	0.2295	0.1967	0.2459	0.2295	0.2623	0.1967	0.2459	0.1803	0.2295	0.2131	0.2131	0.0492	0.0328	0.0484	0.0328	0.0164	0.0635	0
CerPE_34_2_3	0.5625	0.5156	0.2812	0.2656	0.2188	0.2656	0.2500	0.2031	0.2344	0.1875	0.1719	0.2344	0.1875	0.2188	0.1719	0.2344	0.1875	0.1719	0.2031	0.2344	0.1875	0.2188	0.1719	0.2500	0.2500	0.0938	0.0781	0.0312	0.0781	0.0625	0.0156	0.0469	0
CerPE_35_1_2	0.5410	0.5082	0.2459	0.2623	0.2623	0.2295	0.2131	0.2295	0.2295	0.2459	0.2459	0.1803	0.2295	0.1967	0.2459	0.1803	0.2295	0.2459	0.2459	0.1803	0.2295	0.1967	0.2459	0.2131	0.2295	0.0492	0.0656	0.0645	0.0328	0.0164	0.0476	0.0328	0.0625	0
CerPE_36_0_2	0.5574	0.5082	0.2787	0.2951	0.2951	0.2295	0.2459	0.2459	0.2623	0.2623	0.2623	0.2131	0.2459	0.2295	0.2623	0.1967	0.2459	0.2623	0.2295	0.1967	0.2459	0.2131	0.2623	0.2295	0.2459	0.0820	0.0984	0.0968	0.0328	0.0492	0.0635	0.0656	0.0781	0.0328	0
CerPE_36_1_2	0.5484	0.5161	0.2581	0.2742	0.2742	0.2419	0.2258	0.2258	0.2419	0.2419	0.2419	0.1935	0.2258	0.2097	0.2419	0.1774	0.2258	0.2419	0.2419	0.1774	0.2258	0.1935	0.2419	0.2097	0.2258	0.0645	0.0806	0.0806	0.0484	0.0323	0.0476	0.0484	0.0625	0.0161	0.0161	0
CerPE_36_1_3	0.5692	0.5231	0.2923	0.3077	0.2615	0.2769	0.2615	0.2154	0.2769	0.2308	0.2154	0.2308	0.1846	0.2462	0.2000	0.2154	0.1692	0.1846	0.1846	0.2154	0.1692	0.2308	0.1846	0.2462	0.2615	0.1077	0.1231	0.0769	0.0923	0.0769	0.0308	0.0923	0.0462	0.0615	0.0615	0.0462	0
CerPE_36_2_2	0.5556	0.5079	0.2698	0.2540	0.2540	0.2540	0.2381	0.2381	0.2222	0.2222	0.2222	0.2063	0.2381	0.1905	0.2222	0.1905	0.2381	0.2222	0.2540	0.1905	0.2381	0.1746	0.2222	0.2063	0.2063	0.0794	0.0635	0.0635	0.0635	0.0476	0.0635	0.0317	0.0469	0.0317	0.0317	0.0159	0.0615	0
CerPE_36_2_3	0.5758	0.5303	0.3030	0.2879	0.2424	0.2879	0.2727	0.2273	0.2576	0.2121	0.1970	0.2424	0.1970	0.2273	0.1818	0.2273	0.1818	0.1667	0.1970	0.2273	0.1818	0.2121	0.1667	0.2424	0.2424	0.1212	0.1061	0.0606	0.1061	0.0909	0.0455	0.0758	0.0303	0.0758	0.0758	0.0606	0.0152	0.0455	0
CerPE_38_1_2	0.5469	0.5156	0.2812	0.2969	0.2969	0.2656	0.2500	0.2500	0.2656	0.2656	0.2500	0.2188	0.2188	0.2344	0.2344	0.2031	0.2188	0.2344	0.2344	0.1875	0.2188	0.2031	0.2344	0.2188	0.2344	0.0938	0.1094	0.1094	0.0781	0.0625	0.0625	0.0781	0.0781	0.0469	0.0469	0.0312	0.0462	0.0469	0.0606	0
CerPE_38_1_3	0.5522	0.5224	0.3134	0.3284	0.2836	0.2985	0.2836	0.2388	0.2985	0.2537	0.2388	0.2537	0.2090	0.2687	0.2239	0.2388	0.1940	0.2090	0.1940	0.2239	0.1791	0.2388	0.1940	0.2537	0.2687	0.1343	0.1493	0.1045	0.1194	0.1045	0.0597	0.1194	0.0746	0.0896	0.0896	0.0746	0.0299	0.0896	0.0448	0.0448	0
CerPE_38_2_2	0.5538	0.5077	0.2923	0.2769	0.2769	0.2769	0.2615	0.2615	0.2462	0.2462	0.2308	0.2308	0.2308	0.2154	0.2154	0.2154	0.2308	0.2154	0.2462	0.2000	0.2308	0.1846	0.2154	0.2154	0.2154	0.1077	0.0923	0.0923	0.0923	0.0769	0.0769	0.0615	0.0615	0.0615	0.0615	0.0462	0.0615	0.0308	0.0455	0.0154	0.0597	0
CerPE_38_2_3	0.5588	0.5294	0.3235	0.3088	0.2647	0.3088	0.2941	0.2500	0.2794	0.2353	0.2206	0.2647	0.2206	0.2500	0.2059	0.2500	0.2059	0.1912	0.2059	0.2353	0.1912	0.2206	0.1765	0.2500	0.2500	0.1471	0.1324	0.0882	0.1324	0.1176	0.0735	0.1029	0.0588	0.1029	0.1029	0.0882	0.0441	0.0735	0.0294	0.0588	0.0147	0.0441	0
CerPE_40_1_2	0.5606	0.5152	0.3030	0.3030	0.3030	0.2879	0.2727	0.2727	0.2727	0.2727	0.2576	0.2424	0.2424	0.2424	0.2424	0.2273	0.2424	0.2424	0.2576	0.2121	0.2424	0.2121	0.2424	0.1818	0.1970	0.1212	0.1212	0.1212	0.1061	0.0909	0.0909	0.0909	0.0909	0.0758	0.0758	0.0606	0.0758	0.0606	0.0758	0.0303	0.0746	0.0303	0.0735	0
DAG_24_0	0.4510	0.5000	0.4130	0.4043	0.4400	0.4468	0.4375	0.4706	0.4286	0.4615	0.4717	0.4600	0.4906	0.4510	0.4815	0.4706	0.5000	0.4909	0.5000	0.4808	0.5091	0.4717	0.5000	0.4444	0.4545	0.5345	0.5254	0.5484	0.5593	0.5500	0.5714	0.5410	0.5625	0.5574	0.5574	0.5645	0.5846	0.5556	0.5758	0.5469	0.5672	0.5538	0.5735	0.5455	0
DAG_24_1	0.4706	0.5200	0.4130	0.4043	0.4400	0.4468	0.4375	0.4706	0.4286	0.4615	0.4717	0.4600	0.4906	0.4510	0.4815	0.4706	0.5000	0.4909	0.5185	0.4808	0.5091	0.4717	0.5000	0.4444	0.4545	0.5345	0.5254	0.5484	0.5593	0.5500	0.5714	0.5410	0.5625	0.5574	0.5410	0.5484	0.5692	0.5556	0.5758	0.5312	0.5522	0.5385	0.5588	0.5455	0.0244	0
DAG_25_0	0.4510	0.5200	0.3913	0.3830	0.4200	0.4255	0.4167	0.4510	0.4082	0.4423	0.4528	0.4400	0.4717	0.4314	0.4630	0.4510	0.4815	0.4727	0.5000	0.4615	0.4909	0.4528	0.4821	0.4259	0.4364	0.5172	0.5085	0.5323	0.5424	0.5333	0.5556	0.5246	0.5469	0.5410	0.5574	0.5484	0.5692	0.5397	0.5606	0.5469	0.5672	0.5538	0.5735	0.5303	0.0244	0.0244	0
DAG_25_1	0.4510	0.5400	0.4130	0.4043	0.4400	0.4468	0.4375	0.4706	0.4286	0.4615	0.4717	0.4600	0.4906	0.4314	0.4630	0.4706	0.5000	0.4727	0.5185	0.4808	0.5091	0.4528	0.4821	0.4444	0.4545	0.5345	0.5254	0.5484	0.5593	0.5500	0.5714	0.5246	0.5469	0.5574	0.5738	0.5645	0.5846	0.5397	0.5606	0.5625	0.5821	0.5538	0.5735	0.5455	0.0476	0.0476	0.0238	0
DAG_26_0	0.4314	0.5200	0.3913	0.4043	0.4400	0.4468	0.4167	0.4510	0.4286	0.4615	0.4717	0.4400	0.4717	0.4510	0.4815	0.4510	0.4815	0.4727	0.5000	0.4615	0.4909	0.4340	0.4643	0.4259	0.4364	0.5172	0.5254	0.5484	0.5593	0.5333	0.5556	0.5410	0.5625	0.5410	0.5574	0.5484	0.5692	0.5238	0.5455	0.5469	0.5672	0.5385	0.5588	0.5303	0.0476	0.0476	0.0238	0.0238	0
DAG_26_1	0.4314	0.5400	0.3913	0.4043	0.4400	0.4468	0.4167	0.4510	0.4286	0.4615	0.4717	0.4400	0.4717	0.4510	0.4815	0.4510	0.4815	0.4909	0.5185	0.4615	0.4909	0.4528	0.4821	0.4259	0.4364	0.5172	0.5254	0.5484	0.5593	0.5333	0.5556	0.5246	0.5469	0.5410	0.5410	0.5484	0.5692	0.5397	0.5606	0.5312	0.5522	0.5385	0.5588	0.5303	0.0698	0.0465	0.0465	0.0465	0.0233
DAG_26_2	0.4314	0.5400	0.4130	0.4255	0.4400	0.4681	0.4375	0.4706	0.4490	0.4615	0.4717	0.4600	0.4906	0.4510	0.4815	0.4706	0.5000	0.4727	0.5000	0.4615	0.4909	0.4340	0.4643	0.4444	0.4364	0.5345	0.5254	0.5484	0.5593	0.5500	0.5714	0.5246	0.5469	0.5574	0.5574	0.5484	0.5692	0.5238	0.5455	0.5469	0.5672	0.5385	0.5588	0.5455	0.0909	0.0682	0.0682	0.0455	0.0455
DAG_27_0	0.4314	0.5400	0.3696	0.3830	0.4200	0.4255	0.3958	0.4314	0.4082	0.4423	0.4528	0.4200	0.4528	0.4314	0.4630	0.4314	0.4630	0.4727	0.5000	0.4423	0.4727	0.4340	0.4643	0.4074	0.4182	0.5000	0.5085	0.5323	0.5424	0.5167	0.5397	0.5246	0.5469	0.5246	0.5574	0.5323	0.5538	0.5238	0.5455	0.5312	0.5522	0.5231	0.5441	0.5152	0.0698	0.0698	0.0465	0.0465	0.0233
DAG_27_1	0.4314	0.5400	0.3913	0.4043	0.4200	0.4468	0.4167	0.4510	0.4286	0.4423	0.4528	0.4400	0.4717	0.4314	0.4630	0.4510	0.4815	0.4545	0.4815	0.4423	0.4727	0.4151	0.4464	0.4259	0.4182	0.5172	0.5254	0.5323	0.5593	0.5333	0.5556	0.5246	0.5469	0.5410	0.5410	0.5323	0.5538	0.5079	0.5303	0.5469	0.5672	0.5231	0.5441	0.5303	0.0909	0.0909	0.0682	0.0455	0.0455
DAG_27_2	0.4314	0.5400	0.3913	0.4043	0.4200	0.4468	0.4167	0.4510	0.4286	0.4423	0.4528	0.4400	0.4717	0.4510	0.4630	0.4510	0.4815	0.4727	0.5000	0.4615	0.4909	0.4340	0.4643	0.4259	0.4364	0.5172	0.5254	0.5323	0.5593	0.5333	0.5556	0.5246	0.5469	0.5410	0.5574	0.5484	0.5692	0.5238	0.5455	0.5469	0.5672	0.5231	0.5441	0.5303	0.1111	0.0889	0.0889	0.0667	0.0667
DAG_28_0	0.4314	0.5400	0.3913	0.3830	0.4200	0.4255	0.4167	0.4510	0.4082	0.4423	0.4528	0.4400	0.4717	0.4314	0.4630	0.4510	0.4815	0.4727	0.5000	0.4423	0.4727	0.4340	0.4643	0.4259	0.4182	0.5172	0.5085	0.5323	0.5424	0.5333	0.5556	0.5246	0.5469	0.5410	0.5574	0.5323	0.5538	0.5238	0.5455	0.5312	0.5522	0.5077	0.5294	0.5303	0.0909	0.0909	0.0682	0.0682	0.0455
DAG_28_1	0.4314	0.5400	0.3913	0.3830	0.4200	0.4255	0.4167	0.4510	0.4082	0.4423	0.4528	0.4400	0.4717	0.4314	0.4630	0.4510	0.4815	0.4727	0.5000	0.4615	0.4909	0.4528	0.4821	0.4259	0.4182	0.5172	0.5085	0.5323	0.5424	0.5333	0.5556	0.5246	0.5469	0.5410	0.5410	0.5323	0.5538	0.5238	0.5455	0.5312	0.5522	0.5231	0.5441	0.5303	0.1111	0.0889	0.0889	0.0889	0.0667
DAG_28_2	0.4314	0.5400	0.4130	0.4043	0.4200	0.4468	0.4375	0.4510	0.4286	0.4423	0.4528	0.4600	0.4717	0.4510	0.4630	0.4706	0.4815	0.4727	0.5000	0.4615	0.4909	0.4340	0.4643	0.4444	0.4364	0.5345	0.5254	0.5323	0.5424	0.5333	0.5556	0.5082	0.5312	0.5410	0.5574	0.5484	0.5692	0.5238	0.5455	0.5312	0.5522	0.5077	0.5294	0.5152	0.1304	0.1087	0.1087	0.0870	0.0870
DAG_28_3	0.4902	0.5400	0.3404	0.3404	0.3800	0.3830	0.3750	0.4118	0.3673	0.4038	0.4151	0.4000	0.4340	0.3922	0.4259	0.4118	0.4444	0.4364	0.4630	0.4231	0.4545	0.4151	0.4464	0.3889	0.4000	0.4828	0.4746	0.5000	0.5085	0.5000	0.5238	0.4918	0.5156	0.5082	0.5246	0.5161	0.5385	0.5079	0.5303	0.5312	0.5522	0.5231	0.5441	0.5000	0.1489	0.1277	0.1277	0.1064	0.1277
DAG_29_0	0.4314	0.5400	0.3696	0.3617	0.4000	0.4043	0.3958	0.4314	0.3878	0.4231	0.4340	0.4200	0.4528	0.4118	0.4444	0.4314	0.4630	0.4545	0.4815	0.4423	0.4727	0.4340	0.4643	0.4074	0.4000	0.5000	0.4915	0.5161	0.5254	0.5167	0.5397	0.5082	0.5312	0.5246	0.5410	0.5323	0.5538	0.5238	0.5455	0.5312	0.5522	0.5077	0.5294	0.5152	0.1111	0.1111	0.0889	0.0889	0.0667
DAG_29_1	0.4314	0.5400	0.3913	0.3830	0.4000	0.4255	0.4167	0.4314	0.4082	0.4231	0.4340	0.4400	0.4528	0.4314	0.4444	0.4510	0.4630	0.4545	0.4815	0.4423	0.4727	0.4151	0.4464	0.4259	0.4182	0.5172	0.5085	0.5161	0.5424	0.5333	0.5397	0.5246	0.5312	0.5410	0.5410	0.5323	0.5538	0.5079	0.5303	0.5156	0.5373	0.4923	0.5147	0.5000	0.1304	0.1304	0.1087	0.0870	0.0870
DAG_29_2	0.4314	0.5400	0.3830	0.3830	0.4000	0.4255	0.4167	0.4314	0.4082	0.4231	0.4340	0.4400	0.4528	0.4314	0.4444	0.4510	0.4630	0.4545	0.5000	0.4615	0.4727	0.4340	0.4643	0.4259	0.4182	0.5172	0.5085	0.5161	0.5424	0.5333	0.5397	0.5082	0.5312	0.5410	0.5574	0.5484	0.5538	0.5238	0.5455	0.5312	0.5522	0.5077	0.5294	0.5152	0.1489	0.1277	0.1277	0.1064	0.1064
DAG_30_0	0.4314	0.5400	0.3913	0.3830	0.4000	0.4255	0.4167	0.4314	0.4082	0.4231	0.4340	0.4400	0.4528	0.4314	0.4444	0.4510	0.4630	0.4545	0.5000	0.4423	0.4727	0.4340	0.4643	0.4074	0.4182	0.5172	0.5085	0.5161	0.5424	0.5333	0.5397	0.5246	0.5312	0.5410	0.5410	0.5323	0.5538	0.5238	0.5455	0.5156	0.5373	0.5077	0.5294	0.5152	0.1304	0.1304	0.1087	0.1087	0.0870
DAG_30_1	0.4314	0.5400	0.3617	0.3617	0.3800	0.4043	0.3958	0.4118	0.3878	0.4038	0.4151	0.4200	0.4340	0.4118	0.4259	0.4314	0.4444	0.4364	0.4815	0.4423	0.4545	0.4151	0.4464	0.4074	0.4000	0.5000	0.4915	0.5000	0.5254	0.5167	0.5238	0.5082	0.5156	0.5246	0.5410	0.5323	0.5385	0.5079	0.5303	0.5156	0.5373	0.4923	0.5147	0.5000	0.1489	0.1489	0.1277	0.1064	0.1064
DAG_30_2	0.4314	0.5400	0.3958	0.3958	0.4000	0.4375	0.4375	0.4314	0.4286	0.4231	0.4340	0.4600	0.4528	0.4510	0.4444	0.4706	0.4630	0.4545	0.5000	0.4615	0.4727	0.4340	0.4643	0.4259	0.4364	0.5345	0.5254	0.5161	0.5424	0.5333	0.5397	0.5082	0.5312	0.5246	0.5410	0.5323	0.5538	0.5079	0.5303	0.5312	0.5522	0.5077	0.5294	0.5152	0.1667	0.1458	0.1458	0.1250	0.1250
DAG_30_3	0.4902	0.5400	0.3061	0.3061	0.3600	0.3265	0.3265	0.3725	0.3265	0.3654	0.3774	0.3600	0.3962	0.3529	0.3889	0.3725	0.4074	0.4000	0.4259	0.3846	0.4182	0.3774	0.4107	0.3519	0.3636	0.4483	0.4407	0.4677	0.4746	0.4667	0.4921	0.4590	0.4844	0.4754	0.4918	0.4839	0.5077	0.4762	0.5000	0.5000	0.5224	0.4923	0.5147	0.4697	0.1837	0.1633	0.1633	0.1429	0.1633
DAG_30_4	0.5098	0.5400	0.3200	0.3200	0.3800	0.3200	0.3200	0.3725	0.3200	0.3654	0.3774	0.3600	0.3962	0.3529	0.3889	0.3725	0.4074	0.4000	0.4259	0.3846	0.4182	0.3774	0.4107	0.3519	0.3636	0.4483	0.4407	0.4677	0.4746	0.4667	0.4921	0.4590	0.4844	0.4754	0.4918	0.4839	0.5077	0.4762	0.5000	0.5000	0.5224	0.4923	0.5147	0.4697	0.2000	0.1800	0.1800	0.1600	0.1800
DAG_31_0	0.4314	0.5400	0.4043	0.4043	0.4000	0.4468	0.4375	0.4314	0.4286	0.4231	0.4340	0.4600	0.4528	0.4510	0.4444	0.4510	0.4630	0.4545	0.5000	0.4423	0.4727	0.4340	0.4643	0.4259	0.4182	0.5345	0.5254	0.5161	0.5424	0.5500	0.5397	0.5410	0.5312	0.5410	0.5246	0.5323	0.5538	0.5238	0.5455	0.5156	0.5373	0.5077	0.5294	0.5152	0.1489	0.1489	0.1277	0.1277	0.1064
DAG_31_1	0.4314	0.5400	0.3958	0.3958	0.4000	0.4375	0.4375	0.4314	0.4286	0.4231	0.4340	0.4600	0.4528	0.4510	0.4444	0.4706	0.4630	0.4545	0.5000	0.4615	0.4727	0.4528	0.4643	0.4259	0.4182	0.5345	0.5254	0.5161	0.5593	0.5333	0.5397	0.5246	0.5312	0.5246	0.5410	0.5323	0.5538	0.5079	0.5303	0.5156	0.5373	0.5077	0.5294	0.5152	0.1667	0.1458	0.1458	0.1458	0.1250
DAG_32_0	0.4314	0.5400	0.3750	0.3750	0.3800	0.4167	0.4167	0.4118	0.4082	0.4038	0.4151	0.4400	0.4340	0.4314	0.4259	0.4510	0.4444	0.4364	0.4815	0.4423	0.4545	0.4340	0.4464	0.4074	0.4000	0.5172	0.5085	0.5000	0.5424	0.5333	0.5238	0.5246	0.5156	0.5410	0.5410	0.5323	0.5385	0.5238	0.5303	0.5156	0.5373	0.5077	0.5294	0.5000	0.1667	0.1667	0.1458	0.1458	0.1250
DAG_32_1	0.4314	0.5400	0.3878	0.3878	0.4000	0.4286	0.4286	0.4314	0.4286	0.4231	0.4340	0.4400	0.4528	0.4314	0.4444	0.4510	0.4630	0.4545	0.4815	0.4423	0.4727	0.4151	0.4464	0.4259	0.4182	0.5345	0.5254	0.5161	0.5593	0.5333	0.5397	0.5246	0.5312	0.5410	0.5410	0.5323	0.5538	0.5079	0.5303	0.5156	0.5373	0.4923	0.5147	0.5000	0.1837	0.1837	0.1633	0.1429	0.1429
DAG_32_2	0.4510	0.5400	0.3800	0.3800	0.4000	0.4200	0.4200	0.4314	0.4200	0.4231	0.4340	0.4400	0.4528	0.4314	0.4444	0.4510	0.4630	0.4545	0.5000	0.4615	0.4727	0.4340	0.4643	0.4259	0.4182	0.5345	0.5254	0.5161	0.5424	0.5333	0.5397	0.5082	0.5312	0.5246	0.5246	0.5161	0.5385	0.4921	0.5152	0.5312	0.5522	0.5077	0.5294	0.5152	0.2000	0.1800	0.1800	0.1600	0.1600
DAG_32_3	0.4510	0.5490	0.3922	0.3922	0.3922	0.4314	0.4314	0.4314	0.4314	0.4231	0.4340	0.4314	0.4528	0.4314	0.4444	0.4510	0.4444	0.4364	0.4815	0.4423	0.4545	0.4340	0.4464	0.4444	0.4182	0.5345	0.5254	0.5161	0.5593	0.5333	0.5397	0.5246	0.5312	0.5410	0.5410	0.5323	0.5385	0.5079	0.5303	0.5156	0.5373	0.5077	0.5294	0.5152	0.2157	0.1961	0.1961	0.1765	0.1765
DAG_32_4	0.4615	0.5577	0.3846	0.3846	0.3846	0.4231	0.4231	0.4231	0.4231	0.4231	0.4340	0.4423	0.4528	0.4423	0.4444	0.4423	0.4630	0.4545	0.4815	0.4615	0.4545	0.4528	0.4464	0.4444	0.4364	0.5345	0.5254	0.5161	0.5424	0.5167	0.5397	0.5082	0.5312	0.5246	0.5410	0.5161	0.5385	0.5079	0.5303	0.5156	0.5373	0.4923	0.5147	0.5000	0.2308	0.2115	0.2115	0.1923	0.1923
DAG_33_1	0.4510	0.5400	0.3800	0.3800	0.4000	0.4200	0.4200	0.4118	0.4200	0.4231	0.4340	0.4400	0.4340	0.4314	0.4444	0.4510	0.4444	0.4545	0.4815	0.4615	0.4545	0.4528	0.4643	0.4259	0.4182	0.5345	0.5254	0.5161	0.5593	0.5333	0.5238	0.5246	0.5312	0.5246	0.5410	0.5161	0.5385	0.5079	0.5303	0.5156	0.5373	0.4923	0.5147	0.5152	0.2000	0.1800	0.1800	0.1800	0.1600
DAG_33_2	0.4706	0.5490	0.3529	0.3529	0.3725	0.3922	0.3922	0.4118	0.3922	0.4038	0.4151	0.4314	0.4340	0.4314	0.4259	0.4314	0.4444	0.4364	0.4815	0.4423	0.4545	0.4340	0.4464	0.4074	0.4000	0.5172	0.5085	0.5000	0.5424	0.5333	0.5238	0.5082	0.5156	0.5246	0.5246	0.5161	0.5385	0.4921	0.5152	0.5312	0.5522	0.5077	0.5294	0.5152	0.2157	0.1961	0.1961	0.1765	0.1765
DAG_34_1	0.4706	0.5294	0.3333	0.3333	0.3529	0.3725	0.3725	0.3922	0.3725	0.3846	0.3962	0.4118	0.4151	0.4118	0.4074	0.4118	0.4259	0.4182	0.4630	0.4231	0.4364	0.4151	0.4286	0.3889	0.3818	0.5000	0.4915	0.4839	0.5254	0.5167	0.5079	0.5082	0.5000	0.5082	0.5410	0.5161	0.5231	0.5079	0.5152	0.5156	0.5373	0.4923	0.5147	0.5000	0.2157	0.2157	0.1961	0.1765	0.1765
DAG_34_2	0.4615	0.5577	0.3654	0.3654	0.3654	0.4038	0.4038	0.4038	0.4038	0.4038	0.4151	0.4231	0.4340	0.4231	0.4259	0.4231	0.4444	0.4364	0.4815	0.4423	0.4545	0.4340	0.4464	0.4259	0.4182	0.5345	0.5254	0.5000	0.5424	0.5333	0.5238	0.5082	0.5156	0.5246	0.5246	0.5161	0.5385	0.4921	0.5152	0.5156	0.5373	0.4923	0.5147	0.5000	0.2308	0.2115	0.2115	0.1923	0.1923
DAG_34_3	0.4717	0.5472	0.3396	0.3396	0.3585	0.3774	0.3774	0.3774	0.3774	0.3774	0.3962	0.4151	0.4151	0.4151	0.4074	0.4151	0.4259	0.4182	0.4630	0.4151	0.4364	0.4151	0.4286	0.4074	0.4000	0.5172	0.5085	0.4839	0.5424	0.5333	0.5079	0.5246	0.5000	0.5246	0.5410	0.5161	0.5231	0.5079	0.5152	0.5156	0.5224	0.5077	0.5147	0.5152	0.2453	0.2264	0.2264	0.2075	0.2075
DAG_34_4	0.4815	0.5370	0.3519	0.3519	0.3704	0.3704	0.3704	0.3704	0.3704	0.3704	0.3889	0.4074	0.4074	0.4074	0.4074	0.4259	0.4259	0.4182	0.4630	0.4259	0.4364	0.4259	0.4286	0.4074	0.4000	0.5172	0.5085	0.4839	0.5424	0.5167	0.5079	0.5082	0.5000	0.5246	0.5410	0.5161	0.5231	0.5079	0.5152	0.5156	0.5224	0.4923	0.5147	0.5000	0.2593	0.2407	0.2407	0.2222	0.2222
DAG_35_0	0.4706	0.5294	0.3333	0.3333	0.3529	0.3725	0.3725	0.3725	0.3725	0.3846	0.3962	0.3922	0.3962	0.4118	0.4074	0.4118	0.4074	0.4182	0.4444	0.4231	0.4182	0.4151	0.4286	0.3889	0.3818	0.5000	0.4915	0.4839	0.5254	0.5000	0.4921	0.5082	0.5000	0.5082	0.5410	0.5161	0.5077	0.5079	0.5152	0.5156	0.5224	0.5077	0.5294	0.5000	0.2157	0.2157	0.1961	0.1961	0.1765
DAG_35_1	0.4615	0.5385	0.3462	0.3462	0.3462	0.3846	0.3846	0.3846	0.3846	0.3846	0.3962	0.4038	0.4151	0.4038	0.4074	0.4038	0.4259	0.4182	0.4630	0.4231	0.4364	0.4151	0.4286	0.4074	0.4000	0.5172	0.5085	0.4839	0.5424	0.5167	0.5079	0.5082	0.5000	0.5082	0.5410	0.5161	0.5231	0.5079	0.5152	0.5156	0.5373	0.4923	0.5147	0.5000	0.2308	0.2308	0.2115	0.1923	0.1923
DAG_35_2	0.4717	0.5472	0.3396	0.3396	0.3585	0.3774	0.3774	0.3774	0.3774	0.3774	0.3962	0.4151	0.4151	0.4151	0.4074	0.4151	0.4259	0.4182	0.4630	0.4151	0.4364	0.4151	0.4286	0.4074	0.4000	0.5172	0.5085	0.4839	0.5424	0.5333	0.5079	0.5082	0.5000	0.5246	0.5246	0.5161	0.5231	0.4921	0.5152	0.5156	0.5373	0.4923	0.5147	0.5000	0.2453	0.2264	0.2264	0.2075	0.2075
DAG_36_1	0.4528	0.5283	0.3585	0.3585	0.3585	0.3962	0.3962	0.3774	0.3962	0.3962	0.4151	0.3962	0.4151	0.4151	0.4259	0.4151	0.4259	0.4182	0.4630	0.4340	0.4364	0.4151	0.4286	0.4259	0.4182	0.5345	0.5254	0.5000	0.5424	0.5167	0.5079	0.5246	0.5156	0.5246	0.5410	0.5323	0.5231	0.5079	0.5152	0.5156	0.5373	0.4923	0.5147	0.5000	0.2453	0.2453	0.2264	0.2075	0.2075
DAG_36_2	0.4630	0.5370	0.3519	0.3519	0.3704	0.3889	0.3889	0.3704	0.3889	0.3889	0.4074	0.4074	0.4074	0.4259	0.4259	0.4074	0.4259	0.4364	0.4630	0.4259	0.4364	0.4259	0.4286	0.4259	0.4182	0.5345	0.5254	0.5000	0.5424	0.5333	0.5079	0.5082	0.5156	0.5246	0.5246	0.5161	0.5231	0.4921	0.5152	0.5000	0.5224	0.4769	0.5000	0.4848	0.2593	0.2407	0.2407	0.2222	0.2222
DAG_36_3	0.4545	0.5455	0.3636	0.3636	0.3636	0.4000	0.4000	0.3818	0.4000	0.3818	0.4000	0.4182	0.4182	0.4182	0.4182	0.4182	0.4364	0.4364	0.4545	0.4182	0.4364	0.4182	0.4286	0.4182	0.4182	0.5345	0.5254	0.5000	0.5424	0.5167	0.5238	0.5082	0.5156	0.5082	0.5410	0.5161	0.5231	0.5079	0.5152	0.5156	0.5373	0.4923	0.5147	0.5000	0.2727	0.2545	0.2545	0.2364	0.2364
DAG_36_4	0.4643	0.5357	0.3750	0.3750	0.3750	0.3929	0.3929	0.3750	0.3929	0.3750	0.3929	0.4286	0.4107	0.4286	0.4107	0.4286	0.4286	0.4286	0.4464	0.4286	0.4464	0.4286	0.4464	0.4107	0.4286	0.5345	0.5254	0.5000	0.5424	0.5167	0.5238	0.5082	0.5156	0.5082	0.5246	0.5000	0.5231	0.4921	0.5152	0.5000	0.5224	0.4923	0.5147	0.5000	0.2857	0.2679	0.2679	0.2500	0.2500
DAG_36_5	0.4737	0.5263	0.3860	0.3860	0.3860	0.3860	0.3860	0.3860	0.3860	0.3860	0.3860	0.4211	0.4035	0.4211	0.4035	0.4386	0.4211	0.4211	0.4386	0.4386	0.4386	0.4386	0.4386	0.4211	0.4211	0.5345	0.5254	0.5000	0.5424	0.5167	0.5238	0.5082	0.5156	0.5082	0.5246	0.5000	0.5231	0.4921	0.5152	0.5000	0.5224	0.4923	0.5147	0.5000	0.2982	0.2807	0.2807	0.2632	0.2632
DAG_36_6	0.4655	0.5345	0.3966	0.3966	0.3966	0.3966	0.3966	0.3966	0.3966	0.3966	0.3966	0.4310	0.4138	0.4310	0.4138	0.4483	0.4310	0.4310	0.4483	0.4483	0.4483	0.4483	0.4483	0.4310	0.4310	0.5517	0.5424	0.5161	0.5593	0.5333	0.5397	0.5246	0.5312	0.5246	0.5410	0.5161	0.5231	0.5079	0.5152	0.5156	0.5224	0.5077	0.5147	0.5152	0.3103	0.2931	0.2931	0.2759	0.2759
DAG_38_1	0.4727	0.5273	0.3455	0.3455	0.3455	0.3636	0.3636	0.3455	0.3636	0.3455	0.3636	0.4000	0.3818	0.4000	0.3818	0.4000	0.4000	0.4000	0.4182	0.4000	0.4182	0.4000	0.4107	0.3818	0.4000	0.5172	0.5085	0.4677	0.5424	0.5333	0.4921	0.5246	0.4844	0.5246	0.5246	0.5161	0.5077	0.5079	0.5000	0.5156	0.5224	0.5077	0.5147	0.5000	0.2727	0.2545	0.2545	0.2545	0.2364
DAG_38_2	0.4643	0.5357	0.3571	0.3393	0.3571	0.3750	0.3750	0.3571	0.3571	0.3571	0.3750	0.4107	0.3929	0.3929	0.3929	0.4107	0.4107	0.4107	0.4286	0.4107	0.4286	0.4107	0.4286	0.3929	0.4107	0.5345	0.5085	0.4839	0.5593	0.5500	0.5079	0.5246	0.5000	0.5410	0.5410	0.5323	0.5231	0.5079	0.5152	0.5156	0.5224	0.4923	0.5147	0.5000	0.2857	0.2679	0.2679	0.2500	0.2500
Ergosterol	0.5000	0.0741	0.4815	0.4815	0.5185	0.4815	0.4815	0.5185	0.4815	0.5185	0.5185	0.4815	0.5185	0.4815	0.5185	0.4815	0.5185	0.5091	0.5185	0.4815	0.5091	0.4815	0.5000	0.5000	0.4909	0.5345	0.5254	0.5484	0.5424	0.5500	0.5556	0.5410	0.5469	0.5410	0.5246	0.5323	0.5538	0.5238	0.5455	0.5312	0.5373	0.5385	0.5441	0.5303	0.5370	0.5370	0.5370	0.5556	0.5370
HexCer_34_1_2	0.5373	0.4776	0.3134	0.3284	0.3284	0.2985	0.2836	0.2836	0.2985	0.2985	0.2836	0.2537	0.2537	0.2687	0.2687	0.2388	0.2388	0.2537	0.2537	0.2239	0.2388	0.2388	0.2537	0.2537	0.2687	0.2388	0.2537	0.2687	0.2239	0.2090	0.2537	0.2239	0.2687	0.2090	0.2239	0.2090	0.2537	0.2239	0.2687	0.2090	0.2537	0.2239	0.2647	0.2388	0.5672	0.5672	0.5672	0.5672	0.5522
HexCer_34_2_3	0.5634	0.4930	0.3521	0.3380	0.2958	0.3380	0.3239	0.2817	0.3099	0.2676	0.2535	0.2958	0.2535	0.2817	0.2394	0.2817	0.2394	0.2254	0.2394	0.2676	0.2254	0.2535	0.2113	0.2817	0.2817	0.2817	0.2676	0.2254	0.2676	0.2535	0.2113	0.2394	0.1972	0.2535	0.2676	0.2535	0.2113	0.2394	0.1972	0.2535	0.2113	0.2394	0.1972	0.2676	0.5915	0.5915	0.5915	0.5915	0.5775
HexCer_36_1_2	0.5362	0.4928	0.3333	0.3478	0.3478	0.3188	0.3043	0.3043	0.3188	0.3188	0.3043	0.2754	0.2754	0.2899	0.2899	0.2609	0.2609	0.2754	0.2609	0.2464	0.2464	0.2609	0.2609	0.2754	0.2899	0.2609	0.2754	0.2754	0.2464	0.2319	0.2464	0.2464	0.2609	0.2174	0.2174	0.2029	0.2464	0.2174	0.2609	0.2029	0.2464	0.2174	0.2609	0.2319	0.5507	0.5507	0.5507	0.5652	0.5507
HexCer_36_2_2	0.5429	0.4857	0.3429	0.3286	0.3286	0.3286	0.3143	0.3143	0.3000	0.3000	0.2857	0.2857	0.2857	0.2714	0.2714	0.2714	0.2714	0.2571	0.2714	0.2571	0.2571	0.2429	0.2429	0.2714	0.2714	0.2714	0.2571	0.2571	0.2571	0.2429	0.2571	0.2286	0.2429	0.2286	0.2286	0.2143	0.2571	0.2000	0.2429	0.2143	0.2571	0.2000	0.2429	0.2286	0.5571	0.5571	0.5571	0.5714	0.5571
HexCer_36_2_3	0.5616	0.5068	0.3699	0.3562	0.3151	0.3562	0.3425	0.3014	0.3288	0.2877	0.2740	0.3151	0.2740	0.3014	0.2603	0.3014	0.2603	0.2466	0.2603	0.2877	0.2466	0.2740	0.2329	0.3014	0.3014	0.3014	0.2877	0.2466	0.2877	0.2740	0.2329	0.2603	0.2192	0.2603	0.2603	0.2466	0.2055	0.2329	0.1918	0.2466	0.2055	0.2329	0.1918	0.2603	0.5753	0.5753	0.5753	0.5890	0.5753
HexCer_38_2_3	0.5600	0.5200	0.3867	0.3733	0.3333	0.3733	0.3600	0.3200	0.3467	0.3067	0.2933	0.3333	0.2933	0.3200	0.2800	0.3200	0.2800	0.2667	0.2800	0.3067	0.2667	0.2933	0.2533	0.3200	0.3200	0.3200	0.3067	0.2667	0.3067	0.2933	0.2533	0.2800	0.2400	0.2800	0.2800	0.2667	0.2267	0.2533	0.2133	0.2400	0.2000	0.2267	0.1867	0.2533	0.5733	0.5733	0.5600	0.5733	0.5600
Lanosterol	0.4915	0.3729	0.4746	0.4746	0.4576	0.4915	0.4915	0.4746	0.4746	0.4576	0.4576	0.4915	0.4746	0.4746	0.4576	0.4915	0.4915	0.4746	0.4915	0.4915	0.4915	0.4746	0.4746	0.4915	0.4746	0.5932	0.5763	0.5323	0.6102	0.6000	0.5714	0.5738	0.5469	0.5902	0.5902	0.5806	0.5692	0.5556	0.5455	0.5781	0.5672	0.5538	0.5588	0.5606	0.4915	0.4746	0.4915	0.4915	0.4915
PA_32_1	0.5833	0.5333	0.3167	0.3167	0.3667	0.3167	0.3167	0.3667	0.3167	0.3667	0.3667	0.3167	0.3667	0.3167	0.3667	0.3167	0.3667	0.3667	0.3667	0.3167	0.3667	0.3167	0.3667	0.2833	0.3000	0.2333	0.2333	0.2742	0.2667	0.2667	0.3016	0.2623	0.2969	0.2787	0.2951	0.2903	0.3231	0.2857	0.3182	0.3125	0.3284	0.3077	0.3382	0.2727	0.4000	0.4000	0.3833	0.3667	0.3667
PA_34_1	0.5806	0.5323	0.3387	0.3387	0.3871	0.3387	0.3387	0.3710	0.3387	0.3871	0.3871	0.3387	0.3710	0.3387	0.3871	0.3387	0.3710	0.3871	0.3871	0.3387	0.3710	0.3387	0.3871	0.3065	0.3065	0.2581	0.2581	0.2903	0.2903	0.2903	0.3016	0.2903	0.3125	0.3065	0.3226	0.3226	0.3231	0.3175	0.3333	0.3281	0.3284	0.3385	0.3382	0.3030	0.4194	0.4194	0.4032	0.3871	0.3871
PA_34_2	0.5873	0.5238	0.3492	0.3492	0.3968	0.3492	0.3492	0.3810	0.3492	0.3968	0.3968	0.3492	0.3810	0.3492	0.3968	0.3492	0.3810	0.3968	0.3968	0.3492	0.3810	0.3492	0.3968	0.3175	0.3175	0.2540	0.2540	0.3016	0.2857	0.2857	0.3016	0.2857	0.3125	0.3016	0.3175	0.3175	0.3231	0.3175	0.3333	0.3438	0.3284	0.3385	0.3382	0.3030	0.4286	0.4127	0.4127	0.3968	0.3968
PA_36_2	0.5692	0.5077	0.3538	0.3538	0.4000	0.3538	0.3538	0.3846	0.3538	0.3846	0.3846	0.3538	0.3846	0.3538	0.3846	0.3538	0.3846	0.3846	0.3846	0.3538	0.3846	0.3538	0.3846	0.3231	0.3231	0.2615	0.2615	0.3077	0.2769	0.2769	0.2923	0.2769	0.2923	0.2923	0.3077	0.3077	0.3231	0.3077	0.3182	0.3385	0.3433	0.3385	0.3382	0.3030	0.4462	0.4308	0.4308	0.4154	0.4154
PA_40_5	0.5972	0.5417	0.4167	0.4028	0.4167	0.3889	0.3889	0.4167	0.3750	0.4167	0.4028	0.3889	0.4028	0.3750	0.4028	0.3889	0.4028	0.4028	0.4028	0.3889	0.4028	0.3750	0.4028	0.3611	0.3611	0.3333	0.3194	0.3333	0.3056	0.3056	0.3333	0.2917	0.3333	0.3056	0.3056	0.3056	0.3194	0.2917	0.3194	0.3194	0.3194	0.3056	0.3194	0.2917	0.5000	0.4861	0.4861	0.4722	0.4722
PC_24_0	0.5410	0.5082	0.3443	0.3607	0.4098	0.3607	0.3443	0.3934	0.3607	0.4098	0.4098	0.3443	0.3934	0.3607	0.4098	0.3443	0.3934	0.4098	0.4098	0.3443	0.3934	0.3607	0.4098	0.3443	0.3607	0.3279	0.3443	0.3871	0.3770	0.3607	0.3968	0.3770	0.4062	0.3770	0.4098	0.3871	0.4154	0.3968	0.4242	0.3906	0.4179	0.4000	0.4265	0.3788	0.4098	0.3934	0.3934	0.4098	0.4098
PC_26_0	0.5397	0.4921	0.3333	0.3492	0.3968	0.3492	0.3333	0.3810	0.3492	0.3968	0.3968	0.3333	0.3810	0.3492	0.3968	0.3333	0.3810	0.3968	0.3968	0.3333	0.3810	0.3492	0.3968	0.3333	0.3492	0.3016	0.3175	0.3651	0.3492	0.3333	0.3810	0.3492	0.3906	0.3492	0.3810	0.3651	0.4000	0.3810	0.4091	0.3750	0.4030	0.3846	0.4118	0.3636	0.4286	0.4127	0.4127	0.4127	0.3968
PC_26_1	0.5312	0.4844	0.3438	0.3594	0.4062	0.3594	0.3438	0.3906	0.3594	0.4062	0.4062	0.3438	0.3906	0.3594	0.4062	0.3438	0.3906	0.4062	0.4062	0.3438	0.3906	0.3594	0.4062	0.3438	0.3594	0.2969	0.3125	0.3594	0.3438	0.3281	0.3750	0.3438	0.3906	0.3438	0.3750	0.3594	0.4000	0.3750	0.4091	0.3906	0.4179	0.4000	0.4265	0.3788	0.4375	0.4219	0.4219	0.4219	0.4062
PC_28_0	0.5538	0.4923	0.3538	0.3538	0.3846	0.3385	0.3385	0.3846	0.3385	0.3846	0.3846	0.3385	0.3846	0.3385	0.3846	0.3385	0.3846	0.3846	0.3846	0.3385	0.3846	0.3385	0.3846	0.3231	0.3385	0.2923	0.2923	0.3385	0.3231	0.3231	0.3692	0.3231	0.3692	0.3385	0.3538	0.3538	0.4000	0.3538	0.3939	0.3846	0.4179	0.3846	0.4118	0.3636	0.4462	0.4308	0.4308	0.4308	0.4154
PC_28_1	0.5455	0.4848	0.3636	0.3636	0.3939	0.3485	0.3485	0.3939	0.3485	0.3939	0.3939	0.3485	0.3939	0.3485	0.3939	0.3485	0.3939	0.3939	0.3939	0.3485	0.3939	0.3485	0.3939	0.3333	0.3485	0.2879	0.2879	0.3333	0.3182	0.3182	0.3636	0.3182	0.3636	0.3333	0.3485	0.3485	0.3939	0.3485	0.3939	0.3788	0.4179	0.3788	0.4118	0.3636	0.4545	0.4394	0.4394	0.4394	0.4242
PC_28_2	0.5373	0.4776	0.3731	0.3731	0.4030	0.3582	0.3582	0.4030	0.3582	0.4030	0.4030	0.3582	0.4030	0.3582	0.4030	0.3582	0.4030	0.4030	0.4030	0.3582	0.4030	0.3582	0.4030	0.3433	0.3582	0.2985	0.2985	0.3433	0.3284	0.3284	0.3731	0.3284	0.3731	0.3433	0.3582	0.3582	0.4030	0.3582	0.4030	0.3881	0.4328	0.3881	0.4265	0.3731	0.4627	0.4478	0.4478	0.4328	0.4328
PC_30_0	0.5522	0.4925	0.3731	0.3731	0.3881	0.3433	0.3433	0.3881	0.3433	0.3881	0.3881	0.3433	0.3881	0.3433	0.3881	0.3433	0.3881	0.3881	0.3881	0.3433	0.3881	0.3433	0.3881	0.3134	0.3284	0.2836	0.2836	0.3284	0.3134	0.3134	0.3582	0.3134	0.3582	0.3284	0.3433	0.3433	0.3881	0.3433	0.3881	0.3731	0.4179	0.3731	0.4118	0.3433	0.4627	0.4478	0.4478	0.4478	0.4328
PC_30_1	0.5588	0.4853	0.3824	0.3824	0.3971	0.3529	0.3529	0.3971	0.3529	0.3971	0.3971	0.3529	0.3971	0.3529	0.3971	0.3529	0.3971	0.3971	0.3971	0.3529	0.3971	0.3529	0.3971	0.3235	0.3382	0.2794	0.2794	0.3235	0.3088	0.3088	0.3529	0.3088	0.3529	0.3235	0.3382	0.3382	0.3824	0.3382	0.3824	0.3676	0.4118	0.3676	0.4118	0.3382	0.4706	0.4559	0.4559	0.4559	0.4412
PC_30_2	0.5507	0.4783	0.3913	0.3913	0.4058	0.3623	0.3623	0.4058	0.3623	0.4058	0.4058	0.3623	0.4058	0.3623	0.4058	0.3623	0.4058	0.4058	0.4058	0.3623	0.4058	0.3623	0.4058	0.3333	0.3478	0.2899	0.2899	0.3333	0.3188	0.3188	0.3623	0.3188	0.3623	0.3333	0.3478	0.3478	0.3768	0.3478	0.3913	0.3768	0.4058	0.3768	0.4203	0.3478	0.4783	0.4638	0.4638	0.4493	0.4493
PC_30_3	0.5429	0.4857	0.4143	0.4286	0.4286	0.4000	0.3857	0.3857	0.4000	0.4000	0.4000	0.3571	0.3857	0.3714	0.4000	0.3429	0.3857	0.4000	0.4000	0.3429	0.3857	0.3571	0.4000	0.3429	0.3571	0.2429	0.2571	0.3000	0.2571	0.2429	0.2857	0.2571	0.3000	0.2571	0.2857	0.2714	0.3143	0.2857	0.3286	0.3000	0.3429	0.3143	0.3571	0.3000	0.4857	0.4714	0.4714	0.4571	0.4714
PC_32_0	0.5652	0.4928	0.3913	0.3913	0.3913	0.3623	0.3623	0.3913	0.3623	0.3913	0.3913	0.3478	0.3913	0.3478	0.3913	0.3478	0.3913	0.3913	0.3913	0.3478	0.3913	0.3478	0.3913	0.3188	0.3188	0.2754	0.2754	0.3188	0.3043	0.3043	0.3333	0.3043	0.3478	0.3188	0.3333	0.3333	0.3623	0.3333	0.3768	0.3623	0.3913	0.3623	0.4058	0.3333	0.4783	0.4638	0.4638	0.4638	0.4493
PC_32_1	0.5714	0.5000	0.4000	0.4000	0.4000	0.3714	0.3714	0.4000	0.3714	0.4000	0.4000	0.3571	0.4000	0.3571	0.4000	0.3571	0.4000	0.4000	0.4000	0.3571	0.4000	0.3571	0.4000	0.3286	0.3286	0.2714	0.2714	0.3143	0.3000	0.3000	0.3286	0.3000	0.3429	0.3143	0.3286	0.3286	0.3571	0.3286	0.3714	0.3571	0.3857	0.3571	0.4000	0.3286	0.4857	0.4714	0.4714	0.4714	0.4571
PC_32_2	0.5634	0.4930	0.4085	0.4085	0.4085	0.3803	0.3803	0.4085	0.3803	0.4085	0.4085	0.3662	0.4085	0.3662	0.4085	0.3662	0.4085	0.4085	0.4085	0.3662	0.4085	0.3662	0.4085	0.3380	0.3380	0.2817	0.2817	0.3239	0.3099	0.3099	0.3380	0.3099	0.3521	0.3239	0.3380	0.3380	0.3662	0.3380	0.3803	0.3662	0.3803	0.3662	0.3944	0.3380	0.4930	0.4789	0.4789	0.4648	0.4648
PC_32_3	0.5694	0.5000	0.4167	0.4167	0.4167	0.3889	0.3889	0.4167	0.3889	0.4167	0.4167	0.3750	0.4028	0.3750	0.4167	0.3750	0.4028	0.4167	0.4167	0.3750	0.4028	0.3750	0.4167	0.3472	0.3472	0.2917	0.2917	0.3194	0.3194	0.3194	0.3333	0.3194	0.3472	0.3333	0.3472	0.3472	0.3611	0.3472	0.3750	0.3611	0.3750	0.3750	0.3889	0.3472	0.5000	0.4861	0.4861	0.4722	0.4722
PC_32_4	0.5616	0.5068	0.4247	0.4247	0.4247	0.3973	0.3973	0.4247	0.3973	0.4247	0.4247	0.3836	0.4110	0.3836	0.4247	0.3836	0.4110	0.4247	0.4247	0.3836	0.4110	0.3836	0.4247	0.3562	0.3562	0.2877	0.2877	0.3288	0.3151	0.3151	0.3288	0.3151	0.3425	0.3288	0.3425	0.3425	0.3562	0.3425	0.3699	0.3699	0.3699	0.3699	0.3836	0.3425	0.5068	0.4932	0.4932	0.4795	0.4795
PC_34_0	0.5775	0.5070	0.4085	0.4085	0.4085	0.3803	0.3803	0.3944	0.3803	0.3944	0.3944	0.3521	0.3944	0.3521	0.3944	0.3521	0.3803	0.3944	0.3944	0.3521	0.3803	0.3521	0.3944	0.3239	0.3239	0.2676	0.2676	0.2958	0.2958	0.2958	0.3099	0.2958	0.3239	0.3099	0.3239	0.3239	0.3380	0.3239	0.3521	0.3521	0.3662	0.3521	0.3803	0.3239	0.4930	0.4789	0.4789	0.4789	0.4648
PC_34_1	0.5694	0.5000	0.4167	0.4167	0.4167	0.3889	0.3889	0.4028	0.3889	0.4028	0.4028	0.3611	0.4028	0.3611	0.4028	0.3611	0.3889	0.4028	0.4028	0.3611	0.3889	0.3611	0.4028	0.3333	0.3333	0.2778	0.2778	0.3056	0.3056	0.3056	0.3194	0.3056	0.3333	0.3194	0.3333	0.3333	0.3472	0.3333	0.3611	0.3472	0.3611	0.3611	0.3750	0.3333	0.5000	0.4861	0.4861	0.4722	0.4722
PC_34_2	0.5753	0.5068	0.4247	0.4247	0.4247	0.3973	0.3973	0.4110	0.3973	0.4110	0.4110	0.3699	0.4110	0.3699	0.4110	0.3699	0.3973	0.4110	0.4110	0.3699	0.3973	0.3699	0.4110	0.3425	0.3425	0.2740	0.2740	0.3151	0.3014	0.3014	0.3151	0.3014	0.3288	0.3151	0.3288	0.3288	0.3425	0.3288	0.3562	0.3562	0.3562	0.3562	0.3699	0.3288	0.5068	0.4932	0.4932	0.4795	0.4795
PC_34_3	0.5676	0.5135	0.4324	0.4324	0.4324	0.4054	0.4054	0.4054	0.4054	0.4054	0.4054	0.3784	0.4054	0.3784	0.4054	0.3649	0.4054	0.4054	0.4054	0.3649	0.3919	0.3649	0.4054	0.3378	0.3378	0.2703	0.2703	0.3108	0.2838	0.2838	0.2973	0.2838	0.3108	0.2973	0.3108	0.3108	0.3243	0.3108	0.3378	0.3378	0.3514	0.3378	0.3649	0.3108	0.5135	0.5000	0.5000	0.4865	0.4865
PC_34_4	0.5733	0.5200	0.4400	0.4400	0.4400	0.4133	0.4133	0.4400	0.4133	0.4400	0.4400	0.4000	0.4267	0.4000	0.4267	0.4000	0.4267	0.4267	0.4267	0.4000	0.4267	0.4000	0.4267	0.3733	0.3733	0.3067	0.3067	0.3333	0.3333	0.3333	0.3467	0.3333	0.3467	0.3467	0.3600	0.3600	0.3733	0.3600	0.3733	0.3733	0.3733	0.3867	0.3867	0.3600	0.5200	0.5067	0.5067	0.4933	0.4933
PC_34_5	0.5789	0.5263	0.4474	0.4474	0.4474	0.4211	0.4211	0.4211	0.4211	0.4211	0.4211	0.3947	0.4211	0.3947	0.4211	0.3816	0.4211	0.4211	0.4211	0.3816	0.4079	0.3816	0.4211	0.3553	0.3553	0.2895	0.2895	0.3289	0.2895	0.2895	0.3158	0.2895	0.3289	0.2895	0.3026	0.3026	0.3158	0.3026	0.3289	0.3289	0.3421	0.3289	0.3553	0.3026	0.5263	0.5132	0.5132	0.5000	0.5000
PC_36_2	0.5733	0.5200	0.4400	0.4400	0.4400	0.4133	0.4133	0.4133	0.4133	0.4133	0.4133	0.3867	0.4133	0.3867	0.4133	0.3733	0.4133	0.4133	0.4000	0.3733	0.4000	0.3733	0.4000	0.3467	0.3467	0.2800	0.2800	0.3200	0.2933	0.2933	0.3067	0.2933	0.3067	0.3067	0.3200	0.3200	0.3333	0.3200	0.3333	0.3467	0.3600	0.3467	0.3600	0.3200	0.5200	0.5067	0.5067	0.4933	0.4933
PC_36_3	0.5789	0.5263	0.4474	0.4474	0.4474	0.4211	0.4211	0.4211	0.4211	0.4211	0.4211	0.3947	0.4211	0.3947	0.4211	0.3816	0.4211	0.4211	0.4079	0.3816	0.4079	0.3816	0.4079	0.3553	0.3553	0.2895	0.2895	0.3289	0.3026	0.3026	0.3158	0.3026	0.3158	0.3158	0.3289	0.3289	0.3421	0.3289	0.3421	0.3553	0.3553	0.3553	0.3684	0.3289	0.5263	0.5132	0.5132	0.5000	0.5000
PC_36_4	0.5844	0.5325	0.4545	0.4545	0.4545	0.4286	0.4286	0.4286	0.4286	0.4286	0.4286	0.4026	0.4286	0.4026	0.4286	0.3896	0.4286	0.4286	0.4156	0.3896	0.4156	0.3896	0.4156	0.3636	0.3636	0.2987	0.2987	0.3377	0.2987	0.2987	0.3247	0.2987	0.3247	0.3117	0.3247	0.3247	0.3377	0.3247	0.3377	0.3506	0.3636	0.3506	0.3636	0.3247	0.5325	0.5195	0.5195	0.5065	0.5065
PC_36_5	0.5897	0.5385	0.4615	0.4615	0.4615	0.4359	0.4359	0.4359	0.4359	0.4359	0.4359	0.4103	0.4359	0.4103	0.4359	0.3974	0.4359	0.4359	0.4231	0.3974	0.4231	0.3974	0.4231	0.3718	0.3718	0.3077	0.3077	0.3462	0.3077	0.3077	0.3333	0.3077	0.3333	0.3077	0.3205	0.3205	0.3333	0.3205	0.3333	0.3462	0.3590	0.3462	0.3590	0.3205	0.5385	0.5256	0.5256	0.5128	0.5128
PC_38_2	0.5844	0.5325	0.4545	0.4416	0.4416	0.4286	0.4286	0.4286	0.4156	0.4156	0.4026	0.4026	0.4156	0.3896	0.4026	0.3896	0.4156	0.4026	0.4156	0.3766	0.4156	0.3636	0.4026	0.3506	0.3506	0.2987	0.2857	0.3117	0.2857	0.2857	0.3117	0.2727	0.3117	0.2987	0.3117	0.3117	0.3247	0.2987	0.3247	0.3377	0.3506	0.3247	0.3506	0.3117	0.5325	0.5195	0.5195	0.5065	0.5065
PC_38_5	0.6000	0.5500	0.4750	0.4750	0.4750	0.4500	0.4500	0.4500	0.4500	0.4500	0.4375	0.4250	0.4250	0.4250	0.4250	0.4125	0.4250	0.4250	0.4250	0.4000	0.4250	0.4000	0.4250	0.3750	0.3750	0.3250	0.3250	0.3375	0.3000	0.3000	0.3375	0.3000	0.3375	0.3000	0.3000	0.3000	0.3250	0.3000	0.3250	0.3250	0.3375	0.3250	0.3375	0.3000	0.5500	0.5375	0.5375	0.5250	0.5250
PC_38_6	0.6049	0.5556	0.4815	0.4815	0.4815	0.4568	0.4568	0.4568	0.4568	0.4568	0.4444	0.4321	0.4321	0.4321	0.4321	0.4198	0.4321	0.4321	0.4321	0.4074	0.4321	0.4074	0.4321	0.3827	0.3827	0.3333	0.3333	0.3457	0.3086	0.3086	0.3457	0.3086	0.3457	0.3086	0.3086	0.3086	0.3333	0.3086	0.3333	0.3210	0.3333	0.3210	0.3333	0.2963	0.5556	0.5432	0.5432	0.5309	0.5309
PC_O_32_1	0.5455	0.4697	0.3788	0.3788	0.3788	0.3485	0.3485	0.3636	0.3485	0.3636	0.3636	0.3182	0.3636	0.3182	0.3636	0.3182	0.3636	0.3636	0.3636	0.3182	0.3636	0.3182	0.3636	0.3030	0.3182	0.2273	0.2273	0.2727	0.2576	0.2576	0.3030	0.2576	0.3030	0.2727	0.2879	0.2879	0.3333	0.2879	0.3333	0.3182	0.3582	0.3182	0.3529	0.3030	0.5152	0.5152	0.5152	0.5152	0.5000
PC_O_34_1	0.5588	0.4853	0.3971	0.3971	0.3971	0.3676	0.3676	0.3824	0.3676	0.3824	0.3824	0.3382	0.3824	0.3382	0.3824	0.3382	0.3824	0.3824	0.3676	0.3382	0.3824	0.3382	0.3824	0.3088	0.3088	0.2500	0.2500	0.2941	0.2794	0.2794	0.3088	0.2794	0.3235	0.2941	0.3088	0.3088	0.3382	0.3088	0.3529	0.3382	0.3676	0.3382	0.3824	0.3088	0.5294	0.5147	0.5147	0.5147	0.5000
PE_26_0	0.5893	0.5357	0.3214	0.3393	0.3929	0.3393	0.3214	0.3750	0.3393	0.3929	0.3929	0.3214	0.3750	0.3393	0.3929	0.3214	0.3750	0.3929	0.3929	0.3214	0.3750	0.3393	0.3929	0.3214	0.3393	0.2069	0.2203	0.2581	0.2542	0.2333	0.2698	0.2459	0.2812	0.2459	0.2787	0.2581	0.2923	0.2698	0.3030	0.2812	0.3134	0.2923	0.3235	0.2727	0.3571	0.3571	0.3393	0.3393	0.3214
PE_28_0	0.5690	0.5345	0.3276	0.3276	0.3793	0.3276	0.3276	0.3793	0.3276	0.3793	0.3793	0.3276	0.3793	0.3276	0.3793	0.3276	0.3793	0.3793	0.3793	0.3276	0.3793	0.3276	0.3793	0.3103	0.3276	0.2069	0.2034	0.2419	0.2373	0.2333	0.2698	0.2295	0.2656	0.2459	0.2623	0.2581	0.2923	0.2540	0.2879	0.2812	0.3134	0.2769	0.3088	0.2576	0.3793	0.3793	0.3621	0.3621	0.3448
PE_28_1	0.5763	0.5424	0.3390	0.3390	0.3898	0.3390	0.3390	0.3898	0.3390	0.3898	0.3898	0.3390	0.3898	0.3390	0.3898	0.3390	0.3898	0.3898	0.3898	0.3390	0.3898	0.3390	0.3898	0.3220	0.3390	0.2034	0.2034	0.2419	0.2373	0.2333	0.2698	0.2295	0.2656	0.2459	0.2623	0.2581	0.2923	0.2540	0.2879	0.2812	0.3134	0.2769	0.3088	0.2576	0.3898	0.3729	0.3729	0.3729	0.3559
PE_30_0	0.5667	0.5500	0.3333	0.3333	0.3833	0.3333	0.3333	0.3833	0.3333	0.3833	0.3833	0.3333	0.3833	0.3333	0.3833	0.3333	0.3833	0.3833	0.3833	0.3333	0.3833	0.3333	0.3833	0.3000	0.3167	0.2000	0.2000	0.2419	0.2333	0.2333	0.2698	0.2295	0.2656	0.2459	0.2623	0.2581	0.2923	0.2540	0.2879	0.2812	0.3134	0.2769	0.3088	0.2424	0.4000	0.4000	0.3833	0.3833	0.3667
PE_30_1	0.5738	0.5410	0.3443	0.3443	0.3934	0.3443	0.3443	0.3934	0.3443	0.3934	0.3934	0.3443	0.3934	0.3443	0.3934	0.3443	0.3934	0.3934	0.3934	0.3443	0.3934	0.3443	0.3934	0.3115	0.3279	0.1967	0.1967	0.2419	0.2295	0.2295	0.2698	0.2295	0.2656	0.2459	0.2623	0.2581	0.2923	0.2540	0.2879	0.2812	0.3134	0.2769	0.3088	0.2424	0.4098	0.3934	0.3934	0.3934	0.3770
PE_30_2	0.5645	0.5323	0.3548	0.3548	0.4032	0.3548	0.3548	0.4032	0.3548	0.4032	0.4032	0.3548	0.4032	0.3548	0.4032	0.3548	0.4032	0.4032	0.4032	0.3548	0.4032	0.3548	0.4032	0.3226	0.3387	0.2097	0.2097	0.2581	0.2419	0.2419	0.2857	0.2419	0.2812	0.2581	0.2742	0.2742	0.2923	0.2698	0.3030	0.2969	0.3134	0.2923	0.3235	0.2576	0.4194	0.4032	0.4032	0.3871	0.3871
PE_31_1	0.5806	0.5323	0.3387	0.3387	0.3871	0.3387	0.3387	0.3871	0.3387	0.3871	0.3871	0.3387	0.3871	0.3387	0.3871	0.3387	0.3871	0.3871	0.3871	0.3387	0.3871	0.3387	0.3871	0.3065	0.3226	0.1935	0.1935	0.2419	0.2258	0.2258	0.2698	0.2258	0.2656	0.2419	0.2581	0.2581	0.2769	0.2540	0.2879	0.2812	0.2985	0.2769	0.3088	0.2424	0.4194	0.4194	0.4032	0.3871	0.3871
PE_32_0	0.5806	0.5323	0.3387	0.3387	0.3871	0.3387	0.3387	0.3871	0.3387	0.3871	0.3871	0.3387	0.3871	0.3387	0.3871	0.3387	0.3871	0.3871	0.3871	0.3387	0.3871	0.3387	0.3871	0.3065	0.3065	0.1935	0.1935	0.2419	0.2258	0.2258	0.2540	0.2258	0.2656	0.2419	0.2581	0.2581	0.2769	0.2540	0.2879	0.2812	0.2985	0.2769	0.3088	0.2424	0.4194	0.4194	0.4032	0.4032	0.3871
PE_32_1	0.5714	0.5397	0.3492	0.3492	0.3968	0.3492	0.3492	0.3968	0.3492	0.3968	0.3968	0.3492	0.3968	0.3492	0.3968	0.3492	0.3968	0.3968	0.3968	0.3492	0.3968	0.3492	0.3968	0.3175	0.3175	0.2063	0.2063	0.2540	0.2381	0.2381	0.2698	0.2381	0.2812	0.2540	0.2698	0.2698	0.2769	0.2698	0.2879	0.2969	0.2985	0.2923	0.3088	0.2576	0.4286	0.4286	0.4127	0.3968	0.3968
PE_32_2	0.5781	0.5469	0.3594	0.3594	0.4062	0.3594	0.3594	0.4062	0.3594	0.4062	0.4062	0.3594	0.4062	0.3594	0.4062	0.3594	0.4062	0.4062	0.4062	0.3594	0.4062	0.3594	0.4062	0.3281	0.3281	0.2031	0.2031	0.2500	0.2344	0.2344	0.2656	0.2344	0.2812	0.2500	0.2656	0.2656	0.2923	0.2656	0.3030	0.2969	0.2985	0.2923	0.3088	0.2576	0.4375	0.4219	0.4219	0.4062	0.4062
PE_32_3	0.5846	0.5385	0.3692	0.3692	0.4154	0.3692	0.3692	0.4000	0.3692	0.4154	0.4154	0.3692	0.4000	0.3692	0.4154	0.3692	0.4000	0.4154	0.4154	0.3692	0.4000	0.3692	0.4154	0.3385	0.3385	0.2154	0.2154	0.2462	0.2462	0.2462	0.2615	0.2462	0.2769	0.2615	0.2769	0.2769	0.2923	0.2769	0.3030	0.2923	0.2985	0.3077	0.3088	0.2727	0.4462	0.4308	0.4308	0.4154	0.4154
PE_32_4	0.5758	0.5303	0.3788	0.3788	0.4242	0.3788	0.3788	0.4091	0.3788	0.4242	0.4242	0.3788	0.4091	0.3788	0.4242	0.3788	0.4091	0.4242	0.4242	0.3788	0.4091	0.3788	0.4242	0.3485	0.3485	0.2121	0.2121	0.2576	0.2424	0.2424	0.2576	0.2424	0.2727	0.2576	0.2727	0.2727	0.2879	0.2727	0.3030	0.3030	0.2985	0.3030	0.3088	0.2727	0.4545	0.4394	0.4394	0.4242	0.4242
PE_33_1	0.5781	0.5469	0.3438	0.3438	0.3906	0.3438	0.3438	0.3906	0.3438	0.3906	0.3906	0.3438	0.3906	0.3438	0.3906	0.3438	0.3906	0.3906	0.3906	0.3438	0.3906	0.3438	0.3906	0.3125	0.3125	0.1875	0.1875	0.2344	0.2188	0.2188	0.2500	0.2188	0.2656	0.2344	0.2500	0.2500	0.2769	0.2500	0.2879	0.2812	0.2836	0.2769	0.2941	0.2424	0.4375	0.4375	0.4219	0.4062	0.4062
PE_33_2	0.5692	0.5385	0.3538	0.3538	0.4000	0.3538	0.3538	0.4000	0.3538	0.4000	0.4000	0.3538	0.4000	0.3538	0.4000	0.3538	0.4000	0.4000	0.4000	0.3538	0.4000	0.3538	0.4000	0.3231	0.3231	0.1846	0.1846	0.2308	0.2154	0.2154	0.2462	0.2154	0.2615	0.2308	0.2462	0.2462	0.2769	0.2462	0.2879	0.2769	0.2836	0.2769	0.2941	0.2424	0.4462	0.4308	0.4308	0.4154	0.4154
PE_34_1	0.5846	0.5385	0.3538	0.3538	0.4000	0.3538	0.3538	0.3846	0.3538	0.4000	0.4000	0.3538	0.3846	0.3538	0.4000	0.3538	0.3846	0.4000	0.4000	0.3538	0.3846	0.3538	0.4000	0.3231	0.3231	0.2000	0.2000	0.2308	0.2308	0.2308	0.2462	0.2308	0.2615	0.2462	0.2615	0.2615	0.2769	0.2615	0.2879	0.2769	0.2836	0.2923	0.2941	0.2576	0.4462	0.4462	0.4308	0.4154	0.4154
PE_34_2	0.5758	0.5303	0.3636	0.3636	0.4091	0.3636	0.3636	0.3939	0.3636	0.4091	0.4091	0.3636	0.3939	0.3636	0.4091	0.3636	0.3939	0.4091	0.4091	0.3636	0.3939	0.3636	0.4091	0.3333	0.3333	0.1970	0.1970	0.2424	0.2273	0.2273	0.2424	0.2273	0.2576	0.2424	0.2576	0.2576	0.2727	0.2576	0.2879	0.2879	0.2836	0.2879	0.2941	0.2576	0.4545	0.4394	0.4394	0.4242	0.4242
PE_34_3	0.5672	0.5224	0.3731	0.3731	0.4030	0.3582	0.3582	0.3881	0.3582	0.4030	0.4030	0.3582	0.3881	0.3582	0.4030	0.3582	0.3881	0.4030	0.4030	0.3582	0.3881	0.3582	0.4030	0.3284	0.3284	0.1940	0.1940	0.2388	0.2090	0.2090	0.2239	0.2090	0.2388	0.2239	0.2388	0.2388	0.2537	0.2388	0.2687	0.2687	0.2836	0.2687	0.2941	0.2388	0.4627	0.4478	0.4478	0.4328	0.4328
PE_34_4	0.5735	0.5294	0.3824	0.3824	0.4118	0.3676	0.3676	0.3971	0.3676	0.4118	0.4118	0.3676	0.3971	0.3676	0.4118	0.3676	0.3971	0.4118	0.4118	0.3676	0.3971	0.3676	0.4118	0.3382	0.3382	0.2059	0.2059	0.2500	0.2059	0.2059	0.2353	0.2059	0.2500	0.2206	0.2353	0.2353	0.2500	0.2353	0.2647	0.2647	0.2794	0.2647	0.2941	0.2353	0.4706	0.4559	0.4559	0.4412	0.4412
PE_34_5	0.5797	0.5362	0.3913	0.3913	0.4203	0.3768	0.3768	0.4058	0.3768	0.4203	0.4203	0.3768	0.4058	0.3768	0.4203	0.3768	0.4058	0.4203	0.4203	0.3768	0.4058	0.3768	0.4203	0.3478	0.3478	0.2174	0.2174	0.2609	0.2174	0.2174	0.2464	0.2174	0.2609	0.2174	0.2319	0.2319	0.2464	0.2319	0.2609	0.2609	0.2754	0.2609	0.2899	0.2319	0.4783	0.4638	0.4638	0.4493	0.4493
PE_35_1	0.5909	0.5303	0.3636	0.3636	0.3939	0.3485	0.3485	0.3788	0.3485	0.3939	0.3939	0.3485	0.3788	0.3485	0.3939	0.3485	0.3788	0.3939	0.3939	0.3485	0.3788	0.3485	0.3939	0.3182	0.3182	0.1818	0.1818	0.2273	0.2121	0.2121	0.2273	0.2121	0.2424	0.2273	0.2424	0.2424	0.2576	0.2424	0.2727	0.2727	0.2687	0.2727	0.2794	0.2424	0.4545	0.4545	0.4394	0.4242	0.4242
PE_35_2	0.5821	0.5224	0.3731	0.3731	0.4179	0.3731	0.3731	0.4030	0.3731	0.4030	0.4030	0.3731	0.4030	0.3731	0.4030	0.3731	0.4030	0.4030	0.4030	0.3731	0.4030	0.3731	0.4030	0.3433	0.3433	0.2090	0.2090	0.2388	0.2388	0.2388	0.2537	0.2388	0.2537	0.2537	0.2687	0.2687	0.2836	0.2687	0.2836	0.2985	0.2985	0.2985	0.3088	0.2687	0.4627	0.4478	0.4478	0.4328	0.4328
PE_36_0	0.5909	0.5303	0.3636	0.3636	0.3939	0.3485	0.3485	0.3788	0.3485	0.3788	0.3788	0.3485	0.3788	0.3485	0.3788	0.3485	0.3788	0.3788	0.3788	0.3485	0.3788	0.3485	0.3788	0.3182	0.3182	0.1818	0.1818	0.2273	0.2121	0.2121	0.2273	0.2121	0.2273	0.2273	0.2424	0.2424	0.2576	0.2424	0.2576	0.2727	0.2687	0.2727	0.2794	0.2424	0.4545	0.4545	0.4394	0.4394	0.4242
PE_36_1	0.5821	0.5224	0.3731	0.3731	0.3881	0.3433	0.3433	0.3881	0.3433	0.3881	0.3881	0.3433	0.3731	0.3433	0.3881	0.3433	0.3731	0.3881	0.3881	0.3433	0.3731	0.3433	0.3881	0.3134	0.3134	0.1940	0.1940	0.2239	0.1940	0.1940	0.2090	0.1940	0.2239	0.2090	0.2239	0.2239	0.2388	0.2239	0.2537	0.2537	0.2687	0.2537	0.2794	0.2239	0.4627	0.4627	0.4478	0.4328	0.4328
PE_36_2	0.5735	0.5147	0.3824	0.3824	0.4118	0.3676	0.3676	0.3971	0.3676	0.3971	0.3971	0.3676	0.3971	0.3676	0.3971	0.3676	0.3971	0.3971	0.3971	0.3676	0.3971	0.3676	0.3971	0.3382	0.3382	0.2059	0.2059	0.2500	0.2206	0.2206	0.2353	0.2206	0.2353	0.2353	0.2500	0.2500	0.2647	0.2500	0.2647	0.2794	0.2941	0.2794	0.2941	0.2500	0.4706	0.4559	0.4559	0.4412	0.4412
PE_36_3	0.5797	0.5217	0.3913	0.3913	0.4203	0.3768	0.3768	0.4058	0.3768	0.4058	0.4058	0.3768	0.4058	0.3768	0.4058	0.3768	0.4058	0.4058	0.4058	0.3768	0.4058	0.3768	0.4058	0.3478	0.3478	0.2174	0.2174	0.2609	0.2319	0.2319	0.2464	0.2319	0.2464	0.2464	0.2609	0.2609	0.2754	0.2609	0.2754	0.2899	0.2899	0.2899	0.3043	0.2609	0.4783	0.4638	0.4638	0.4493	0.4493
PE_36_4	0.5857	0.5286	0.4000	0.4000	0.4286	0.3857	0.3857	0.4143	0.3857	0.4143	0.4143	0.3857	0.4143	0.3857	0.4143	0.3857	0.4143	0.4143	0.4143	0.3857	0.4143	0.3857	0.4143	0.3571	0.3571	0.2286	0.2286	0.2714	0.2286	0.2286	0.2571	0.2286	0.2571	0.2429	0.2571	0.2571	0.2714	0.2571	0.2714	0.2857	0.3000	0.2857	0.3000	0.2571	0.4857	0.4714	0.4714	0.4571	0.4571
PE_36_5	0.5915	0.5352	0.4085	0.4085	0.4366	0.3944	0.3944	0.4225	0.3944	0.4225	0.4225	0.3944	0.4225	0.3944	0.4225	0.3944	0.4225	0.4225	0.4225	0.3944	0.4225	0.3944	0.4225	0.3662	0.3662	0.2394	0.2394	0.2817	0.2394	0.2394	0.2676	0.2394	0.2676	0.2394	0.2535	0.2535	0.2676	0.2535	0.2676	0.2817	0.2958	0.2817	0.2958	0.2535	0.4930	0.4789	0.4789	0.4648	0.4648
PE_36_6	0.5972	0.5278	0.4167	0.4167	0.4444	0.4028	0.4028	0.4306	0.4028	0.4306	0.4306	0.4028	0.4306	0.4028	0.4306	0.4028	0.4306	0.4306	0.4306	0.4028	0.4306	0.4028	0.4306	0.3750	0.3750	0.2500	0.2500	0.2917	0.2500	0.2500	0.2778	0.2500	0.2778	0.2500	0.2639	0.2639	0.2778	0.2639	0.2778	0.2917	0.3056	0.2917	0.3056	0.2639	0.5000	0.4861	0.4861	0.4722	0.4722
PE_38_1	0.5797	0.5362	0.3913	0.3913	0.4058	0.3623	0.3623	0.4058	0.3623	0.4058	0.3913	0.3623	0.3913	0.3623	0.3913	0.3623	0.3913	0.3913	0.3913	0.3623	0.3913	0.3623	0.3913	0.3333	0.3333	0.2174	0.2174	0.2464	0.2029	0.2029	0.2319	0.2029	0.2319	0.2174	0.2319	0.2319	0.2464	0.2319	0.2464	0.2609	0.2754	0.2609	0.2754	0.2319	0.4783	0.4638	0.4638	0.4638	0.4493
PE_38_2	0.5857	0.5143	0.4000	0.3857	0.4000	0.3714	0.3714	0.4143	0.3571	0.4000	0.4000	0.3714	0.4000	0.3571	0.4000	0.3714	0.4000	0.4000	0.4000	0.3714	0.4000	0.3571	0.4000	0.3429	0.3429	0.2286	0.2143	0.2429	0.2143	0.2143	0.2429	0.2000	0.2429	0.2286	0.2429	0.2429	0.2571	0.2286	0.2571	0.2714	0.2857	0.2571	0.2857	0.2429	0.4857	0.4714	0.4714	0.4571	0.4571
PE_38_3	0.5915	0.5352	0.4085	0.4085	0.4085	0.3803	0.3803	0.4085	0.3803	0.4085	0.4085	0.3662	0.3944	0.3662	0.3944	0.3662	0.3944	0.3944	0.3944	0.3662	0.3944	0.3662	0.3944	0.3380	0.3380	0.2394	0.2394	0.2535	0.2113	0.2113	0.2535	0.2113	0.2535	0.2113	0.2254	0.2254	0.2394	0.2254	0.2394	0.2535	0.2676	0.2535	0.2676	0.2254	0.4930	0.4789	0.4789	0.4648	0.4648
PE_38_4	0.5833	0.5417	0.4167	0.4167	0.4167	0.3889	0.3889	0.4167	0.3889	0.4167	0.4167	0.3750	0.4028	0.3750	0.4028	0.3750	0.4028	0.4028	0.4028	0.3750	0.4028	0.3750	0.4028	0.3472	0.3472	0.2500	0.2500	0.2639	0.2222	0.2222	0.2639	0.2222	0.2639	0.2222	0.2222	0.2222	0.2500	0.2222	0.2500	0.2500	0.2639	0.2500	0.2639	0.2222	0.5000	0.4861	0.4861	0.4722	0.4722
PE_38_5	0.6027	0.5342	0.4247	0.4110	0.4384	0.4110	0.4110	0.4247	0.3973	0.4247	0.4247	0.4110	0.4247	0.3973	0.4247	0.4110	0.4247	0.4247	0.4247	0.4110	0.4247	0.3973	0.4247	0.3836	0.3836	0.2603	0.2466	0.2877	0.2603	0.2603	0.2740	0.2466	0.2740	0.2603	0.2740	0.2740	0.2740	0.2603	0.2740	0.3014	0.3014	0.2877	0.3014	0.2740	0.5068	0.4932	0.4932	0.4795	0.4795
PE_38_6	0.5946	0.5405	0.4324	0.4324	0.4324	0.4054	0.4054	0.4324	0.4054	0.4324	0.4324	0.3919	0.4189	0.3919	0.4189	0.3919	0.4189	0.4189	0.4189	0.3919	0.4189	0.3919	0.4189	0.3649	0.3649	0.2703	0.2703	0.2838	0.2432	0.2432	0.2838	0.2432	0.2838	0.2432	0.2432	0.2432	0.2703	0.2432	0.2703	0.2568	0.2703	0.2568	0.2703	0.2297	0.5135	0.5000	0.5000	0.4865	0.4865
PE_40_2	0.5972	0.5278	0.4167	0.4028	0.4028	0.3889	0.3889	0.4167	0.3750	0.4028	0.4028	0.3750	0.3889	0.3611	0.4028	0.3750	0.3889	0.4028	0.4028	0.3750	0.3889	0.3611	0.4028	0.3472	0.3472	0.2500	0.2361	0.2500	0.2222	0.2222	0.2500	0.2083	0.2500	0.2222	0.2361	0.2361	0.2361	0.2222	0.2500	0.2639	0.2639	0.2500	0.2778	0.2361	0.5000	0.4861	0.4861	0.4722	0.4722
PE_40_4	0.5946	0.5405	0.4324	0.4189	0.4189	0.4054	0.4054	0.4324	0.3919	0.4189	0.4189	0.3919	0.4054	0.3784	0.4054	0.3919	0.4054	0.4054	0.4054	0.3919	0.4054	0.3784	0.4054	0.3649	0.3649	0.2703	0.2568	0.2703	0.2432	0.2432	0.2703	0.2297	0.2703	0.2432	0.2432	0.2432	0.2568	0.2297	0.2568	0.2703	0.2703	0.2568	0.2703	0.2432	0.5135	0.5000	0.5000	0.4865	0.4865
PE_40_5	0.6000	0.5467	0.4400	0.4267	0.4267	0.4133	0.4133	0.4400	0.4000	0.4267	0.4267	0.4000	0.4133	0.3867	0.4133	0.4000	0.4133	0.4133	0.4133	0.4000	0.4133	0.3867	0.4133	0.3733	0.3733	0.2800	0.2667	0.2800	0.2533	0.2533	0.2800	0.2400	0.2800	0.2533	0.2533	0.2533	0.2667	0.2400	0.2667	0.2667	0.2667	0.2533	0.2667	0.2400	0.5200	0.5067	0.5067	0.4933	0.4933
PE_40_6	0.6053	0.5526	0.4474	0.4342	0.4342	0.4211	0.4211	0.4474	0.4079	0.4342	0.4342	0.4079	0.4211	0.3947	0.4211	0.4079	0.4211	0.4211	0.4211	0.4079	0.4211	0.3947	0.4211	0.3816	0.3816	0.2895	0.2763	0.2895	0.2632	0.2632	0.2895	0.2500	0.2895	0.2632	0.2632	0.2632	0.2763	0.2500	0.2763	0.2763	0.2763	0.2632	0.2763	0.2500	0.5263	0.5132	0.5132	0.5000	0.5000
PE_O_32_1	0.5763	0.5254	0.3051	0.3051	0.3559	0.3051	0.3051	0.3559	0.3051	0.3559	0.3559	0.3051	0.3559	0.3051	0.3559	0.3051	0.3559	0.3559	0.3559	0.3051	0.3559	0.3051	0.3559	0.2881	0.3051	0.1356	0.1356	0.1774	0.1695	0.1667	0.2063	0.1639	0.2031	0.1803	0.1967	0.1935	0.2308	0.1905	0.2273	0.2188	0.2537	0.2154	0.2500	0.1970	0.4746	0.4746	0.4576	0.4746	0.4576
PE_O_34_1	0.5902	0.5082	0.3279	0.3279	0.3770	0.3279	0.3279	0.3770	0.3279	0.3770	0.3770	0.3279	0.3770	0.3279	0.3770	0.3279	0.3770	0.3770	0.3607	0.3279	0.3770	0.3279	0.3770	0.2951	0.2951	0.1639	0.1639	0.2097	0.1967	0.1967	0.2222	0.1967	0.2344	0.2131	0.2295	0.2258	0.2462	0.2222	0.2576	0.2500	0.2687	0.2462	0.2794	0.2121	0.4754	0.4754	0.4590	0.4590	0.4426
PE_O_34_3	0.5556	0.4921	0.3492	0.3492	0.3810	0.3333	0.3333	0.3810	0.3333	0.3810	0.3810	0.3333	0.3810	0.3333	0.3810	0.3333	0.3810	0.3810	0.3651	0.3333	0.3810	0.3333	0.3810	0.3016	0.3175	0.1587	0.1587	0.2063	0.1746	0.1746	0.2063	0.1746	0.2188	0.1905	0.2063	0.2063	0.2308	0.2063	0.2424	0.2344	0.2537	0.2308	0.2647	0.1970	0.4921	0.4762	0.4762	0.4762	0.4762
PE_O_36_1	0.5714	0.4921	0.3492	0.3492	0.3810	0.3333	0.3333	0.3651	0.3333	0.3810	0.3810	0.3333	0.3651	0.3333	0.3810	0.3333	0.3651	0.3810	0.3651	0.3333	0.3651	0.3333	0.3810	0.3016	0.3016	0.1587	0.1587	0.2063	0.1746	0.1746	0.1905	0.1746	0.2031	0.1905	0.2063	0.2063	0.2154	0.2063	0.2273	0.2344	0.2388	0.2308	0.2500	0.1970	0.4921	0.4762	0.4762	0.4762	0.4603
PE_O_36_2	0.5625	0.5000	0.3594	0.3594	0.3906	0.3438	0.3438	0.3750	0.3438	0.3906	0.3906	0.3438	0.3750	0.3438	0.3906	0.3438	0.3750	0.3906	0.3750	0.3438	0.3750	0.3438	0.3906	0.3125	0.3125	0.1719	0.1719	0.2188	0.1875	0.1875	0.2031	0.1875	0.2188	0.2031	0.2188	0.2188	0.2308	0.2188	0.2424	0.2500	0.2537	0.2462	0.2647	0.2121	0.5000	0.4844	0.4844	0.4844	0.4688
PE_O_36_3	0.5692	0.5077	0.3692	0.3692	0.4000	0.3538	0.3538	0.3846	0.3538	0.4000	0.4000	0.3538	0.3846	0.3538	0.4000	0.3538	0.3846	0.4000	0.3846	0.3538	0.3846	0.3538	0.4000	0.3231	0.3231	0.1846	0.1846	0.2308	0.2000	0.2000	0.2154	0.2000	0.2308	0.2154	0.2308	0.2308	0.2462	0.2308	0.2576	0.2615	0.2687	0.2615	0.2794	0.2273	0.5077	0.4923	0.4923	0.4923	0.4769
PE_O_36_4	0.5758	0.5152	0.3788	0.3788	0.4091	0.3636	0.3636	0.3939	0.3636	0.4091	0.4091	0.3636	0.3939	0.3636	0.4091	0.3636	0.3939	0.4091	0.3939	0.3636	0.3939	0.3636	0.4091	0.3333	0.3333	0.1970	0.1970	0.2424	0.1970	0.1970	0.2273	0.1970	0.2424	0.2121	0.2273	0.2273	0.2424	0.2273	0.2576	0.2576	0.2687	0.2576	0.2794	0.2273	0.5152	0.5000	0.5000	0.5000	0.4848
PE_O_38_1	0.5846	0.5077	0.3692	0.3692	0.3846	0.3385	0.3385	0.3846	0.3385	0.3846	0.3692	0.3385	0.3692	0.3385	0.3692	0.3385	0.3692	0.3692	0.3692	0.3385	0.3692	0.3385	0.3692	0.3077	0.3077	0.1846	0.1846	0.2154	0.1692	0.1692	0.2000	0.1692	0.2000	0.1846	0.2000	0.2000	0.2154	0.2000	0.2121	0.2308	0.2388	0.2308	0.2353	0.1970	0.5077	0.4923	0.4923	0.4923	0.4769
PE_O_38_3	0.5821	0.5224	0.3881	0.3881	0.3881	0.3582	0.3582	0.3881	0.3582	0.3881	0.3881	0.3433	0.3731	0.3433	0.3881	0.3433	0.3731	0.3881	0.3731	0.3433	0.3731	0.3433	0.3881	0.3134	0.3134	0.2090	0.2090	0.2239	0.1791	0.1791	0.2239	0.1791	0.2239	0.1791	0.1940	0.1940	0.2090	0.1940	0.2239	0.2239	0.2388	0.2239	0.2500	0.1940	0.5224	0.5075	0.5075	0.5075	0.4925
PE_O_38_4	0.5882	0.5147	0.3971	0.3824	0.4118	0.3824	0.3824	0.3971	0.3676	0.4118	0.4118	0.3824	0.3971	0.3676	0.4118	0.3824	0.3971	0.4118	0.3971	0.3824	0.3971	0.3676	0.4118	0.3529	0.3529	0.2206	0.2059	0.2500	0.2206	0.2206	0.2353	0.2059	0.2500	0.2353	0.2500	0.2500	0.2500	0.2353	0.2647	0.2794	0.2794	0.2647	0.2941	0.2500	0.5000	0.4853	0.4853	0.5000	0.4853
PE_O_38_5	0.5797	0.5217	0.4058	0.4058	0.4058	0.3768	0.3768	0.4058	0.3768	0.4058	0.4058	0.3623	0.3913	0.3623	0.3913	0.3623	0.3913	0.3913	0.3913	0.3623	0.3913	0.3623	0.3913	0.3333	0.3333	0.2319	0.2319	0.2464	0.2029	0.2029	0.2464	0.2029	0.2464	0.2029	0.2029	0.2029	0.2319	0.2029	0.2319	0.2319	0.2464	0.2319	0.2464	0.2029	0.5362	0.5217	0.5217	0.5072	0.5072
PE_O_38_6	0.5857	0.5286	0.4143	0.4143	0.4143	0.3857	0.3857	0.4143	0.3857	0.4143	0.4143	0.3714	0.4000	0.3714	0.4000	0.3714	0.4000	0.4000	0.4000	0.3714	0.4000	0.3714	0.4000	0.3429	0.3429	0.2429	0.2429	0.2571	0.2143	0.2143	0.2571	0.2143	0.2571	0.2143	0.2143	0.2143	0.2429	0.2143	0.2429	0.2286	0.2429	0.2286	0.2429	0.2000	0.5429	0.5286	0.5286	0.5143	0.5143
PG_30_1	0.5692	0.5231	0.3692	0.3692	0.4000	0.3538	0.3538	0.4000	0.3538	0.4000	0.4000	0.3538	0.4000	0.3538	0.4000	0.3538	0.4000	0.4000	0.4000	0.3538	0.4000	0.3538	0.4000	0.3231	0.3385	0.2615	0.2615	0.3077	0.2923	0.2923	0.3385	0.2923	0.3385	0.3077	0.3231	0.3231	0.3692	0.3231	0.3636	0.3538	0.3881	0.3538	0.3824	0.3182	0.4462	0.4308	0.4308	0.4308	0.4154
PG_32_1	0.5821	0.5224	0.3731	0.3731	0.3881	0.3582	0.3582	0.3881	0.3582	0.3881	0.3881	0.3433	0.3881	0.3433	0.3881	0.3433	0.3881	0.3881	0.3881	0.3433	0.3881	0.3433	0.3881	0.3134	0.3284	0.2388	0.2388	0.2836	0.2687	0.2687	0.3134	0.2687	0.3134	0.2836	0.2985	0.2985	0.3433	0.2985	0.3433	0.3284	0.3582	0.3284	0.3676	0.2985	0.4627	0.4478	0.4478	0.4328	0.4328
PG_32_2	0.5735	0.5294	0.3971	0.3971	0.4118	0.3676	0.3676	0.4118	0.3676	0.4118	0.4118	0.3676	0.4118	0.3676	0.4118	0.3676	0.4118	0.4118	0.4118	0.3676	0.4118	0.3676	0.4118	0.3382	0.3382	0.2647	0.2647	0.3088	0.2941	0.2941	0.3235	0.2941	0.3382	0.3088	0.3235	0.3235	0.3529	0.3235	0.3676	0.3529	0.3676	0.3529	0.3824	0.3235	0.4706	0.4559	0.4559	0.4412	0.4412
PG_34_1	0.5942	0.5362	0.3913	0.3913	0.4058	0.3768	0.3768	0.4058	0.3768	0.4058	0.4058	0.3623	0.3913	0.3623	0.4058	0.3623	0.3913	0.4058	0.4058	0.3623	0.3913	0.3623	0.4058	0.3333	0.3333	0.2609	0.2609	0.2899	0.2899	0.2899	0.3043	0.2899	0.3188	0.3043	0.3188	0.3188	0.3333	0.3188	0.3478	0.3333	0.3478	0.3478	0.3623	0.3188	0.4783	0.4638	0.4638	0.4493	0.4493
PG_34_2	0.5714	0.5429	0.4000	0.4000	0.4143	0.3857	0.3857	0.4143	0.3857	0.4143	0.4143	0.3714	0.4000	0.3714	0.4143	0.3714	0.4000	0.4143	0.4143	0.3714	0.4000	0.3714	0.4143	0.3429	0.3429	0.2571	0.2571	0.3000	0.2857	0.2857	0.3000	0.2857	0.3143	0.3000	0.3143	0.3143	0.3286	0.3143	0.3429	0.3429	0.3429	0.3429	0.3571	0.3143	0.4857	0.4714	0.4714	0.4571	0.4571
PG_34_3	0.5634	0.5352	0.4085	0.4085	0.4225	0.3944	0.3944	0.4085	0.3944	0.4085	0.4085	0.3662	0.4085	0.3662	0.4085	0.3662	0.3944	0.4085	0.4085	0.3662	0.3944	0.3662	0.4085	0.3380	0.3380	0.2535	0.2535	0.2958	0.2676	0.2676	0.2817	0.2676	0.2958	0.2817	0.2958	0.2958	0.3099	0.2958	0.3239	0.3239	0.3380	0.3239	0.3521	0.2958	0.4930	0.4789	0.4789	0.4648	0.4648
PG_36_2	0.5694	0.5417	0.4167	0.4167	0.4306	0.4028	0.4028	0.4167	0.4028	0.4167	0.4167	0.3750	0.4167	0.3750	0.4167	0.3750	0.4028	0.4028	0.4028	0.3750	0.4028	0.3750	0.4028	0.3472	0.3472	0.2639	0.2639	0.3056	0.2778	0.2778	0.2917	0.2778	0.2917	0.2917	0.3056	0.3056	0.3194	0.3056	0.3194	0.3333	0.3472	0.3333	0.3472	0.3056	0.5000	0.4861	0.4861	0.4722	0.4722
PG_36_3	0.5753	0.5479	0.4247	0.4247	0.4384	0.4110	0.4110	0.4247	0.4110	0.4247	0.4247	0.3836	0.4247	0.3836	0.4247	0.3836	0.4110	0.4110	0.4110	0.3836	0.4110	0.3836	0.4110	0.3562	0.3562	0.2740	0.2740	0.3151	0.2877	0.2877	0.3014	0.2877	0.3014	0.3014	0.3151	0.3151	0.3288	0.3151	0.3288	0.3425	0.3425	0.3425	0.3562	0.3151	0.5068	0.4932	0.4932	0.4795	0.4795
PG_36_4	0.5811	0.5405	0.4324	0.4324	0.4459	0.4189	0.4189	0.4324	0.4189	0.4324	0.4324	0.3919	0.4324	0.3919	0.4324	0.3919	0.4189	0.4189	0.4189	0.3919	0.4189	0.3919	0.4189	0.3649	0.3649	0.2838	0.2838	0.3243	0.2838	0.2838	0.3108	0.2838	0.3108	0.2973	0.3108	0.3108	0.3243	0.3108	0.3243	0.3378	0.3514	0.3378	0.3514	0.3108	0.5135	0.5000	0.5000	0.4865	0.4865
PI_28_0	0.5921	0.5526	0.4605	0.4605	0.4605	0.4342	0.4342	0.4605	0.4342	0.4605	0.4605	0.4211	0.4605	0.4211	0.4605	0.4211	0.4605	0.4605	0.4605	0.4211	0.4605	0.4211	0.4605	0.4079	0.4211	0.3947	0.3947	0.4342	0.3947	0.3947	0.4342	0.3947	0.4342	0.3947	0.3947	0.3947	0.4342	0.3947	0.4342	0.3947	0.4342	0.3947	0.4342	0.3816	0.5263	0.5132	0.5132	0.5132	0.5000
PI_28_1	0.5844	0.5455	0.4675	0.4675	0.4675	0.4416	0.4416	0.4675	0.4416	0.4675	0.4675	0.4286	0.4675	0.4286	0.4675	0.4286	0.4675	0.4675	0.4675	0.4286	0.4675	0.4286	0.4675	0.4156	0.4286	0.4026	0.4026	0.4416	0.4026	0.4026	0.4416	0.4026	0.4416	0.4026	0.4026	0.4026	0.4416	0.4026	0.4416	0.4026	0.4416	0.4026	0.4416	0.3896	0.5325	0.5195	0.5195	0.5065	0.5065
PI_30_1	0.5949	0.5443	0.4810	0.4810	0.4810	0.4557	0.4557	0.4684	0.4557	0.4684	0.4684	0.4304	0.4684	0.4304	0.4684	0.4304	0.4684	0.4684	0.4684	0.4304	0.4684	0.4304	0.4684	0.4051	0.4177	0.3924	0.3924	0.4304	0.4051	0.4051	0.4430	0.4051	0.4430	0.4051	0.4051	0.4051	0.4430	0.4051	0.4430	0.4051	0.4430	0.4051	0.4430	0.3797	0.5443	0.5316	0.5316	0.5316	0.5190
PI_30_2	0.5875	0.5375	0.4875	0.4875	0.4875	0.4625	0.4625	0.4750	0.4625	0.4750	0.4750	0.4375	0.4750	0.4375	0.4750	0.4375	0.4750	0.4750	0.4750	0.4375	0.4750	0.4375	0.4750	0.4125	0.4250	0.4000	0.4000	0.4375	0.4125	0.4125	0.4500	0.4125	0.4500	0.4125	0.4125	0.4125	0.4500	0.4125	0.4500	0.4125	0.4500	0.4125	0.4500	0.3875	0.5500	0.5375	0.5375	0.5250	0.5250
PI_31_1	0.5875	0.5375	0.4875	0.4875	0.4875	0.4625	0.4625	0.4625	0.4625	0.4625	0.4625	0.4375	0.4625	0.4375	0.4625	0.4250	0.4625	0.4625	0.4625	0.4250	0.4625	0.4250	0.4625	0.4000	0.4125	0.3875	0.3875	0.4250	0.4000	0.4000	0.4375	0.4000	0.4375	0.4000	0.4000	0.4000	0.4375	0.4000	0.4375	0.4000	0.4375	0.4000	0.4375	0.3750	0.5500	0.5375	0.5375	0.5250	0.5250
PI_32_1	0.6049	0.5556	0.4938	0.4938	0.4938	0.4691	0.4691	0.4691	0.4691	0.4691	0.4691	0.4444	0.4691	0.4444	0.4691	0.4321	0.4691	0.4691	0.4691	0.4321	0.4691	0.4321	0.4691	0.4074	0.4074	0.3827	0.3827	0.4198	0.4074	0.4074	0.4321	0.4074	0.4444	0.4074	0.4074	0.4074	0.4444	0.4074	0.4444	0.4074	0.4444	0.4074	0.4444	0.3827	0.5556	0.5432	0.5432	0.5432	0.5309
PI_32_2	0.5976	0.5488	0.5000	0.5000	0.5000	0.4756	0.4756	0.4756	0.4756	0.4756	0.4756	0.4512	0.4756	0.4512	0.4756	0.4390	0.4756	0.4756	0.4756	0.4390	0.4756	0.4390	0.4756	0.4146	0.4146	0.3902	0.3902	0.4268	0.4146	0.4146	0.4390	0.4146	0.4512	0.4146	0.4146	0.4146	0.4512	0.4146	0.4512	0.4146	0.4512	0.4146	0.4512	0.3902	0.5610	0.5488	0.5488	0.5366	0.5366
PI_32_3	0.6024	0.5542	0.5060	0.5060	0.5060	0.4819	0.4819	0.4819	0.4819	0.4819	0.4819	0.4578	0.4819	0.4578	0.4819	0.4458	0.4819	0.4819	0.4819	0.4458	0.4699	0.4458	0.4819	0.4217	0.4217	0.3976	0.3976	0.4217	0.4217	0.4217	0.4337	0.4217	0.4458	0.4217	0.4217	0.4217	0.4458	0.4217	0.4578	0.4217	0.4458	0.4217	0.4578	0.3976	0.5663	0.5542	0.5542	0.5422	0.5422
PI_32_4	0.5952	0.5595	0.5119	0.5119	0.5119	0.4881	0.4881	0.4881	0.4881	0.4881	0.4881	0.4643	0.4881	0.4643	0.4881	0.4524	0.4881	0.4881	0.4881	0.4524	0.4762	0.4524	0.4881	0.4286	0.4286	0.3929	0.3929	0.4286	0.4167	0.4167	0.4286	0.4167	0.4405	0.4286	0.4286	0.4286	0.4524	0.4286	0.4643	0.4286	0.4524	0.4286	0.4643	0.4048	0.5714	0.5595	0.5595	0.5476	0.5476
PI_33_1	0.5976	0.5488	0.4878	0.4878	0.5000	0.4756	0.4756	0.4756	0.4756	0.4756	0.4634	0.4512	0.4634	0.4512	0.4634	0.4390	0.4634	0.4634	0.4634	0.4268	0.4634	0.4268	0.4634	0.4024	0.4024	0.3780	0.3780	0.4146	0.4024	0.4024	0.4268	0.4024	0.4390	0.4024	0.4024	0.4024	0.4390	0.4024	0.4390	0.4024	0.4390	0.4024	0.4390	0.3780	0.5610	0.5488	0.5488	0.5366	0.5366
PI_33_2	0.6024	0.5542	0.4940	0.4940	0.5060	0.4819	0.4819	0.4819	0.4819	0.4819	0.4699	0.4578	0.4699	0.4578	0.4699	0.4458	0.4699	0.4699	0.4699	0.4337	0.4699	0.4337	0.4699	0.4096	0.4096	0.3735	0.3735	0.4096	0.3976	0.3976	0.4217	0.3976	0.4337	0.4096	0.4096	0.4096	0.4458	0.4096	0.4458	0.4096	0.4458	0.4096	0.4458	0.3855	0.5663	0.5542	0.5542	0.5422	0.5422
PI_34_1	0.6024	0.5542	0.4940	0.4940	0.5060	0.4819	0.4819	0.4819	0.4819	0.4819	0.4699	0.4578	0.4699	0.4578	0.4699	0.4458	0.4699	0.4699	0.4699	0.4337	0.4699	0.4337	0.4699	0.4096	0.4096	0.3855	0.3855	0.4096	0.4096	0.4096	0.4217	0.4096	0.4337	0.4096	0.4096	0.4096	0.4337	0.4096	0.4458	0.4096	0.4337	0.4096	0.4458	0.3855	0.5663	0.5542	0.5542	0.5422	0.5422
PI_34_2	0.6071	0.5595	0.5000	0.5000	0.5119	0.4881	0.4881	0.4881	0.4881	0.4881	0.4762	0.4643	0.4762	0.4643	0.4762	0.4524	0.4762	0.4762	0.4762	0.4405	0.4762	0.4405	0.4762	0.4167	0.4167	0.3810	0.3810	0.4167	0.4048	0.4048	0.4167	0.4048	0.4286	0.4167	0.4167	0.4167	0.4405	0.4167	0.4524	0.4167	0.4405	0.4167	0.4524	0.3929	0.5714	0.5595	0.5595	0.5476	0.5476
PI_34_3	0.6118	0.5647	0.5059	0.5059	0.5176	0.4941	0.4941	0.4941	0.4941	0.4941	0.4824	0.4706	0.4706	0.4706	0.4706	0.4588	0.4706	0.4706	0.4706	0.4471	0.4706	0.4471	0.4706	0.4235	0.4235	0.3765	0.3765	0.4118	0.3882	0.3882	0.4000	0.3882	0.4118	0.4000	0.4118	0.4118	0.4235	0.4118	0.4353	0.4118	0.4353	0.4118	0.4471	0.3882	0.5765	0.5647	0.5647	0.5529	0.5529
PI_34_4	0.6047	0.5698	0.5116	0.5116	0.5233	0.5000	0.5000	0.5000	0.5000	0.5000	0.4884	0.4767	0.4767	0.4767	0.4767	0.4651	0.4767	0.4767	0.4767	0.4535	0.4767	0.4535	0.4767	0.4302	0.4302	0.3837	0.3837	0.4186	0.3837	0.3837	0.4070	0.3837	0.4186	0.3953	0.4070	0.4070	0.4186	0.4070	0.4302	0.4186	0.4419	0.4186	0.4535	0.3953	0.5814	0.5698	0.5698	0.5581	0.5581
PI_34_5	0.6092	0.5747	0.5172	0.5172	0.5287	0.5057	0.5057	0.5057	0.5057	0.5057	0.4943	0.4828	0.4828	0.4828	0.4828	0.4713	0.4828	0.4828	0.4828	0.4598	0.4828	0.4598	0.4828	0.4368	0.4368	0.3908	0.3908	0.4253	0.3908	0.3908	0.4138	0.3908	0.4253	0.3908	0.4023	0.4023	0.4138	0.4023	0.4253	0.4253	0.4368	0.4253	0.4483	0.4023	0.5862	0.5747	0.5747	0.5632	0.5632
PI_35_1	0.6071	0.5595	0.5000	0.5000	0.5119	0.4881	0.4881	0.4881	0.4881	0.4881	0.4762	0.4643	0.4643	0.4643	0.4643	0.4524	0.4643	0.4643	0.4643	0.4405	0.4643	0.4405	0.4643	0.4167	0.4167	0.3690	0.3690	0.4048	0.3929	0.3929	0.4048	0.3929	0.4167	0.4048	0.4048	0.4048	0.4286	0.4048	0.4405	0.4048	0.4286	0.4048	0.4405	0.3810	0.5714	0.5595	0.5595	0.5476	0.5476
PI_35_2	0.6118	0.5647	0.5059	0.5059	0.5176	0.4941	0.4941	0.4941	0.4941	0.4941	0.4824	0.4706	0.4706	0.4706	0.4706	0.4588	0.4706	0.4706	0.4706	0.4471	0.4706	0.4471	0.4706	0.4235	0.4235	0.3765	0.3765	0.4118	0.3882	0.3882	0.4000	0.3882	0.4118	0.4000	0.4118	0.4118	0.4235	0.4118	0.4353	0.4118	0.4353	0.4118	0.4471	0.3882	0.5765	0.5647	0.5647	0.5529	0.5529
PI_36_1	0.6118	0.5647	0.5059	0.5059	0.5176	0.4941	0.4941	0.4941	0.4941	0.4941	0.4824	0.4706	0.4706	0.4706	0.4706	0.4588	0.4706	0.4706	0.4706	0.4471	0.4706	0.4471	0.4706	0.4235	0.4235	0.3765	0.3765	0.4118	0.4000	0.4000	0.4118	0.4000	0.4118	0.4118	0.4118	0.4118	0.4353	0.4118	0.4353	0.4118	0.4353	0.4118	0.4353	0.3882	0.5765	0.5647	0.5647	0.5529	0.5529
PI_36_2	0.6163	0.5698	0.5116	0.5116	0.5233	0.5000	0.5000	0.5000	0.5000	0.5000	0.4884	0.4767	0.4767	0.4767	0.4767	0.4651	0.4767	0.4767	0.4767	0.4535	0.4767	0.4535	0.4767	0.4302	0.4302	0.3837	0.3837	0.4186	0.3953	0.3953	0.4070	0.3953	0.4070	0.4070	0.4186	0.4186	0.4302	0.4186	0.4302	0.4186	0.4419	0.4186	0.4419	0.3953	0.5814	0.5698	0.5698	0.5581	0.5581
PI_36_3	0.6207	0.5747	0.5172	0.5172	0.5287	0.5057	0.5057	0.5057	0.5057	0.5057	0.4943	0.4828	0.4828	0.4828	0.4828	0.4713	0.4828	0.4828	0.4828	0.4598	0.4828	0.4598	0.4828	0.4368	0.4368	0.3908	0.3908	0.4253	0.4023	0.4023	0.4138	0.4023	0.4138	0.4138	0.4253	0.4253	0.4368	0.4253	0.4368	0.4253	0.4483	0.4253	0.4483	0.4023	0.5862	0.5747	0.5747	0.5632	0.5632
PI_36_4	0.6136	0.5795	0.5227	0.5227	0.5341	0.5114	0.5114	0.5114	0.5114	0.5114	0.5000	0.4886	0.4886	0.4886	0.4886	0.4773	0.4886	0.4886	0.4886	0.4659	0.4886	0.4659	0.4886	0.4432	0.4432	0.3977	0.3977	0.4318	0.3977	0.3977	0.4205	0.3977	0.4205	0.4091	0.4205	0.4205	0.4318	0.4205	0.4318	0.4318	0.4545	0.4318	0.4545	0.4091	0.5909	0.5795	0.5795	0.5682	0.5682
PI_36_5	0.6180	0.5843	0.5281	0.5281	0.5393	0.5169	0.5169	0.5169	0.5169	0.5169	0.5056	0.4944	0.4944	0.4944	0.4944	0.4831	0.4944	0.4944	0.4944	0.4719	0.4944	0.4719	0.4944	0.4494	0.4494	0.4045	0.4045	0.4382	0.4045	0.4045	0.4270	0.4045	0.4270	0.4045	0.4157	0.4157	0.4270	0.4157	0.4270	0.4382	0.4494	0.4382	0.4494	0.4157	0.5955	0.5843	0.5843	0.5730	0.5730
PI_36_6	0.6222	0.5889	0.5333	0.5333	0.5444	0.5222	0.5222	0.5222	0.5222	0.5222	0.5111	0.5000	0.5000	0.5000	0.5000	0.4889	0.5000	0.5000	0.5000	0.4778	0.5000	0.4778	0.5000	0.4556	0.4556	0.4111	0.4111	0.4444	0.4111	0.4111	0.4333	0.4111	0.4333	0.4111	0.4222	0.4222	0.4333	0.4222	0.4333	0.4444	0.4556	0.4444	0.4556	0.4222	0.6000	0.5889	0.5889	0.5778	0.5778
PI_38_4	0.6222	0.5889	0.5333	0.5333	0.5333	0.5111	0.5111	0.5222	0.5111	0.5222	0.5111	0.5000	0.5000	0.5000	0.5000	0.4889	0.4889	0.4889	0.4778	0.4778	0.4778	0.4778	0.4778	0.4556	0.4556	0.4111	0.4111	0.4222	0.3889	0.3889	0.4222	0.3889	0.4222	0.3889	0.3889	0.3889	0.4111	0.3889	0.4111	0.4111	0.4222	0.4111	0.4222	0.3889	0.6000	0.5889	0.5889	0.5778	0.5778
PI_38_5	0.6264	0.5934	0.5385	0.5385	0.5385	0.5165	0.5165	0.5275	0.5165	0.5275	0.5165	0.5055	0.5055	0.5055	0.5055	0.4945	0.4945	0.4945	0.4835	0.4835	0.4835	0.4835	0.4835	0.4615	0.4615	0.4176	0.4176	0.4286	0.3956	0.3956	0.4286	0.3956	0.4286	0.3956	0.3956	0.3956	0.4176	0.3956	0.4176	0.4176	0.4286	0.4176	0.4286	0.3956	0.6044	0.5934	0.5934	0.5824	0.5824
PI_38_6	0.6304	0.5978	0.5435	0.5435	0.5435	0.5217	0.5217	0.5326	0.5217	0.5326	0.5217	0.5109	0.5109	0.5109	0.5109	0.5000	0.5000	0.5000	0.4891	0.4891	0.4891	0.4891	0.4891	0.4674	0.4674	0.4239	0.4239	0.4348	0.4022	0.4022	0.4348	0.4022	0.4348	0.4022	0.4022	0.4022	0.4239	0.4022	0.4239	0.4130	0.4239	0.4130	0.4239	0.3913	0.6087	0.5978	0.5978	0.5870	0.5870
PS_28_0	0.5303	0.5606	0.4697	0.4545	0.4697	0.5000	0.4848	0.4848	0.4848	0.4848	0.5000	0.4697	0.5000	0.4697	0.4848	0.4697	0.4848	0.4697	0.4545	0.4697	0.4697	0.4545	0.4545	0.4697	0.4697	0.5303	0.5152	0.5152	0.4848	0.5000	0.5152	0.4848	0.5152	0.4848	0.4697	0.4848	0.4848	0.4697	0.5000	0.4848	0.4776	0.4697	0.4853	0.4848	0.3939	0.3939	0.3788	0.3788	0.3636
PS_30_1	0.5362	0.5797	0.4493	0.4348	0.4493	0.4783	0.4638	0.4638	0.4493	0.4638	0.4638	0.4783	0.4783	0.4783	0.4783	0.4638	0.4928	0.4928	0.4783	0.4638	0.4928	0.4638	0.4783	0.4783	0.4638	0.5217	0.5072	0.5362	0.5072	0.5217	0.5217	0.5072	0.5072	0.5072	0.4783	0.4928	0.5072	0.4783	0.5072	0.4783	0.4783	0.4638	0.4928	0.4783	0.4203	0.4203	0.4058	0.3913	0.3913
PS_32_1	0.5352	0.5775	0.4648	0.4507	0.4507	0.4930	0.4789	0.4648	0.4648	0.4648	0.4648	0.4789	0.4789	0.4789	0.4789	0.4789	0.4789	0.4789	0.4930	0.4648	0.4789	0.4648	0.4789	0.4789	0.4648	0.5211	0.5070	0.5211	0.4930	0.5070	0.5211	0.4930	0.5211	0.5070	0.4930	0.5070	0.5070	0.4930	0.4930	0.4789	0.4930	0.4648	0.4930	0.4789	0.4366	0.4366	0.4225	0.4085	0.4085
PS_32_2	0.5417	0.5833	0.4722	0.4583	0.4583	0.5000	0.4861	0.4583	0.4722	0.4583	0.4722	0.4861	0.4722	0.4861	0.4722	0.4861	0.4861	0.4861	0.5000	0.4722	0.4861	0.4722	0.4861	0.4861	0.4722	0.5278	0.5139	0.5278	0.4861	0.5000	0.5139	0.4861	0.5278	0.5000	0.4861	0.5000	0.5000	0.4861	0.5000	0.4861	0.5000	0.4722	0.5000	0.4861	0.4444	0.4306	0.4306	0.4167	0.4167
PS_34_1	0.5479	0.5890	0.4521	0.4384	0.4521	0.4658	0.4521	0.4384	0.4384	0.4384	0.4384	0.4658	0.4521	0.4521	0.4521	0.4795	0.4521	0.4521	0.4795	0.4658	0.4658	0.4658	0.4658	0.4658	0.4521	0.5205	0.5068	0.5068	0.5068	0.5068	0.5205	0.5068	0.5205	0.5068	0.4795	0.4932	0.5068	0.4795	0.5068	0.4932	0.4932	0.4795	0.4795	0.4932	0.4521	0.4521	0.4384	0.4247	0.4247
PS_34_2	0.5541	0.5946	0.4730	0.4595	0.4459	0.4865	0.4730	0.4595	0.4595	0.4459	0.4459	0.4865	0.4730	0.4730	0.4595	0.4865	0.4730	0.4595	0.5000	0.4730	0.4865	0.4730	0.4730	0.4730	0.4730	0.5135	0.5000	0.5135	0.5000	0.5135	0.5270	0.5000	0.5135	0.5000	0.4865	0.5000	0.5000	0.4865	0.5135	0.4865	0.4865	0.4730	0.4865	0.4865	0.4595	0.4459	0.4459	0.4324	0.4324
PS_34_3	0.5467	0.6000	0.4667	0.4533	0.4533	0.4800	0.4667	0.4533	0.4533	0.4400	0.4400	0.4800	0.4533	0.4667	0.4400	0.4800	0.4667	0.4533	0.4800	0.4800	0.4667	0.4800	0.4533	0.4667	0.4533	0.5333	0.5200	0.5067	0.5067	0.5200	0.5200	0.5067	0.5067	0.5200	0.4933	0.5067	0.5200	0.4933	0.5200	0.4933	0.4933	0.4800	0.4933	0.4933	0.4667	0.4533	0.4533	0.4400	0.4400
PS_36_1	0.5600	0.6000	0.4667	0.4533	0.4533	0.4800	0.4667	0.4533	0.4533	0.4400	0.4400	0.4800	0.4667	0.4667	0.4533	0.4800	0.4667	0.4533	0.4933	0.4800	0.4800	0.4800	0.4667	0.4667	0.4667	0.5067	0.4933	0.5067	0.5067	0.5200	0.5067	0.5067	0.5200	0.5067	0.4933	0.4933	0.5200	0.4933	0.5067	0.4800	0.4933	0.4667	0.4933	0.4800	0.4667	0.4667	0.4533	0.4400	0.4400
PS_36_2	0.5658	0.6053	0.4737	0.4605	0.4605	0.4868	0.4737	0.4605	0.4605	0.4474	0.4474	0.4868	0.4605	0.4737	0.4474	0.4868	0.4737	0.4605	0.4868	0.4868	0.4737	0.4868	0.4605	0.4737	0.4605	0.5132	0.5000	0.5132	0.5132	0.5263	0.5132	0.5132	0.5132	0.5132	0.4868	0.5000	0.5132	0.4868	0.5000	0.4868	0.5000	0.4737	0.5000	0.4868	0.4737	0.4605	0.4605	0.4474	0.4474
PS_36_3	0.5584	0.6104	0.4805	0.4675	0.4675	0.4935	0.4805	0.4675	0.4675	0.4545	0.4545	0.4805	0.4675	0.4805	0.4545	0.4675	0.4805	0.4675	0.4935	0.4675	0.4805	0.4675	0.4675	0.4675	0.4675	0.5195	0.5065	0.5195	0.5065	0.5195	0.5195	0.5065	0.5195	0.5195	0.4935	0.5065	0.5195	0.4935	0.5065	0.4935	0.5065	0.4805	0.5065	0.4935	0.4805	0.4675	0.4675	0.4545	0.4545
PS_36_4	0.5641	0.6154	0.4872	0.4744	0.4744	0.5000	0.4872	0.4744	0.4744	0.4615	0.4615	0.4872	0.4744	0.4744	0.4615	0.4744	0.4744	0.4615	0.5000	0.4744	0.4872	0.4744	0.4744	0.4744	0.4615	0.5256	0.5128	0.5256	0.5128	0.5128	0.5256	0.5128	0.5256	0.5128	0.5000	0.5128	0.5128	0.5000	0.5000	0.4872	0.5000	0.4744	0.4872	0.4872	0.4872	0.4744	0.4744	0.4615	0.4615
PS_36_5	0.5696	0.6203	0.4937	0.4810	0.4810	0.5063	0.4937	0.4810	0.4810	0.4684	0.4684	0.4937	0.4810	0.4810	0.4684	0.4810	0.4810	0.4684	0.4937	0.4810	0.4810	0.4810	0.4684	0.4810	0.4684	0.5316	0.5190	0.5190	0.5190	0.5190	0.5316	0.5190	0.5316	0.5190	0.5063	0.5190	0.5190	0.5063	0.5063	0.4937	0.5063	0.4810	0.4937	0.4937	0.4937	0.4810	0.4810	0.4684	0.4684
PS_36_6	0.5750	0.6250	0.5000	0.4875	0.4750	0.5125	0.5000	0.4750	0.4875	0.4625	0.4625	0.5000	0.4750	0.4875	0.4625	0.4875	0.4750	0.4625	0.4875	0.4875	0.4750	0.4875	0.4625	0.4875	0.4750	0.5375	0.5250	0.5125	0.5250	0.5250	0.5375	0.5250	0.5250	0.5250	0.5125	0.5250	0.5250	0.5125	0.5125	0.5000	0.5125	0.4875	0.5000	0.5000	0.5000	0.4875	0.4875	0.4750	0.4750
PS_38_1	0.5714	0.6104	0.4805	0.4675	0.4675	0.4805	0.4675	0.4545	0.4545	0.4416	0.4416	0.4675	0.4545	0.4545	0.4416	0.4805	0.4545	0.4416	0.4805	0.4805	0.4675	0.4675	0.4545	0.4545	0.4416	0.5195	0.5065	0.5065	0.5065	0.5195	0.5065	0.5065	0.5065	0.5065	0.4935	0.5065	0.5195	0.4935	0.5065	0.4805	0.4935	0.4805	0.4935	0.4935	0.4805	0.4675	0.4675	0.4675	0.4545
PS_38_2	0.5769	0.6154	0.4872	0.4744	0.4744	0.4744	0.4615	0.4615	0.4487	0.4487	0.4359	0.4615	0.4487	0.4487	0.4359	0.4615	0.4487	0.4359	0.4615	0.4744	0.4487	0.4615	0.4359	0.4487	0.4359	0.5256	0.5128	0.5000	0.5256	0.5128	0.5128	0.5128	0.5000	0.5128	0.5000	0.5128	0.5128	0.5000	0.5000	0.4872	0.5000	0.4872	0.4872	0.5000	0.4872	0.4744	0.4744	0.4615	0.4615
PS_38_4	0.5750	0.6250	0.5000	0.4875	0.4875	0.4875	0.4750	0.4750	0.4625	0.4625	0.4500	0.4750	0.4625	0.4625	0.4500	0.4750	0.4625	0.4500	0.4750	0.4750	0.4625	0.4625	0.4500	0.4500	0.4375	0.5250	0.5250	0.5125	0.5250	0.5250	0.5250	0.5250	0.5125	0.5250	0.5125	0.5250	0.5250	0.5125	0.5125	0.5000	0.5125	0.4875	0.5000	0.5000	0.5000	0.4875	0.4875	0.4750	0.4750
ST_1_0_0	0.4510	0.0000	0.4600	0.4600	0.5000	0.4400	0.4600	0.4902	0.4600	0.4808	0.4717	0.4600	0.4717	0.4510	0.4630	0.4510	0.4815	0.4727	0.4630	0.4615	0.4727	0.4528	0.4643	0.4444	0.4545	0.5172	0.5085	0.5161	0.4915	0.5000	0.5238	0.4918	0.5156	0.5082	0.5082	0.5161	0.5231	0.5079	0.5303	0.5156	0.5224	0.5077	0.5294	0.5152	0.5000	0.5200	0.5200	0.5400	0.5200
ST_1_1_0	0.4706	0.0196	0.4706	0.4706	0.5098	0.4510	0.4706	0.5098	0.4706	0.5000	0.4906	0.4706	0.4906	0.4706	0.4815	0.4706	0.4815	0.4727	0.4815	0.4615	0.4909	0.4528	0.4821	0.4444	0.4545	0.5345	0.5254	0.5323	0.5085	0.5167	0.5397	0.5082	0.5312	0.5246	0.5082	0.5161	0.5385	0.5079	0.5303	0.5156	0.5373	0.5077	0.5294	0.5152	0.5098	0.5098	0.5098	0.5294	0.5098
ST_2_0_0	0.4528	0.0566	0.4528	0.4717	0.4906	0.4528	0.4528	0.4906	0.4717	0.4906	0.4906	0.4528	0.4906	0.4717	0.4815	0.4528	0.4815	0.4727	0.4630	0.4717	0.4727	0.4717	0.4643	0.4630	0.4727	0.5000	0.4915	0.5000	0.4746	0.4833	0.4921	0.4754	0.4844	0.4918	0.4918	0.5000	0.4923	0.4921	0.4848	0.5000	0.4925	0.4923	0.4853	0.5000	0.5283	0.5472	0.5472	0.5472	0.5283
Sitosterol	0.4510	0.0196	0.4510	0.4510	0.4902	0.4314	0.4510	0.4902	0.4510	0.4808	0.4717	0.4510	0.4717	0.4510	0.4630	0.4510	0.4630	0.4545	0.4630	0.4423	0.4727	0.4340	0.4643	0.4259	0.4364	0.5172	0.5085	0.5161	0.4915	0.5000	0.5238	0.4918	0.5156	0.5082	0.5082	0.5161	0.5231	0.5079	0.5152	0.5156	0.5224	0.5077	0.5147	0.5152	0.4902	0.4902	0.4902	0.5098	0.4902
Stigmasterol	0.4815	0.0741	0.4815	0.4815	0.5185	0.4630	0.4815	0.5185	0.4815	0.5185	0.5185	0.4815	0.5185	0.4815	0.5185	0.4815	0.5185	0.5091	0.5000	0.4815	0.5091	0.4815	0.5000	0.4815	0.4909	0.5345	0.5254	0.5484	0.5424	0.5500	0.5556	0.5410	0.5469	0.5410	0.5246	0.5323	0.5385	0.5238	0.5303	0.5312	0.5373	0.5231	0.5294	0.5152	0.5185	0.5185	0.5185	0.5370	0.5185
TAG_38_0	0.4833	0.4833	0.3667	0.3667	0.3667	0.3333	0.3333	0.3333	0.3333	0.3333	0.3333	0.3000	0.3333	0.3000	0.3333	0.2833	0.3333	0.3333	0.3333	0.2833	0.3333	0.2833	0.3333	0.2667	0.2667	0.4167	0.4167	0.4516	0.4333	0.4333	0.4603	0.4262	0.4531	0.4426	0.4426	0.4355	0.4615	0.4286	0.4545	0.4219	0.4478	0.4154	0.4412	0.3939	0.3500	0.3500	0.3333	0.3333	0.3167
TAG_38_1	0.4918	0.4754	0.3770	0.3770	0.3770	0.3443	0.3443	0.3443	0.3443	0.3443	0.3443	0.3115	0.3443	0.3115	0.3443	0.2951	0.3443	0.3443	0.3443	0.2951	0.3443	0.2951	0.3443	0.2787	0.2787	0.4262	0.4262	0.4677	0.4426	0.4426	0.4762	0.4426	0.4531	0.4590	0.4590	0.4516	0.4769	0.4444	0.4697	0.4375	0.4627	0.4308	0.4559	0.4091	0.3607	0.3607	0.3443	0.3443	0.3279
TAG_38_2	0.5161	0.4839	0.3710	0.3871	0.3871	0.3548	0.3387	0.3548	0.3548	0.3710	0.3710	0.3065	0.3548	0.3226	0.3710	0.3065	0.3548	0.3548	0.3710	0.3065	0.3548	0.3226	0.3548	0.2903	0.2903	0.4194	0.4355	0.4677	0.4516	0.4355	0.4762	0.4516	0.4531	0.4355	0.4516	0.4355	0.4615	0.4444	0.4545	0.4219	0.4478	0.4308	0.4412	0.3939	0.3710	0.3548	0.3710	0.3548	0.3548
TAG_39_0	0.4918	0.4918	0.3607	0.3770	0.3770	0.3443	0.3279	0.3279	0.3443	0.3443	0.3443	0.2951	0.3279	0.3115	0.3443	0.2787	0.3279	0.3443	0.3443	0.2787	0.3279	0.2951	0.3443	0.2623	0.2623	0.4098	0.4262	0.4677	0.4426	0.4262	0.4603	0.4426	0.4531	0.4426	0.4590	0.4355	0.4615	0.4444	0.4697	0.4219	0.4478	0.4308	0.4559	0.3939	0.3607	0.3607	0.3443	0.3443	0.3279
TAG_39_1	0.4839	0.5000	0.3710	0.3871	0.3871	0.3548	0.3387	0.3387	0.3548	0.3548	0.3548	0.3065	0.3387	0.3226	0.3548	0.2903	0.3387	0.3548	0.3548	0.2903	0.3387	0.3065	0.3548	0.2742	0.2742	0.4032	0.4194	0.4677	0.4355	0.4194	0.4603	0.4355	0.4531	0.4194	0.4355	0.4194	0.4462	0.4286	0.4545	0.4062	0.4328	0.4154	0.4412	0.3788	0.3710	0.3548	0.3548	0.3548	0.3387
TAG_40_0	0.4839	0.5000	0.3710	0.3871	0.3871	0.3548	0.3387	0.3387	0.3548	0.3548	0.3387	0.3065	0.3226	0.3226	0.3387	0.2903	0.3226	0.3387	0.3387	0.2742	0.3226	0.2903	0.3387	0.2581	0.2581	0.4032	0.4194	0.4677	0.4355	0.4194	0.4603	0.4355	0.4531	0.4355	0.4516	0.4355	0.4615	0.4444	0.4697	0.4219	0.4478	0.4308	0.4559	0.3939	0.3710	0.3710	0.3548	0.3548	0.3387
TAG_40_1	0.4762	0.4921	0.3810	0.3968	0.3968	0.3651	0.3492	0.3492	0.3651	0.3651	0.3492	0.3175	0.3333	0.3333	0.3492	0.3016	0.3333	0.3492	0.3492	0.2857	0.3333	0.3016	0.3492	0.2698	0.2698	0.4127	0.4286	0.4762	0.4286	0.4127	0.4603	0.4286	0.4688	0.4286	0.4603	0.4444	0.4769	0.4603	0.4697	0.4375	0.4627	0.4462	0.4706	0.4091	0.3810	0.3810	0.3651	0.3492	0.3492
TAG_40_2	0.4844	0.4844	0.3906	0.4062	0.4062	0.3750	0.3594	0.3594	0.3750	0.3750	0.3594	0.3281	0.3438	0.3438	0.3594	0.3125	0.3438	0.3594	0.3594	0.2969	0.3438	0.3125	0.3594	0.2812	0.2812	0.4219	0.4375	0.4688	0.4375	0.4219	0.4688	0.4375	0.4688	0.4375	0.4688	0.4531	0.4923	0.4688	0.4697	0.4531	0.4776	0.4615	0.4706	0.4242	0.3906	0.3906	0.3750	0.3594	0.3594
TAG_40_3	0.4769	0.4923	0.4000	0.4154	0.4154	0.3846	0.3692	0.3692	0.3846	0.3846	0.3692	0.3385	0.3538	0.3538	0.3692	0.3231	0.3538	0.3692	0.3692	0.3077	0.3538	0.3231	0.3692	0.2923	0.2923	0.4154	0.4308	0.4615	0.4308	0.4154	0.4615	0.4308	0.4615	0.4308	0.4462	0.4308	0.4769	0.4462	0.4697	0.4308	0.4627	0.4462	0.4559	0.4091	0.4000	0.3846	0.3846	0.3692	0.3692
TAG_41_0	0.4921	0.4921	0.3810	0.3968	0.3968	0.3651	0.3492	0.3492	0.3651	0.3651	0.3492	0.3175	0.3175	0.3333	0.3333	0.3016	0.3175	0.3333	0.3333	0.2857	0.3175	0.3016	0.3333	0.2698	0.2698	0.3968	0.4127	0.4603	0.4127	0.3968	0.4444	0.4127	0.4531	0.4127	0.4444	0.4286	0.4615	0.4444	0.4545	0.4219	0.4478	0.4308	0.4559	0.3939	0.3810	0.3810	0.3651	0.3651	0.3492
TAG_41_1	0.5000	0.4844	0.3906	0.4062	0.4062	0.3750	0.3594	0.3594	0.3750	0.3750	0.3594	0.3281	0.3281	0.3438	0.3438	0.3125	0.3281	0.3438	0.3438	0.2969	0.3281	0.3125	0.3438	0.2812	0.2812	0.4062	0.4219	0.4531	0.4219	0.4062	0.4531	0.4219	0.4531	0.4219	0.4531	0.4375	0.4769	0.4531	0.4545	0.4375	0.4627	0.4462	0.4559	0.4091	0.3906	0.3906	0.3750	0.3750	0.3594
TAG_41_2	0.4769	0.4923	0.4000	0.4000	0.4000	0.3846	0.3692	0.3692	0.3692	0.3692	0.3538	0.3385	0.3538	0.3385	0.3538	0.3231	0.3538	0.3538	0.3692	0.3077	0.3538	0.3077	0.3538	0.2923	0.2923	0.4308	0.4308	0.4615	0.4462	0.4308	0.4769	0.4308	0.4615	0.4462	0.4769	0.4615	0.4923	0.4615	0.4697	0.4615	0.4925	0.4615	0.4706	0.4394	0.4000	0.4000	0.3846	0.3692	0.3692
TAG_42_0	0.5000	0.5000	0.3906	0.3906	0.3906	0.3750	0.3594	0.3594	0.3594	0.3594	0.3438	0.3281	0.3281	0.3281	0.3281	0.3125	0.3281	0.3281	0.3438	0.2969	0.3281	0.2969	0.3281	0.2812	0.2812	0.4062	0.4062	0.4531	0.4219	0.4062	0.4531	0.4062	0.4531	0.4219	0.4531	0.4375	0.4769	0.4375	0.4545	0.4375	0.4627	0.4308	0.4559	0.4091	0.3906	0.3906	0.3750	0.3750	0.3594
TAG_42_1	0.4923	0.4923	0.4000	0.4000	0.4000	0.3846	0.3692	0.3692	0.3692	0.3692	0.3538	0.3385	0.3385	0.3385	0.3385	0.3231	0.3385	0.3385	0.3538	0.3077	0.3385	0.3077	0.3385	0.2923	0.2923	0.4154	0.4154	0.4462	0.4308	0.4154	0.4615	0.4154	0.4462	0.4308	0.4615	0.4462	0.4769	0.4462	0.4545	0.4462	0.4776	0.4462	0.4559	0.4242	0.4000	0.4000	0.3846	0.3846	0.3692
TAG_42_2	0.4848	0.5000	0.4091	0.4091	0.4091	0.3939	0.3788	0.3788	0.3788	0.3788	0.3636	0.3485	0.3485	0.3485	0.3485	0.3333	0.3485	0.3485	0.3636	0.3182	0.3485	0.3182	0.3485	0.3030	0.3030	0.4091	0.4091	0.4394	0.4242	0.4091	0.4545	0.4091	0.4394	0.4242	0.4394	0.4242	0.4697	0.4242	0.4545	0.4242	0.4627	0.4242	0.4412	0.4091	0.4091	0.3939	0.3939	0.3939	0.3788
TAG_42_3	0.4776	0.4925	0.4179	0.4179	0.4179	0.4030	0.3881	0.3881	0.3881	0.3881	0.3731	0.3582	0.3582	0.3582	0.3582	0.3433	0.3582	0.3582	0.3731	0.3284	0.3582	0.3284	0.3582	0.3134	0.3134	0.4179	0.4179	0.4478	0.4328	0.4179	0.4627	0.4179	0.4478	0.4179	0.4478	0.4328	0.4627	0.4328	0.4478	0.4328	0.4776	0.4328	0.4559	0.4179	0.4179	0.4030	0.4030	0.3881	0.3881
TAG_42_4	0.4853	0.4853	0.4412	0.4412	0.4412	0.4118	0.4118	0.4118	0.4118	0.4118	0.3971	0.3824	0.3824	0.3824	0.3824	0.3676	0.3676	0.3676	0.3529	0.3529	0.3529	0.3529	0.3529	0.3382	0.3382	0.3824	0.3824	0.4265	0.4118	0.4118	0.4559	0.4118	0.4412	0.4118	0.4118	0.4118	0.4559	0.4118	0.4559	0.4118	0.4559	0.4118	0.4559	0.3971	0.4265	0.4118	0.4118	0.3971	0.3971
TAG_43_0	0.5077	0.5077	0.4000	0.4000	0.4000	0.3846	0.3692	0.3692	0.3692	0.3692	0.3538	0.3385	0.3385	0.3385	0.3385	0.3231	0.3385	0.3385	0.3538	0.3077	0.3385	0.3077	0.3385	0.2769	0.2923	0.4154	0.4154	0.4462	0.4308	0.4154	0.4615	0.4154	0.4462	0.4308	0.4615	0.4462	0.4769	0.4462	0.4545	0.4462	0.4776	0.4462	0.4559	0.4091	0.4000	0.4000	0.3846	0.3846	0.3692
TAG_43_1	0.5000	0.4848	0.4091	0.4091	0.4091	0.3939	0.3788	0.3788	0.3788	0.3788	0.3636	0.3485	0.3485	0.3485	0.3485	0.3333	0.3333	0.3333	0.3485	0.3182	0.3333	0.3182	0.3333	0.3030	0.3030	0.4091	0.4091	0.4242	0.4242	0.4091	0.4545	0.4091	0.4394	0.4091	0.4394	0.4242	0.4545	0.4242	0.4394	0.4394	0.4776	0.4394	0.4559	0.4242	0.4091	0.4091	0.3939	0.3939	0.3788
TAG_43_2	0.4776	0.4925	0.4179	0.4179	0.4179	0.4030	0.3881	0.3881	0.3881	0.3881	0.3731	0.3582	0.3582	0.3582	0.3582	0.3433	0.3433	0.3433	0.3582	0.3284	0.3433	0.3284	0.3433	0.3134	0.3134	0.4179	0.4179	0.4478	0.4328	0.4179	0.4627	0.4179	0.4478	0.4179	0.4478	0.4328	0.4627	0.4328	0.4478	0.4478	0.4925	0.4478	0.4706	0.4328	0.4179	0.4179	0.4030	0.3881	0.3881
TAG_43_3	0.4853	0.4853	0.4265	0.4265	0.4265	0.4118	0.3971	0.3971	0.3971	0.3971	0.3824	0.3676	0.3676	0.3676	0.3676	0.3529	0.3529	0.3529	0.3676	0.3382	0.3529	0.3382	0.3529	0.3235	0.3235	0.4118	0.4118	0.4265	0.4265	0.4118	0.4559	0.4118	0.4412	0.4118	0.4265	0.4118	0.4559	0.4118	0.4412	0.4265	0.4706	0.4265	0.4559	0.4118	0.4265	0.4118	0.4118	0.3971	0.3971
TAG_44_0	0.5000	0.5152	0.4091	0.4091	0.4091	0.3939	0.3788	0.3788	0.3788	0.3788	0.3636	0.3485	0.3485	0.3485	0.3485	0.3333	0.3333	0.3333	0.3485	0.3182	0.3333	0.3182	0.3333	0.2879	0.3030	0.4091	0.4091	0.4394	0.4242	0.4091	0.4545	0.4091	0.4394	0.4242	0.4545	0.4394	0.4697	0.4394	0.4545	0.4394	0.4776	0.4394	0.4559	0.4091	0.4091	0.4091	0.3939	0.3939	0.3788
TAG_44_1	0.4925	0.4925	0.4179	0.4179	0.4179	0.4030	0.3881	0.3881	0.3881	0.3881	0.3731	0.3582	0.3582	0.3582	0.3582	0.3433	0.3433	0.3433	0.3433	0.3284	0.3284	0.3284	0.3284	0.3134	0.3134	0.4030	0.4030	0.4328	0.4179	0.4030	0.4478	0.4030	0.4328	0.4030	0.4328	0.4179	0.4478	0.4179	0.4328	0.4328	0.4776	0.4328	0.4559	0.4179	0.4179	0.4179	0.4030	0.4030	0.3881
TAG_44_2	0.4853	0.4853	0.4265	0.4265	0.4265	0.4118	0.3971	0.3971	0.3971	0.3971	0.3824	0.3676	0.3676	0.3676	0.3676	0.3529	0.3529	0.3529	0.3529	0.3382	0.3382	0.3382	0.3382	0.3235	0.3235	0.4118	0.4118	0.4265	0.4265	0.4118	0.4559	0.4118	0.4412	0.4118	0.4265	0.4118	0.4559	0.4118	0.4412	0.4412	0.4706	0.4412	0.4559	0.4265	0.4265	0.4265	0.4118	0.3971	0.3971
TAG_44_3	0.4783	0.4928	0.4348	0.4348	0.4348	0.4203	0.4058	0.4058	0.4058	0.4058	0.3913	0.3768	0.3768	0.3768	0.3768	0.3623	0.3623	0.3623	0.3623	0.3478	0.3478	0.3478	0.3478	0.3333	0.3333	0.4203	0.4203	0.4348	0.4348	0.4203	0.4638	0.4203	0.4493	0.4203	0.4348	0.4203	0.4638	0.4203	0.4493	0.4203	0.4638	0.4203	0.4493	0.4058	0.4348	0.4203	0.4203	0.4058	0.4058
TAG_44_4	0.5000	0.5000	0.4429	0.4429	0.4429	0.4286	0.4143	0.4143	0.4143	0.4143	0.4000	0.3857	0.3857	0.3857	0.3857	0.3714	0.3714	0.3714	0.3714	0.3571	0.3571	0.3571	0.3571	0.3429	0.3429	0.3857	0.3857	0.4143	0.4286	0.4143	0.4429	0.4143	0.4286	0.4143	0.4286	0.4143	0.4571	0.4143	0.4429	0.4143	0.4571	0.4143	0.4429	0.4000	0.4429	0.4286	0.4286	0.4143	0.4143
TAG_45_0	0.5075	0.5075	0.4179	0.4179	0.4179	0.4030	0.3881	0.3881	0.3881	0.3881	0.3731	0.3582	0.3582	0.3582	0.3582	0.3433	0.3433	0.3433	0.3433	0.3284	0.3284	0.3284	0.3284	0.2985	0.3134	0.4030	0.4030	0.4328	0.4179	0.4030	0.4478	0.4030	0.4328	0.4030	0.4328	0.4179	0.4478	0.4179	0.4328	0.4328	0.4776	0.4328	0.4559	0.4030	0.4179	0.4179	0.4030	0.4030	0.3881
TAG_45_1	0.5000	0.5000	0.4265	0.4265	0.4265	0.4118	0.3971	0.3971	0.3971	0.3971	0.3824	0.3676	0.3676	0.3676	0.3676	0.3529	0.3529	0.3529	0.3529	0.3382	0.3382	0.3382	0.3382	0.3088	0.3235	0.4118	0.4118	0.4265	0.4265	0.4118	0.4412	0.4118	0.4265	0.4118	0.4412	0.4265	0.4412	0.4265	0.4265	0.4412	0.4706	0.4412	0.4559	0.4118	0.4265	0.4265	0.4118	0.4118	0.3971
TAG_45_2	0.4928	0.5072	0.4348	0.4348	0.4348	0.4203	0.4058	0.4058	0.4058	0.4058	0.3913	0.3768	0.3768	0.3768	0.3768	0.3623	0.3623	0.3623	0.3623	0.3478	0.3478	0.3478	0.3478	0.3188	0.3333	0.4203	0.4203	0.4348	0.4348	0.4203	0.4493	0.4203	0.4348	0.4203	0.4348	0.4203	0.4493	0.4203	0.4348	0.4203	0.4493	0.4203	0.4348	0.3913	0.4348	0.4203	0.4203	0.4203	0.4058
TAG_45_3	0.4857	0.5000	0.4429	0.4429	0.4429	0.4286	0.4143	0.4143	0.4143	0.4143	0.4000	0.3857	0.3857	0.3857	0.3857	0.3714	0.3714	0.3714	0.3714	0.3571	0.3571	0.3571	0.3571	0.3286	0.3429	0.4286	0.4286	0.4286	0.4429	0.4286	0.4571	0.4286	0.4429	0.4286	0.4429	0.4286	0.4571	0.4286	0.4429	0.4286	0.4571	0.4286	0.4429	0.4000	0.4429	0.4286	0.4286	0.4143	0.4143
TAG_45_4	0.5070	0.5070	0.4507	0.4507	0.4507	0.4366	0.4225	0.4225	0.4225	0.4225	0.4085	0.3944	0.3944	0.3944	0.3944	0.3803	0.3803	0.3803	0.3803	0.3662	0.3662	0.3662	0.3662	0.3380	0.3521	0.3944	0.3944	0.4085	0.4366	0.4225	0.4366	0.4225	0.4225	0.4225	0.4366	0.4225	0.4507	0.4225	0.4366	0.4225	0.4507	0.4225	0.4366	0.3944	0.4507	0.4366	0.4366	0.4225	0.4225
TAG_46_0	0.5000	0.5147	0.4265	0.4265	0.4265	0.4118	0.3971	0.3971	0.3971	0.3971	0.3824	0.3676	0.3676	0.3676	0.3676	0.3529	0.3529	0.3529	0.3529	0.3382	0.3382	0.3382	0.3382	0.3088	0.3235	0.4118	0.4118	0.4412	0.4265	0.4118	0.4559	0.4118	0.4412	0.4118	0.4412	0.4265	0.4559	0.4265	0.4412	0.4265	0.4706	0.4265	0.4559	0.3971	0.4265	0.4265	0.4118	0.4118	0.3971
TAG_46_1	0.5072	0.4928	0.4348	0.4348	0.4348	0.4203	0.4058	0.4058	0.4058	0.4058	0.3913	0.3768	0.3768	0.3768	0.3768	0.3623	0.3623	0.3623	0.3623	0.3478	0.3478	0.3478	0.3478	0.3188	0.3333	0.4058	0.4058	0.4058	0.4203	0.4058	0.4348	0.4058	0.4203	0.4058	0.4203	0.4058	0.4348	0.4058	0.4203	0.4348	0.4493	0.4348	0.4348	0.4058	0.4348	0.4348	0.4203	0.4203	0.4058
TAG_46_2	0.5000	0.5000	0.4429	0.4429	0.4429	0.4286	0.4143	0.4143	0.4143	0.4143	0.4000	0.3857	0.3857	0.3857	0.3857	0.3714	0.3714	0.3714	0.3714	0.3571	0.3571	0.3571	0.3571	0.3286	0.3429	0.4143	0.4143	0.4143	0.4286	0.4143	0.4429	0.4143	0.4286	0.4143	0.4286	0.4143	0.4429	0.4143	0.4286	0.4143	0.4429	0.4143	0.4286	0.3857	0.4429	0.4286	0.4286	0.4286	0.4143
TAG_46_3	0.4930	0.5070	0.4507	0.4507	0.4507	0.4366	0.4225	0.4225	0.4225	0.4225	0.4085	0.3944	0.3944	0.3944	0.3944	0.3803	0.3803	0.3803	0.3803	0.3662	0.3662	0.3662	0.3662	0.3380	0.3521	0.4085	0.4085	0.4085	0.4366	0.4225	0.4507	0.4225	0.4366	0.4225	0.4366	0.4225	0.4507	0.4225	0.4366	0.4225	0.4507	0.4225	0.4366	0.3944	0.4507	0.4366	0.4366	0.4225	0.4225
TAG_46_4	0.5000	0.5139	0.4583	0.4583	0.4583	0.4444	0.4306	0.4306	0.4306	0.4306	0.4167	0.4028	0.4028	0.4028	0.4028	0.3889	0.3889	0.3889	0.3889	0.3750	0.3750	0.3750	0.3750	0.3472	0.3611	0.4028	0.4028	0.4167	0.4444	0.4306	0.4444	0.4306	0.4306	0.4306	0.4444	0.4306	0.4583	0.4306	0.4444	0.4306	0.4583	0.4306	0.4444	0.4028	0.4583	0.4444	0.4444	0.4306	0.4306
TAG_46_5	0.5068	0.5342	0.4658	0.4658	0.4658	0.4521	0.4384	0.4384	0.4384	0.4384	0.4247	0.4110	0.4110	0.4110	0.4110	0.3973	0.3973	0.3973	0.3973	0.3836	0.3836	0.3836	0.3836	0.3562	0.3562	0.4384	0.4384	0.4521	0.4521	0.4384	0.4521	0.4384	0.4384	0.4384	0.4521	0.4384	0.4521	0.4384	0.4384	0.4384	0.4521	0.4384	0.4384	0.4110	0.4658	0.4521	0.4521	0.4384	0.4384
TAG_47_0	0.5072	0.5072	0.4348	0.4348	0.4348	0.4203	0.4058	0.4058	0.4058	0.4058	0.3913	0.3768	0.3768	0.3768	0.3768	0.3623	0.3623	0.3623	0.3623	0.3478	0.3478	0.3478	0.3478	0.3188	0.3333	0.4058	0.4058	0.4203	0.4203	0.4058	0.4493	0.4058	0.4348	0.4058	0.4203	0.4058	0.4493	0.4058	0.4348	0.4203	0.4638	0.4203	0.4493	0.3913	0.4348	0.4348	0.4203	0.4203	0.4058
TAG_47_1	0.5000	0.5000	0.4429	0.4429	0.4429	0.4286	0.4143	0.4143	0.4143	0.4143	0.4000	0.3857	0.3857	0.3857	0.3857	0.3714	0.3714	0.3714	0.3714	0.3571	0.3571	0.3571	0.3571	0.3286	0.3429	0.4143	0.4143	0.4143	0.4286	0.4143	0.4429	0.4143	0.4286	0.4143	0.4286	0.4143	0.4429	0.4143	0.4286	0.4286	0.4571	0.4286	0.4429	0.4000	0.4429	0.4429	0.4286	0.4286	0.4143
TAG_47_2	0.4930	0.5070	0.4507	0.4507	0.4507	0.4366	0.4225	0.4225	0.4225	0.4225	0.4085	0.3944	0.3944	0.3944	0.3944	0.3803	0.3803	0.3803	0.3803	0.3662	0.3662	0.3662	0.3662	0.3380	0.3521	0.4085	0.4085	0.4085	0.4366	0.4225	0.4507	0.4225	0.4366	0.4225	0.4366	0.4225	0.4507	0.4225	0.4366	0.4366	0.4507	0.4366	0.4366	0.4085	0.4507	0.4507	0.4366	0.4225	0.4225
TAG_47_3	0.5000	0.5139	0.4583	0.4583	0.4583	0.4444	0.4306	0.4306	0.4306	0.4306	0.4167	0.4028	0.4028	0.4028	0.4028	0.3889	0.3889	0.3889	0.3889	0.3750	0.3750	0.3750	0.3750	0.3472	0.3611	0.4167	0.4167	0.4167	0.4306	0.4167	0.4583	0.4167	0.4444	0.4167	0.4306	0.4167	0.4444	0.4167	0.4306	0.4167	0.4444	0.4167	0.4306	0.3889	0.4583	0.4444	0.4444	0.4306	0.4306
TAG_47_4	0.5068	0.5205	0.4658	0.4658	0.4658	0.4521	0.4384	0.4384	0.4384	0.4384	0.4247	0.4110	0.4110	0.4110	0.4110	0.3973	0.3973	0.3973	0.3973	0.3836	0.3836	0.3836	0.3836	0.3562	0.3699	0.4110	0.4110	0.4247	0.4384	0.4247	0.4521	0.4247	0.4384	0.4247	0.4384	0.4247	0.4521	0.4247	0.4384	0.4247	0.4521	0.4247	0.4384	0.3973	0.4658	0.4521	0.4521	0.4384	0.4384
TAG_48_1	0.5070	0.5070	0.4507	0.4507	0.4507	0.4366	0.4225	0.4225	0.4225	0.4225	0.4085	0.3944	0.3944	0.3944	0.3944	0.3803	0.3803	0.3803	0.3803	0.3662	0.3662	0.3662	0.3662	0.3380	0.3380	0.4225	0.4225	0.4225	0.4366	0.4225	0.4507	0.4225	0.4366	0.4225	0.4366	0.4225	0.4507	0.4225	0.4366	0.4366	0.4648	0.4366	0.4507	0.4085	0.4507	0.4507	0.4366	0.4366	0.4225
TAG_48_2	0.5139	0.5139	0.4583	0.4583	0.4583	0.4444	0.4306	0.4306	0.4306	0.4306	0.4167	0.4028	0.4028	0.4028	0.4028	0.3889	0.3889	0.3889	0.3889	0.3750	0.3750	0.3750	0.3750	0.3472	0.3472	0.4306	0.4306	0.4306	0.4306	0.4167	0.4583	0.4167	0.4444	0.4167	0.4306	0.4167	0.4444	0.4167	0.4306	0.4167	0.4444	0.4167	0.4306	0.3889	0.4583	0.4444	0.4444	0.4444	0.4306
TAG_48_3	0.5068	0.5205	0.4658	0.4658	0.4658	0.4521	0.4384	0.4384	0.4384	0.4384	0.4247	0.4110	0.4110	0.4110	0.4110	0.3973	0.3973	0.3973	0.3973	0.3836	0.3836	0.3836	0.3836	0.3562	0.3562	0.4247	0.4247	0.4247	0.4384	0.4247	0.4658	0.4247	0.4521	0.4247	0.4384	0.4247	0.4521	0.4247	0.4384	0.4247	0.4521	0.4247	0.4384	0.3973	0.4658	0.4521	0.4521	0.4384	0.4384
TAG_48_4	0.5135	0.5270	0.4730	0.4730	0.4730	0.4595	0.4459	0.4459	0.4459	0.4459	0.4324	0.4189	0.4189	0.4189	0.4189	0.4054	0.4054	0.4054	0.4054	0.3919	0.3919	0.3919	0.3919	0.3649	0.3649	0.4324	0.4324	0.4189	0.4459	0.4324	0.4595	0.4324	0.4459	0.4324	0.4459	0.4324	0.4459	0.4324	0.4324	0.4324	0.4459	0.4324	0.4324	0.4054	0.4730	0.4595	0.4595	0.4459	0.4459
TAG_48_5	0.5200	0.5333	0.4800	0.4800	0.4800	0.4667	0.4533	0.4533	0.4533	0.4533	0.4400	0.4267	0.4267	0.4267	0.4267	0.4133	0.4133	0.4133	0.4133	0.4000	0.4000	0.4000	0.4000	0.3733	0.3733	0.4400	0.4400	0.4267	0.4400	0.4267	0.4533	0.4267	0.4400	0.4267	0.4400	0.4267	0.4400	0.4267	0.4267	0.4267	0.4400	0.4267	0.4267	0.4000	0.4800	0.4667	0.4667	0.4533	0.4533
TAG_48_6	0.5263	0.5395	0.4868	0.4868	0.4868	0.4737	0.4605	0.4605	0.4605	0.4605	0.4474	0.4342	0.4342	0.4342	0.4342	0.4211	0.4211	0.4211	0.4211	0.4079	0.4079	0.4079	0.4079	0.3816	0.3816	0.4342	0.4342	0.4342	0.4474	0.4342	0.4605	0.4342	0.4474	0.4342	0.4474	0.4342	0.4474	0.4342	0.4342	0.4342	0.4474	0.4342	0.4342	0.4079	0.4868	0.4737	0.4737	0.4605	0.4605
TAG_49_1	0.5139	0.5139	0.4444	0.4444	0.4583	0.4444	0.4306	0.4306	0.4306	0.4306	0.4167	0.4028	0.4028	0.4028	0.4028	0.3889	0.3889	0.3889	0.3889	0.3750	0.3750	0.3750	0.3750	0.3472	0.3472	0.4028	0.4028	0.4028	0.4306	0.4167	0.4444	0.4167	0.4306	0.4167	0.4306	0.4167	0.4444	0.4167	0.4306	0.4306	0.4444	0.4306	0.4306	0.4028	0.4583	0.4583	0.4444	0.4444	0.4306
TAG_49_2	0.5205	0.5205	0.4521	0.4521	0.4658	0.4521	0.4384	0.4384	0.4384	0.4384	0.4247	0.4110	0.4110	0.4110	0.4110	0.3973	0.3973	0.3973	0.3973	0.3836	0.3836	0.3836	0.3836	0.3562	0.3562	0.4110	0.4110	0.4110	0.4384	0.4247	0.4521	0.4247	0.4384	0.4110	0.4247	0.4110	0.4384	0.4110	0.4247	0.4110	0.4384	0.4110	0.4247	0.3836	0.4658	0.4521	0.4521	0.4521	0.4384
TAG_49_3	0.5135	0.5270	0.4595	0.4595	0.4730	0.4595	0.4459	0.4459	0.4459	0.4459	0.4324	0.4189	0.4189	0.4189	0.4189	0.4054	0.4054	0.4054	0.4054	0.3919	0.3919	0.3919	0.3919	0.3649	0.3649	0.4054	0.4054	0.4189	0.4459	0.4324	0.4459	0.4324	0.4324	0.4189	0.4324	0.4189	0.4459	0.4189	0.4324	0.4189	0.4459	0.4189	0.4324	0.3919	0.4730	0.4595	0.4595	0.4459	0.4459
TAG_49_4	0.5200	0.5333	0.4800	0.4800	0.4667	0.4667	0.4533	0.4533	0.4533	0.4533	0.4400	0.4267	0.4267	0.4267	0.4267	0.4133	0.4133	0.4133	0.4133	0.4000	0.4000	0.4000	0.4000	0.3733	0.3733	0.4400	0.4400	0.4267	0.4400	0.4267	0.4533	0.4267	0.4400	0.4267	0.4400	0.4267	0.4400	0.4267	0.4267	0.4267	0.4400	0.4267	0.4267	0.4000	0.4800	0.4667	0.4667	0.4533	0.4533
TAG_49_5	0.5263	0.5395	0.4868	0.4868	0.4737	0.4737	0.4605	0.4605	0.4605	0.4605	0.4474	0.4342	0.4342	0.4342	0.4342	0.4211	0.4211	0.4211	0.4211	0.4079	0.4079	0.4079	0.4079	0.3816	0.3816	0.4342	0.4342	0.4342	0.4474	0.4342	0.4605	0.4342	0.4474	0.4342	0.4474	0.4342	0.4474	0.4342	0.4342	0.4342	0.4474	0.4342	0.4342	0.4079	0.4868	0.4737	0.4737	0.4605	0.4605
TAG_50_0	0.5278	0.5278	0.4444	0.4444	0.4583	0.4444	0.4306	0.4306	0.4306	0.4306	0.4167	0.4028	0.4028	0.4028	0.4028	0.3889	0.3889	0.3889	0.3889	0.3750	0.3750	0.3750	0.3750	0.3472	0.3472	0.4028	0.4028	0.4028	0.4306	0.4167	0.4444	0.4167	0.4306	0.4167	0.4306	0.4167	0.4444	0.4167	0.4306	0.4167	0.4444	0.4167	0.4306	0.3889	0.4583	0.4583	0.4444	0.4444	0.4306
TAG_50_1	0.5205	0.5205	0.4521	0.4521	0.4658	0.4521	0.4384	0.4384	0.4384	0.4384	0.4247	0.4110	0.4110	0.4110	0.4110	0.3973	0.3973	0.3973	0.3973	0.3836	0.3836	0.3836	0.3836	0.3562	0.3562	0.4110	0.4110	0.4110	0.4384	0.4247	0.4521	0.4247	0.4384	0.4247	0.4384	0.4247	0.4521	0.4247	0.4384	0.4247	0.4521	0.4247	0.4384	0.3973	0.4658	0.4658	0.4521	0.4521	0.4384
TAG_50_2	0.5135	0.5270	0.4595	0.4595	0.4730	0.4595	0.4459	0.4459	0.4459	0.4459	0.4324	0.4189	0.4189	0.4189	0.4189	0.4054	0.4054	0.4054	0.4054	0.3919	0.3919	0.3919	0.3919	0.3649	0.3649	0.4054	0.4054	0.4189	0.4459	0.4324	0.4459	0.4324	0.4324	0.4324	0.4459	0.4324	0.4595	0.4324	0.4459	0.4324	0.4595	0.4324	0.4459	0.4054	0.4730	0.4730	0.4595	0.4459	0.4459
TAG_50_3	0.5200	0.5333	0.4800	0.4667	0.4533	0.4667	0.4533	0.4533	0.4400	0.4533	0.4400	0.4267	0.4267	0.4267	0.4267	0.4133	0.4133	0.4133	0.4133	0.4000	0.4000	0.4000	0.4000	0.3733	0.3733	0.4400	0.4400	0.4267	0.4400	0.4267	0.4533	0.4267	0.4400	0.4267	0.4400	0.4267	0.4400	0.4267	0.4267	0.4267	0.4400	0.4267	0.4267	0.4000	0.4800	0.4667	0.4667	0.4533	0.4533
TAG_50_4	0.5263	0.5395	0.4737	0.4737	0.4737	0.4737	0.4605	0.4605	0.4605	0.4605	0.4474	0.4342	0.4342	0.4342	0.4342	0.4211	0.4211	0.4211	0.4211	0.4079	0.4079	0.4079	0.4079	0.3816	0.3816	0.4211	0.4211	0.4211	0.4474	0.4342	0.4474	0.4342	0.4342	0.4211	0.4342	0.4211	0.4342	0.4211	0.4211	0.4211	0.4342	0.4211	0.4211	0.3947	0.4868	0.4737	0.4737	0.4605	0.4605
TAG_50_5	0.5325	0.5455	0.4935	0.4935	0.4675	0.4805	0.4675	0.4675	0.4675	0.4675	0.4545	0.4416	0.4416	0.4416	0.4416	0.4286	0.4286	0.4286	0.4286	0.4156	0.4156	0.4156	0.4156	0.3896	0.3896	0.4416	0.4416	0.4416	0.4416	0.4286	0.4545	0.4286	0.4416	0.4286	0.4416	0.4286	0.4416	0.4286	0.4286	0.4286	0.4416	0.4286	0.4286	0.4026	0.4935	0.4805	0.4805	0.4675	0.4675
TAG_50_6	0.5385	0.5513	0.4744	0.4744	0.4872	0.4872	0.4744	0.4744	0.4744	0.4744	0.4615	0.4487	0.4487	0.4487	0.4487	0.4359	0.4359	0.4359	0.4359	0.4231	0.4231	0.4231	0.4231	0.3974	0.3974	0.4231	0.4231	0.4359	0.4359	0.4231	0.4359	0.4231	0.4231	0.4359	0.4359	0.4231	0.4487	0.4231	0.4359	0.4231	0.4359	0.4231	0.4231	0.3974	0.5000	0.4872	0.4872	0.4744	0.4744
TAG_51_1	0.5270	0.5270	0.4595	0.4595	0.4595	0.4595	0.4459	0.4459	0.4459	0.4459	0.4324	0.4189	0.4189	0.4189	0.4189	0.4054	0.4054	0.4054	0.4054	0.3919	0.3919	0.3919	0.3919	0.3649	0.3649	0.4189	0.4189	0.4054	0.4459	0.4324	0.4459	0.4324	0.4324	0.4324	0.4459	0.4324	0.4459	0.4324	0.4324	0.4324	0.4459	0.4324	0.4324	0.4054	0.4730	0.4730	0.4595	0.4595	0.4459
TAG_51_2	0.5333	0.5333	0.4667	0.4667	0.4667	0.4667	0.4533	0.4533	0.4533	0.4533	0.4400	0.4267	0.4267	0.4267	0.4267	0.4133	0.4133	0.4133	0.4133	0.4000	0.4000	0.4000	0.4000	0.3733	0.3733	0.4267	0.4267	0.4133	0.4400	0.4267	0.4533	0.4267	0.4400	0.4133	0.4267	0.4133	0.4267	0.4133	0.4133	0.4133	0.4267	0.4133	0.4133	0.3867	0.4800	0.4667	0.4667	0.4667	0.4533
TAG_51_3	0.5263	0.5395	0.4737	0.4737	0.4605	0.4737	0.4605	0.4605	0.4474	0.4605	0.4474	0.4342	0.4342	0.4342	0.4342	0.4211	0.4211	0.4211	0.4211	0.4079	0.4079	0.4079	0.4079	0.3816	0.3816	0.4211	0.4211	0.4211	0.4474	0.4342	0.4474	0.4342	0.4342	0.4211	0.4342	0.4211	0.4342	0.4211	0.4211	0.4211	0.4342	0.4211	0.4211	0.3947	0.4868	0.4737	0.4737	0.4605	0.4605
TAG_51_4	0.5325	0.5455	0.4675	0.4675	0.4805	0.4805	0.4675	0.4675	0.4675	0.4675	0.4545	0.4416	0.4416	0.4416	0.4416	0.4286	0.4286	0.4286	0.4286	0.4156	0.4156	0.4156	0.4156	0.3896	0.3896	0.4156	0.4156	0.4286	0.4416	0.4286	0.4286	0.4286	0.4156	0.4286	0.4286	0.4156	0.4416	0.4156	0.4286	0.4156	0.4286	0.4156	0.4156	0.3896	0.4935	0.4805	0.4805	0.4675	0.4675
TAG_51_5	0.5385	0.5513	0.4744	0.4744	0.4872	0.4872	0.4744	0.4744	0.4744	0.4744	0.4615	0.4487	0.4487	0.4487	0.4487	0.4359	0.4359	0.4359	0.4359	0.4231	0.4231	0.4231	0.4231	0.3974	0.3974	0.4231	0.4231	0.4359	0.4359	0.4231	0.4359	0.4231	0.4231	0.4359	0.4359	0.4231	0.4487	0.4231	0.4359	0.4231	0.4359	0.4231	0.4231	0.3974	0.5000	0.4872	0.4872	0.4744	0.4744
TAG_51_6	0.5443	0.5570	0.4937	0.4937	0.4810	0.4937	0.4810	0.4810	0.4810	0.4810	0.4684	0.4557	0.4557	0.4557	0.4557	0.4430	0.4430	0.4430	0.4430	0.4304	0.4304	0.4304	0.4304	0.4051	0.4051	0.4430	0.4430	0.4430	0.4557	0.4430	0.4684	0.4430	0.4557	0.4304	0.4430	0.4304	0.4430	0.4304	0.4304	0.4177	0.4430	0.4177	0.4304	0.3924	0.5063	0.4937	0.4937	0.4810	0.4810
TAG_52_0	0.5405	0.5405	0.4459	0.4459	0.4730	0.4595	0.4459	0.4459	0.4459	0.4459	0.4324	0.4189	0.4189	0.4189	0.4189	0.4054	0.4054	0.4054	0.4054	0.3919	0.3919	0.3919	0.3919	0.3649	0.3649	0.3919	0.3919	0.4189	0.4324	0.4189	0.4189	0.4189	0.4189	0.4189	0.4324	0.4189	0.4324	0.4189	0.4324	0.4189	0.4324	0.4189	0.4324	0.3919	0.4730	0.4730	0.4595	0.4595	0.4459
TAG_52_1	0.5333	0.5333	0.4533	0.4533	0.4667	0.4667	0.4533	0.4533	0.4533	0.4533	0.4400	0.4267	0.4267	0.4267	0.4267	0.4133	0.4133	0.4133	0.4133	0.4000	0.4000	0.4000	0.4000	0.3733	0.3733	0.4000	0.4000	0.4133	0.4400	0.4267	0.4267	0.4267	0.4133	0.4267	0.4400	0.4267	0.4400	0.4267	0.4267	0.4267	0.4400	0.4267	0.4267	0.4000	0.4800	0.4800	0.4667	0.4667	0.4533
TAG_52_2	0.5395	0.5395	0.4605	0.4605	0.4737	0.4737	0.4605	0.4605	0.4605	0.4605	0.4474	0.4342	0.4342	0.4342	0.4342	0.4211	0.4211	0.4211	0.4211	0.4079	0.4079	0.4079	0.4079	0.3816	0.3816	0.4079	0.4079	0.4211	0.4474	0.4342	0.4342	0.4342	0.4211	0.4211	0.4211	0.4079	0.4342	0.4079	0.4211	0.4079	0.4211	0.4079	0.4079	0.3816	0.4868	0.4737	0.4737	0.4737	0.4605
TAG_52_3	0.5325	0.5455	0.4675	0.4675	0.4675	0.4805	0.4675	0.4675	0.4545	0.4675	0.4545	0.4416	0.4416	0.4286	0.4416	0.4286	0.4286	0.4286	0.4286	0.4156	0.4156	0.4156	0.4156	0.3896	0.3896	0.4156	0.4156	0.4286	0.4416	0.4286	0.4286	0.4286	0.4156	0.4286	0.4286	0.4156	0.4416	0.4156	0.4286	0.4156	0.4286	0.4156	0.4156	0.3896	0.4935	0.4805	0.4805	0.4675	0.4675
TAG_52_4	0.5385	0.5513	0.4744	0.4744	0.4744	0.4872	0.4744	0.4744	0.4744	0.4744	0.4615	0.4487	0.4487	0.4487	0.4487	0.4359	0.4359	0.4359	0.4359	0.4231	0.4231	0.4231	0.4231	0.3974	0.3974	0.4231	0.4231	0.4359	0.4487	0.4359	0.4359	0.4359	0.4231	0.4231	0.4231	0.4103	0.4359	0.4103	0.4231	0.4103	0.4231	0.4103	0.4103	0.3846	0.5000	0.4872	0.4872	0.4744	0.4744
TAG_52_5	0.5443	0.5570	0.4810	0.4810	0.4810	0.4937	0.4810	0.4810	0.4810	0.4810	0.4684	0.4557	0.4557	0.4557	0.4557	0.4430	0.4430	0.4430	0.4430	0.4304	0.4304	0.4304	0.4304	0.4051	0.4051	0.4304	0.4304	0.4430	0.4430	0.4304	0.4430	0.4304	0.4304	0.4304	0.4304	0.4177	0.4430	0.4177	0.4304	0.4177	0.4304	0.4177	0.4177	0.3924	0.5063	0.4937	0.4937	0.4810	0.4810
TAG_52_6	0.5500	0.5625	0.5125	0.5000	0.4750	0.5000	0.4875	0.4875	0.4750	0.4750	0.4750	0.4625	0.4625	0.4625	0.4625	0.4500	0.4500	0.4500	0.4500	0.4375	0.4375	0.4375	0.4375	0.4125	0.4125	0.4625	0.4625	0.4625	0.4625	0.4500	0.4625	0.4500	0.4625	0.4500	0.4625	0.4500	0.4500	0.4500	0.4500	0.4500	0.4500	0.4500	0.4500	0.4250	0.5125	0.5000	0.5000	0.4875	0.4875
TAG_52_7	0.5556	0.5679	0.5185	0.5062	0.4815	0.5062	0.4938	0.4938	0.4815	0.4815	0.4815	0.4691	0.4691	0.4691	0.4691	0.4568	0.4568	0.4568	0.4568	0.4444	0.4444	0.4444	0.4444	0.4198	0.4198	0.4691	0.4691	0.4691	0.4691	0.4568	0.4691	0.4568	0.4691	0.4568	0.4691	0.4568	0.4568	0.4568	0.4568	0.4444	0.4444	0.4444	0.4444	0.4198	0.5185	0.5062	0.5062	0.4938	0.4938
TAG_53_1	0.5395	0.5395	0.4605	0.4605	0.4605	0.4737	0.4605	0.4605	0.4605	0.4605	0.4474	0.4342	0.4342	0.4342	0.4342	0.4211	0.4211	0.4211	0.4211	0.4079	0.4079	0.4079	0.4079	0.3816	0.3816	0.4079	0.4079	0.4211	0.4474	0.4342	0.4342	0.4342	0.4211	0.4211	0.4342	0.4211	0.4342	0.4211	0.4211	0.4211	0.4342	0.4211	0.4211	0.3947	0.4868	0.4868	0.4737	0.4737	0.4605
TAG_53_2	0.5325	0.5455	0.4675	0.4675	0.4545	0.4805	0.4675	0.4675	0.4545	0.4545	0.4545	0.4416	0.4416	0.4286	0.4416	0.4286	0.4286	0.4286	0.4286	0.4156	0.4156	0.4156	0.4156	0.3896	0.3896	0.4156	0.4156	0.4286	0.4416	0.4286	0.4286	0.4286	0.4156	0.4286	0.4416	0.4286	0.4416	0.4286	0.4286	0.4286	0.4416	0.4286	0.4286	0.4026	0.4935	0.4935	0.4805	0.4675	0.4675
TAG_53_3	0.5385	0.5513	0.4744	0.4744	0.4615	0.4872	0.4744	0.4744	0.4615	0.4615	0.4615	0.4487	0.4487	0.4359	0.4487	0.4359	0.4359	0.4359	0.4359	0.4231	0.4231	0.4231	0.4231	0.3974	0.3974	0.4231	0.4231	0.4359	0.4487	0.4359	0.4359	0.4359	0.4231	0.4231	0.4231	0.4103	0.4359	0.4103	0.4231	0.4103	0.4231	0.4103	0.4103	0.3846	0.5000	0.4872	0.4872	0.4744	0.4744
TAG_53_4	0.5443	0.5570	0.4937	0.4937	0.4684	0.4937	0.4810	0.4810	0.4684	0.4810	0.4684	0.4557	0.4557	0.4430	0.4557	0.4430	0.4430	0.4430	0.4430	0.4304	0.4304	0.4304	0.4304	0.4051	0.4051	0.4430	0.4430	0.4430	0.4557	0.4430	0.4557	0.4430	0.4557	0.4304	0.4430	0.4304	0.4304	0.4304	0.4304	0.4304	0.4304	0.4304	0.4304	0.4051	0.5063	0.4937	0.4937	0.4810	0.4810
TAG_53_5	0.5500	0.5625	0.5000	0.5000	0.4750	0.5000	0.4875	0.4875	0.4750	0.4750	0.4750	0.4625	0.4625	0.4500	0.4625	0.4500	0.4500	0.4500	0.4500	0.4375	0.4375	0.4375	0.4375	0.4125	0.4125	0.4500	0.4500	0.4500	0.4625	0.4500	0.4625	0.4500	0.4625	0.4375	0.4500	0.4375	0.4375	0.4375	0.4375	0.4375	0.4375	0.4375	0.4375	0.4125	0.5125	0.5000	0.5000	0.4875	0.4875
TAG_53_6	0.5556	0.5679	0.4938	0.4938	0.4938	0.5062	0.4938	0.4938	0.4815	0.4815	0.4815	0.4691	0.4691	0.4568	0.4691	0.4568	0.4568	0.4568	0.4568	0.4444	0.4444	0.4444	0.4444	0.4198	0.4198	0.4444	0.4444	0.4568	0.4568	0.4444	0.4444	0.4444	0.4444	0.4444	0.4568	0.4444	0.4444	0.4444	0.4444	0.4444	0.4444	0.4444	0.4444	0.4198	0.5185	0.5062	0.5062	0.4938	0.4938
TAG_53_7	0.5610	0.5732	0.5000	0.5000	0.4878	0.5122	0.5000	0.5000	0.4878	0.4878	0.4756	0.4756	0.4756	0.4634	0.4756	0.4634	0.4634	0.4634	0.4634	0.4512	0.4512	0.4512	0.4512	0.4268	0.4268	0.4512	0.4512	0.4634	0.4634	0.4512	0.4634	0.4512	0.4512	0.4512	0.4512	0.4390	0.4634	0.4390	0.4512	0.4390	0.4512	0.4390	0.4390	0.4146	0.5244	0.5122	0.5122	0.5000	0.5000
TAG_54_1	0.5455	0.5455	0.4675	0.4675	0.4675	0.4805	0.4675	0.4675	0.4675	0.4675	0.4545	0.4416	0.4416	0.4416	0.4416	0.4286	0.4286	0.4286	0.4286	0.4156	0.4156	0.4156	0.4156	0.3896	0.3896	0.4156	0.4156	0.4286	0.4545	0.4416	0.4286	0.4416	0.4286	0.4286	0.4416	0.4286	0.4286	0.4286	0.4286	0.4286	0.4286	0.4286	0.4286	0.4026	0.4935	0.4935	0.4805	0.4805	0.4675
TAG_54_2	0.5513	0.5513	0.4744	0.4744	0.4744	0.4872	0.4744	0.4744	0.4744	0.4744	0.4615	0.4487	0.4487	0.4487	0.4487	0.4359	0.4359	0.4359	0.4359	0.4231	0.4231	0.4231	0.4231	0.3974	0.3974	0.4231	0.4231	0.4359	0.4487	0.4359	0.4359	0.4359	0.4359	0.4231	0.4231	0.4103	0.4231	0.4103	0.4231	0.4103	0.4103	0.4103	0.4103	0.3846	0.5000	0.4872	0.4872	0.4872	0.4744
TAG_54_3	0.5443	0.5570	0.4810	0.4810	0.4684	0.4937	0.4810	0.4810	0.4684	0.4684	0.4684	0.4557	0.4557	0.4430	0.4557	0.4430	0.4430	0.4430	0.4430	0.4304	0.4304	0.4304	0.4304	0.4051	0.4051	0.4304	0.4304	0.4430	0.4557	0.4430	0.4304	0.4430	0.4304	0.4304	0.4304	0.4177	0.4304	0.4177	0.4304	0.4177	0.4177	0.4177	0.4177	0.3924	0.5063	0.4937	0.4937	0.4810	0.4810
TAG_54_4	0.5500	0.5625	0.4875	0.4875	0.4750	0.5000	0.4875	0.4875	0.4750	0.4750	0.4750	0.4625	0.4625	0.4500	0.4625	0.4500	0.4500	0.4500	0.4500	0.4375	0.4375	0.4375	0.4375	0.4125	0.4125	0.4375	0.4375	0.4500	0.4625	0.4500	0.4375	0.4500	0.4375	0.4375	0.4375	0.4250	0.4375	0.4250	0.4375	0.4250	0.4250	0.4250	0.4250	0.4000	0.5125	0.5000	0.5000	0.4875	0.4875
TAG_54_5	0.5556	0.5679	0.4938	0.4938	0.4815	0.5062	0.4938	0.4938	0.4815	0.4815	0.4691	0.4691	0.4691	0.4568	0.4691	0.4568	0.4568	0.4568	0.4568	0.4444	0.4444	0.4444	0.4444	0.4198	0.4198	0.4444	0.4444	0.4568	0.4568	0.4444	0.4444	0.4444	0.4444	0.4444	0.4444	0.4321	0.4444	0.4321	0.4444	0.4321	0.4321	0.4321	0.4321	0.4074	0.5185	0.5062	0.5062	0.4938	0.4938
TAG_54_6	0.5610	0.5732	0.5000	0.5000	0.4878	0.5122	0.5000	0.5000	0.4878	0.4878	0.4756	0.4756	0.4756	0.4634	0.4756	0.4634	0.4634	0.4634	0.4634	0.4512	0.4512	0.4512	0.4512	0.4268	0.4268	0.4512	0.4512	0.4634	0.4634	0.4512	0.4512	0.4512	0.4512	0.4512	0.4512	0.4390	0.4512	0.4390	0.4512	0.4390	0.4390	0.4390	0.4390	0.4146	0.5244	0.5122	0.5122	0.5000	0.5000
TAG_54_7	0.5663	0.5783	0.5060	0.5060	0.4940	0.5181	0.5060	0.5060	0.4940	0.4940	0.4819	0.4819	0.4819	0.4699	0.4819	0.4699	0.4699	0.4699	0.4699	0.4578	0.4578	0.4578	0.4578	0.4337	0.4337	0.4578	0.4578	0.4699	0.4699	0.4578	0.4578	0.4578	0.4578	0.4578	0.4578	0.4458	0.4578	0.4458	0.4578	0.4458	0.4458	0.4458	0.4458	0.4217	0.5301	0.5181	0.5181	0.5060	0.5060
TAG_54_8	0.5714	0.5833	0.5119	0.5119	0.5000	0.5238	0.5119	0.5119	0.5000	0.5000	0.4881	0.4881	0.4881	0.4762	0.4881	0.4762	0.4762	0.4762	0.4762	0.4643	0.4643	0.4643	0.4643	0.4405	0.4405	0.4643	0.4643	0.4643	0.4762	0.4643	0.4643	0.4643	0.4524	0.4643	0.4643	0.4524	0.4643	0.4524	0.4524	0.4524	0.4524	0.4524	0.4405	0.4286	0.5357	0.5238	0.5238	0.5119	0.5119
TAG_54_9	0.5765	0.5882	0.5176	0.5176	0.5059	0.5294	0.5176	0.5176	0.5059	0.5059	0.4941	0.4941	0.4941	0.4824	0.4941	0.4824	0.4824	0.4824	0.4824	0.4706	0.4706	0.4706	0.4706	0.4471	0.4471	0.4706	0.4706	0.4706	0.4824	0.4706	0.4706	0.4706	0.4588	0.4706	0.4706	0.4588	0.4706	0.4588	0.4588	0.4588	0.4588	0.4588	0.4471	0.4353	0.5412	0.5294	0.5294	0.5176	0.5176
TAG_55_5	0.5610	0.5732	0.5000	0.5000	0.4756	0.5122	0.5000	0.4878	0.4878	0.4756	0.4756	0.4756	0.4756	0.4634	0.4634	0.4634	0.4634	0.4634	0.4634	0.4512	0.4512	0.4390	0.4512	0.4268	0.4268	0.4512	0.4512	0.4634	0.4634	0.4512	0.4512	0.4512	0.4512	0.4512	0.4512	0.4390	0.4512	0.4390	0.4512	0.4390	0.4390	0.4390	0.4390	0.4146	0.5244	0.5122	0.5122	0.5000	0.5000
TAG_55_6	0.5663	0.5783	0.5060	0.5060	0.4819	0.5181	0.5060	0.4940	0.4940	0.4819	0.4819	0.4819	0.4819	0.4699	0.4699	0.4699	0.4699	0.4699	0.4699	0.4578	0.4578	0.4458	0.4578	0.4337	0.4337	0.4578	0.4578	0.4699	0.4699	0.4578	0.4578	0.4578	0.4578	0.4578	0.4578	0.4458	0.4578	0.4458	0.4578	0.4458	0.4458	0.4458	0.4458	0.4217	0.5301	0.5181	0.5181	0.5060	0.5060
TAG_55_7	0.5714	0.5833	0.5119	0.5119	0.4881	0.5238	0.5119	0.5000	0.5000	0.4881	0.4881	0.4881	0.4881	0.4762	0.4762	0.4762	0.4762	0.4762	0.4762	0.4643	0.4643	0.4524	0.4643	0.4405	0.4405	0.4643	0.4643	0.4643	0.4762	0.4643	0.4643	0.4643	0.4524	0.4643	0.4643	0.4524	0.4643	0.4524	0.4524	0.4524	0.4524	0.4524	0.4405	0.4286	0.5357	0.5238	0.5238	0.5119	0.5119
TAG_56_1	0.5570	0.5570	0.4810	0.4810	0.4684	0.4810	0.4684	0.4684	0.4684	0.4684	0.4684	0.4557	0.4557	0.4557	0.4557	0.4430	0.4430	0.4430	0.4430	0.4304	0.4304	0.4304	0.4304	0.4051	0.4051	0.4304	0.4304	0.4304	0.4430	0.4304	0.4177	0.4304	0.4177	0.4430	0.4430	0.4304	0.4430	0.4304	0.4430	0.4177	0.4177	0.4177	0.4177	0.3924	0.5063	0.5063	0.4937	0.4937	0.4810
TAG_56_2	0.5500	0.5625	0.4875	0.4875	0.4625	0.4875	0.4750	0.4750	0.4750	0.4750	0.4625	0.4625	0.4625	0.4500	0.4500	0.4500	0.4500	0.4500	0.4500	0.4375	0.4375	0.4250	0.4375	0.4125	0.4125	0.4375	0.4375	0.4375	0.4375	0.4250	0.4250	0.4250	0.4250	0.4375	0.4500	0.4375	0.4375	0.4375	0.4375	0.4250	0.4250	0.4250	0.4250	0.4000	0.5125	0.5125	0.5000	0.4875	0.4875
TAG_56_3	0.5556	0.5679	0.4938	0.4815	0.4691	0.5062	0.4938	0.4815	0.4815	0.4691	0.4691	0.4691	0.4691	0.4568	0.4568	0.4568	0.4568	0.4444	0.4568	0.4444	0.4444	0.4321	0.4321	0.4198	0.4074	0.4444	0.4321	0.4568	0.4691	0.4568	0.4444	0.4444	0.4444	0.4444	0.4444	0.4321	0.4444	0.4198	0.4444	0.4321	0.4321	0.4198	0.4321	0.4074	0.5185	0.5062	0.5062	0.4938	0.4938
TAG_56_4	0.5610	0.5732	0.5000	0.5000	0.4756	0.5000	0.4878	0.4878	0.4878	0.4756	0.4756	0.4756	0.4756	0.4634	0.4634	0.4634	0.4634	0.4634	0.4634	0.4512	0.4512	0.4390	0.4512	0.4268	0.4268	0.4512	0.4512	0.4512	0.4512	0.4390	0.4390	0.4390	0.4390	0.4512	0.4512	0.4390	0.4512	0.4390	0.4512	0.4268	0.4268	0.4268	0.4268	0.4024	0.5244	0.5122	0.5122	0.5000	0.5000
TAG_56_5	0.5663	0.5783	0.5060	0.4940	0.4699	0.5181	0.5060	0.4819	0.4940	0.4699	0.4699	0.4819	0.4819	0.4699	0.4699	0.4699	0.4699	0.4578	0.4699	0.4578	0.4578	0.4458	0.4578	0.4337	0.4337	0.4578	0.4578	0.4699	0.4699	0.4578	0.4578	0.4578	0.4578	0.4578	0.4578	0.4458	0.4578	0.4458	0.4578	0.4337	0.4458	0.4337	0.4458	0.4096	0.5301	0.5181	0.5181	0.5060	0.5060
TAG_56_6	0.5714	0.5833	0.5119	0.5000	0.4762	0.5238	0.5119	0.4881	0.5000	0.4762	0.4762	0.4881	0.4881	0.4762	0.4762	0.4762	0.4762	0.4643	0.4762	0.4643	0.4643	0.4524	0.4643	0.4405	0.4405	0.4643	0.4643	0.4762	0.4762	0.4643	0.4643	0.4643	0.4643	0.4643	0.4643	0.4524	0.4643	0.4524	0.4643	0.4405	0.4524	0.4405	0.4524	0.4167	0.5357	0.5238	0.5238	0.5119	0.5119
TAG_58_1	0.5679	0.5679	0.4938	0.4815	0.4815	0.4938	0.4815	0.4691	0.4691	0.4815	0.4691	0.4691	0.4691	0.4568	0.4568	0.4568	0.4568	0.4444	0.4568	0.4444	0.4444	0.4321	0.4321	0.4198	0.4198	0.4444	0.4321	0.4444	0.4568	0.4444	0.4198	0.4321	0.4321	0.4568	0.4568	0.4444	0.4444	0.4321	0.4568	0.4321	0.4198	0.4198	0.4321	0.4074	0.5185	0.5185	0.5062	0.5062	0.4938
TAG_58_2	0.5732	0.5732	0.5000	0.4878	0.4756	0.5000	0.4878	0.4878	0.4756	0.4756	0.4756	0.4756	0.4756	0.4634	0.4634	0.4634	0.4634	0.4512	0.4634	0.4512	0.4512	0.4390	0.4390	0.4268	0.4268	0.4512	0.4390	0.4512	0.4634	0.4512	0.4390	0.4390	0.4390	0.4512	0.4512	0.4390	0.4512	0.4268	0.4390	0.4268	0.4268	0.4146	0.4268	0.4024	0.5244	0.5122	0.5122	0.5122	0.5000
TAG_58_3	0.5663	0.5783	0.5060	0.4940	0.4699	0.5060	0.4940	0.4819	0.4819	0.4699	0.4699	0.4819	0.4819	0.4699	0.4699	0.4699	0.4699	0.4578	0.4699	0.4578	0.4578	0.4458	0.4458	0.4337	0.4217	0.4578	0.4458	0.4578	0.4578	0.4458	0.4458	0.4337	0.4458	0.4578	0.4578	0.4458	0.4578	0.4337	0.4458	0.4337	0.4337	0.4217	0.4337	0.4096	0.5301	0.5181	0.5181	0.5060	0.5060
TAG_58_4	0.5714	0.5833	0.5119	0.5000	0.4762	0.5000	0.4881	0.4881	0.4881	0.4762	0.4762	0.4881	0.4881	0.4762	0.4762	0.4762	0.4762	0.4643	0.4762	0.4643	0.4643	0.4524	0.4524	0.4405	0.4405	0.4524	0.4524	0.4643	0.4524	0.4405	0.4524	0.4405	0.4524	0.4405	0.4643	0.4524	0.4405	0.4524	0.4405	0.4286	0.4405	0.4286	0.4405	0.4048	0.5357	0.5238	0.5238	0.5119	0.5119
TAG_58_5	0.5765	0.5882	0.5176	0.5059	0.4824	0.5294	0.5176	0.4941	0.5059	0.4824	0.4824	0.4941	0.4941	0.4824	0.4824	0.4824	0.4824	0.4706	0.4824	0.4706	0.4706	0.4588	0.4588	0.4471	0.4353	0.4706	0.4588	0.4706	0.4824	0.4706	0.4588	0.4588	0.4588	0.4706	0.4706	0.4588	0.4588	0.4471	0.4588	0.4471	0.4471	0.4353	0.4471	0.4235	0.5412	0.5294	0.5294	0.5176	0.5176
TAG_58_6	0.5814	0.5930	0.5233	0.5116	0.4884	0.5349	0.5233	0.5000	0.5116	0.4884	0.4884	0.5000	0.5000	0.4884	0.4884	0.4884	0.4884	0.4767	0.4884	0.4767	0.4767	0.4651	0.4651	0.4535	0.4419	0.4767	0.4651	0.4767	0.4884	0.4767	0.4651	0.4651	0.4651	0.4767	0.4767	0.4651	0.4651	0.4535	0.4651	0.4535	0.4535	0.4419	0.4535	0.4302	0.5465	0.5349	0.5349	0.5233	0.5233
Zymosterol	0.4808	0.4423	0.4808	0.5000	0.4808	0.5000	0.4808	0.5000	0.5000	0.4808	0.4717	0.5000	0.4906	0.5000	0.4630	0.5192	0.5000	0.4727	0.5000	0.5192	0.5091	0.4906	0.4821	0.5000	0.5091	0.5517	0.5254	0.5161	0.5424	0.5500	0.5397	0.5246	0.5156	0.5574	0.5410	0.5484	0.5538	0.5238	0.5303	0.5469	0.5522	0.5385	0.5441	0.5455	0.5385	0.5385	0.5192	0.5192	0.5192
[truncated: 297 more columns]
