# Supplementary material for: The LUX Score: A Metric for Lipidome Homology
Source: PLoS Comput Biol. 2015 Sep 22;11(9):e1004511. doi: 10.1371/journal.pcbi.1004511 (PMC4578897; doi:10.1371/journal.pcbi.1004511)
Supplement: S5 Dataset — Includes scripts, README files and data files for Figs 1, 2, 6, 7 and S6. (ZIP) [file pcbi.1004511.s009.zip › S5_Dataset/Lipidome_Homology_Testing/DM_Result/DM_Result.pca]

"Comp.1" "Comp.2" "Comp.3"
"Brassicasterol" 3.1721 1.919 1.1209
"Campesterol" 3.1484 1.1148 1.5701
"Cer_32_1_2" 2.3247 0.1495 0.4913
"Cer_32_2_2" 2.3149 0.1536 0.4819
"Cer_32_2_3" 2.3317 0.2417 0.7491
"Cer_34_0_2" 2.2304 -0.0988 0.6675
"Cer_34_1_2" 2.1215 -0.0689 0.6668
"Cer_34_1_3" 2.1739 0.0998 0.9069
"Cer_34_2_2" 2.0922 -0.0583 0.6536
"Cer_34_2_3" 2.1598 0.1315 0.9074
"Cer_35_2_3" 2.0538 0.1006 1.0024
"Cer_36_1_2" 1.8336 -0.191 0.8585
"Cer_36_1_3" 1.9369 0.0263 1.0917
"Cer_36_2_2" 1.8091 -0.18 0.8416
"Cer_36_2_3" 1.9416 0.0722 1.0894
"Cer_37_1_2" 1.6904 -0.2139 0.9381
"Cer_37_1_3" 1.8195 0.0146 1.1747
"Cer_37_2_3" 1.8326 0.0686 1.1636
"Cer_38_0_3" 1.8242 -0.0163 1.3137
"Cer_38_1_2" 1.5553 -0.2084 0.9883
"Cer_38_1_3" 1.7047 0.0112 1.2407
"Cer_38_2_2" 1.5543 -0.1821 0.9239
"Cer_38_2_3" 1.7241 0.0771 1.2112
"Cer_40_1_2" 1.2213 -0.2568 0.7268
"Cer_40_2_2" 1.2377 -0.2117 0.7153
"CerPE_32_1_2" 1.4294 -1.6297 0.7592
"CerPE_32_2_2" 1.4322 -1.6153 0.7176
"CerPE_32_2_3" 1.6806 -1.3773 0.8996
"CerPE_34_0_2" 1.6314 -1.6367 0.9302
"CerPE_34_1_2" 1.527 -1.6046 0.8931
"CerPE_34_1_3" 1.7894 -1.4689 1.0412
"CerPE_34_2_2" 1.532 -1.5834 0.8307
"CerPE_34_2_3" 1.7368 -1.3685 1.0436
"CerPE_35_1_2" 1.5643 -1.5324 0.9635
"CerPE_36_0_2" 1.6915 -1.4586 1.0473
"CerPE_36_1_2" 1.5844 -1.4378 1.0283
"CerPE_36_1_3" 1.8451 -1.3463 1.1764
"CerPE_36_2_2" 1.5872 -1.4067 0.9413
"CerPE_36_2_3" 1.7855 -1.2349 1.1534
"CerPE_38_1_2" 1.6454 -1.2081 1.1091
"CerPE_38_1_3" 1.8558 -1.1479 1.2395
"CerPE_38_2_2" 1.6465 -1.1753 1.0281
"CerPE_38_2_3" 1.8002 -1.0373 1.2116
"CerPE_40_1_2" 1.3011 -1.3005 0.9241
"DAG_24_0" 2.5255 2.0485 -0.79
"DAG_24_1" 2.3958 1.9889 -0.8923
"DAG_25_0" 2.365 1.9911 -0.9264
"DAG_25_1" 2.2278 1.9882 -1.0512
"DAG_26_0" 2.1841 1.9639 -1.063
"DAG_26_1" 2.0526 1.9056 -1.161
"DAG_26_2" 1.9061 1.8956 -1.248
"DAG_27_0" 2.022 1.8896 -1.1791
"DAG_27_1" 1.8952 1.872 -1.2665
"DAG_27_2" 1.7413 1.8253 -1.3561
"DAG_28_0" 1.8506 1.8494 -1.2819
"DAG_28_1" 1.7195 1.7879 -1.3688
"DAG_28_2" 1.5764 1.768 -1.4328
"DAG_28_3" 1.493 1.5839 -1.2976
"DAG_29_0" 1.7045 1.7546 -1.3714
"DAG_29_1" 1.5778 1.7286 -1.4347
"DAG_29_2" 1.4261 1.6835 -1.5028
"DAG_30_0" 1.5434 1.7148 -1.4326
"DAG_30_1" 1.4254 1.6208 -1.4891
"DAG_30_2" 1.2854 1.6199 -1.5478
"DAG_30_3" 1.1792 1.3459 -1.2189
"DAG_30_4" 1.0819 1.2677 -1.1514
"DAG_31_0" 1.3887 1.688 -1.4641
"DAG_31_1" 1.2831 1.6125 -1.531
"DAG_32_0" 1.2767 1.5681 -1.526
"DAG_32_1" 1.1441 1.5556 -1.5659
"DAG_32_2" 1.0346 1.4776 -1.6179
"DAG_32_3" 0.9747 1.4719 -1.5604
"DAG_32_4" 0.9463 1.3623 -1.5491
"DAG_33_1" 1.0719 1.481 -1.5612
"DAG_33_2" 0.9007 1.3584 -1.6413
"DAG_34_1" 0.9085 1.2885 -1.612
"DAG_34_2" 0.8569 1.3204 -1.6087
"DAG_34_3" 0.7506 1.211 -1.5892
"DAG_34_4" 0.6598 1.1588 -1.5172
"DAG_35_0" 0.9638 1.284 -1.5561
"DAG_35_1" 0.8578 1.2635 -1.5824
"DAG_35_2" 0.7319 1.1962 -1.6057
"DAG_36_1" 0.7873 1.3003 -1.4993
"DAG_36_2" 0.7256 1.2008 -1.5276
"DAG_36_3" 0.6783 1.2305 -1.435
"DAG_36_4" 0.6973 1.1398 -1.3844
"DAG_36_5" 0.6512 1.0486 -1.3341
"DAG_36_6" 0.7202 1.1244 -1.2279
"DAG_38_1" 0.736 1.116 -1.3879
"DAG_38_2" 0.652 1.1313 -1.3815
"Ergosterol" 3.1313 1.3383 1.6598
"HexCer_34_1_2" 1.7235 -0.5231 1.605
"HexCer_34_2_3" 1.796 -0.3597 1.746
"HexCer_36_1_2" 1.8521 -0.4175 1.6307
"HexCer_36_2_2" 1.8271 -0.4165 1.5542
"HexCer_36_2_3" 1.8893 -0.2855 1.7289
"HexCer_38_2_3" 1.9439 -0.1691 1.709
"Lanosterol" 3.3065 1.4645 1.1763
"PA_32_1" 0.1766 -1.1714 -0.9888
"PA_34_1" 0.0871 -1.2132 -1.0731
"PA_34_2" 0.023 -1.2496 -1.102
"PA_36_2" 0.0642 -1.2983 -1.0017
"PA_40_5" 0.3446 -1.0688 -0.4891
"PC_24_0" 0.4418 -0.5353 0.0114
"PC_26_0" 0.1185 -0.71 -0.1151
"PC_26_1" 3e-04 -0.7763 -0.1571
"PC_28_0" -0.1879 -0.889 -0.2291
"PC_28_1" -0.2928 -0.9691 -0.2622
"PC_28_2" -0.4427 -0.9699 -0.3683
"PC_30_0" -0.4382 -1.0762 -0.316
"PC_30_1" -0.5333 -1.1548 -0.3538
"PC_30_2" -0.6653 -1.1737 -0.4465
"PC_30_3" -0.1743 -1.3499 0.0101
"PC_32_0" -0.6322 -1.2612 -0.3773
"PC_32_1" -0.7136 -1.3365 -0.4062
"PC_32_2" -0.8272 -1.3521 -0.4844
"PC_32_3" -0.84 -1.371 -0.49
"PC_32_4" -0.8205 -1.4099 -0.4558
"PC_34_0" -0.6917 -1.4267 -0.3838
"PC_34_1" -0.7925 -1.4421 -0.4486
"PC_34_2" -0.8538 -1.4991 -0.4647
"PC_34_3" -0.812 -1.5674 -0.3906
"PC_34_4" -0.7652 -1.4174 -0.4431
"PC_34_5" -0.6452 -1.5534 -0.2914
"PC_36_2" -0.7931 -1.5799 -0.3962
"PC_36_3" -0.7637 -1.5681 -0.3818
"PC_36_4" -0.7113 -1.5725 -0.3388
"PC_36_5" -0.6092 -1.5541 -0.2843
"PC_38_2" -0.6149 -1.5763 -0.2848
"PC_38_5" -0.3824 -1.522 -0.1561
"PC_38_6" -0.2793 -1.48 -0.1054
"PC_O_32_1" 0.0246 -1.3663 0.2489
"PC_O_34_1" -0.1383 -1.4298 0.0644
"PE_26_0" 0.5828 -0.9564 -0.679
"PE_28_0" 0.2817 -1.1218 -0.8058
"PE_28_1" 0.1803 -1.1828 -0.8731
"PE_30_0" 0.0386 -1.2806 -0.9207
"PE_30_1" -0.0487 -1.3457 -0.9751
"PE_30_2" -0.1761 -1.3502 -1.0693
"PE_31_1" -0.1705 -1.4261 -0.9918
"PE_32_0" -0.1404 -1.4435 -0.9833
"PE_32_1" -0.2478 -1.4485 -1.0628
"PE_32_2" -0.3215 -1.5105 -1.1015
"PE_32_3" -0.3212 -1.5229 -1.0943
"PE_32_4" -0.291 -1.5545 -1.0478
"PE_33_1" -0.2607 -1.5789 -1.0238
"PE_33_2" -0.3148 -1.6248 -1.0387
"PE_34_1" -0.2756 -1.6006 -1.0371
"PE_34_2" -0.3318 -1.6449 -1.0536
"PE_34_3" -0.3031 -1.7008 -0.9558
"PE_34_4" -0.2382 -1.6983 -0.9002
"PE_34_5" -0.2087 -1.646 -0.8228
"PE_35_1" -0.2876 -1.6818 -0.9602
"PE_35_2" -0.2814 -1.6365 -1.0308
"PE_36_0" -0.1886 -1.6785 -0.8984
"PE_36_1" -0.2367 -1.7056 -0.8683
"PE_36_2" -0.2697 -1.703 -0.9526
"PE_36_3" -0.2267 -1.6854 -0.9302
"PE_36_4" -0.1677 -1.6832 -0.8781
"PE_36_5" -0.1426 -1.6331 -0.8032
"PE_36_6" -0.0181 -1.58 -0.7446
"PE_38_1" -0.0869 -1.671 -0.7802
"PE_38_2" -0.1258 -1.6692 -0.8041
"PE_38_3" -0.157 -1.6661 -0.728
"PE_38_4" -0.1078 -1.628 -0.6696
"PE_38_5" 0.1143 -1.5269 -0.6795
"PE_38_6" 0.0376 -1.5081 -0.5418
"PE_40_2" 0.0279 -1.5937 -0.6424
"PE_40_4" 0.1415 -1.5218 -0.5517
"PE_40_5" 0.1624 -1.4556 -0.4816
"PE_40_6" 0.2828 -1.3904 -0.4273
"PE_O_32_1" 0.5141 -1.6518 -0.2743
"PE_O_34_1" 0.362 -1.6662 -0.4852
"PE_O_34_3" 0.3603 -1.7556 -0.3859
"PE_O_36_1" 0.3215 -1.7457 -0.4407
"PE_O_36_2" 0.3248 -1.7489 -0.4564
"PE_O_36_3" 0.313 -1.7236 -0.4655
"PE_O_36_4" 0.3806 -1.7164 -0.4158
"PE_O_38_1" 0.3518 -1.7086 -0.3716
"PE_O_38_3" 0.3994 -1.6955 -0.2641
"PE_O_38_4" 0.4613 -1.6248 -0.4278
"PE_O_38_5" 0.542 -1.6026 -0.1777
"PE_O_38_6" 0.5735 -1.529 -0.1085
"PG_30_1" -0.2481 -1.2169 -0.5828
"PG_32_1" -0.3841 -1.4408 -0.5622
"PG_32_2" -0.5304 -1.4056 -0.707
"PG_34_1" -0.4899 -1.4989 -0.6557
"PG_34_2" -0.5453 -1.5521 -0.6761
"PG_34_3" -0.4954 -1.6253 -0.5897
"PG_36_2" -0.4717 -1.6338 -0.5931
"PG_36_3" -0.4374 -1.6205 -0.5764
"PG_36_4" -0.3785 -1.624 -0.5314
"PI_28_0" 0.6934 -0.6191 0.6169
"PI_28_1" 0.522 -0.6382 0.5122
"PI_30_1" 0.2691 -0.8158 0.4826
"PI_30_2" 0.1141 -0.8424 0.3919
"PI_31_1" 0.1189 -0.8741 0.4483
"PI_32_1" 0.0363 -0.9461 0.4208
"PI_32_2" -0.0995 -0.9676 0.3436
"PI_32_3" -0.1448 -0.9877 0.3266
"PI_32_4" -0.1597 -1.0068 0.3448
"PI_33_1" -0.0395 -1.008 0.3951
"PI_33_2" -0.1284 -1.049 0.3685
"PI_34_1" -0.0985 -1.0376 0.3624
"PI_34_2" -0.188 -1.0768 0.3365
"PI_34_3" -0.1857 -1.1278 0.3828
"PI_34_4" -0.1626 -1.1303 0.4105
"PI_34_5" -0.0897 -1.1156 0.4489
"PI_35_1" -0.1371 -1.102 0.3909
"PI_35_2" -0.1981 -1.1377 0.3687
"PI_36_1" -0.1326 -1.1148 0.3968
"PI_36_2" -0.194 -1.1502 0.3749
"PI_36_3" -0.1901 -1.1513 0.3855
"PI_36_4" -0.1681 -1.1537 0.4126
"PI_36_5" -0.0968 -1.1393 0.4499
"PI_36_6" -0.0184 -1.107 0.4857
"PI_38_4" -0.0011 -1.1598 0.5137
"PI_38_5" 0.0754 -1.1278 0.5485
"PI_38_6" 0.1546 -1.0985 0.5864
"PS_28_0" 1.3629 1.6539 0.2769
"PS_30_1" 1.2777 1.5778 0.1802
"PS_32_1" 1.0704 1.5502 0.2303
"PS_32_2" 1.0141 1.5218 0.1623
"PS_34_1" 1.1147 1.3768 0.1666
"PS_34_2" 0.9883 1.417 0.1686
"PS_34_3" 1.0613 1.3233 0.1352
"PS_36_1" 1.0534 1.3893 0.2515
"PS_36_2" 1.0088 1.3416 0.1957
"PS_36_3" 1.022 1.3318 0.2157
"PS_36_4" 1.0812 1.3044 0.2208
"PS_36_5" 1.1296 1.243 0.2204
"PS_36_6" 1.2004 1.2655 0.2749
"PS_38_1" 1.1193 1.3006 0.2696
"PS_38_2" 1.1126 1.1564 0.1841
"PS_38_4" 1.1823 1.139 0.215
"ST_1_0_0" 3.1484 1.1148 1.5701
"ST_1_1_0" 3.1182 1.1508 1.5858
"ST_2_0_0" 2.8199 0.9938 1.5936
"Sitosterol" 3.037 1.1829 1.5188
"Stigmasterol" 3.1155 1.3444 1.5959
"TAG_38_0" -0.5798 1.2399 0.2799
"TAG_38_1" -0.7365 1.2195 0.2278
"TAG_38_2" -0.8628 1.1277 0.131
"TAG_39_0" -0.7526 1.1747 0.2351
"TAG_39_1" -0.8325 1.1975 0.2356
"TAG_40_0" -0.8661 1.2469 0.2415
"TAG_40_1" -0.9822 1.2014 0.2313
"TAG_40_2" -1.1318 1.1685 0.1911
"TAG_40_3" -1.2027 1.1715 0.1939
"TAG_41_0" -1.0185 1.1782 0.2784
"TAG_41_1" -1.1681 1.1476 0.2323
"TAG_41_2" -1.284 1.1013 0.1232
"TAG_42_0" -1.1751 1.0982 0.2468
"TAG_42_1" -1.32 1.08 0.1662
"TAG_42_2" -1.3899 1.0785 0.2053
"TAG_42_3" -1.4984 1.0111 0.1884
"TAG_42_4" -1.3698 1.0235 0.3007
"TAG_43_0" -1.3161 1.0441 0.1664
"TAG_43_1" -1.4503 0.9812 0.2014
"TAG_43_2" -1.5192 1.0301 0.1916
"TAG_43_3" -1.6179 0.926 0.2183
"TAG_44_0" -1.4063 1.0605 0.2254
"TAG_44_1" -1.54 1.0132 0.2493
"TAG_44_2" -1.6403 0.938 0.2183
"TAG_44_3" -1.6721 1.0254 0.2629
"TAG_44_4" -1.6943 0.8151 0.2787
"TAG_45_0" -1.5364 0.9741 0.2613
"TAG_45_1" -1.6622 0.9245 0.1943
"TAG_45_2" -1.6946 0.9963 0.2562
"TAG_45_3" -1.795 0.9211 0.2364
"TAG_45_4" -1.8184 0.7159 0.239
"TAG_46_0" -1.573 1.0795 0.3101
"TAG_46_1" -1.7677 0.8243 0.2297
"TAG_46_2" -1.8015 0.9046 0.2889
"TAG_46_3" -1.8875 0.8387 0.2647
"TAG_46_4" -1.8748 0.8187 0.3021
"TAG_46_5" -1.7457 0.9005 0.2727
"TAG_47_0" -1.6806 0.9857 0.3397
"TAG_47_1" -1.8067 0.9181 0.3034
"TAG_47_2" -1.8954 0.8396 0.2785
"TAG_47_3" -1.9167 0.8987 0.3164
"TAG_47_4" -1.9062 0.8772 0.3499
"TAG_48_1" -1.8866 0.8536 0.2561
"TAG_48_2" -1.9127 0.8849 0.3073
"TAG_48_3" -1.9999 0.8267 0.2882
"TAG_48_4" -2.0116 0.7827 0.2843
"TAG_48_5" -1.9621 0.7869 0.3456
"TAG_48_6" -1.9561 0.7727 0.3787
"TAG_49_1" -1.9476 0.7517 0.2814
"TAG_49_2" -1.9716 0.8061 0.338
"TAG_49_3" -2.0347 0.752 0.3201
"TAG_49_4" -2.0109 0.8056 0.3437
"TAG_49_5" -2.0047 0.7906 0.3785
"TAG_50_0" -1.8443 0.8715 0.3991
"TAG_50_1" -1.9562 0.8202 0.3565
"TAG_50_2" -2.0226 0.7567 0.3355
"TAG_50_3" -2.0229 0.7915 0.3342
"TAG_50_4" -2.0474 0.7445 0.3739
"TAG_50_5" -1.9642 0.8046 0.4158
"TAG_50_6" -1.9293 0.6509 0.4407
"TAG_51_1" -1.9814 0.7636 0.3399
"TAG_51_2" -1.9956 0.7796 0.3865
"TAG_51_3" -2.0596 0.7298 0.3676
"TAG_51_4" -2.0321 0.6812 0.4069
"TAG_51_5" -1.9777 0.6694 0.4387
"TAG_51_6" -1.8176 0.8256 0.5168
"TAG_52_0" -1.9003 0.7321 0.4203
"TAG_52_1" -1.9979 0.683 0.3709
"TAG_52_2" -2.0109 0.7218 0.4229
"TAG_52_3" -2.0439 0.6664 0.4011
"TAG_52_4" -1.9915 0.7148 0.4488
"TAG_52_5" -1.9388 0.7074 0.4773
"TAG_52_6" -1.8242 0.7609 0.5061
"TAG_52_7" -1.7255 0.7816 0.5591
"TAG_53_1" -1.9758 0.7193 0.4327
"TAG_53_2" -2.0104 0.6584 0.4133
"TAG_53_3" -2.0028 0.6996 0.4449
"TAG_53_4" -1.9453 0.6931 0.4477
"TAG_53_5" -1.8649 0.7229 0.5077
"TAG_53_6" -1.8155 0.6103 0.5003
"TAG_53_7" -1.67 0.7698 0.6009
"TAG_54_1" -1.9376 0.6859 0.4447
"TAG_54_2" -1.9321 0.7085 0.4914
"TAG_54_3" -1.9673 0.6637 0.4657
"TAG_54_4" -1.9339 0.6434 0.4816
"TAG_54_5" -1.8846 0.6357 0.512
"TAG_54_6" -1.8094 0.6662 0.5649
"TAG_54_7" -1.7093 0.6793 0.6028
"TAG_54_8" -1.6081 0.7049 0.6536
"TAG_54_9" -1.5136 0.7161 0.6897
"TAG_55_5" -1.8087 0.668 0.5703
"TAG_55_6" -1.7087 0.68 0.6087
"TAG_55_7" -1.6017 0.6912 0.6496
"TAG_56_1" -1.809 0.659 0.5452
"TAG_56_2" -1.8271 0.6126 0.5285
"TAG_56_3" -1.8027 0.6959 0.5603
"TAG_56_4" -1.7801 0.6462 0.5777
"TAG_56_5" -1.7154 0.6944 0.6222
"TAG_56_6" -1.6238 0.7189 0.6658
"TAG_58_1" -1.6073 0.6763 0.6183
"TAG_58_2" -1.6138 0.7315 0.6721
"TAG_58_3" -1.6362 0.6944 0.6452
"TAG_58_4" -1.5891 0.6443 0.6649
"TAG_58_5" -1.4952 0.7225 0.7053
"TAG_58_6" -1.4093 0.7446 0.7482
"Zymosterol" 3.5832 1.2567 1.4156
