# Supplementary material for: The LUX Score: A Metric for Lipidome Homology
Source: PLoS Comput Biol. 2015 Sep 22;11(9):e1004511. doi: 10.1371/journal.pcbi.1004511 (PMC4578897; doi:10.1371/journal.pcbi.1004511)
Supplement: S5 Dataset — Includes scripts, README files and data files for Figs 1, 2, 6, 7 and S6. (ZIP) [file pcbi.1004511.s009.zip › S5_Dataset/Lipidome_Homology_Testing/DM_Result/Isomers.txt]

DAG_24_0	DG(10:0/14:0/0:0)	DG(14:0/10:0/0:0)	DG(12:0/12:0/0:0)
DAG_24_1	DG(10:0/14:1(9Z)/0:0)	DG(14:1(9Z)/10:0/0:0)	DG(12:0/12:1(9Z)/0:0)	DG(12:1(9Z)/12:0/0:0)
DAG_25_0	DG(10:0/15:0/0:0)	DG(15:0/10:0/0:0)	DG(12:0/13:0/0:0)	DG(13:0/12:0/0:0)
DAG_25_1	DG(10:0/15:1(9Z)/0:0)	DG(15:1(9Z)/10:0/0:0)	DG(12:0/13:1(9Z)/0:0)	DG(13:1(9Z)/12:0/0:0)	DG(12:1(9Z)/13:0/0:0)	DG(13:0/12:1(9Z)/0:0)
DAG_26_0	DG(10:0/16:0/0:0)	DG(16:0/10:0/0:0)	DG(12:0/14:0/0:0)	DG(14:0/12:0/0:0)	DG(13:0/13:0/0:0)
DAG_26_1	DG(10:0/16:1(9Z)/0:0)	DG(16:1(9Z)/10:0/0:0)	DG(12:0/14:1(9Z)/0:0)	DG(14:1(9Z)/12:0/0:0)	DG(12:1(9Z)/14:0/0:0)	DG(14:0/12:1(9Z)/0:0)	DG(13:0/13:1(9Z)/0:0)	DG(13:1(9Z)/13:0/0:0)
DAG_26_2	DG(10:0/16:2(9Z,12Z)/0:0)	DG(16:2(9Z,12Z)/10:0/0:0)	DG(12:1(9Z)/14:1(9Z)/0:0)	DG(14:1(9Z)/12:1(9Z)/0:0)	DG(13:1(9Z)/13:1(9Z)/0:0)
DAG_27_0	DG(10:0/17:0/0:0)	DG(17:0/10:0/0:0)	DG(12:0/15:0/0:0)	DG(15:0/12:0/0:0)	DG(13:0/14:0/0:0)	DG(14:0/13:0/0:0)
DAG_27_1	DG(10:0/17:1(9Z)/0:0)	DG(17:1(9Z)/10:0/0:0)	DG(12:0/15:1(9Z)/0:0)	DG(15:1(9Z)/12:0/0:0)	DG(12:1(9Z)/15:0/0:0)	DG(15:0/12:1(9Z)/0:0)	DG(13:0/14:1(9Z)/0:0)	DG(14:1(9Z)/13:0/0:0)	DG(13:1(9Z)/14:0/0:0)	DG(14:0/13:1(9Z)/0:0)
DAG_27_2	DG(12:1(9Z)/15:1(9Z)/0:0)	DG(15:1(9Z)/12:1(9Z)/0:0)	DG(13:1(9Z)/14:1(9Z)/0:0)	DG(14:1(9Z)/13:1(9Z)/0:0)
DAG_28_0	DG(10:0/18:0/0:0)	DG(18:0/10:0/0:0)	DG(12:0/16:0/0:0)	DG(16:0/12:0/0:0)	DG(13:0/15:0/0:0)	DG(15:0/13:0/0:0)	DG(14:0/14:0/0:0)
DAG_28_1	DG(10:0/18:1(9Z)/0:0)	DG(18:1(9Z)/10:0/0:0)	DG(12:0/16:1(9Z)/0:0)	DG(16:1(9Z)/12:0/0:0)	DG(12:1(9Z)/16:0/0:0)	DG(16:0/12:1(9Z)/0:0)	DG(13:0/15:1(9Z)/0:0)	DG(15:1(9Z)/13:0/0:0)	DG(13:1(9Z)/15:0/0:0)	DG(15:0/13:1(9Z)/0:0)	DG(14:0/14:1(9Z)/0:0)	DG(14:1(9Z)/14:0/0:0)
DAG_28_2	DG(10:0/18:2(9Z,12Z)/0:0)	DG(18:2(9Z,12Z)/10:0/0:0)	DG(12:0/16:2(9Z,12Z)/0:0)	DG(16:2(9Z,12Z)/12:0/0:0)	DG(12:1(9Z)/16:1(9Z)/0:0)	DG(16:1(9Z)/12:1(9Z)/0:0)	DG(13:1(9Z)/15:1(9Z)/0:0)	DG(15:1(9Z)/13:1(9Z)/0:0)	DG(14:1(9Z)/14:1(9Z)/0:0)
DAG_28_3	DG(10:0/18:3(9Z,12Z,15Z)/0:0)	DG(18:3(9Z,12Z,15Z)/10:0/0:0)	DG(12:1(9Z)/16:2(9Z,12Z)/0:0)	DG(16:2(9Z,12Z)/12:1(9Z)/0:0)
DAG_29_0	DG(10:0/19:0/0:0)	DG(19:0/10:0/0:0)	DG(12:0/17:0/0:0)	DG(17:0/12:0/0:0)	DG(13:0/16:0/0:0)	DG(16:0/13:0/0:0)	DG(14:0/15:0/0:0)	DG(15:0/14:0/0:0)
DAG_29_1	DG(10:0/19:1(9Z)/0:0)	DG(19:1(9Z)/10:0/0:0)	DG(12:0/17:1(9Z)/0:0)	DG(17:1(9Z)/12:0/0:0)	DG(12:1(9Z)/17:0/0:0)	DG(17:0/12:1(9Z)/0:0)	DG(13:0/16:1(9Z)/0:0)	DG(16:1(9Z)/13:0/0:0)	DG(13:1(9Z)/16:0/0:0)	DG(16:0/13:1(9Z)/0:0)	DG(14:0/15:1(9Z)/0:0)	DG(15:1(9Z)/14:0/0:0)	DG(14:1(9Z)/15:0/0:0)	DG(15:0/14:1(9Z)/0:0)
DAG_29_2	DG(12:1(9Z)/17:1(9Z)/0:0)	DG(17:1(9Z)/12:1(9Z)/0:0)	DG(13:0/16:2(9Z,12Z)/0:0)	DG(16:2(9Z,12Z)/13:0/0:0)	DG(13:1(9Z)/16:1(9Z)/0:0)	DG(16:1(9Z)/13:1(9Z)/0:0)	DG(14:1(9Z)/15:1(9Z)/0:0)	DG(15:1(9Z)/14:1(9Z)/0:0)
DAG_30_0	DG(12:0/18:0/0:0)	DG(18:0/12:0/0:0)	DG(13:0/17:0/0:0)	DG(17:0/13:0/0:0)	DG(14:0/16:0/0:0)	DG(16:0/14:0/0:0)	DG(15:0/15:0/0:0)
DAG_30_1	DG(10:0/20:1(9Z)/0:0)	DG(20:1(9Z)/10:0/0:0)	DG(12:0/18:1(9Z)/0:0)	DG(18:1(9Z)/12:0/0:0)	DG(12:1(9Z)/18:0/0:0)	DG(18:0/12:1(9Z)/0:0)	DG(13:0/17:1(9Z)/0:0)	DG(17:1(9Z)/13:0/0:0)	DG(13:1(9Z)/17:0/0:0)	DG(17:0/13:1(9Z)/0:0)	DG(14:0/16:1(9Z)/0:0)	DG(16:1(9Z)/14:0/0:0)	DG(14:1(9Z)/16:0/0:0)	DG(16:0/14:1(9Z)/0:0)	DG(15:0/15:1(9Z)/0:0)	DG(15:1(9Z)/15:0/0:0)
DAG_30_2	DG(10:0/20:2(9Z,12Z)/0:0)	DG(20:2(9Z,12Z)/10:0/0:0)	DG(12:0/18:2(9Z,12Z)/0:0)	DG(18:2(9Z,12Z)/12:0/0:0)	DG(12:1(9Z)/18:1(9Z)/0:0)	DG(18:1(9Z)/12:1(9Z)/0:0)	DG(13:1(9Z)/17:1(9Z)/0:0)	DG(17:1(9Z)/13:1(9Z)/0:0)	DG(14:0/16:2(9Z,12Z)/0:0)	DG(16:2(9Z,12Z)/14:0/0:0)	DG(14:1(9Z)/16:1(9Z)/0:0)	DG(16:1(9Z)/14:1(9Z)/0:0)	DG(15:1(9Z)/15:1(9Z)/0:0)
DAG_30_3	DG(10:0/20:3(9Z,12Z,15Z)/0:0)	DG(20:3(9Z,12Z,15Z)/10:0/0:0)	DG(12:0/18:3(9Z,12Z,15Z)/0:0)	DG(18:3(9Z,12Z,15Z)/12:0/0:0)	DG(12:1(9Z)/18:2(9Z,12Z)/0:0)	DG(18:2(9Z,12Z)/12:1(9Z)/0:0)	DG(14:1(9Z)/16:2(9Z,12Z)/0:0)	DG(16:2(9Z,12Z)/14:1(9Z)/0:0)
DAG_30_4	DG(12:1(9Z)/18:3(9Z,12Z,15Z)/0:0)	DG(18:3(9Z,12Z,15Z)/12:1(9Z)/0:0)
DAG_31_0	DG(12:0/19:0/0:0)	DG(19:0/12:0/0:0)	DG(13:0/18:0/0:0)	DG(18:0/13:0/0:0)	DG(14:0/17:0/0:0)	DG(17:0/14:0/0:0)	DG(15:0/16:0/0:0)	DG(16:0/15:0/0:0)
DAG_31_1	DG(12:0/19:1(9Z)/0:0)	DG(19:1(9Z)/12:0/0:0)	DG(12:1(9Z)/19:0/0:0)	DG(19:0/12:1(9Z)/0:0)	DG(13:0/18:1(9Z)/0:0)	DG(18:1(9Z)/13:0/0:0)	DG(13:1(9Z)/18:0/0:0)	DG(18:0/13:1(9Z)/0:0)	DG(14:0/17:1(9Z)/0:0)	DG(17:1(9Z)/14:0/0:0)	DG(14:1(9Z)/17:0/0:0)	DG(17:0/14:1(9Z)/0:0)	DG(15:0/16:1(9Z)/0:0)	DG(16:1(9Z)/15:0/0:0)	DG(15:1(9Z)/16:0/0:0)	DG(16:0/15:1(9Z)/0:0)
DAG_32_0	DG(13:0/19:0/0:0)	DG(19:0/13:0/0:0)	DG(14:0/18:0/0:0)	DG(18:0/14:0/0:0)	DG(15:0/17:0/0:0)	DG(17:0/15:0/0:0)	DG(16:0/16:0/0:0)
DAG_32_1	DG(10:0/22:1(9Z)/0:0)	DG(22:1(9Z)/10:0/0:0)	DG(12:0/20:1(9Z)/0:0)	DG(20:1(9Z)/12:0/0:0)	DG(13:0/19:1(9Z)/0:0)	DG(19:1(9Z)/13:0/0:0)	DG(13:1(9Z)/19:0/0:0)	DG(19:0/13:1(9Z)/0:0)	DG(14:0/18:1(9Z)/0:0)	DG(18:1(9Z)/14:0/0:0)	DG(14:1(9Z)/18:0/0:0)	DG(18:0/14:1(9Z)/0:0)	DG(15:0/17:1(9Z)/0:0)	DG(17:1(9Z)/15:0/0:0)	DG(15:1(9Z)/17:0/0:0)	DG(17:0/15:1(9Z)/0:0)	DG(16:0/16:1(9Z)/0:0)	DG(16:1(9Z)/16:0/0:0)
DAG_32_2	DG(10:0/22:2(9Z,12Z)/0:0)	DG(22:2(9Z,12Z)/10:0/0:0)	DG(12:0/20:2(9Z,12Z)/0:0)	DG(20:2(9Z,12Z)/12:0/0:0)	DG(12:1(9Z)/20:1(9Z)/0:0)	DG(20:1(9Z)/12:1(9Z)/0:0)	DG(13:1(9Z)/19:1(9Z)/0:0)	DG(19:1(9Z)/13:1(9Z)/0:0)	DG(14:0/18:2(9Z,12Z)/0:0)	DG(18:2(9Z,12Z)/14:0/0:0)	DG(14:1(9Z)/18:1(9Z)/0:0)	DG(18:1(9Z)/14:1(9Z)/0:0)	DG(15:1(9Z)/17:1(9Z)/0:0)	DG(17:1(9Z)/15:1(9Z)/0:0)	DG(16:0/16:2(9Z,12Z)/0:0)	DG(16:2(9Z,12Z)/16:0/0:0)	DG(16:1(9Z)/16:1(9Z)/0:0)
DAG_32_3	DG(10:0/22:3(9Z,12Z,15Z)/0:0)	DG(22:3(9Z,12Z,15Z)/10:0/0:0)	DG(12:0/20:3(9Z,12Z,15Z)/0:0)	DG(20:3(9Z,12Z,15Z)/12:0/0:0)	DG(12:1(9Z)/20:2(9Z,12Z)/0:0)	DG(20:2(9Z,12Z)/12:1(9Z)/0:0)	DG(14:0/18:3(9Z,12Z,15Z)/0:0)	DG(18:3(9Z,12Z,15Z)/14:0/0:0)	DG(14:1(9Z)/18:2(9Z,12Z)/0:0)	DG(18:2(9Z,12Z)/14:1(9Z)/0:0)	DG(16:1(9Z)/16:2(9Z,12Z)/0:0)	DG(16:2(9Z,12Z)/16:1(9Z)/0:0)
DAG_32_4	DG(12:1(9Z)/20:3(9Z,12Z,15Z)/0:0)	DG(20:3(9Z,12Z,15Z)/12:1(9Z)/0:0)	DG(14:1(9Z)/18:3(9Z,12Z,15Z)/0:0)	DG(18:3(9Z,12Z,15Z)/14:1(9Z)/0:0)	DG(16:2(9Z,12Z)/16:2(9Z,12Z)/0:0)
DAG_33_1	DG(13:0/20:1(9Z)/0:0)	DG(20:1(9Z)/13:0/0:0)	DG(14:0/19:1(9Z)/0:0)	DG(19:1(9Z)/14:0/0:0)	DG(14:1(9Z)/19:0/0:0)	DG(19:0/14:1(9Z)/0:0)	DG(15:0/18:1(9Z)/0:0)	DG(18:1(9Z)/15:0/0:0)	DG(15:1(9Z)/18:0/0:0)	DG(18:0/15:1(9Z)/0:0)	DG(16:0/17:1(9Z)/0:0)	DG(17:1(9Z)/16:0/0:0)	DG(16:1(9Z)/17:0/0:0)	DG(17:0/16:1(9Z)/0:0)
DAG_33_2	DG(13:0/20:2(9Z,12Z)/0:0)	DG(20:2(9Z,12Z)/13:0/0:0)	DG(13:1(9Z)/20:1(9Z)/0:0)	DG(20:1(9Z)/13:1(9Z)/0:0)	DG(14:1(9Z)/19:1(9Z)/0:0)	DG(19:1(9Z)/14:1(9Z)/0:0)	DG(15:0/18:2(9Z,12Z)/0:0)	DG(18:2(9Z,12Z)/15:0/0:0)	DG(15:1(9Z)/18:1(9Z)/0:0)	DG(18:1(9Z)/15:1(9Z)/0:0)	DG(16:1(9Z)/17:1(9Z)/0:0)	DG(17:1(9Z)/16:1(9Z)/0:0)	DG(16:2(9Z,12Z)/17:0/0:0)	DG(17:0/16:2(9Z,12Z)/0:0)
DAG_34_1	DG(10:0/24:1(9Z)/0:0)	DG(24:1(9Z)/10:0/0:0)	DG(12:0/22:1(9Z)/0:0)	DG(22:1(9Z)/12:0/0:0)	DG(14:0/20:1(9Z)/0:0)	DG(20:1(9Z)/14:0/0:0)	DG(15:0/19:1(9Z)/0:0)	DG(19:1(9Z)/15:0/0:0)	DG(15:1(9Z)/19:0/0:0)	DG(19:0/15:1(9Z)/0:0)	DG(16:0/18:1(9Z)/0:0)	DG(18:1(9Z)/16:0/0:0)	DG(16:1(9Z)/18:0/0:0)	DG(18:0/16:1(9Z)/0:0)	DG(17:0/17:1(9Z)/0:0)	DG(17:1(9Z)/17:0/0:0)
DAG_34_2	DG(10:0/24:2(9Z,12Z)/0:0)	DG(24:2(9Z,12Z)/10:0/0:0)	DG(12:0/22:2(9Z,12Z)/0:0)	DG(22:2(9Z,12Z)/12:0/0:0)	DG(12:1(9Z)/22:1(9Z)/0:0)	DG(22:1(9Z)/12:1(9Z)/0:0)	DG(14:0/20:2(9Z,12Z)/0:0)	DG(20:2(9Z,12Z)/14:0/0:0)	DG(14:1(9Z)/20:1(9Z)/0:0)	DG(20:1(9Z)/14:1(9Z)/0:0)	DG(15:1(9Z)/19:1(9Z)/0:0)	DG(19:1(9Z)/15:1(9Z)/0:0)	DG(16:0/18:2(9Z,12Z)/0:0)	DG(18:2(9Z,12Z)/16:0/0:0)	DG(16:1(9Z)/18:1(9Z)/0:0)	DG(18:1(9Z)/16:1(9Z)/0:0)	DG(16:2(9Z,12Z)/18:0/0:0)	DG(18:0/16:2(9Z,12Z)/0:0)	DG(17:1(9Z)/17:1(9Z)/0:0)
DAG_34_3	DG(10:0/24:3(9Z,12Z,15Z)/0:0)	DG(24:3(9Z,12Z,15Z)/10:0/0:0)	DG(12:0/22:3(9Z,12Z,15Z)/0:0)	DG(22:3(9Z,12Z,15Z)/12:0/0:0)	DG(12:1(9Z)/22:2(9Z,12Z)/0:0)	DG(22:2(9Z,12Z)/12:1(9Z)/0:0)	DG(14:0/20:3(9Z,12Z,15Z)/0:0)	DG(20:3(9Z,12Z,15Z)/14:0/0:0)	DG(14:1(9Z)/20:2(9Z,12Z)/0:0)	DG(20:2(9Z,12Z)/14:1(9Z)/0:0)	DG(16:0/18:3(9Z,12Z,15Z)/0:0)	DG(18:3(9Z,12Z,15Z)/16:0/0:0)	DG(16:1(9Z)/18:2(9Z,12Z)/0:0)	DG(18:2(9Z,12Z)/16:1(9Z)/0:0)	DG(16:2(9Z,12Z)/18:1(9Z)/0:0)	DG(18:1(9Z)/16:2(9Z,12Z)/0:0)
DAG_34_4	DG(12:1(9Z)/22:3(9Z,12Z,15Z)/0:0)	DG(22:3(9Z,12Z,15Z)/12:1(9Z)/0:0)	DG(14:1(9Z)/20:3(9Z,12Z,15Z)/0:0)	DG(20:3(9Z,12Z,15Z)/14:1(9Z)/0:0)	DG(16:1(9Z)/18:3(9Z,12Z,15Z)/0:0)	DG(18:3(9Z,12Z,15Z)/16:1(9Z)/0:0)	DG(16:2(9Z,12Z)/18:2(9Z,12Z)/0:0)	DG(18:2(9Z,12Z)/16:2(9Z,12Z)/0:0)
DAG_35_0	DG(16:0/19:0/0:0)	DG(19:0/16:0/0:0)	DG(17:0/18:0/0:0)	DG(18:0/17:0/0:0)
DAG_35_1	DG(13:0/22:1(9Z)/0:0)	DG(22:1(9Z)/13:0/0:0)	DG(15:0/20:1(9Z)/0:0)	DG(20:1(9Z)/15:0/0:0)	DG(16:0/19:1(9Z)/0:0)	DG(19:1(9Z)/16:0/0:0)	DG(16:1(9Z)/19:0/0:0)	DG(19:0/16:1(9Z)/0:0)	DG(17:0/18:1(9Z)/0:0)	DG(18:1(9Z)/17:0/0:0)	DG(17:1(9Z)/18:0/0:0)	DG(18:0/17:1(9Z)/0:0)
DAG_35_2	DG(13:0/22:2(9Z,12Z)/0:0)	DG(22:2(9Z,12Z)/13:0/0:0)	DG(13:1(9Z)/22:1(9Z)/0:0)	DG(22:1(9Z)/13:1(9Z)/0:0)	DG(15:0/20:2(9Z,12Z)/0:0)	DG(20:2(9Z,12Z)/15:0/0:0)	DG(15:1(9Z)/20:1(9Z)/0:0)	DG(20:1(9Z)/15:1(9Z)/0:0)	DG(16:1(9Z)/19:1(9Z)/0:0)	DG(19:1(9Z)/16:1(9Z)/0:0)	DG(16:2(9Z,12Z)/19:0/0:0)	DG(19:0/16:2(9Z,12Z)/0:0)	DG(17:0/18:2(9Z,12Z)/0:0)	DG(18:2(9Z,12Z)/17:0/0:0)	DG(17:1(9Z)/18:1(9Z)/0:0)	DG(18:1(9Z)/17:1(9Z)/0:0)
DAG_36_1	DG(12:0/24:1(9Z)/0:0)	DG(24:1(9Z)/12:0/0:0)	DG(14:0/22:1(9Z)/0:0)	DG(22:1(9Z)/14:0/0:0)	DG(16:0/20:1(9Z)/0:0)	DG(20:1(9Z)/16:0/0:0)	DG(17:0/19:1(9Z)/0:0)	DG(19:1(9Z)/17:0/0:0)	DG(17:1(9Z)/19:0/0:0)	DG(19:0/17:1(9Z)/0:0)	DG(18:0/18:1(9Z)/0:0)	DG(18:1(9Z)/18:0/0:0)
DAG_36_2	DG(12:0/24:2(9Z,12Z)/0:0)	DG(24:2(9Z,12Z)/12:0/0:0)	DG(12:1(9Z)/24:1(9Z)/0:0)	DG(24:1(9Z)/12:1(9Z)/0:0)	DG(14:0/22:2(9Z,12Z)/0:0)	DG(22:2(9Z,12Z)/14:0/0:0)	DG(14:1(9Z)/22:1(9Z)/0:0)	DG(22:1(9Z)/14:1(9Z)/0:0)	DG(16:0/20:2(9Z,12Z)/0:0)	DG(20:2(9Z,12Z)/16:0/0:0)	DG(16:1(9Z)/20:1(9Z)/0:0)	DG(20:1(9Z)/16:1(9Z)/0:0)	DG(17:1(9Z)/19:1(9Z)/0:0)	DG(19:1(9Z)/17:1(9Z)/0:0)	DG(18:0/18:2(9Z,12Z)/0:0)	DG(18:2(9Z,12Z)/18:0/0:0)	DG(18:1(9Z)/18:1(9Z)/0:0)
DAG_36_3	DG(12:0/24:3(9Z,12Z,15Z)/0:0)	DG(24:3(9Z,12Z,15Z)/12:0/0:0)	DG(12:1(9Z)/24:2(9Z,12Z)/0:0)	DG(24:2(9Z,12Z)/12:1(9Z)/0:0)	DG(14:0/22:3(9Z,12Z,15Z)/0:0)	DG(22:3(9Z,12Z,15Z)/14:0/0:0)	DG(14:1(9Z)/22:2(9Z,12Z)/0:0)	DG(22:2(9Z,12Z)/14:1(9Z)/0:0)	DG(16:0/20:3(9Z,12Z,15Z)/0:0)	DG(20:3(9Z,12Z,15Z)/16:0/0:0)	DG(16:1(9Z)/20:2(9Z,12Z)/0:0)	DG(20:2(9Z,12Z)/16:1(9Z)/0:0)	DG(16:2(9Z,12Z)/20:1(9Z)/0:0)	DG(20:1(9Z)/16:2(9Z,12Z)/0:0)	DG(18:0/18:3(9Z,12Z,15Z)/0:0)	DG(18:3(9Z,12Z,15Z)/18:0/0:0)	DG(18:1(9Z)/18:2(9Z,12Z)/0:0)	DG(18:2(9Z,12Z)/18:1(9Z)/0:0)
DAG_36_4	DG(12:1(9Z)/24:3(9Z,12Z,15Z)/0:0)	DG(24:3(9Z,12Z,15Z)/12:1(9Z)/0:0)	DG(14:1(9Z)/22:3(9Z,12Z,15Z)/0:0)	DG(22:3(9Z,12Z,15Z)/14:1(9Z)/0:0)	DG(16:1(9Z)/20:3(9Z,12Z,15Z)/0:0)	DG(20:3(9Z,12Z,15Z)/16:1(9Z)/0:0)	DG(16:2(9Z,12Z)/20:2(9Z,12Z)/0:0)	DG(20:2(9Z,12Z)/16:2(9Z,12Z)/0:0)	DG(18:1(9Z)/18:3(9Z,12Z,15Z)/0:0)	DG(18:3(9Z,12Z,15Z)/18:1(9Z)/0:0)	DG(18:2(9Z,12Z)/18:2(9Z,12Z)/0:0)
DAG_36_5	DG(16:2(9Z,12Z)/20:3(9Z,12Z,15Z)/0:0)	DG(20:3(9Z,12Z,15Z)/16:2(9Z,12Z)/0:0)	DG(18:2(9Z,12Z)/18:3(9Z,12Z,15Z)/0:0)	DG(18:3(9Z,12Z,15Z)/18:2(9Z,12Z)/0:0)
DAG_36_6	DG(18:3(9Z,12Z,15Z)/18:3(9Z,12Z,15Z)/0:0)
DAG_38_1	DG(14:0/24:1(9Z)/0:0)	DG(24:1(9Z)/14:0/0:0)	DG(16:0/22:1(9Z)/0:0)	DG(22:1(9Z)/16:0/0:0)	DG(18:0/20:1(9Z)/0:0)	DG(20:1(9Z)/18:0/0:0)	DG(19:0/19:1(9Z)/0:0)	DG(19:1(9Z)/19:0/0:0)
DAG_38_2	DG(14:0/24:2(9Z,12Z)/0:0)	DG(24:2(9Z,12Z)/14:0/0:0)	DG(14:1(9Z)/24:1(9Z)/0:0)	DG(24:1(9Z)/14:1(9Z)/0:0)	DG(16:0/22:2(9Z,12Z)/0:0)	DG(22:2(9Z,12Z)/16:0/0:0)	DG(16:1(9Z)/22:1(9Z)/0:0)	DG(22:1(9Z)/16:1(9Z)/0:0)	DG(18:0/20:2(9Z,12Z)/0:0)	DG(20:2(9Z,12Z)/18:0/0:0)	DG(18:1(9Z)/20:1(9Z)/0:0)	DG(20:1(9Z)/18:1(9Z)/0:0)	DG(19:1(9Z)/19:1(9Z)/0:0)
PA_32_1	PA(10:0/22:1(9Z))	PA(22:1(9Z)/10:0)	PA(12:0/20:1(9Z))	PA(20:1(9Z)/12:0)	PA(13:0/19:1(9Z))	PA(19:1(9Z)/13:0)	PA(13:1(9Z)/19:0)	PA(19:0/13:1(9Z))	PA(14:0/18:1(9Z))	PA(18:1(9Z)/14:0)	PA(14:1(9Z)/18:0)	PA(18:0/14:1(9Z))	PA(15:0/17:1(9Z))	PA(17:1(9Z)/15:0)	PA(15:1(9Z)/17:0)	PA(17:0/15:1(9Z))	PA(16:0/16:1(9Z))	PA(16:1(9Z)/16:0)
PA_34_1	PA(10:0/24:1(9Z))	PA(24:1(9Z)/10:0)	PA(12:0/22:1(9Z))	PA(22:1(9Z)/12:0)	PA(14:0/20:1(9Z))	PA(20:1(9Z)/14:0)	PA(15:0/19:1(9Z))	PA(19:1(9Z)/15:0)	PA(15:1(9Z)/19:0)	PA(19:0/15:1(9Z))	PA(16:0/18:1(9Z))	PA(18:1(9Z)/16:0)	PA(16:1(9Z)/18:0)	PA(18:0/16:1(9Z))	PA(17:0/17:1(9Z))	PA(17:1(9Z)/17:0)
PA_34_2	PA(10:0/24:2(9Z,12Z))	PA(24:2(9Z,12Z)/10:0)	PA(12:0/22:2(9Z,12Z))	PA(22:2(9Z,12Z)/12:0)	PA(12:1(9Z)/22:1(9Z))	PA(22:1(9Z)/12:1(9Z))	PA(14:0/20:2(9Z,12Z))	PA(20:2(9Z,12Z)/14:0)	PA(14:1(9Z)/20:1(9Z))	PA(20:1(9Z)/14:1(9Z))	PA(15:1(9Z)/19:1(9Z))	PA(19:1(9Z)/15:1(9Z))	PA(16:0/18:2(9Z,12Z))	PA(18:2(9Z,12Z)/16:0)	PA(16:1(9Z)/18:1(9Z))	PA(18:1(9Z)/16:1(9Z))	PA(16:2(9Z,12Z)/18:0)	PA(18:0/16:2(9Z,12Z))	PA(17:1(9Z)/17:1(9Z))
PA_36_2	PA(12:0/24:2(9Z,12Z))	PA(24:2(9Z,12Z)/12:0)	PA(12:1(9Z)/24:1(9Z))	PA(24:1(9Z)/12:1(9Z))	PA(14:0/22:2(9Z,12Z))	PA(22:2(9Z,12Z)/14:0)	PA(14:1(9Z)/22:1(9Z))	PA(22:1(9Z)/14:1(9Z))	PA(16:0/20:2(9Z,12Z))	PA(20:2(9Z,12Z)/16:0)	PA(16:1(9Z)/20:1(9Z))	PA(20:1(9Z)/16:1(9Z))	PA(17:1(9Z)/19:1(9Z))	PA(19:1(9Z)/17:1(9Z))	PA(18:0/18:2(9Z,12Z))	PA(18:2(9Z,12Z)/18:0)	PA(18:1(9Z)/18:1(9Z))
PA_40_5	PA(16:2(9Z,12Z)/24:3(9Z,12Z,15Z))	PA(24:3(9Z,12Z,15Z)/16:2(9Z,12Z))	PA(18:2(9Z,12Z)/22:3(9Z,12Z,15Z))	PA(22:3(9Z,12Z,15Z)/18:2(9Z,12Z))	PA(18:3(9Z,12Z,15Z)/22:2(9Z,12Z))	PA(22:2(9Z,12Z)/18:3(9Z,12Z,15Z))	PA(20:2(9Z,12Z)/20:3(9Z,12Z,15Z))	PA(20:3(9Z,12Z,15Z)/20:2(9Z,12Z))
PC_24_0	PC(10:0/14:0)	PC(14:0/10:0)	PC(12:0/12:0)
PC_26_0	PC(10:0/16:0)	PC(16:0/10:0)	PC(12:0/14:0)	PC(14:0/12:0)	PC(13:0/13:0)
PC_26_1	PC(10:0/16:1(9Z))	PC(16:1(9Z)/10:0)	PC(12:0/14:1(9Z))	PC(14:1(9Z)/12:0)	PC(12:1(9Z)/14:0)	PC(14:0/12:1(9Z))	PC(13:0/13:1(9Z))	PC(13:1(9Z)/13:0)
PC_28_0	PC(10:0/18:0)	PC(18:0/10:0)	PC(12:0/16:0)	PC(16:0/12:0)	PC(13:0/15:0)	PC(15:0/13:0)	PC(14:0/14:0)
PC_28_1	PC(10:0/18:1(9Z))	PC(18:1(9Z)/10:0)	PC(12:0/16:1(9Z))	PC(16:1(9Z)/12:0)	PC(12:1(9Z)/16:0)	PC(16:0/12:1(9Z))	PC(13:0/15:1(9Z))	PC(15:1(9Z)/13:0)	PC(13:1(9Z)/15:0)	PC(15:0/13:1(9Z))	PC(14:0/14:1(9Z))	PC(14:1(9Z)/14:0)
PC_28_2	PC(10:0/18:2(9Z,12Z))	PC(18:2(9Z,12Z)/10:0)	PC(12:0/16:2(9Z,12Z))	PC(16:2(9Z,12Z)/12:0)	PC(12:1(9Z)/16:1(9Z))	PC(16:1(9Z)/12:1(9Z))	PC(13:1(9Z)/15:1(9Z))	PC(15:1(9Z)/13:1(9Z))	PC(14:1(9Z)/14:1(9Z))
PC_30_0	PC(12:0/18:0)	PC(18:0/12:0)	PC(13:0/17:0)	PC(17:0/13:0)	PC(14:0/16:0)	PC(16:0/14:0)	PC(15:0/15:0)
PC_30_1	PC(10:0/20:1(9Z))	PC(20:1(9Z)/10:0)	PC(12:0/18:1(9Z))	PC(18:1(9Z)/12:0)	PC(12:1(9Z)/18:0)	PC(18:0/12:1(9Z))	PC(13:0/17:1(9Z))	PC(17:1(9Z)/13:0)	PC(13:1(9Z)/17:0)	PC(17:0/13:1(9Z))	PC(14:0/16:1(9Z))	PC(16:1(9Z)/14:0)	PC(14:1(9Z)/16:0)	PC(16:0/14:1(9Z))	PC(15:0/15:1(9Z))	PC(15:1(9Z)/15:0)
PC_30_2	PC(10:0/20:2(9Z,12Z))	PC(20:2(9Z,12Z)/10:0)	PC(12:0/18:2(9Z,12Z))	PC(18:2(9Z,12Z)/12:0)	PC(12:1(9Z)/18:1(9Z))	PC(18:1(9Z)/12:1(9Z))	PC(13:1(9Z)/17:1(9Z))	PC(17:1(9Z)/13:1(9Z))	PC(14:0/16:2(9Z,12Z))	PC(16:2(9Z,12Z)/14:0)	PC(14:1(9Z)/16:1(9Z))	PC(16:1(9Z)/14:1(9Z))	PC(15:1(9Z)/15:1(9Z))
PC_30_3	PC(10:0/20:3(9Z,12Z,15Z))	PC(20:3(9Z,12Z,15Z)/10:0)	PC(12:0/18:3(9Z,12Z,15Z))	PC(18:3(9Z,12Z,15Z)/12:0)	PC(12:1(9Z)/18:2(9Z,12Z))	PC(18:2(9Z,12Z)/12:1(9Z))	PC(14:1(9Z)/16:2(9Z,12Z))	PC(16:2(9Z,12Z)/14:1(9Z))
PC_32_0	PC(13:0/19:0)	PC(19:0/13:0)	PC(14:0/18:0)	PC(18:0/14:0)	PC(15:0/17:0)	PC(17:0/15:0)	PC(16:0/16:0)
PC_32_1	PC(10:0/22:1(9Z))	PC(22:1(9Z)/10:0)	PC(12:0/20:1(9Z))	PC(20:1(9Z)/12:0)	PC(13:0/19:1(9Z))	PC(19:1(9Z)/13:0)	PC(13:1(9Z)/19:0)	PC(19:0/13:1(9Z))	PC(14:0/18:1(9Z))	PC(18:1(9Z)/14:0)	PC(14:1(9Z)/18:0)	PC(18:0/14:1(9Z))	PC(15:0/17:1(9Z))	PC(17:1(9Z)/15:0)	PC(15:1(9Z)/17:0)	PC(17:0/15:1(9Z))	PC(16:0/16:1(9Z))	PC(16:1(9Z)/16:0)
PC_32_2	PC(10:0/22:2(9Z,12Z))	PC(22:2(9Z,12Z)/10:0)	PC(12:0/20:2(9Z,12Z))	PC(20:2(9Z,12Z)/12:0)	PC(12:1(9Z)/20:1(9Z))	PC(20:1(9Z)/12:1(9Z))	PC(13:1(9Z)/19:1(9Z))	PC(19:1(9Z)/13:1(9Z))	PC(14:0/18:2(9Z,12Z))	PC(18:2(9Z,12Z)/14:0)	PC(14:1(9Z)/18:1(9Z))	PC(18:1(9Z)/14:1(9Z))	PC(15:1(9Z)/17:1(9Z))	PC(17:1(9Z)/15:1(9Z))	PC(16:0/16:2(9Z,12Z))	PC(16:2(9Z,12Z)/16:0)	PC(16:1(9Z)/16:1(9Z))
PC_32_3	PC(10:0/22:3(9Z,12Z,15Z))	PC(22:3(9Z,12Z,15Z)/10:0)	PC(12:0/20:3(9Z,12Z,15Z))	PC(20:3(9Z,12Z,15Z)/12:0)	PC(12:1(9Z)/20:2(9Z,12Z))	PC(20:2(9Z,12Z)/12:1(9Z))	PC(14:0/18:3(9Z,12Z,15Z))	PC(18:3(9Z,12Z,15Z)/14:0)	PC(14:1(9Z)/18:2(9Z,12Z))	PC(18:2(9Z,12Z)/14:1(9Z))	PC(16:1(9Z)/16:2(9Z,12Z))	PC(16:2(9Z,12Z)/16:1(9Z))
PC_32_4	PC(12:1(9Z)/20:3(9Z,12Z,15Z))	PC(20:3(9Z,12Z,15Z)/12:1(9Z))	PC(14:1(9Z)/18:3(9Z,12Z,15Z))	PC(18:3(9Z,12Z,15Z)/14:1(9Z))	PC(16:2(9Z,12Z)/16:2(9Z,12Z))
PC_34_0	PC(15:0/19:0)	PC(19:0/15:0)	PC(16:0/18:0)	PC(18:0/16:0)	PC(17:0/17:0)
PC_34_1	PC(10:0/24:1(9Z))	PC(24:1(9Z)/10:0)	PC(12:0/22:1(9Z))	PC(22:1(9Z)/12:0)	PC(14:0/20:1(9Z))	PC(20:1(9Z)/14:0)	PC(15:0/19:1(9Z))	PC(19:1(9Z)/15:0)	PC(15:1(9Z)/19:0)	PC(19:0/15:1(9Z))	PC(16:0/18:1(9Z))	PC(18:1(9Z)/16:0)	PC(16:1(9Z)/18:0)	PC(18:0/16:1(9Z))	PC(17:0/17:1(9Z))	PC(17:1(9Z)/17:0)
PC_34_2	PC(10:0/24:2(9Z,12Z))	PC(24:2(9Z,12Z)/10:0)	PC(12:0/22:2(9Z,12Z))	PC(22:2(9Z,12Z)/12:0)	PC(12:1(9Z)/22:1(9Z))	PC(22:1(9Z)/12:1(9Z))	PC(14:0/20:2(9Z,12Z))	PC(20:2(9Z,12Z)/14:0)	PC(14:1(9Z)/20:1(9Z))	PC(20:1(9Z)/14:1(9Z))	PC(15:1(9Z)/19:1(9Z))	PC(19:1(9Z)/15:1(9Z))	PC(16:0/18:2(9Z,12Z))	PC(18:2(9Z,12Z)/16:0)	PC(16:1(9Z)/18:1(9Z))	PC(18:1(9Z)/16:1(9Z))	PC(16:2(9Z,12Z)/18:0)	PC(18:0/16:2(9Z,12Z))	PC(17:1(9Z)/17:1(9Z))
PC_34_3	PC(10:0/24:3(9Z,12Z,15Z))	PC(24:3(9Z,12Z,15Z)/10:0)	PC(12:0/22:3(9Z,12Z,15Z))	PC(22:3(9Z,12Z,15Z)/12:0)	PC(12:1(9Z)/22:2(9Z,12Z))	PC(22:2(9Z,12Z)/12:1(9Z))	PC(14:0/20:3(9Z,12Z,15Z))	PC(20:3(9Z,12Z,15Z)/14:0)	PC(14:1(9Z)/20:2(9Z,12Z))	PC(20:2(9Z,12Z)/14:1(9Z))	PC(16:0/18:3(9Z,12Z,15Z))	PC(18:3(9Z,12Z,15Z)/16:0)	PC(16:1(9Z)/18:2(9Z,12Z))	PC(18:2(9Z,12Z)/16:1(9Z))	PC(16:2(9Z,12Z)/18:1(9Z))	PC(18:1(9Z)/16:2(9Z,12Z))
PC_34_4	PC(12:1(9Z)/22:3(9Z,12Z,15Z))	PC(22:3(9Z,12Z,15Z)/12:1(9Z))	PC(14:1(9Z)/20:3(9Z,12Z,15Z))	PC(20:3(9Z,12Z,15Z)/14:1(9Z))	PC(16:1(9Z)/18:3(9Z,12Z,15Z))	PC(18:3(9Z,12Z,15Z)/16:1(9Z))	PC(16:2(9Z,12Z)/18:2(9Z,12Z))	PC(18:2(9Z,12Z)/16:2(9Z,12Z))
PC_34_5	PC(16:2(9Z,12Z)/18:3(9Z,12Z,15Z))	PC(18:3(9Z,12Z,15Z)/16:2(9Z,12Z))
PC_36_2	PC(12:0/24:2(9Z,12Z))	PC(24:2(9Z,12Z)/12:0)	PC(12:1(9Z)/24:1(9Z))	PC(24:1(9Z)/12:1(9Z))	PC(14:0/22:2(9Z,12Z))	PC(22:2(9Z,12Z)/14:0)	PC(14:1(9Z)/22:1(9Z))	PC(22:1(9Z)/14:1(9Z))	PC(16:0/20:2(9Z,12Z))	PC(20:2(9Z,12Z)/16:0)	PC(16:1(9Z)/20:1(9Z))	PC(20:1(9Z)/16:1(9Z))	PC(17:1(9Z)/19:1(9Z))	PC(19:1(9Z)/17:1(9Z))	PC(18:0/18:2(9Z,12Z))	PC(18:2(9Z,12Z)/18:0)	PC(18:1(9Z)/18:1(9Z))
PC_36_3	PC(12:0/24:3(9Z,12Z,15Z))	PC(24:3(9Z,12Z,15Z)/12:0)	PC(12:1(9Z)/24:2(9Z,12Z))	PC(24:2(9Z,12Z)/12:1(9Z))	PC(14:0/22:3(9Z,12Z,15Z))	PC(22:3(9Z,12Z,15Z)/14:0)	PC(14:1(9Z)/22:2(9Z,12Z))	PC(22:2(9Z,12Z)/14:1(9Z))	PC(16:0/20:3(9Z,12Z,15Z))	PC(20:3(9Z,12Z,15Z)/16:0)	PC(16:1(9Z)/20:2(9Z,12Z))	PC(20:2(9Z,12Z)/16:1(9Z))	PC(16:2(9Z,12Z)/20:1(9Z))	PC(20:1(9Z)/16:2(9Z,12Z))	PC(18:0/18:3(9Z,12Z,15Z))	PC(18:3(9Z,12Z,15Z)/18:0)	PC(18:1(9Z)/18:2(9Z,12Z))	PC(18:2(9Z,12Z)/18:1(9Z))
PC_36_4	PC(12:1(9Z)/24:3(9Z,12Z,15Z))	PC(24:3(9Z,12Z,15Z)/12:1(9Z))	PC(14:1(9Z)/22:3(9Z,12Z,15Z))	PC(22:3(9Z,12Z,15Z)/14:1(9Z))	PC(16:1(9Z)/20:3(9Z,12Z,15Z))	PC(20:3(9Z,12Z,15Z)/16:1(9Z))	PC(16:2(9Z,12Z)/20:2(9Z,12Z))	PC(20:2(9Z,12Z)/16:2(9Z,12Z))	PC(18:1(9Z)/18:3(9Z,12Z,15Z))	PC(18:3(9Z,12Z,15Z)/18:1(9Z))	PC(18:2(9Z,12Z)/18:2(9Z,12Z))
PC_36_5	PC(16:2(9Z,12Z)/20:3(9Z,12Z,15Z))	PC(20:3(9Z,12Z,15Z)/16:2(9Z,12Z))	PC(18:2(9Z,12Z)/18:3(9Z,12Z,15Z))	PC(18:3(9Z,12Z,15Z)/18:2(9Z,12Z))
PC_38_2	PC(14:0/24:2(9Z,12Z))	PC(24:2(9Z,12Z)/14:0)	PC(14:1(9Z)/24:1(9Z))	PC(24:1(9Z)/14:1(9Z))	PC(16:0/22:2(9Z,12Z))	PC(22:2(9Z,12Z)/16:0)	PC(16:1(9Z)/22:1(9Z))	PC(22:1(9Z)/16:1(9Z))	PC(18:0/20:2(9Z,12Z))	PC(20:2(9Z,12Z)/18:0)	PC(18:1(9Z)/20:1(9Z))	PC(20:1(9Z)/18:1(9Z))	PC(19:1(9Z)/19:1(9Z))
PC_38_5	PC(16:2(9Z,12Z)/22:3(9Z,12Z,15Z))	PC(22:3(9Z,12Z,15Z)/16:2(9Z,12Z))	PC(18:2(9Z,12Z)/20:3(9Z,12Z,15Z))	PC(20:3(9Z,12Z,15Z)/18:2(9Z,12Z))	PC(18:3(9Z,12Z,15Z)/20:2(9Z,12Z))	PC(20:2(9Z,12Z)/18:3(9Z,12Z,15Z))
PC_38_6	PC(18:3(9Z,12Z,15Z)/20:3(9Z,12Z,15Z))	PC(20:3(9Z,12Z,15Z)/18:3(9Z,12Z,15Z))
PC_O_32_1	PC(O-10:0/22:1(9Z))	PC(O-22:1(9Z)/10:0)	PC(O-12:0/20:1(9Z))	PC(O-20:1(9Z)/12:0)	PC(O-13:0/19:1(9Z))	PC(O-19:1(9Z)/13:0)	PC(O-13:1(9Z)/19:0)	PC(O-19:0/13:1(9Z))	PC(O-14:0/18:1(9Z))	PC(O-18:1(9Z)/14:0)	PC(O-14:1(9Z)/18:0)	PC(O-18:0/14:1(9Z))	PC(O-15:0/17:1(9Z))	PC(O-17:1(9Z)/15:0)	PC(O-15:1(9Z)/17:0)	PC(O-17:0/15:1(9Z))	PC(O-16:0/16:1(9Z))	PC(O-16:1(9Z)/16:0)
PC_O_34_1	PC(O-10:0/24:1(9Z))	PC(O-24:1(9Z)/10:0)	PC(O-12:0/22:1(9Z))	PC(O-22:1(9Z)/12:0)	PC(O-14:0/20:1(9Z))	PC(O-20:1(9Z)/14:0)	PC(O-15:0/19:1(9Z))	PC(O-19:1(9Z)/15:0)	PC(O-15:1(9Z)/19:0)	PC(O-19:0/15:1(9Z))	PC(O-16:0/18:1(9Z))	PC(O-18:1(9Z)/16:0)	PC(O-16:1(9Z)/18:0)	PC(O-18:0/16:1(9Z))	PC(O-17:0/17:1(9Z))	PC(O-17:1(9Z)/17:0)
PE_26_0	PE(10:0/16:0)	PE(16:0/10:0)	PE(12:0/14:0)	PE(14:0/12:0)	PE(13:0/13:0)
PE_28_0	PE(10:0/18:0)	PE(18:0/10:0)	PE(12:0/16:0)	PE(16:0/12:0)	PE(13:0/15:0)	PE(15:0/13:0)	PE(14:0/14:0)
PE_28_1	PE(10:0/18:1(9Z))	PE(18:1(9Z)/10:0)	PE(12:0/16:1(9Z))	PE(16:1(9Z)/12:0)	PE(12:1(9Z)/16:0)	PE(16:0/12:1(9Z))	PE(13:0/15:1(9Z))	PE(15:1(9Z)/13:0)	PE(13:1(9Z)/15:0)	PE(15:0/13:1(9Z))	PE(14:0/14:1(9Z))	PE(14:1(9Z)/14:0)
PE_30_0	PE(12:0/18:0)	PE(18:0/12:0)	PE(13:0/17:0)	PE(17:0/13:0)	PE(14:0/16:0)	PE(16:0/14:0)	PE(15:0/15:0)
PE_30_1	PE(10:0/20:1(9Z))	PE(20:1(9Z)/10:0)	PE(12:0/18:1(9Z))	PE(18:1(9Z)/12:0)	PE(12:1(9Z)/18:0)	PE(18:0/12:1(9Z))	PE(13:0/17:1(9Z))	PE(17:1(9Z)/13:0)	PE(13:1(9Z)/17:0)	PE(17:0/13:1(9Z))	PE(14:0/16:1(9Z))	PE(16:1(9Z)/14:0)	PE(14:1(9Z)/16:0)	PE(16:0/14:1(9Z))	PE(15:0/15:1(9Z))	PE(15:1(9Z)/15:0)
PE_30_2	PE(10:0/20:2(9Z,12Z))	PE(20:2(9Z,12Z)/10:0)	PE(12:0/18:2(9Z,12Z))	PE(18:2(9Z,12Z)/12:0)	PE(12:1(9Z)/18:1(9Z))	PE(18:1(9Z)/12:1(9Z))	PE(13:1(9Z)/17:1(9Z))	PE(17:1(9Z)/13:1(9Z))	PE(14:0/16:2(9Z,12Z))	PE(16:2(9Z,12Z)/14:0)	PE(14:1(9Z)/16:1(9Z))	PE(16:1(9Z)/14:1(9Z))	PE(15:1(9Z)/15:1(9Z))
PE_31_1	PE(12:0/19:1(9Z))	PE(19:1(9Z)/12:0)	PE(12:1(9Z)/19:0)	PE(19:0/12:1(9Z))	PE(13:0/18:1(9Z))	PE(18:1(9Z)/13:0)	PE(13:1(9Z)/18:0)	PE(18:0/13:1(9Z))	PE(14:0/17:1(9Z))	PE(17:1(9Z)/14:0)	PE(14:1(9Z)/17:0)	PE(17:0/14:1(9Z))	PE(15:0/16:1(9Z))	PE(16:1(9Z)/15:0)	PE(15:1(9Z)/16:0)	PE(16:0/15:1(9Z))
PE_32_0	PE(13:0/19:0)	PE(19:0/13:0)	PE(14:0/18:0)	PE(18:0/14:0)	PE(15:0/17:0)	PE(17:0/15:0)	PE(16:0/16:0)
PE_32_1	PE(10:0/22:1(9Z))	PE(22:1(9Z)/10:0)	PE(12:0/20:1(9Z))	PE(20:1(9Z)/12:0)	PE(13:0/19:1(9Z))	PE(19:1(9Z)/13:0)	PE(13:1(9Z)/19:0)	PE(19:0/13:1(9Z))	PE(14:0/18:1(9Z))	PE(18:1(9Z)/14:0)	PE(14:1(9Z)/18:0)	PE(18:0/14:1(9Z))	PE(15:0/17:1(9Z))	PE(17:1(9Z)/15:0)	PE(15:1(9Z)/17:0)	PE(17:0/15:1(9Z))	PE(16:0/16:1(9Z))	PE(16:1(9Z)/16:0)
PE_32_2	PE(10:0/22:2(9Z,12Z))	PE(22:2(9Z,12Z)/10:0)	PE(12:0/20:2(9Z,12Z))	PE(20:2(9Z,12Z)/12:0)	PE(12:1(9Z)/20:1(9Z))	PE(20:1(9Z)/12:1(9Z))	PE(13:1(9Z)/19:1(9Z))	PE(19:1(9Z)/13:1(9Z))	PE(14:0/18:2(9Z,12Z))	PE(18:2(9Z,12Z)/14:0)	PE(14:1(9Z)/18:1(9Z))	PE(18:1(9Z)/14:1(9Z))	PE(15:1(9Z)/17:1(9Z))	PE(17:1(9Z)/15:1(9Z))	PE(16:0/16:2(9Z,12Z))	PE(16:2(9Z,12Z)/16:0)	PE(16:1(9Z)/16:1(9Z))
PE_32_3	PE(10:0/22:3(9Z,12Z,15Z))	PE(22:3(9Z,12Z,15Z)/10:0)	PE(12:0/20:3(9Z,12Z,15Z))	PE(20:3(9Z,12Z,15Z)/12:0)	PE(12:1(9Z)/20:2(9Z,12Z))	PE(20:2(9Z,12Z)/12:1(9Z))	PE(14:0/18:3(9Z,12Z,15Z))	PE(18:3(9Z,12Z,15Z)/14:0)	PE(14:1(9Z)/18:2(9Z,12Z))	PE(18:2(9Z,12Z)/14:1(9Z))	PE(16:1(9Z)/16:2(9Z,12Z))	PE(16:2(9Z,12Z)/16:1(9Z))
PE_32_4	PE(12:1(9Z)/20:3(9Z,12Z,15Z))	PE(20:3(9Z,12Z,15Z)/12:1(9Z))	PE(14:1(9Z)/18:3(9Z,12Z,15Z))	PE(18:3(9Z,12Z,15Z)/14:1(9Z))	PE(16:2(9Z,12Z)/16:2(9Z,12Z))
PE_33_1	PE(13:0/20:1(9Z))	PE(20:1(9Z)/13:0)	PE(14:0/19:1(9Z))	PE(19:1(9Z)/14:0)	PE(14:1(9Z)/19:0)	PE(19:0/14:1(9Z))	PE(15:0/18:1(9Z))	PE(18:1(9Z)/15:0)	PE(15:1(9Z)/18:0)	PE(18:0/15:1(9Z))	PE(16:0/17:1(9Z))	PE(17:1(9Z)/16:0)	PE(16:1(9Z)/17:0)	PE(17:0/16:1(9Z))
PE_33_2	PE(13:0/20:2(9Z,12Z))	PE(20:2(9Z,12Z)/13:0)	PE(13:1(9Z)/20:1(9Z))	PE(20:1(9Z)/13:1(9Z))	PE(14:1(9Z)/19:1(9Z))	PE(19:1(9Z)/14:1(9Z))	PE(15:0/18:2(9Z,12Z))	PE(18:2(9Z,12Z)/15:0)	PE(15:1(9Z)/18:1(9Z))	PE(18:1(9Z)/15:1(9Z))	PE(16:1(9Z)/17:1(9Z))	PE(17:1(9Z)/16:1(9Z))	PE(16:2(9Z,12Z)/17:0)	PE(17:0/16:2(9Z,12Z))
PE_34_1	PE(10:0/24:1(9Z))	PE(24:1(9Z)/10:0)	PE(12:0/22:1(9Z))	PE(22:1(9Z)/12:0)	PE(14:0/20:1(9Z))	PE(20:1(9Z)/14:0)	PE(15:0/19:1(9Z))	PE(19:1(9Z)/15:0)	PE(15:1(9Z)/19:0)	PE(19:0/15:1(9Z))	PE(16:0/18:1(9Z))	PE(18:1(9Z)/16:0)	PE(16:1(9Z)/18:0)	PE(18:0/16:1(9Z))	PE(17:0/17:1(9Z))	PE(17:1(9Z)/17:0)
PE_34_2	PE(10:0/24:2(9Z,12Z))	PE(24:2(9Z,12Z)/10:0)	PE(12:0/22:2(9Z,12Z))	PE(22:2(9Z,12Z)/12:0)	PE(12:1(9Z)/22:1(9Z))	PE(22:1(9Z)/12:1(9Z))	PE(14:0/20:2(9Z,12Z))	PE(20:2(9Z,12Z)/14:0)	PE(14:1(9Z)/20:1(9Z))	PE(20:1(9Z)/14:1(9Z))	PE(15:1(9Z)/19:1(9Z))	PE(19:1(9Z)/15:1(9Z))	PE(16:0/18:2(9Z,12Z))	PE(18:2(9Z,12Z)/16:0)	PE(16:1(9Z)/18:1(9Z))	PE(18:1(9Z)/16:1(9Z))	PE(16:2(9Z,12Z)/18:0)	PE(18:0/16:2(9Z,12Z))	PE(17:1(9Z)/17:1(9Z))
PE_34_3	PE(10:0/24:3(9Z,12Z,15Z))	PE(24:3(9Z,12Z,15Z)/10:0)	PE(12:0/22:3(9Z,12Z,15Z))	PE(22:3(9Z,12Z,15Z)/12:0)	PE(12:1(9Z)/22:2(9Z,12Z))	PE(22:2(9Z,12Z)/12:1(9Z))	PE(14:0/20:3(9Z,12Z,15Z))	PE(20:3(9Z,12Z,15Z)/14:0)	PE(14:1(9Z)/20:2(9Z,12Z))	PE(20:2(9Z,12Z)/14:1(9Z))	PE(16:0/18:3(9Z,12Z,15Z))	PE(18:3(9Z,12Z,15Z)/16:0)	PE(16:1(9Z)/18:2(9Z,12Z))	PE(18:2(9Z,12Z)/16:1(9Z))	PE(16:2(9Z,12Z)/18:1(9Z))	PE(18:1(9Z)/16:2(9Z,12Z))
PE_34_4	PE(12:1(9Z)/22:3(9Z,12Z,15Z))	PE(22:3(9Z,12Z,15Z)/12:1(9Z))	PE(14:1(9Z)/20:3(9Z,12Z,15Z))	PE(20:3(9Z,12Z,15Z)/14:1(9Z))	PE(16:1(9Z)/18:3(9Z,12Z,15Z))	PE(18:3(9Z,12Z,15Z)/16:1(9Z))	PE(16:2(9Z,12Z)/18:2(9Z,12Z))	PE(18:2(9Z,12Z)/16:2(9Z,12Z))
PE_34_5	PE(16:2(9Z,12Z)/18:3(9Z,12Z,15Z))	PE(18:3(9Z,12Z,15Z)/16:2(9Z,12Z))
PE_35_1	PE(13:0/22:1(9Z))	PE(22:1(9Z)/13:0)	PE(15:0/20:1(9Z))	PE(20:1(9Z)/15:0)	PE(16:0/19:1(9Z))	PE(19:1(9Z)/16:0)	PE(16:1(9Z)/19:0)	PE(19:0/16:1(9Z))	PE(17:0/18:1(9Z))	PE(18:1(9Z)/17:0)	PE(17:1(9Z)/18:0)	PE(18:0/17:1(9Z))
PE_35_2	PE(13:0/22:2(9Z,12Z))	PE(22:2(9Z,12Z)/13:0)	PE(13:1(9Z)/22:1(9Z))	PE(22:1(9Z)/13:1(9Z))	PE(15:0/20:2(9Z,12Z))	PE(20:2(9Z,12Z)/15:0)	PE(15:1(9Z)/20:1(9Z))	PE(20:1(9Z)/15:1(9Z))	PE(16:1(9Z)/19:1(9Z))	PE(19:1(9Z)/16:1(9Z))	PE(16:2(9Z,12Z)/19:0)	PE(19:0/16:2(9Z,12Z))	PE(17:0/18:2(9Z,12Z))	PE(18:2(9Z,12Z)/17:0)	PE(17:1(9Z)/18:1(9Z))	PE(18:1(9Z)/17:1(9Z))
PE_36_0	PE(17:0/19:0)	PE(19:0/17:0)	PE(18:0/18:0)
PE_36_1	PE(12:0/24:1(9Z))	PE(24:1(9Z)/12:0)	PE(14:0/22:1(9Z))	PE(22:1(9Z)/14:0)	PE(16:0/20:1(9Z))	PE(20:1(9Z)/16:0)	PE(17:0/19:1(9Z))	PE(19:1(9Z)/17:0)	PE(17:1(9Z)/19:0)	PE(19:0/17:1(9Z))	PE(18:0/18:1(9Z))	PE(18:1(9Z)/18:0)
PE_36_2	PE(12:0/24:2(9Z,12Z))	PE(24:2(9Z,12Z)/12:0)	PE(12:1(9Z)/24:1(9Z))	PE(24:1(9Z)/12:1(9Z))	PE(14:0/22:2(9Z,12Z))	PE(22:2(9Z,12Z)/14:0)	PE(14:1(9Z)/22:1(9Z))	PE(22:1(9Z)/14:1(9Z))	PE(16:0/20:2(9Z,12Z))	PE(20:2(9Z,12Z)/16:0)	PE(16:1(9Z)/20:1(9Z))	PE(20:1(9Z)/16:1(9Z))	PE(17:1(9Z)/19:1(9Z))	PE(19:1(9Z)/17:1(9Z))	PE(18:0/18:2(9Z,12Z))	PE(18:2(9Z,12Z)/18:0)	PE(18:1(9Z)/18:1(9Z))
PE_36_3	PE(12:0/24:3(9Z,12Z,15Z))	PE(24:3(9Z,12Z,15Z)/12:0)	PE(12:1(9Z)/24:2(9Z,12Z))	PE(24:2(9Z,12Z)/12:1(9Z))	PE(14:0/22:3(9Z,12Z,15Z))	PE(22:3(9Z,12Z,15Z)/14:0)	PE(14:1(9Z)/22:2(9Z,12Z))	PE(22:2(9Z,12Z)/14:1(9Z))	PE(16:0/20:3(9Z,12Z,15Z))	PE(20:3(9Z,12Z,15Z)/16:0)	PE(16:1(9Z)/20:2(9Z,12Z))	PE(20:2(9Z,12Z)/16:1(9Z))	PE(16:2(9Z,12Z)/20:1(9Z))	PE(20:1(9Z)/16:2(9Z,12Z))	PE(18:0/18:3(9Z,12Z,15Z))	PE(18:3(9Z,12Z,15Z)/18:0)	PE(18:1(9Z)/18:2(9Z,12Z))	PE(18:2(9Z,12Z)/18:1(9Z))
PE_36_4	PE(12:1(9Z)/24:3(9Z,12Z,15Z))	PE(24:3(9Z,12Z,15Z)/12:1(9Z))	PE(14:1(9Z)/22:3(9Z,12Z,15Z))	PE(22:3(9Z,12Z,15Z)/14:1(9Z))	PE(16:1(9Z)/20:3(9Z,12Z,15Z))	PE(20:3(9Z,12Z,15Z)/16:1(9Z))	PE(16:2(9Z,12Z)/20:2(9Z,12Z))	PE(20:2(9Z,12Z)/16:2(9Z,12Z))	PE(18:1(9Z)/18:3(9Z,12Z,15Z))	PE(18:3(9Z,12Z,15Z)/18:1(9Z))	PE(18:2(9Z,12Z)/18:2(9Z,12Z))
PE_36_5	PE(16:2(9Z,12Z)/20:3(9Z,12Z,15Z))	PE(20:3(9Z,12Z,15Z)/16:2(9Z,12Z))	PE(18:2(9Z,12Z)/18:3(9Z,12Z,15Z))	PE(18:3(9Z,12Z,15Z)/18:2(9Z,12Z))
PE_36_6	PE(18:3(9Z,12Z,15Z)/18:3(9Z,12Z,15Z))
PE_38_1	PE(14:0/24:1(9Z))	PE(24:1(9Z)/14:0)	PE(16:0/22:1(9Z))	PE(22:1(9Z)/16:0)	PE(18:0/20:1(9Z))	PE(20:1(9Z)/18:0)	PE(19:0/19:1(9Z))	PE(19:1(9Z)/19:0)
PE_38_2	PE(14:0/24:2(9Z,12Z))	PE(24:2(9Z,12Z)/14:0)	PE(14:1(9Z)/24:1(9Z))	PE(24:1(9Z)/14:1(9Z))	PE(16:0/22:2(9Z,12Z))	PE(22:2(9Z,12Z)/16:0)	PE(16:1(9Z)/22:1(9Z))	PE(22:1(9Z)/16:1(9Z))	PE(18:0/20:2(9Z,12Z))	PE(20:2(9Z,12Z)/18:0)	PE(18:1(9Z)/20:1(9Z))	PE(20:1(9Z)/18:1(9Z))	PE(19:1(9Z)/19:1(9Z))
PE_38_3	PE(14:0/24:3(9Z,12Z,15Z))	PE(24:3(9Z,12Z,15Z)/14:0)	PE(14:1(9Z)/24:2(9Z,12Z))	PE(24:2(9Z,12Z)/14:1(9Z))	PE(16:0/22:3(9Z,12Z,15Z))	PE(22:3(9Z,12Z,15Z)/16:0)	PE(16:1(9Z)/22:2(9Z,12Z))	PE(22:2(9Z,12Z)/16:1(9Z))	PE(16:2(9Z,12Z)/22:1(9Z))	PE(22:1(9Z)/16:2(9Z,12Z))	PE(18:0/20:3(9Z,12Z,15Z))	PE(20:3(9Z,12Z,15Z)/18:0)	PE(18:1(9Z)/20:2(9Z,12Z))	PE(20:2(9Z,12Z)/18:1(9Z))	PE(18:2(9Z,12Z)/20:1(9Z))	PE(20:1(9Z)/18:2(9Z,12Z))
PE_38_4	PE(14:1(9Z)/24:3(9Z,12Z,15Z))	PE(24:3(9Z,12Z,15Z)/14:1(9Z))	PE(16:1(9Z)/22:3(9Z,12Z,15Z))	PE(22:3(9Z,12Z,15Z)/16:1(9Z))	PE(16:2(9Z,12Z)/22:2(9Z,12Z))	PE(22:2(9Z,12Z)/16:2(9Z,12Z))	PE(18:1(9Z)/20:3(9Z,12Z,15Z))	PE(20:3(9Z,12Z,15Z)/18:1(9Z))	PE(18:2(9Z,12Z)/20:2(9Z,12Z))	PE(20:2(9Z,12Z)/18:2(9Z,12Z))	PE(18:3(9Z,12Z,15Z)/20:1(9Z))	PE(20:1(9Z)/18:3(9Z,12Z,15Z))
PE_38_5	PE(16:2(9Z,12Z)/22:3(9Z,12Z,15Z))	PE(22:3(9Z,12Z,15Z)/16:2(9Z,12Z))	PE(18:2(9Z,12Z)/20:3(9Z,12Z,15Z))	PE(20:3(9Z,12Z,15Z)/18:2(9Z,12Z))	PE(18:3(9Z,12Z,15Z)/20:2(9Z,12Z))	PE(20:2(9Z,12Z)/18:3(9Z,12Z,15Z))
PE_38_6	PE(18:3(9Z,12Z,15Z)/20:3(9Z,12Z,15Z))	PE(20:3(9Z,12Z,15Z)/18:3(9Z,12Z,15Z))
PE_40_2	PE(16:0/24:2(9Z,12Z))	PE(24:2(9Z,12Z)/16:0)	PE(16:1(9Z)/24:1(9Z))	PE(24:1(9Z)/16:1(9Z))	PE(18:0/22:2(9Z,12Z))	PE(22:2(9Z,12Z)/18:0)	PE(18:1(9Z)/22:1(9Z))	PE(22:1(9Z)/18:1(9Z))	PE(20:1(9Z)/20:1(9Z))
PE_40_4	PE(16:1(9Z)/24:3(9Z,12Z,15Z))	PE(24:3(9Z,12Z,15Z)/16:1(9Z))	PE(16:2(9Z,12Z)/24:2(9Z,12Z))	PE(24:2(9Z,12Z)/16:2(9Z,12Z))	PE(18:1(9Z)/22:3(9Z,12Z,15Z))	PE(22:3(9Z,12Z,15Z)/18:1(9Z))	PE(18:2(9Z,12Z)/22:2(9Z,12Z))	PE(22:2(9Z,12Z)/18:2(9Z,12Z))	PE(18:3(9Z,12Z,15Z)/22:1(9Z))	PE(22:1(9Z)/18:3(9Z,12Z,15Z))	PE(20:1(9Z)/20:3(9Z,12Z,15Z))	PE(20:3(9Z,12Z,15Z)/20:1(9Z))	PE(20:2(9Z,12Z)/20:2(9Z,12Z))
PE_40_5	PE(16:2(9Z,12Z)/24:3(9Z,12Z,15Z))	PE(24:3(9Z,12Z,15Z)/16:2(9Z,12Z))	PE(18:2(9Z,12Z)/22:3(9Z,12Z,15Z))	PE(22:3(9Z,12Z,15Z)/18:2(9Z,12Z))	PE(18:3(9Z,12Z,15Z)/22:2(9Z,12Z))	PE(22:2(9Z,12Z)/18:3(9Z,12Z,15Z))	PE(20:2(9Z,12Z)/20:3(9Z,12Z,15Z))	PE(20:3(9Z,12Z,15Z)/20:2(9Z,12Z))
PE_40_6	PE(18:3(9Z,12Z,15Z)/22:3(9Z,12Z,15Z))	PE(22:3(9Z,12Z,15Z)/18:3(9Z,12Z,15Z))	PE(20:3(9Z,12Z,15Z)/20:3(9Z,12Z,15Z))
PE_O_32_1	PE(O-10:0/22:1(9Z))	PE(O-22:1(9Z)/10:0)	PE(O-12:0/20:1(9Z))	PE(O-20:1(9Z)/12:0)	PE(O-13:0/19:1(9Z))	PE(O-19:1(9Z)/13:0)	PE(O-13:1(9Z)/19:0)	PE(O-19:0/13:1(9Z))	PE(O-14:0/18:1(9Z))	PE(O-18:1(9Z)/14:0)	PE(O-14:1(9Z)/18:0)	PE(O-18:0/14:1(9Z))	PE(O-15:0/17:1(9Z))	PE(O-17:1(9Z)/15:0)	PE(O-15:1(9Z)/17:0)	PE(O-17:0/15:1(9Z))	PE(O-16:0/16:1(9Z))	PE(O-16:1(9Z)/16:0)
PE_O_34_1	PE(O-10:0/24:1(9Z))	PE(O-24:1(9Z)/10:0)	PE(O-12:0/22:1(9Z))	PE(O-22:1(9Z)/12:0)	PE(O-14:0/20:1(9Z))	PE(O-20:1(9Z)/14:0)	PE(O-15:0/19:1(9Z))	PE(O-19:1(9Z)/15:0)	PE(O-15:1(9Z)/19:0)	PE(O-19:0/15:1(9Z))	PE(O-16:0/18:1(9Z))	PE(O-18:1(9Z)/16:0)	PE(O-16:1(9Z)/18:0)	PE(O-18:0/16:1(9Z))	PE(O-17:0/17:1(9Z))	PE(O-17:1(9Z)/17:0)
PE_O_34_3	PE(O-10:0/24:3(9Z,12Z,15Z))	PE(O-24:3(9Z,12Z,15Z)/10:0)	PE(O-12:0/22:3(9Z,12Z,15Z))	PE(O-22:3(9Z,12Z,15Z)/12:0)	PE(O-12:1(9Z)/22:2(9Z,12Z))	PE(O-22:2(9Z,12Z)/12:1(9Z))	PE(O-14:0/20:3(9Z,12Z,15Z))	PE(O-20:3(9Z,12Z,15Z)/14:0)	PE(O-14:1(9Z)/20:2(9Z,12Z))	PE(O-20:2(9Z,12Z)/14:1(9Z))	PE(O-16:0/18:3(9Z,12Z,15Z))	PE(O-18:3(9Z,12Z,15Z)/16:0)	PE(O-16:1(9Z)/18:2(9Z,12Z))	PE(O-18:2(9Z,12Z)/16:1(9Z))	PE(O-16:2(9Z,12Z)/18:1(9Z))	PE(O-18:1(9Z)/16:2(9Z,12Z))
PE_O_36_1	PE(O-12:0/24:1(9Z))	PE(O-24:1(9Z)/12:0)	PE(O-14:0/22:1(9Z))	PE(O-22:1(9Z)/14:0)	PE(O-16:0/20:1(9Z))	PE(O-20:1(9Z)/16:0)	PE(O-17:0/19:1(9Z))	PE(O-19:1(9Z)/17:0)	PE(O-17:1(9Z)/19:0)	PE(O-19:0/17:1(9Z))	PE(O-18:0/18:1(9Z))	PE(O-18:1(9Z)/18:0)
PE_O_36_2	PE(O-12:0/24:2(9Z,12Z))	PE(O-24:2(9Z,12Z)/12:0)	PE(O-12:1(9Z)/24:1(9Z))	PE(O-24:1(9Z)/12:1(9Z))	PE(O-14:0/22:2(9Z,12Z))	PE(O-22:2(9Z,12Z)/14:0)	PE(O-14:1(9Z)/22:1(9Z))	PE(O-22:1(9Z)/14:1(9Z))	PE(O-16:0/20:2(9Z,12Z))	PE(O-20:2(9Z,12Z)/16:0)	PE(O-16:1(9Z)/20:1(9Z))	PE(O-20:1(9Z)/16:1(9Z))	PE(O-17:1(9Z)/19:1(9Z))	PE(O-19:1(9Z)/17:1(9Z))	PE(O-18:0/18:2(9Z,12Z))	PE(O-18:2(9Z,12Z)/18:0)	PE(O-18:1(9Z)/18:1(9Z))
PE_O_36_3	PE(O-12:0/24:3(9Z,12Z,15Z))	PE(O-24:3(9Z,12Z,15Z)/12:0)	PE(O-12:1(9Z)/24:2(9Z,12Z))	PE(O-24:2(9Z,12Z)/12:1(9Z))	PE(O-14:0/22:3(9Z,12Z,15Z))	PE(O-22:3(9Z,12Z,15Z)/14:0)	PE(O-14:1(9Z)/22:2(9Z,12Z))	PE(O-22:2(9Z,12Z)/14:1(9Z))	PE(O-16:0/20:3(9Z,12Z,15Z))	PE(O-20:3(9Z,12Z,15Z)/16:0)	PE(O-16:1(9Z)/20:2(9Z,12Z))	PE(O-20:2(9Z,12Z)/16:1(9Z))	PE(O-16:2(9Z,12Z)/20:1(9Z))	PE(O-20:1(9Z)/16:2(9Z,12Z))	PE(O-18:0/18:3(9Z,12Z,15Z))	PE(O-18:3(9Z,12Z,15Z)/18:0)	PE(O-18:1(9Z)/18:2(9Z,12Z))	PE(O-18:2(9Z,12Z)/18:1(9Z))
PE_O_36_4	PE(O-12:1(9Z)/24:3(9Z,12Z,15Z))	PE(O-24:3(9Z,12Z,15Z)/12:1(9Z))	PE(O-14:1(9Z)/22:3(9Z,12Z,15Z))	PE(O-22:3(9Z,12Z,15Z)/14:1(9Z))	PE(O-16:1(9Z)/20:3(9Z,12Z,15Z))	PE(O-20:3(9Z,12Z,15Z)/16:1(9Z))	PE(O-16:2(9Z,12Z)/20:2(9Z,12Z))	PE(O-20:2(9Z,12Z)/16:2(9Z,12Z))	PE(O-18:1(9Z)/18:3(9Z,12Z,15Z))	PE(O-18:3(9Z,12Z,15Z)/18:1(9Z))	PE(O-18:2(9Z,12Z)/18:2(9Z,12Z))
PE_O_38_1	PE(O-14:0/24:1(9Z))	PE(O-24:1(9Z)/14:0)	PE(O-16:0/22:1(9Z))	PE(O-22:1(9Z)/16:0)	PE(O-18:0/20:1(9Z))	PE(O-20:1(9Z)/18:0)	PE(O-19:0/19:1(9Z))	PE(O-19:1(9Z)/19:0)
PE_O_38_3	PE(O-14:0/24:3(9Z,12Z,15Z))	PE(O-24:3(9Z,12Z,15Z)/14:0)	PE(O-14:1(9Z)/24:2(9Z,12Z))	PE(O-24:2(9Z,12Z)/14:1(9Z))	PE(O-16:0/22:3(9Z,12Z,15Z))	PE(O-22:3(9Z,12Z,15Z)/16:0)	PE(O-16:1(9Z)/22:2(9Z,12Z))	PE(O-22:2(9Z,12Z)/16:1(9Z))	PE(O-16:2(9Z,12Z)/22:1(9Z))	PE(O-22:1(9Z)/16:2(9Z,12Z))	PE(O-18:0/20:3(9Z,12Z,15Z))	PE(O-20:3(9Z,12Z,15Z)/18:0)	PE(O-18:1(9Z)/20:2(9Z,12Z))	PE(O-20:2(9Z,12Z)/18:1(9Z))	PE(O-18:2(9Z,12Z)/20:1(9Z))	PE(O-20:1(9Z)/18:2(9Z,12Z))
PE_O_38_4	PE(O-14:1(9Z)/24:3(9Z,12Z,15Z))	PE(O-24:3(9Z,12Z,15Z)/14:1(9Z))	PE(O-16:1(9Z)/22:3(9Z,12Z,15Z))	PE(O-22:3(9Z,12Z,15Z)/16:1(9Z))	PE(O-16:2(9Z,12Z)/22:2(9Z,12Z))	PE(O-22:2(9Z,12Z)/16:2(9Z,12Z))	PE(O-18:1(9Z)/20:3(9Z,12Z,15Z))	PE(O-20:3(9Z,12Z,15Z)/18:1(9Z))	PE(O-18:2(9Z,12Z)/20:2(9Z,12Z))	PE(O-20:2(9Z,12Z)/18:2(9Z,12Z))	PE(O-18:3(9Z,12Z,15Z)/20:1(9Z))	PE(O-20:1(9Z)/18:3(9Z,12Z,15Z))
PE_O_38_5	PE(O-16:2(9Z,12Z)/22:3(9Z,12Z,15Z))	PE(O-22:3(9Z,12Z,15Z)/16:2(9Z,12Z))	PE(O-18:2(9Z,12Z)/20:3(9Z,12Z,15Z))	PE(O-20:3(9Z,12Z,15Z)/18:2(9Z,12Z))	PE(O-18:3(9Z,12Z,15Z)/20:2(9Z,12Z))	PE(O-20:2(9Z,12Z)/18:3(9Z,12Z,15Z))
PE_O_38_6	PE(O-18:3(9Z,12Z,15Z)/20:3(9Z,12Z,15Z))	PE(O-20:3(9Z,12Z,15Z)/18:3(9Z,12Z,15Z))
PG_30_1	PG(10:0/20:1(9Z))	PG(20:1(9Z)/10:0)	PG(12:0/18:1(9Z))	PG(18:1(9Z)/12:0)	PG(12:1(9Z)/18:0)	PG(18:0/12:1(9Z))	PG(13:0/17:1(9Z))	PG(17:1(9Z)/13:0)	PG(13:1(9Z)/17:0)	PG(17:0/13:1(9Z))	PG(14:0/16:1(9Z))	PG(16:1(9Z)/14:0)	PG(14:1(9Z)/16:0)	PG(16:0/14:1(9Z))	PG(15:0/15:1(9Z))	PG(15:1(9Z)/15:0)
PG_32_1	PG(10:0/22:1(9Z))	PG(22:1(9Z)/10:0)	PG(12:0/20:1(9Z))	PG(20:1(9Z)/12:0)	PG(13:0/19:1(9Z))	PG(19:1(9Z)/13:0)	PG(13:1(9Z)/19:0)	PG(19:0/13:1(9Z))	PG(14:0/18:1(9Z))	PG(18:1(9Z)/14:0)	PG(14:1(9Z)/18:0)	PG(18:0/14:1(9Z))	PG(15:0/17:1(9Z))	PG(17:1(9Z)/15:0)	PG(15:1(9Z)/17:0)	PG(17:0/15:1(9Z))	PG(16:0/16:1(9Z))	PG(16:1(9Z)/16:0)
PG_32_2	PG(10:0/22:2(9Z,12Z))	PG(22:2(9Z,12Z)/10:0)	PG(12:0/20:2(9Z,12Z))	PG(20:2(9Z,12Z)/12:0)	PG(12:1(9Z)/20:1(9Z))	PG(20:1(9Z)/12:1(9Z))	PG(13:1(9Z)/19:1(9Z))	PG(19:1(9Z)/13:1(9Z))	PG(14:0/18:2(9Z,12Z))	PG(18:2(9Z,12Z)/14:0)	PG(14:1(9Z)/18:1(9Z))	PG(18:1(9Z)/14:1(9Z))	PG(15:1(9Z)/17:1(9Z))	PG(17:1(9Z)/15:1(9Z))	PG(16:0/16:2(9Z,12Z))	PG(16:2(9Z,12Z)/16:0)	PG(16:1(9Z)/16:1(9Z))
PG_34_1	PG(10:0/24:1(9Z))	PG(24:1(9Z)/10:0)	PG(12:0/22:1(9Z))	PG(22:1(9Z)/12:0)	PG(14:0/20:1(9Z))	PG(20:1(9Z)/14:0)	PG(15:0/19:1(9Z))	PG(19:1(9Z)/15:0)	PG(15:1(9Z)/19:0)	PG(19:0/15:1(9Z))	PG(16:0/18:1(9Z))	PG(18:1(9Z)/16:0)	PG(16:1(9Z)/18:0)	PG(18:0/16:1(9Z))	PG(17:0/17:1(9Z))	PG(17:1(9Z)/17:0)
PG_34_2	PG(10:0/24:2(9Z,12Z))	PG(24:2(9Z,12Z)/10:0)	PG(12:0/22:2(9Z,12Z))	PG(22:2(9Z,12Z)/12:0)	PG(12:1(9Z)/22:1(9Z))	PG(22:1(9Z)/12:1(9Z))	PG(14:0/20:2(9Z,12Z))	PG(20:2(9Z,12Z)/14:0)	PG(14:1(9Z)/20:1(9Z))	PG(20:1(9Z)/14:1(9Z))	PG(15:1(9Z)/19:1(9Z))	PG(19:1(9Z)/15:1(9Z))	PG(16:0/18:2(9Z,12Z))	PG(18:2(9Z,12Z)/16:0)	PG(16:1(9Z)/18:1(9Z))	PG(18:1(9Z)/16:1(9Z))	PG(16:2(9Z,12Z)/18:0)	PG(18:0/16:2(9Z,12Z))	PG(17:1(9Z)/17:1(9Z))
PG_34_3	PG(10:0/24:3(9Z,12Z,15Z))	PG(24:3(9Z,12Z,15Z)/10:0)	PG(12:0/22:3(9Z,12Z,15Z))	PG(22:3(9Z,12Z,15Z)/12:0)	PG(12:1(9Z)/22:2(9Z,12Z))	PG(22:2(9Z,12Z)/12:1(9Z))	PG(14:0/20:3(9Z,12Z,15Z))	PG(20:3(9Z,12Z,15Z)/14:0)	PG(14:1(9Z)/20:2(9Z,12Z))	PG(20:2(9Z,12Z)/14:1(9Z))	PG(16:0/18:3(9Z,12Z,15Z))	PG(18:3(9Z,12Z,15Z)/16:0)	PG(16:1(9Z)/18:2(9Z,12Z))	PG(18:2(9Z,12Z)/16:1(9Z))	PG(16:2(9Z,12Z)/18:1(9Z))	PG(18:1(9Z)/16:2(9Z,12Z))
PG_36_2	PG(12:0/24:2(9Z,12Z))	PG(24:2(9Z,12Z)/12:0)	PG(12:1(9Z)/24:1(9Z))	PG(24:1(9Z)/12:1(9Z))	PG(14:0/22:2(9Z,12Z))	PG(22:2(9Z,12Z)/14:0)	PG(14:1(9Z)/22:1(9Z))	PG(22:1(9Z)/14:1(9Z))	PG(16:0/20:2(9Z,12Z))	PG(20:2(9Z,12Z)/16:0)	PG(16:1(9Z)/20:1(9Z))	PG(20:1(9Z)/16:1(9Z))	PG(17:1(9Z)/19:1(9Z))	PG(19:1(9Z)/17:1(9Z))	PG(18:0/18:2(9Z,12Z))	PG(18:2(9Z,12Z)/18:0)	PG(18:1(9Z)/18:1(9Z))
PG_36_3	PG(12:0/24:3(9Z,12Z,15Z))	PG(24:3(9Z,12Z,15Z)/12:0)	PG(12:1(9Z)/24:2(9Z,12Z))	PG(24:2(9Z,12Z)/12:1(9Z))	PG(14:0/22:3(9Z,12Z,15Z))	PG(22:3(9Z,12Z,15Z)/14:0)	PG(14:1(9Z)/22:2(9Z,12Z))	PG(22:2(9Z,12Z)/14:1(9Z))	PG(16:0/20:3(9Z,12Z,15Z))	PG(20:3(9Z,12Z,15Z)/16:0)	PG(16:1(9Z)/20:2(9Z,12Z))	PG(20:2(9Z,12Z)/16:1(9Z))	PG(16:2(9Z,12Z)/20:1(9Z))	PG(20:1(9Z)/16:2(9Z,12Z))	PG(18:0/18:3(9Z,12Z,15Z))	PG(18:3(9Z,12Z,15Z)/18:0)	PG(18:1(9Z)/18:2(9Z,12Z))	PG(18:2(9Z,12Z)/18:1(9Z))
PG_36_4	PG(12:1(9Z)/24:3(9Z,12Z,15Z))	PG(24:3(9Z,12Z,15Z)/12:1(9Z))	PG(14:1(9Z)/22:3(9Z,12Z,15Z))	PG(22:3(9Z,12Z,15Z)/14:1(9Z))	PG(16:1(9Z)/20:3(9Z,12Z,15Z))	PG(20:3(9Z,12Z,15Z)/16:1(9Z))	PG(16:2(9Z,12Z)/20:2(9Z,12Z))	PG(20:2(9Z,12Z)/16:2(9Z,12Z))	PG(18:1(9Z)/18:3(9Z,12Z,15Z))	PG(18:3(9Z,12Z,15Z)/18:1(9Z))	PG(18:2(9Z,12Z)/18:2(9Z,12Z))
PI_28_0	PI(10:0/18:0)	PI(18:0/10:0)	PI(12:0/16:0)	PI(16:0/12:0)	PI(13:0/15:0)	PI(15:0/13:0)	PI(14:0/14:0)
PI_28_1	PI(10:0/18:1(9Z))	PI(18:1(9Z)/10:0)	PI(12:0/16:1(9Z))	PI(16:1(9Z)/12:0)	PI(12:1(9Z)/16:0)	PI(16:0/12:1(9Z))	PI(13:0/15:1(9Z))	PI(15:1(9Z)/13:0)	PI(13:1(9Z)/15:0)	PI(15:0/13:1(9Z))	PI(14:0/14:1(9Z))	PI(14:1(9Z)/14:0)
PI_30_1	PI(10:0/20:1(9Z))	PI(20:1(9Z)/10:0)	PI(12:0/18:1(9Z))	PI(18:1(9Z)/12:0)	PI(12:1(9Z)/18:0)	PI(18:0/12:1(9Z))	PI(13:0/17:1(9Z))	PI(17:1(9Z)/13:0)	PI(13:1(9Z)/17:0)	PI(17:0/13:1(9Z))	PI(14:0/16:1(9Z))	PI(16:1(9Z)/14:0)	PI(14:1(9Z)/16:0)	PI(16:0/14:1(9Z))	PI(15:0/15:1(9Z))	PI(15:1(9Z)/15:0)
PI_30_2	PI(10:0/20:2(9Z,12Z))	PI(20:2(9Z,12Z)/10:0)	PI(12:0/18:2(9Z,12Z))	PI(18:2(9Z,12Z)/12:0)	PI(12:1(9Z)/18:1(9Z))	PI(18:1(9Z)/12:1(9Z))	PI(13:1(9Z)/17:1(9Z))	PI(17:1(9Z)/13:1(9Z))	PI(14:0/16:2(9Z,12Z))	PI(16:2(9Z,12Z)/14:0)	PI(14:1(9Z)/16:1(9Z))	PI(16:1(9Z)/14:1(9Z))	PI(15:1(9Z)/15:1(9Z))
PI_31_1	PI(12:0/19:1(9Z))	PI(19:1(9Z)/12:0)	PI(12:1(9Z)/19:0)	PI(19:0/12:1(9Z))	PI(13:0/18:1(9Z))	PI(18:1(9Z)/13:0)	PI(13:1(9Z)/18:0)	PI(18:0/13:1(9Z))	PI(14:0/17:1(9Z))	PI(17:1(9Z)/14:0)	PI(14:1(9Z)/17:0)	PI(17:0/14:1(9Z))	PI(15:0/16:1(9Z))	PI(16:1(9Z)/15:0)	PI(15:1(9Z)/16:0)	PI(16:0/15:1(9Z))
PI_32_1	PI(10:0/22:1(9Z))	PI(22:1(9Z)/10:0)	PI(12:0/20:1(9Z))	PI(20:1(9Z)/12:0)	PI(13:0/19:1(9Z))	PI(19:1(9Z)/13:0)	PI(13:1(9Z)/19:0)	PI(19:0/13:1(9Z))	PI(14:0/18:1(9Z))	PI(18:1(9Z)/14:0)	PI(14:1(9Z)/18:0)	PI(18:0/14:1(9Z))	PI(15:0/17:1(9Z))	PI(17:1(9Z)/15:0)	PI(15:1(9Z)/17:0)	PI(17:0/15:1(9Z))	PI(16:0/16:1(9Z))	PI(16:1(9Z)/16:0)
PI_32_2	PI(10:0/22:2(9Z,12Z))	PI(22:2(9Z,12Z)/10:0)	PI(12:0/20:2(9Z,12Z))	PI(20:2(9Z,12Z)/12:0)	PI(12:1(9Z)/20:1(9Z))	PI(20:1(9Z)/12:1(9Z))	PI(13:1(9Z)/19:1(9Z))	PI(19:1(9Z)/13:1(9Z))	PI(14:0/18:2(9Z,12Z))	PI(18:2(9Z,12Z)/14:0)	PI(14:1(9Z)/18:1(9Z))	PI(18:1(9Z)/14:1(9Z))	PI(15:1(9Z)/17:1(9Z))	PI(17:1(9Z)/15:1(9Z))	PI(16:0/16:2(9Z,12Z))	PI(16:2(9Z,12Z)/16:0)	PI(16:1(9Z)/16:1(9Z))
PI_32_3	PI(10:0/22:3(9Z,12Z,15Z))	PI(22:3(9Z,12Z,15Z)/10:0)	PI(12:0/20:3(9Z,12Z,15Z))	PI(20:3(9Z,12Z,15Z)/12:0)	PI(12:1(9Z)/20:2(9Z,12Z))	PI(20:2(9Z,12Z)/12:1(9Z))	PI(14:0/18:3(9Z,12Z,15Z))	PI(18:3(9Z,12Z,15Z)/14:0)	PI(14:1(9Z)/18:2(9Z,12Z))	PI(18:2(9Z,12Z)/14:1(9Z))	PI(16:1(9Z)/16:2(9Z,12Z))	PI(16:2(9Z,12Z)/16:1(9Z))
PI_32_4	PI(12:1(9Z)/20:3(9Z,12Z,15Z))	PI(20:3(9Z,12Z,15Z)/12:1(9Z))	PI(14:1(9Z)/18:3(9Z,12Z,15Z))	PI(18:3(9Z,12Z,15Z)/14:1(9Z))	PI(16:2(9Z,12Z)/16:2(9Z,12Z))
PI_33_1	PI(13:0/20:1(9Z))	PI(20:1(9Z)/13:0)	PI(14:0/19:1(9Z))	PI(19:1(9Z)/14:0)	PI(14:1(9Z)/19:0)	PI(19:0/14:1(9Z))	PI(15:0/18:1(9Z))	PI(18:1(9Z)/15:0)	PI(15:1(9Z)/18:0)	PI(18:0/15:1(9Z))	PI(16:0/17:1(9Z))	PI(17:1(9Z)/16:0)	PI(16:1(9Z)/17:0)	PI(17:0/16:1(9Z))
PI_33_2	PI(13:0/20:2(9Z,12Z))	PI(20:2(9Z,12Z)/13:0)	PI(13:1(9Z)/20:1(9Z))	PI(20:1(9Z)/13:1(9Z))	PI(14:1(9Z)/19:1(9Z))	PI(19:1(9Z)/14:1(9Z))	PI(15:0/18:2(9Z,12Z))	PI(18:2(9Z,12Z)/15:0)	PI(15:1(9Z)/18:1(9Z))	PI(18:1(9Z)/15:1(9Z))	PI(16:1(9Z)/17:1(9Z))	PI(17:1(9Z)/16:1(9Z))	PI(16:2(9Z,12Z)/17:0)	PI(17:0/16:2(9Z,12Z))
PI_34_1	PI(10:0/24:1(9Z))	PI(24:1(9Z)/10:0)	PI(12:0/22:1(9Z))	PI(22:1(9Z)/12:0)	PI(14:0/20:1(9Z))	PI(20:1(9Z)/14:0)	PI(15:0/19:1(9Z))	PI(19:1(9Z)/15:0)	PI(15:1(9Z)/19:0)	PI(19:0/15:1(9Z))	PI(16:0/18:1(9Z))	PI(18:1(9Z)/16:0)	PI(16:1(9Z)/18:0)	PI(18:0/16:1(9Z))	PI(17:0/17:1(9Z))	PI(17:1(9Z)/17:0)
PI_34_2	PI(10:0/24:2(9Z,12Z))	PI(24:2(9Z,12Z)/10:0)	PI(12:0/22:2(9Z,12Z))	PI(22:2(9Z,12Z)/12:0)	PI(12:1(9Z)/22:1(9Z))	PI(22:1(9Z)/12:1(9Z))	PI(14:0/20:2(9Z,12Z))	PI(20:2(9Z,12Z)/14:0)	PI(14:1(9Z)/20:1(9Z))	PI(20:1(9Z)/14:1(9Z))	PI(15:1(9Z)/19:1(9Z))	PI(19:1(9Z)/15:1(9Z))	PI(16:0/18:2(9Z,12Z))	PI(18:2(9Z,12Z)/16:0)	PI(16:1(9Z)/18:1(9Z))	PI(18:1(9Z)/16:1(9Z))	PI(16:2(9Z,12Z)/18:0)	PI(18:0/16:2(9Z,12Z))	PI(17:1(9Z)/17:1(9Z))
PI_34_3	PI(10:0/24:3(9Z,12Z,15Z))	PI(24:3(9Z,12Z,15Z)/10:0)	PI(12:0/22:3(9Z,12Z,15Z))	PI(22:3(9Z,12Z,15Z)/12:0)	PI(12:1(9Z)/22:2(9Z,12Z))	PI(22:2(9Z,12Z)/12:1(9Z))	PI(14:0/20:3(9Z,12Z,15Z))	PI(20:3(9Z,12Z,15Z)/14:0)	PI(14:1(9Z)/20:2(9Z,12Z))	PI(20:2(9Z,12Z)/14:1(9Z))	PI(16:0/18:3(9Z,12Z,15Z))	PI(18:3(9Z,12Z,15Z)/16:0)	PI(16:1(9Z)/18:2(9Z,12Z))	PI(18:2(9Z,12Z)/16:1(9Z))	PI(16:2(9Z,12Z)/18:1(9Z))	PI(18:1(9Z)/16:2(9Z,12Z))
PI_34_4	PI(12:1(9Z)/22:3(9Z,12Z,15Z))	PI(22:3(9Z,12Z,15Z)/12:1(9Z))	PI(14:1(9Z)/20:3(9Z,12Z,15Z))	PI(20:3(9Z,12Z,15Z)/14:1(9Z))	PI(16:1(9Z)/18:3(9Z,12Z,15Z))	PI(18:3(9Z,12Z,15Z)/16:1(9Z))	PI(16:2(9Z,12Z)/18:2(9Z,12Z))	PI(18:2(9Z,12Z)/16:2(9Z,12Z))
PI_34_5	PI(16:2(9Z,12Z)/18:3(9Z,12Z,15Z))	PI(18:3(9Z,12Z,15Z)/16:2(9Z,12Z))
PI_35_1	PI(13:0/22:1(9Z))	PI(22:1(9Z)/13:0)	PI(15:0/20:1(9Z))	PI(20:1(9Z)/15:0)	PI(16:0/19:1(9Z))	PI(19:1(9Z)/16:0)	PI(16:1(9Z)/19:0)	PI(19:0/16:1(9Z))	PI(17:0/18:1(9Z))	PI(18:1(9Z)/17:0)	PI(17:1(9Z)/18:0)	PI(18:0/17:1(9Z))
PI_35_2	PI(13:0/22:2(9Z,12Z))	PI(22:2(9Z,12Z)/13:0)	PI(13:1(9Z)/22:1(9Z))	PI(22:1(9Z)/13:1(9Z))	PI(15:0/20:2(9Z,12Z))	PI(20:2(9Z,12Z)/15:0)	PI(15:1(9Z)/20:1(9Z))	PI(20:1(9Z)/15:1(9Z))	PI(16:1(9Z)/19:1(9Z))	PI(19:1(9Z)/16:1(9Z))	PI(16:2(9Z,12Z)/19:0)	PI(19:0/16:2(9Z,12Z))	PI(17:0/18:2(9Z,12Z))	PI(18:2(9Z,12Z)/17:0)	PI(17:1(9Z)/18:1(9Z))	PI(18:1(9Z)/17:1(9Z))
PI_36_1	PI(12:0/24:1(9Z))	PI(24:1(9Z)/12:0)	PI(14:0/22:1(9Z))	PI(22:1(9Z)/14:0)	PI(16:0/20:1(9Z))	PI(20:1(9Z)/16:0)	PI(17:0/19:1(9Z))	PI(19:1(9Z)/17:0)	PI(17:1(9Z)/19:0)	PI(19:0/17:1(9Z))	PI(18:0/18:1(9Z))	PI(18:1(9Z)/18:0)
PI_36_2	PI(12:0/24:2(9Z,12Z))	PI(24:2(9Z,12Z)/12:0)	PI(12:1(9Z)/24:1(9Z))	PI(24:1(9Z)/12:1(9Z))	PI(14:0/22:2(9Z,12Z))	PI(22:2(9Z,12Z)/14:0)	PI(14:1(9Z)/22:1(9Z))	PI(22:1(9Z)/14:1(9Z))	PI(16:0/20:2(9Z,12Z))	PI(20:2(9Z,12Z)/16:0)	PI(16:1(9Z)/20:1(9Z))	PI(20:1(9Z)/16:1(9Z))	PI(17:1(9Z)/19:1(9Z))	PI(19:1(9Z)/17:1(9Z))	PI(18:0/18:2(9Z,12Z))	PI(18:2(9Z,12Z)/18:0)	PI(18:1(9Z)/18:1(9Z))
PI_36_3	PI(12:0/24:3(9Z,12Z,15Z))	PI(24:3(9Z,12Z,15Z)/12:0)	PI(12:1(9Z)/24:2(9Z,12Z))	PI(24:2(9Z,12Z)/12:1(9Z))	PI(14:0/22:3(9Z,12Z,15Z))	PI(22:3(9Z,12Z,15Z)/14:0)	PI(14:1(9Z)/22:2(9Z,12Z))	PI(22:2(9Z,12Z)/14:1(9Z))	PI(16:0/20:3(9Z,12Z,15Z))	PI(20:3(9Z,12Z,15Z)/16:0)	PI(16:1(9Z)/20:2(9Z,12Z))	PI(20:2(9Z,12Z)/16:1(9Z))	PI(16:2(9Z,12Z)/20:1(9Z))	PI(20:1(9Z)/16:2(9Z,12Z))	PI(18:0/18:3(9Z,12Z,15Z))	PI(18:3(9Z,12Z,15Z)/18:0)	PI(18:1(9Z)/18:2(9Z,12Z))	PI(18:2(9Z,12Z)/18:1(9Z))
PI_36_4	PI(12:1(9Z)/24:3(9Z,12Z,15Z))	PI(24:3(9Z,12Z,15Z)/12:1(9Z))	PI(14:1(9Z)/22:3(9Z,12Z,15Z))	PI(22:3(9Z,12Z,15Z)/14:1(9Z))	PI(16:1(9Z)/20:3(9Z,12Z,15Z))	PI(20:3(9Z,12Z,15Z)/16:1(9Z))	PI(16:2(9Z,12Z)/20:2(9Z,12Z))	PI(20:2(9Z,12Z)/16:2(9Z,12Z))	PI(18:1(9Z)/18:3(9Z,12Z,15Z))	PI(18:3(9Z,12Z,15Z)/18:1(9Z))	PI(18:2(9Z,12Z)/18:2(9Z,12Z))
PI_36_5	PI(16:2(9Z,12Z)/20:3(9Z,12Z,15Z))	PI(20:3(9Z,12Z,15Z)/16:2(9Z,12Z))	PI(18:2(9Z,12Z)/18:3(9Z,12Z,15Z))	PI(18:3(9Z,12Z,15Z)/18:2(9Z,12Z))
PI_36_6	PI(18:3(9Z,12Z,15Z)/18:3(9Z,12Z,15Z))
PI_38_4	PI(14:1(9Z)/24:3(9Z,12Z,15Z))	PI(24:3(9Z,12Z,15Z)/14:1(9Z))	PI(16:1(9Z)/22:3(9Z,12Z,15Z))	PI(22:3(9Z,12Z,15Z)/16:1(9Z))	PI(16:2(9Z,12Z)/22:2(9Z,12Z))	PI(22:2(9Z,12Z)/16:2(9Z,12Z))	PI(18:1(9Z)/20:3(9Z,12Z,15Z))	PI(20:3(9Z,12Z,15Z)/18:1(9Z))	PI(18:2(9Z,12Z)/20:2(9Z,12Z))	PI(20:2(9Z,12Z)/18:2(9Z,12Z))	PI(18:3(9Z,12Z,15Z)/20:1(9Z))	PI(20:1(9Z)/18:3(9Z,12Z,15Z))
PI_38_5	PI(16:2(9Z,12Z)/22:3(9Z,12Z,15Z))	PI(22:3(9Z,12Z,15Z)/16:2(9Z,12Z))	PI(18:2(9Z,12Z)/20:3(9Z,12Z,15Z))	PI(20:3(9Z,12Z,15Z)/18:2(9Z,12Z))	PI(18:3(9Z,12Z,15Z)/20:2(9Z,12Z))	PI(20:2(9Z,12Z)/18:3(9Z,12Z,15Z))
PI_38_6	PI(18:3(9Z,12Z,15Z)/20:3(9Z,12Z,15Z))	PI(20:3(9Z,12Z,15Z)/18:3(9Z,12Z,15Z))
PS_28_0	PS(10:0/18:0)	PS(18:0/10:0)	PS(12:0/16:0)	PS(16:0/12:0)	PS(13:0/15:0)	PS(15:0/13:0)	PS(14:0/14:0)
PS_30_1	PS(10:0/20:1(9Z))	PS(20:1(9Z)/10:0)	PS(12:0/18:1(9Z))	PS(18:1(9Z)/12:0)	PS(12:1(9Z)/18:0)	PS(18:0/12:1(9Z))	PS(13:0/17:1(9Z))	PS(17:1(9Z)/13:0)	PS(13:1(9Z)/17:0)	PS(17:0/13:1(9Z))	PS(14:0/16:1(9Z))	PS(16:1(9Z)/14:0)	PS(14:1(9Z)/16:0)	PS(16:0/14:1(9Z))	PS(15:0/15:1(9Z))	PS(15:1(9Z)/15:0)
PS_32_1	PS(10:0/22:1(9Z))	PS(22:1(9Z)/10:0)	PS(12:0/20:1(9Z))	PS(20:1(9Z)/12:0)	PS(13:0/19:1(9Z))	PS(19:1(9Z)/13:0)	PS(13:1(9Z)/19:0)	PS(19:0/13:1(9Z))	PS(14:0/18:1(9Z))	PS(18:1(9Z)/14:0)	PS(14:1(9Z)/18:0)	PS(18:0/14:1(9Z))	PS(15:0/17:1(9Z))	PS(17:1(9Z)/15:0)	PS(15:1(9Z)/17:0)	PS(17:0/15:1(9Z))	PS(16:0/16:1(9Z))	PS(16:1(9Z)/16:0)
PS_32_2	PS(10:0/22:2(9Z,12Z))	PS(22:2(9Z,12Z)/10:0)	PS(12:0/20:2(9Z,12Z))	PS(20:2(9Z,12Z)/12:0)	PS(12:1(9Z)/20:1(9Z))	PS(20:1(9Z)/12:1(9Z))	PS(13:1(9Z)/19:1(9Z))	PS(19:1(9Z)/13:1(9Z))	PS(14:0/18:2(9Z,12Z))	PS(18:2(9Z,12Z)/14:0)	PS(14:1(9Z)/18:1(9Z))	PS(18:1(9Z)/14:1(9Z))	PS(15:1(9Z)/17:1(9Z))	PS(17:1(9Z)/15:1(9Z))	PS(16:0/16:2(9Z,12Z))	PS(16:2(9Z,12Z)/16:0)	PS(16:1(9Z)/16:1(9Z))
PS_34_1	PS(10:0/24:1(9Z))	PS(24:1(9Z)/10:0)	PS(12:0/22:1(9Z))	PS(22:1(9Z)/12:0)	PS(14:0/20:1(9Z))	PS(20:1(9Z)/14:0)	PS(15:0/19:1(9Z))	PS(19:1(9Z)/15:0)	PS(15:1(9Z)/19:0)	PS(19:0/15:1(9Z))	PS(16:0/18:1(9Z))	PS(18:1(9Z)/16:0)	PS(16:1(9Z)/18:0)	PS(18:0/16:1(9Z))	PS(17:0/17:1(9Z))	PS(17:1(9Z)/17:0)
PS_34_2	PS(10:0/24:2(9Z,12Z))	PS(24:2(9Z,12Z)/10:0)	PS(12:0/22:2(9Z,12Z))	PS(22:2(9Z,12Z)/12:0)	PS(12:1(9Z)/22:1(9Z))	PS(22:1(9Z)/12:1(9Z))	PS(14:0/20:2(9Z,12Z))	PS(20:2(9Z,12Z)/14:0)	PS(14:1(9Z)/20:1(9Z))	PS(20:1(9Z)/14:1(9Z))	PS(15:1(9Z)/19:1(9Z))	PS(19:1(9Z)/15:1(9Z))	PS(16:0/18:2(9Z,12Z))	PS(18:2(9Z,12Z)/16:0)	PS(16:1(9Z)/18:1(9Z))	PS(18:1(9Z)/16:1(9Z))	PS(16:2(9Z,12Z)/18:0)	PS(18:0/16:2(9Z,12Z))	PS(17:1(9Z)/17:1(9Z))
PS_34_3	PS(10:0/24:3(9Z,12Z,15Z))	PS(24:3(9Z,12Z,15Z)/10:0)	PS(12:0/22:3(9Z,12Z,15Z))	PS(22:3(9Z,12Z,15Z)/12:0)	PS(12:1(9Z)/22:2(9Z,12Z))	PS(22:2(9Z,12Z)/12:1(9Z))	PS(14:0/20:3(9Z,12Z,15Z))	PS(20:3(9Z,12Z,15Z)/14:0)	PS(14:1(9Z)/20:2(9Z,12Z))	PS(20:2(9Z,12Z)/14:1(9Z))	PS(16:0/18:3(9Z,12Z,15Z))	PS(18:3(9Z,12Z,15Z)/16:0)	PS(16:1(9Z)/18:2(9Z,12Z))	PS(18:2(9Z,12Z)/16:1(9Z))	PS(16:2(9Z,12Z)/18:1(9Z))	PS(18:1(9Z)/16:2(9Z,12Z))
PS_36_1	PS(12:0/24:1(9Z))	PS(24:1(9Z)/12:0)	PS(14:0/22:1(9Z))	PS(22:1(9Z)/14:0)	PS(16:0/20:1(9Z))	PS(20:1(9Z)/16:0)	PS(17:0/19:1(9Z))	PS(19:1(9Z)/17:0)	PS(17:1(9Z)/19:0)	PS(19:0/17:1(9Z))	PS(18:0/18:1(9Z))	PS(18:1(9Z)/18:0)
PS_36_2	PS(12:0/24:2(9Z,12Z))	PS(24:2(9Z,12Z)/12:0)	PS(12:1(9Z)/24:1(9Z))	PS(24:1(9Z)/12:1(9Z))	PS(14:0/22:2(9Z,12Z))	PS(22:2(9Z,12Z)/14:0)	PS(14:1(9Z)/22:1(9Z))	PS(22:1(9Z)/14:1(9Z))	PS(16:0/20:2(9Z,12Z))	PS(20:2(9Z,12Z)/16:0)	PS(16:1(9Z)/20:1(9Z))	PS(20:1(9Z)/16:1(9Z))	PS(17:1(9Z)/19:1(9Z))	PS(19:1(9Z)/17:1(9Z))	PS(18:0/18:2(9Z,12Z))	PS(18:2(9Z,12Z)/18:0)	PS(18:1(9Z)/18:1(9Z))
PS_36_3	PS(12:0/24:3(9Z,12Z,15Z))	PS(24:3(9Z,12Z,15Z)/12:0)	PS(12:1(9Z)/24:2(9Z,12Z))	PS(24:2(9Z,12Z)/12:1(9Z))	PS(14:0/22:3(9Z,12Z,15Z))	PS(22:3(9Z,12Z,15Z)/14:0)	PS(14:1(9Z)/22:2(9Z,12Z))	PS(22:2(9Z,12Z)/14:1(9Z))	PS(16:0/20:3(9Z,12Z,15Z))	PS(20:3(9Z,12Z,15Z)/16:0)	PS(16:1(9Z)/20:2(9Z,12Z))	PS(20:2(9Z,12Z)/16:1(9Z))	PS(16:2(9Z,12Z)/20:1(9Z))	PS(20:1(9Z)/16:2(9Z,12Z))	PS(18:0/18:3(9Z,12Z,15Z))	PS(18:3(9Z,12Z,15Z)/18:0)	PS(18:1(9Z)/18:2(9Z,12Z))	PS(18:2(9Z,12Z)/18:1(9Z))
PS_36_4	PS(12:1(9Z)/24:3(9Z,12Z,15Z))	PS(24:3(9Z,12Z,15Z)/12:1(9Z))	PS(14:1(9Z)/22:3(9Z,12Z,15Z))	PS(22:3(9Z,12Z,15Z)/14:1(9Z))	PS(16:1(9Z)/20:3(9Z,12Z,15Z))	PS(20:3(9Z,12Z,15Z)/16:1(9Z))	PS(16:2(9Z,12Z)/20:2(9Z,12Z))	PS(20:2(9Z,12Z)/16:2(9Z,12Z))	PS(18:1(9Z)/18:3(9Z,12Z,15Z))	PS(18:3(9Z,12Z,15Z)/18:1(9Z))	PS(18:2(9Z,12Z)/18:2(9Z,12Z))
PS_36_5	PS(16:2(9Z,12Z)/20:3(9Z,12Z,15Z))	PS(20:3(9Z,12Z,15Z)/16:2(9Z,12Z))	PS(18:2(9Z,12Z)/18:3(9Z,12Z,15Z))	PS(18:3(9Z,12Z,15Z)/18:2(9Z,12Z))
PS_36_6	PS(18:3(9Z,12Z,15Z)/18:3(9Z,12Z,15Z))
PS_38_1	PS(14:0/24:1(9Z))	PS(24:1(9Z)/14:0)	PS(16:0/22:1(9Z))	PS(22:1(9Z)/16:0)	PS(18:0/20:1(9Z))	PS(20:1(9Z)/18:0)	PS(19:0/19:1(9Z))	PS(19:1(9Z)/19:0)
PS_38_2	PS(14:0/24:2(9Z,12Z))	PS(24:2(9Z,12Z)/14:0)	PS(14:1(9Z)/24:1(9Z))	PS(24:1(9Z)/14:1(9Z))	PS(16:0/22:2(9Z,12Z))	PS(22:2(9Z,12Z)/16:0)	PS(16:1(9Z)/22:1(9Z))	PS(22:1(9Z)/16:1(9Z))	PS(18:0/20:2(9Z,12Z))	PS(20:2(9Z,12Z)/18:0)	PS(18:1(9Z)/20:1(9Z))	PS(20:1(9Z)/18:1(9Z))	PS(19:1(9Z)/19:1(9Z))
PS_38_4	PS(14:1(9Z)/24:3(9Z,12Z,15Z))	PS(24:3(9Z,12Z,15Z)/14:1(9Z))	PS(16:1(9Z)/22:3(9Z,12Z,15Z))	PS(22:3(9Z,12Z,15Z)/16:1(9Z))	PS(16:2(9Z,12Z)/22:2(9Z,12Z))	PS(22:2(9Z,12Z)/16:2(9Z,12Z))	PS(18:1(9Z)/20:3(9Z,12Z,15Z))	PS(20:3(9Z,12Z,15Z)/18:1(9Z))	PS(18:2(9Z,12Z)/20:2(9Z,12Z))	PS(20:2(9Z,12Z)/18:2(9Z,12Z))	PS(18:3(9Z,12Z,15Z)/20:1(9Z))	PS(20:1(9Z)/18:3(9Z,12Z,15Z))
TAG_38_0	TG(10:0/10:0/18:0)	TG(10:0/18:0/10:0)	TG(18:0/10:0/10:0)	TG(10:0/12:0/16:0)	TG(10:0/16:0/12:0)	TG(12:0/10:0/16:0)	TG(12:0/16:0/10:0)	TG(16:0/10:0/12:0)	TG(16:0/12:0/10:0)	TG(10:0/13:0/15:0)	TG(10:0/15:0/13:0)	TG(13:0/10:0/15:0)	TG(13:0/15:0/10:0)	TG(15:0/10:0/13:0)	TG(15:0/13:0/10:0)	TG(10:0/14:0/14:0)	TG(14:0/10:0/14:0)	TG(14:0/14:0/10:0)	TG(12:0/12:0/14:0)	TG(12:0/14:0/12:0)	TG(14:0/12:0/12:0)	TG(12:0/13:0/13:0)	TG(13:0/12:0/13:0)	TG(13:0/13:0/12:0)
TAG_38_1	TG(10:0/10:0/18:1(9Z))	TG(10:0/18:1(9Z)/10:0)	TG(18:1(9Z)/10:0/10:0)	TG(10:0/12:0/16:1(9Z))	TG(10:0/16:1(9Z)/12:0)	TG(12:0/10:0/16:1(9Z))	TG(12:0/16:1(9Z)/10:0)	TG(16:1(9Z)/10:0/12:0)	TG(16:1(9Z)/12:0/10:0)	TG(10:0/12:1(9Z)/16:0)	TG(10:0/16:0/12:1(9Z))	TG(12:1(9Z)/10:0/16:0)	TG(12:1(9Z)/16:0/10:0)	TG(16:0/10:0/12:1(9Z))	TG(16:0/12:1(9Z)/10:0)	TG(10:0/13:0/15:1(9Z))	TG(10:0/15:1(9Z)/13:0)	TG(13:0/10:0/15:1(9Z))	TG(13:0/15:1(9Z)/10:0)	TG(15:1(9Z)/10:0/13:0)	TG(15:1(9Z)/13:0/10:0)	TG(10:0/13:1(9Z)/15:0)	TG(10:0/15:0/13:1(9Z))	TG(13:1(9Z)/10:0/15:0)	TG(13:1(9Z)/15:0/10:0)	TG(15:0/10:0/13:1(9Z))	TG(15:0/13:1(9Z)/10:0)	TG(10:0/14:0/14:1(9Z))	TG(10:0/14:1(9Z)/14:0)	TG(14:0/10:0/14:1(9Z))	TG(14:0/14:1(9Z)/10:0)	TG(14:1(9Z)/10:0/14:0)	TG(14:1(9Z)/14:0/10:0)	TG(12:0/12:0/14:1(9Z))	TG(12:0/14:1(9Z)/12:0)	TG(14:1(9Z)/12:0/12:0)	TG(12:0/12:1(9Z)/14:0)	TG(12:0/14:0/12:1(9Z))	TG(12:1(9Z)/12:0/14:0)	TG(12:1(9Z)/14:0/12:0)	TG(14:0/12:0/12:1(9Z))	TG(14:0/12:1(9Z)/12:0)	TG(12:0/13:0/13:1(9Z))	TG(12:0/13:1(9Z)/13:0)	TG(13:0/12:0/13:1(9Z))	TG(13:0/13:1(9Z)/12:0)	TG(13:1(9Z)/12:0/13:0)	TG(13:1(9Z)/13:0/12:0)	TG(12:1(9Z)/13:0/13:0)	TG(13:0/12:1(9Z)/13:0)	TG(13:0/13:0/12:1(9Z))
TAG_38_2	TG(10:0/10:0/18:2(9Z,12Z))	TG(10:0/18:2(9Z,12Z)/10:0)	TG(18:2(9Z,12Z)/10:0/10:0)	TG(10:0/12:0/16:2(9Z,12Z))	TG(10:0/16:2(9Z,12Z)/12:0)	TG(12:0/10:0/16:2(9Z,12Z))	TG(12:0/16:2(9Z,12Z)/10:0)	TG(16:2(9Z,12Z)/10:0/12:0)	TG(16:2(9Z,12Z)/12:0/10:0)	TG(10:0/12:1(9Z)/16:1(9Z))	TG(10:0/16:1(9Z)/12:1(9Z))	TG(12:1(9Z)/10:0/16:1(9Z))	TG(12:1(9Z)/16:1(9Z)/10:0)	TG(16:1(9Z)/10:0/12:1(9Z))	TG(16:1(9Z)/12:1(9Z)/10:0)	TG(10:0/13:1(9Z)/15:1(9Z))	TG(10:0/15:1(9Z)/13:1(9Z))	TG(13:1(9Z)/10:0/15:1(9Z))	TG(13:1(9Z)/15:1(9Z)/10:0)	TG(15:1(9Z)/10:0/13:1(9Z))	TG(15:1(9Z)/13:1(9Z)/10:0)	TG(10:0/14:1(9Z)/14:1(9Z))	TG(14:1(9Z)/10:0/14:1(9Z))	TG(14:1(9Z)/14:1(9Z)/10:0)	TG(12:0/12:1(9Z)/14:1(9Z))	TG(12:0/14:1(9Z)/12:1(9Z))	TG(12:1(9Z)/12:0/14:1(9Z))	TG(12:1(9Z)/14:1(9Z)/12:0)	TG(14:1(9Z)/12:0/12:1(9Z))	TG(14:1(9Z)/12:1(9Z)/12:0)	TG(12:0/13:1(9Z)/13:1(9Z))	TG(13:1(9Z)/12:0/13:1(9Z))	TG(13:1(9Z)/13:1(9Z)/12:0)	TG(12:1(9Z)/12:1(9Z)/14:0)	TG(12:1(9Z)/14:0/12:1(9Z))	TG(14:0/12:1(9Z)/12:1(9Z))	TG(12:1(9Z)/13:0/13:1(9Z))	TG(12:1(9Z)/13:1(9Z)/13:0)	TG(13:0/12:1(9Z)/13:1(9Z))	TG(13:0/13:1(9Z)/12:1(9Z))	TG(13:1(9Z)/12:1(9Z)/13:0)	TG(13:1(9Z)/13:0/12:1(9Z))
TAG_39_0	TG(10:0/10:0/19:0)	TG(10:0/19:0/10:0)	TG(19:0/10:0/10:0)	TG(10:0/12:0/17:0)	TG(10:0/17:0/12:0)	TG(12:0/10:0/17:0)	TG(12:0/17:0/10:0)	TG(17:0/10:0/12:0)	TG(17:0/12:0/10:0)	TG(10:0/13:0/16:0)	TG(10:0/16:0/13:0)	TG(13:0/10:0/16:0)	TG(13:0/16:0/10:0)	TG(16:0/10:0/13:0)	TG(16:0/13:0/10:0)	TG(10:0/14:0/15:0)	TG(10:0/15:0/14:0)	TG(14:0/10:0/15:0)	TG(14:0/15:0/10:0)	TG(15:0/10:0/14:0)	TG(15:0/14:0/10:0)	TG(12:0/12:0/15:0)	TG(12:0/15:0/12:0)	TG(15:0/12:0/12:0)	TG(12:0/13:0/14:0)	TG(12:0/14:0/13:0)	TG(13:0/12:0/14:0)	TG(13:0/14:0/12:0)	TG(14:0/12:0/13:0)	TG(14:0/13:0/12:0)	TG(13:0/13:0/13:0)
TAG_39_1	TG(10:0/10:0/19:1(9Z))	TG(10:0/19:1(9Z)/10:0)	TG(19:1(9Z)/10:0/10:0)	TG(10:0/12:0/17:1(9Z))	TG(10:0/17:1(9Z)/12:0)	TG(12:0/10:0/17:1(9Z))	TG(12:0/17:1(9Z)/10:0)	TG(17:1(9Z)/10:0/12:0)	TG(17:1(9Z)/12:0/10:0)	TG(10:0/12:1(9Z)/17:0)	TG(10:0/17:0/12:1(9Z))	TG(12:1(9Z)/10:0/17:0)	TG(12:1(9Z)/17:0/10:0)	TG(17:0/10:0/12:1(9Z))	TG(17:0/12:1(9Z)/10:0)	TG(10:0/13:0/16:1(9Z))	TG(10:0/16:1(9Z)/13:0)	TG(13:0/10:0/16:1(9Z))	TG(13:0/16:1(9Z)/10:0)	TG(16:1(9Z)/10:0/13:0)	TG(16:1(9Z)/13:0/10:0)	TG(10:0/13:1(9Z)/16:0)	TG(10:0/16:0/13:1(9Z))	TG(13:1(9Z)/10:0/16:0)	TG(13:1(9Z)/16:0/10:0)	TG(16:0/10:0/13:1(9Z))	TG(16:0/13:1(9Z)/10:0)	TG(10:0/14:0/15:1(9Z))	TG(10:0/15:1(9Z)/14:0)	TG(14:0/10:0/15:1(9Z))	TG(14:0/15:1(9Z)/10:0)	TG(15:1(9Z)/10:0/14:0)	TG(15:1(9Z)/14:0/10:0)	TG(10:0/14:1(9Z)/15:0)	TG(10:0/15:0/14:1(9Z))	TG(14:1(9Z)/10:0/15:0)	TG(14:1(9Z)/15:0/10:0)	TG(15:0/10:0/14:1(9Z))	TG(15:0/14:1(9Z)/10:0)	TG(12:0/12:0/15:1(9Z))	TG(12:0/15:1(9Z)/12:0)	TG(15:1(9Z)/12:0/12:0)	TG(12:0/12:1(9Z)/15:0)	TG(12:0/15:0/12:1(9Z))	TG(12:1(9Z)/12:0/15:0)	TG(12:1(9Z)/15:0/12:0)	TG(15:0/12:0/12:1(9Z))	TG(15:0/12:1(9Z)/12:0)	TG(12:0/13:0/14:1(9Z))	TG(12:0/14:1(9Z)/13:0)	TG(13:0/12:0/14:1(9Z))	TG(13:0/14:1(9Z)/12:0)	TG(14:1(9Z)/12:0/13:0)	TG(14:1(9Z)/13:0/12:0)	TG(12:0/13:1(9Z)/14:0)	TG(12:0/14:0/13:1(9Z))	TG(13:1(9Z)/12:0/14:0)	TG(13:1(9Z)/14:0/12:0)	TG(14:0/12:0/13:1(9Z))	TG(14:0/13:1(9Z)/12:0)	TG(12:1(9Z)/13:0/14:0)	TG(12:1(9Z)/14:0/13:0)	TG(13:0/12:1(9Z)/14:0)	TG(13:0/14:0/12:1(9Z))	TG(14:0/12:1(9Z)/13:0)	TG(14:0/13:0/12:1(9Z))	TG(13:0/13:0/13:1(9Z))	TG(13:0/13:1(9Z)/13:0)	TG(13:1(9Z)/13:0/13:0)
TAG_40_0	TG(10:0/12:0/18:0)	TG(10:0/18:0/12:0)	TG(12:0/10:0/18:0)	TG(12:0/18:0/10:0)	TG(18:0/10:0/12:0)	TG(18:0/12:0/10:0)	TG(10:0/13:0/17:0)	TG(10:0/17:0/13:0)	TG(13:0/10:0/17:0)	TG(13:0/17:0/10:0)	TG(17:0/10:0/13:0)	TG(17:0/13:0/10:0)	TG(10:0/14:0/16:0)	TG(10:0/16:0/14:0)	TG(14:0/10:0/16:0)	TG(14:0/16:0/10:0)	TG(16:0/10:0/14:0)	TG(16:0/14:0/10:0)	TG(10:0/15:0/15:0)	TG(15:0/10:0/15:0)	TG(15:0/15:0/10:0)	TG(12:0/12:0/16:0)	TG(12:0/16:0/12:0)	TG(16:0/12:0/12:0)	TG(12:0/13:0/15:0)	TG(12:0/15:0/13:0)	TG(13:0/12:0/15:0)	TG(13:0/15:0/12:0)	TG(15:0/12:0/13:0)	TG(15:0/13:0/12:0)	TG(12:0/14:0/14:0)	TG(14:0/12:0/14:0)	TG(14:0/14:0/12:0)	TG(13:0/13:0/14:0)	TG(13:0/14:0/13:0)	TG(14:0/13:0/13:0)
TAG_40_1	TG(10:0/10:0/20:1(9Z))	TG(10:0/20:1(9Z)/10:0)	TG(20:1(9Z)/10:0/10:0)	TG(10:0/12:0/18:1(9Z))	TG(10:0/18:1(9Z)/12:0)	TG(12:0/10:0/18:1(9Z))	TG(12:0/18:1(9Z)/10:0)	TG(18:1(9Z)/10:0/12:0)	TG(18:1(9Z)/12:0/10:0)	TG(10:0/12:1(9Z)/18:0)	TG(10:0/18:0/12:1(9Z))	TG(12:1(9Z)/10:0/18:0)	TG(12:1(9Z)/18:0/10:0)	TG(18:0/10:0/12:1(9Z))	TG(18:0/12:1(9Z)/10:0)	TG(10:0/13:0/17:1(9Z))	TG(10:0/17:1(9Z)/13:0)	TG(13:0/10:0/17:1(9Z))	TG(13:0/17:1(9Z)/10:0)	TG(17:1(9Z)/10:0/13:0)	TG(17:1(9Z)/13:0/10:0)	TG(10:0/13:1(9Z)/17:0)	TG(10:0/17:0/13:1(9Z))	TG(13:1(9Z)/10:0/17:0)	TG(13:1(9Z)/17:0/10:0)	TG(17:0/10:0/13:1(9Z))	TG(17:0/13:1(9Z)/10:0)	TG(10:0/14:0/16:1(9Z))	TG(10:0/16:1(9Z)/14:0)	TG(14:0/10:0/16:1(9Z))	TG(14:0/16:1(9Z)/10:0)	TG(16:1(9Z)/10:0/14:0)	TG(16:1(9Z)/14:0/10:0)	TG(10:0/14:1(9Z)/16:0)	TG(10:0/16:0/14:1(9Z))	TG(14:1(9Z)/10:0/16:0)	TG(14:1(9Z)/16:0/10:0)	TG(16:0/10:0/14:1(9Z))	TG(16:0/14:1(9Z)/10:0)	TG(10:0/15:0/15:1(9Z))	TG(10:0/15:1(9Z)/15:0)	TG(15:0/10:0/15:1(9Z))	TG(15:0/15:1(9Z)/10:0)	TG(15:1(9Z)/10:0/15:0)	TG(15:1(9Z)/15:0/10:0)	TG(12:0/12:0/16:1(9Z))	TG(12:0/16:1(9Z)/12:0)	TG(16:1(9Z)/12:0/12:0)	TG(12:0/12:1(9Z)/16:0)	TG(12:0/16:0/12:1(9Z))	TG(12:1(9Z)/12:0/16:0)	TG(12:1(9Z)/16:0/12:0)	TG(16:0/12:0/12:1(9Z))	TG(16:0/12:1(9Z)/12:0)	TG(12:0/13:0/15:1(9Z))	TG(12:0/15:1(9Z)/13:0)	TG(13:0/12:0/15:1(9Z))	TG(13:0/15:1(9Z)/12:0)	TG(15:1(9Z)/12:0/13:0)	TG(15:1(9Z)/13:0/12:0)	TG(12:0/13:1(9Z)/15:0)	TG(12:0/15:0/13:1(9Z))	TG(13:1(9Z)/12:0/15:0)	TG(13:1(9Z)/15:0/12:0)	TG(15:0/12:0/13:1(9Z))	TG(15:0/13:1(9Z)/12:0)	TG(12:0/14:0/14:1(9Z))	TG(12:0/14:1(9Z)/14:0)	TG(14:0/12:0/14:1(9Z))	TG(14:0/14:1(9Z)/12:0)	TG(14:1(9Z)/12:0/14:0)	TG(14:1(9Z)/14:0/12:0)	TG(12:1(9Z)/13:0/15:0)	TG(12:1(9Z)/15:0/13:0)	TG(13:0/12:1(9Z)/15:0)	TG(13:0/15:0/12:1(9Z))	TG(15:0/12:1(9Z)/13:0)	TG(15:0/13:0/12:1(9Z))	TG(12:1(9Z)/14:0/14:0)	TG(14:0/12:1(9Z)/14:0)	TG(14:0/14:0/12:1(9Z))	TG(13:0/13:0/14:1(9Z))	TG(13:0/14:1(9Z)/13:0)	TG(14:1(9Z)/13:0/13:0)	TG(13:0/13:1(9Z)/14:0)	TG(13:0/14:0/13:1(9Z))	TG(13:1(9Z)/13:0/14:0)	TG(13:1(9Z)/14:0/13:0)	TG(14:0/13:0/13:1(9Z))	TG(14:0/13:1(9Z)/13:0)
TAG_40_2	TG(10:0/10:0/20:2(9Z,12Z))	TG(10:0/20:2(9Z,12Z)/10:0)	TG(20:2(9Z,12Z)/10:0/10:0)	TG(10:0/12:0/18:2(9Z,12Z))	TG(10:0/18:2(9Z,12Z)/12:0)	TG(12:0/10:0/18:2(9Z,12Z))	TG(12:0/18:2(9Z,12Z)/10:0)	TG(18:2(9Z,12Z)/10:0/12:0)	TG(18:2(9Z,12Z)/12:0/10:0)	TG(10:0/12:1(9Z)/18:1(9Z))	TG(10:0/18:1(9Z)/12:1(9Z))	TG(12:1(9Z)/10:0/18:1(9Z))	TG(12:1(9Z)/18:1(9Z)/10:0)	TG(18:1(9Z)/10:0/12:1(9Z))	TG(18:1(9Z)/12:1(9Z)/10:0)	TG(10:0/13:1(9Z)/17:1(9Z))	TG(10:0/17:1(9Z)/13:1(9Z))	TG(13:1(9Z)/10:0/17:1(9Z))	TG(13:1(9Z)/17:1(9Z)/10:0)	TG(17:1(9Z)/10:0/13:1(9Z))	TG(17:1(9Z)/13:1(9Z)/10:0)	TG(10:0/14:0/16:2(9Z,12Z))	TG(10:0/16:2(9Z,12Z)/14:0)	TG(14:0/10:0/16:2(9Z,12Z))	TG(14:0/16:2(9Z,12Z)/10:0)	TG(16:2(9Z,12Z)/10:0/14:0)	TG(16:2(9Z,12Z)/14:0/10:0)	TG(10:0/14:1(9Z)/16:1(9Z))	TG(10:0/16:1(9Z)/14:1(9Z))	TG(14:1(9Z)/10:0/16:1(9Z))	TG(14:1(9Z)/16:1(9Z)/10:0)	TG(16:1(9Z)/10:0/14:1(9Z))	TG(16:1(9Z)/14:1(9Z)/10:0)	TG(10:0/15:1(9Z)/15:1(9Z))	TG(15:1(9Z)/10:0/15:1(9Z))	TG(15:1(9Z)/15:1(9Z)/10:0)	TG(12:0/12:0/16:2(9Z,12Z))	TG(12:0/16:2(9Z,12Z)/12:0)	TG(16:2(9Z,12Z)/12:0/12:0)	TG(12:0/12:1(9Z)/16:1(9Z))	TG(12:0/16:1(9Z)/12:1(9Z))	TG(12:1(9Z)/12:0/16:1(9Z))	TG(12:1(9Z)/16:1(9Z)/12:0)	TG(16:1(9Z)/12:0/12:1(9Z))	TG(16:1(9Z)/12:1(9Z)/12:0)	TG(12:0/13:1(9Z)/15:1(9Z))	TG(12:0/15:1(9Z)/13:1(9Z))	TG(13:1(9Z)/12:0/15:1(9Z))	TG(13:1(9Z)/15:1(9Z)/12:0)	TG(15:1(9Z)/12:0/13:1(9Z))	TG(15:1(9Z)/13:1(9Z)/12:0)	TG(12:0/14:1(9Z)/14:1(9Z))	TG(14:1(9Z)/12:0/14:1(9Z))	TG(14:1(9Z)/14:1(9Z)/12:0)	TG(12:1(9Z)/12:1(9Z)/16:0)	TG(12:1(9Z)/16:0/12:1(9Z))	TG(16:0/12:1(9Z)/12:1(9Z))	TG(12:1(9Z)/13:0/15:1(9Z))	TG(12:1(9Z)/15:1(9Z)/13:0)	TG(13:0/12:1(9Z)/15:1(9Z))	TG(13:0/15:1(9Z)/12:1(9Z))	TG(15:1(9Z)/12:1(9Z)/13:0)	TG(15:1(9Z)/13:0/12:1(9Z))	TG(12:1(9Z)/13:1(9Z)/15:0)	TG(12:1(9Z)/15:0/13:1(9Z))	TG(13:1(9Z)/12:1(9Z)/15:0)	TG(13:1(9Z)/15:0/12:1(9Z))	TG(15:0/12:1(9Z)/13:1(9Z))	TG(15:0/13:1(9Z)/12:1(9Z))	TG(12:1(9Z)/14:0/14:1(9Z))	TG(12:1(9Z)/14:1(9Z)/14:0)	TG(14:0/12:1(9Z)/14:1(9Z))	TG(14:0/14:1(9Z)/12:1(9Z))	TG(14:1(9Z)/12:1(9Z)/14:0)	TG(14:1(9Z)/14:0/12:1(9Z))	TG(13:0/13:1(9Z)/14:1(9Z))	TG(13:0/14:1(9Z)/13:1(9Z))	TG(13:1(9Z)/13:0/14:1(9Z))	TG(13:1(9Z)/14:1(9Z)/13:0)	TG(14:1(9Z)/13:0/13:1(9Z))	TG(14:1(9Z)/13:1(9Z)/13:0)	TG(13:1(9Z)/13:1(9Z)/14:0)	TG(13:1(9Z)/14:0/13:1(9Z))	TG(14:0/13:1(9Z)/13:1(9Z))
TAG_40_3	TG(10:0/10:0/20:3(9Z,12Z,15Z))	TG(10:0/20:3(9Z,12Z,15Z)/10:0)	TG(20:3(9Z,12Z,15Z)/10:0/10:0)	TG(10:0/12:0/18:3(9Z,12Z,15Z))	TG(10:0/18:3(9Z,12Z,15Z)/12:0)	TG(12:0/10:0/18:3(9Z,12Z,15Z))	TG(12:0/18:3(9Z,12Z,15Z)/10:0)	TG(18:3(9Z,12Z,15Z)/10:0/12:0)	TG(18:3(9Z,12Z,15Z)/12:0/10:0)	TG(10:0/12:1(9Z)/18:2(9Z,12Z))	TG(10:0/18:2(9Z,12Z)/12:1(9Z))	TG(12:1(9Z)/10:0/18:2(9Z,12Z))	TG(12:1(9Z)/18:2(9Z,12Z)/10:0)	TG(18:2(9Z,12Z)/10:0/12:1(9Z))	TG(18:2(9Z,12Z)/12:1(9Z)/10:0)	TG(10:0/14:1(9Z)/16:2(9Z,12Z))	TG(10:0/16:2(9Z,12Z)/14:1(9Z))	TG(14:1(9Z)/10:0/16:2(9Z,12Z))	TG(14:1(9Z)/16:2(9Z,12Z)/10:0)	TG(16:2(9Z,12Z)/10:0/14:1(9Z))	TG(16:2(9Z,12Z)/14:1(9Z)/10:0)	TG(12:0/12:1(9Z)/16:2(9Z,12Z))	TG(12:0/16:2(9Z,12Z)/12:1(9Z))	TG(12:1(9Z)/12:0/16:2(9Z,12Z))	TG(12:1(9Z)/16:2(9Z,12Z)/12:0)	TG(16:2(9Z,12Z)/12:0/12:1(9Z))	TG(16:2(9Z,12Z)/12:1(9Z)/12:0)	TG(12:1(9Z)/12:1(9Z)/16:1(9Z))	TG(12:1(9Z)/16:1(9Z)/12:1(9Z))	TG(16:1(9Z)/12:1(9Z)/12:1(9Z))	TG(12:1(9Z)/13:1(9Z)/15:1(9Z))	TG(12:1(9Z)/15:1(9Z)/13:1(9Z))	TG(13:1(9Z)/12:1(9Z)/15:1(9Z))	TG(13:1(9Z)/15:1(9Z)/12:1(9Z))	TG(15:1(9Z)/12:1(9Z)/13:1(9Z))	TG(15:1(9Z)/13:1(9Z)/12:1(9Z))	TG(12:1(9Z)/14:1(9Z)/14:1(9Z))	TG(14:1(9Z)/12:1(9Z)/14:1(9Z))	TG(14:1(9Z)/14:1(9Z)/12:1(9Z))	TG(13:1(9Z)/13:1(9Z)/14:1(9Z))	TG(13:1(9Z)/14:1(9Z)/13:1(9Z))	TG(14:1(9Z)/13:1(9Z)/13:1(9Z))
TAG_41_0	TG(10:0/12:0/19:0)	TG(10:0/19:0/12:0)	TG(12:0/10:0/19:0)	TG(12:0/19:0/10:0)	TG(19:0/10:0/12:0)	TG(19:0/12:0/10:0)	TG(10:0/13:0/18:0)	TG(10:0/18:0/13:0)	TG(13:0/10:0/18:0)	TG(13:0/18:0/10:0)	TG(18:0/10:0/13:0)	TG(18:0/13:0/10:0)	TG(10:0/14:0/17:0)	TG(10:0/17:0/14:0)	TG(14:0/10:0/17:0)	TG(14:0/17:0/10:0)	TG(17:0/10:0/14:0)	TG(17:0/14:0/10:0)	TG(10:0/15:0/16:0)	TG(10:0/16:0/15:0)	TG(15:0/10:0/16:0)	TG(15:0/16:0/10:0)	TG(16:0/10:0/15:0)	TG(16:0/15:0/10:0)	TG(12:0/12:0/17:0)	TG(12:0/17:0/12:0)	TG(17:0/12:0/12:0)	TG(12:0/13:0/16:0)	TG(12:0/16:0/13:0)	TG(13:0/12:0/16:0)	TG(13:0/16:0/12:0)	TG(16:0/12:0/13:0)	TG(16:0/13:0/12:0)	TG(12:0/14:0/15:0)	TG(12:0/15:0/14:0)	TG(14:0/12:0/15:0)	TG(14:0/15:0/12:0)	TG(15:0/12:0/14:0)	TG(15:0/14:0/12:0)	TG(13:0/13:0/15:0)	TG(13:0/15:0/13:0)	TG(15:0/13:0/13:0)	TG(13:0/14:0/14:0)	TG(14:0/13:0/14:0)	TG(14:0/14:0/13:0)
TAG_41_1	TG(10:0/12:0/19:1(9Z))	TG(10:0/19:1(9Z)/12:0)	TG(12:0/10:0/19:1(9Z))	TG(12:0/19:1(9Z)/10:0)	TG(19:1(9Z)/10:0/12:0)	TG(19:1(9Z)/12:0/10:0)	TG(10:0/12:1(9Z)/19:0)	TG(10:0/19:0/12:1(9Z))	TG(12:1(9Z)/10:0/19:0)	TG(12:1(9Z)/19:0/10:0)	TG(19:0/10:0/12:1(9Z))	TG(19:0/12:1(9Z)/10:0)	TG(10:0/13:0/18:1(9Z))	TG(10:0/18:1(9Z)/13:0)	TG(13:0/10:0/18:1(9Z))	TG(13:0/18:1(9Z)/10:0)	TG(18:1(9Z)/10:0/13:0)	TG(18:1(9Z)/13:0/10:0)	TG(10:0/13:1(9Z)/18:0)	TG(10:0/18:0/13:1(9Z))	TG(13:1(9Z)/10:0/18:0)	TG(13:1(9Z)/18:0/10:0)	TG(18:0/10:0/13:1(9Z))	TG(18:0/13:1(9Z)/10:0)	TG(10:0/14:0/17:1(9Z))	TG(10:0/17:1(9Z)/14:0)	TG(14:0/10:0/17:1(9Z))	TG(14:0/17:1(9Z)/10:0)	TG(17:1(9Z)/10:0/14:0)	TG(17:1(9Z)/14:0/10:0)	TG(10:0/14:1(9Z)/17:0)	TG(10:0/17:0/14:1(9Z))	TG(14:1(9Z)/10:0/17:0)	TG(14:1(9Z)/17:0/10:0)	TG(17:0/10:0/14:1(9Z))	TG(17:0/14:1(9Z)/10:0)	TG(10:0/15:0/16:1(9Z))	TG(10:0/16:1(9Z)/15:0)	TG(15:0/10:0/16:1(9Z))	TG(15:0/16:1(9Z)/10:0)	TG(16:1(9Z)/10:0/15:0)	TG(16:1(9Z)/15:0/10:0)	TG(10:0/15:1(9Z)/16:0)	TG(10:0/16:0/15:1(9Z))	TG(15:1(9Z)/10:0/16:0)	TG(15:1(9Z)/16:0/10:0)	TG(16:0/10:0/15:1(9Z))	TG(16:0/15:1(9Z)/10:0)	TG(12:0/12:0/17:1(9Z))	TG(12:0/17:1(9Z)/12:0)	TG(17:1(9Z)/12:0/12:0)	TG(12:0/12:1(9Z)/17:0)	TG(12:0/17:0/12:1(9Z))	TG(12:1(9Z)/12:0/17:0)	TG(12:1(9Z)/17:0/12:0)	TG(17:0/12:0/12:1(9Z))	TG(17:0/12:1(9Z)/12:0)	TG(12:0/13:0/16:1(9Z))	TG(12:0/16:1(9Z)/13:0)	TG(13:0/12:0/16:1(9Z))	TG(13:0/16:1(9Z)/12:0)	TG(16:1(9Z)/12:0/13:0)	TG(16:1(9Z)/13:0/12:0)	TG(12:0/13:1(9Z)/16:0)	TG(12:0/16:0/13:1(9Z))	TG(13:1(9Z)/12:0/16:0)	TG(13:1(9Z)/16:0/12:0)	TG(16:0/12:0/13:1(9Z))	TG(16:0/13:1(9Z)/12:0)	TG(12:0/14:0/15:1(9Z))	TG(12:0/15:1(9Z)/14:0)	TG(14:0/12:0/15:1(9Z))	TG(14:0/15:1(9Z)/12:0)	TG(15:1(9Z)/12:0/14:0)	TG(15:1(9Z)/14:0/12:0)	TG(12:0/14:1(9Z)/15:0)	TG(12:0/15:0/14:1(9Z))	TG(14:1(9Z)/12:0/15:0)	TG(14:1(9Z)/15:0/12:0)	TG(15:0/12:0/14:1(9Z))	TG(15:0/14:1(9Z)/12:0)	TG(12:1(9Z)/13:0/16:0)	TG(12:1(9Z)/16:0/13:0)	TG(13:0/12:1(9Z)/16:0)	TG(13:0/16:0/12:1(9Z))	TG(16:0/12:1(9Z)/13:0)	TG(16:0/13:0/12:1(9Z))	TG(12:1(9Z)/14:0/15:0)	TG(12:1(9Z)/15:0/14:0)	TG(14:0/12:1(9Z)/15:0)	TG(14:0/15:0/12:1(9Z))	TG(15:0/12:1(9Z)/14:0)	TG(15:0/14:0/12:1(9Z))	TG(13:0/13:0/15:1(9Z))	TG(13:0/15:1(9Z)/13:0)	TG(15:1(9Z)/13:0/13:0)	TG(13:0/13:1(9Z)/15:0)	TG(13:0/15:0/13:1(9Z))	TG(13:1(9Z)/13:0/15:0)	TG(13:1(9Z)/15:0/13:0)	TG(15:0/13:0/13:1(9Z))	TG(15:0/13:1(9Z)/13:0)	TG(13:0/14:0/14:1(9Z))	TG(13:0/14:1(9Z)/14:0)	TG(14:0/13:0/14:1(9Z))	TG(14:0/14:1(9Z)/13:0)	TG(14:1(9Z)/13:0/14:0)	TG(14:1(9Z)/14:0/13:0)	TG(13:1(9Z)/14:0/14:0)	TG(14:0/13:1(9Z)/14:0)	TG(14:0/14:0/13:1(9Z))
TAG_41_2	TG(10:0/12:1(9Z)/19:1(9Z))	TG(10:0/19:1(9Z)/12:1(9Z))	TG(12:1(9Z)/10:0/19:1(9Z))	TG(12:1(9Z)/19:1(9Z)/10:0)	TG(19:1(9Z)/10:0/12:1(9Z))	TG(19:1(9Z)/12:1(9Z)/10:0)	TG(10:0/13:0/18:2(9Z,12Z))	TG(10:0/18:2(9Z,12Z)/13:0)	TG(13:0/10:0/18:2(9Z,12Z))	TG(13:0/18:2(9Z,12Z)/10:0)	TG(18:2(9Z,12Z)/10:0/13:0)	TG(18:2(9Z,12Z)/13:0/10:0)	TG(10:0/13:1(9Z)/18:1(9Z))	TG(10:0/18:1(9Z)/13:1(9Z))	TG(13:1(9Z)/10:0/18:1(9Z))	TG(13:1(9Z)/18:1(9Z)/10:0)	TG(18:1(9Z)/10:0/13:1(9Z))	TG(18:1(9Z)/13:1(9Z)/10:0)	TG(10:0/14:1(9Z)/17:1(9Z))	TG(10:0/17:1(9Z)/14:1(9Z))	TG(14:1(9Z)/10:0/17:1(9Z))	TG(14:1(9Z)/17:1(9Z)/10:0)	TG(17:1(9Z)/10:0/14:1(9Z))	TG(17:1(9Z)/14:1(9Z)/10:0)	TG(10:0/15:0/16:2(9Z,12Z))	TG(10:0/16:2(9Z,12Z)/15:0)	TG(15:0/10:0/16:2(9Z,12Z))	TG(15:0/16:2(9Z,12Z)/10:0)	TG(16:2(9Z,12Z)/10:0/15:0)	TG(16:2(9Z,12Z)/15:0/10:0)	TG(10:0/15:1(9Z)/16:1(9Z))	TG(10:0/16:1(9Z)/15:1(9Z))	TG(15:1(9Z)/10:0/16:1(9Z))	TG(15:1(9Z)/16:1(9Z)/10:0)	TG(16:1(9Z)/10:0/15:1(9Z))	TG(16:1(9Z)/15:1(9Z)/10:0)	TG(12:0/12:1(9Z)/17:1(9Z))	TG(12:0/17:1(9Z)/12:1(9Z))	TG(12:1(9Z)/12:0/17:1(9Z))	TG(12:1(9Z)/17:1(9Z)/12:0)	TG(17:1(9Z)/12:0/12:1(9Z))	TG(17:1(9Z)/12:1(9Z)/12:0)	TG(12:0/13:0/16:2(9Z,12Z))	TG(12:0/16:2(9Z,12Z)/13:0)	TG(13:0/12:0/16:2(9Z,12Z))	TG(13:0/16:2(9Z,12Z)/12:0)	TG(16:2(9Z,12Z)/12:0/13:0)	TG(16:2(9Z,12Z)/13:0/12:0)	TG(12:0/13:1(9Z)/16:1(9Z))	TG(12:0/16:1(9Z)/13:1(9Z))	TG(13:1(9Z)/12:0/16:1(9Z))	TG(13:1(9Z)/16:1(9Z)/12:0)	TG(16:1(9Z)/12:0/13:1(9Z))	TG(16:1(9Z)/13:1(9Z)/12:0)	TG(12:0/14:1(9Z)/15:1(9Z))	TG(12:0/15:1(9Z)/14:1(9Z))	TG(14:1(9Z)/12:0/15:1(9Z))	TG(14:1(9Z)/15:1(9Z)/12:0)	TG(15:1(9Z)/12:0/14:1(9Z))	TG(15:1(9Z)/14:1(9Z)/12:0)	TG(12:1(9Z)/12:1(9Z)/17:0)	TG(12:1(9Z)/17:0/12:1(9Z))	TG(17:0/12:1(9Z)/12:1(9Z))	TG(12:1(9Z)/13:0/16:1(9Z))	TG(12:1(9Z)/16:1(9Z)/13:0)	TG(13:0/12:1(9Z)/16:1(9Z))	TG(13:0/16:1(9Z)/12:1(9Z))	TG(16:1(9Z)/12:1(9Z)/13:0)	TG(16:1(9Z)/13:0/12:1(9Z))	TG(12:1(9Z)/13:1(9Z)/16:0)	TG(12:1(9Z)/16:0/13:1(9Z))	TG(13:1(9Z)/12:1(9Z)/16:0)	TG(13:1(9Z)/16:0/12:1(9Z))	TG(16:0/12:1(9Z)/13:1(9Z))	TG(16:0/13:1(9Z)/12:1(9Z))	TG(12:1(9Z)/14:0/15:1(9Z))	TG(12:1(9Z)/15:1(9Z)/14:0)	TG(14:0/12:1(9Z)/15:1(9Z))	TG(14:0/15:1(9Z)/12:1(9Z))	TG(15:1(9Z)/12:1(9Z)/14:0)	TG(15:1(9Z)/14:0/12:1(9Z))	TG(12:1(9Z)/14:1(9Z)/15:0)	TG(12:1(9Z)/15:0/14:1(9Z))	TG(14:1(9Z)/12:1(9Z)/15:0)	TG(14:1(9Z)/15:0/12:1(9Z))	TG(15:0/12:1(9Z)/14:1(9Z))	TG(15:0/14:1(9Z)/12:1(9Z))	TG(13:0/13:1(9Z)/15:1(9Z))	TG(13:0/15:1(9Z)/13:1(9Z))	TG(13:1(9Z)/13:0/15:1(9Z))	TG(13:1(9Z)/15:1(9Z)/13:0)	TG(15:1(9Z)/13:0/13:1(9Z))	TG(15:1(9Z)/13:1(9Z)/13:0)	TG(13:0/14:1(9Z)/14:1(9Z))	TG(14:1(9Z)/13:0/14:1(9Z))	TG(14:1(9Z)/14:1(9Z)/13:0)	TG(13:1(9Z)/13:1(9Z)/15:0)	TG(13:1(9Z)/15:0/13:1(9Z))	TG(15:0/13:1(9Z)/13:1(9Z))	TG(13:1(9Z)/14:0/14:1(9Z))	TG(13:1(9Z)/14:1(9Z)/14:0)	TG(14:0/13:1(9Z)/14:1(9Z))	TG(14:0/14:1(9Z)/13:1(9Z))	TG(14:1(9Z)/13:1(9Z)/14:0)	TG(14:1(9Z)/14:0/13:1(9Z))
TAG_42_0	TG(10:0/13:0/19:0)	TG(10:0/19:0/13:0)	TG(13:0/10:0/19:0)	TG(13:0/19:0/10:0)	TG(19:0/10:0/13:0)	TG(19:0/13:0/10:0)	TG(10:0/14:0/18:0)	TG(10:0/18:0/14:0)	TG(14:0/10:0/18:0)	TG(14:0/18:0/10:0)	TG(18:0/10:0/14:0)	TG(18:0/14:0/10:0)	TG(10:0/15:0/17:0)	TG(10:0/17:0/15:0)	TG(15:0/10:0/17:0)	TG(15:0/17:0/10:0)	TG(17:0/10:0/15:0)	TG(17:0/15:0/10:0)	TG(10:0/16:0/16:0)	TG(16:0/10:0/16:0)	TG(16:0/16:0/10:0)	TG(12:0/12:0/18:0)	TG(12:0/18:0/12:0)	TG(18:0/12:0/12:0)	TG(12:0/13:0/17:0)	TG(12:0/17:0/13:0)	TG(13:0/12:0/17:0)	TG(13:0/17:0/12:0)	TG(17:0/12:0/13:0)	TG(17:0/13:0/12:0)	TG(12:0/14:0/16:0)	TG(12:0/16:0/14:0)	TG(14:0/12:0/16:0)	TG(14:0/16:0/12:0)	TG(16:0/12:0/14:0)	TG(16:0/14:0/12:0)	TG(12:0/15:0/15:0)	TG(15:0/12:0/15:0)	TG(15:0/15:0/12:0)	TG(13:0/13:0/16:0)	TG(13:0/16:0/13:0)	TG(16:0/13:0/13:0)	TG(13:0/14:0/15:0)	TG(13:0/15:0/14:0)	TG(14:0/13:0/15:0)	TG(14:0/15:0/13:0)	TG(15:0/13:0/14:0)	TG(15:0/14:0/13:0)	TG(14:0/14:0/14:0)
TAG_42_1	TG(10:0/10:0/22:1(9Z))	TG(10:0/22:1(9Z)/10:0)	TG(22:1(9Z)/10:0/10:0)	TG(10:0/12:0/20:1(9Z))	TG(10:0/20:1(9Z)/12:0)	TG(12:0/10:0/20:1(9Z))	TG(12:0/20:1(9Z)/10:0)	TG(20:1(9Z)/10:0/12:0)	TG(20:1(9Z)/12:0/10:0)	TG(10:0/13:0/19:1(9Z))	TG(10:0/19:1(9Z)/13:0)	TG(13:0/10:0/19:1(9Z))	TG(13:0/19:1(9Z)/10:0)	TG(19:1(9Z)/10:0/13:0)	TG(19:1(9Z)/13:0/10:0)	TG(10:0/13:1(9Z)/19:0)	TG(10:0/19:0/13:1(9Z))	TG(13:1(9Z)/10:0/19:0)	TG(13:1(9Z)/19:0/10:0)	TG(19:0/10:0/13:1(9Z))	TG(19:0/13:1(9Z)/10:0)	TG(10:0/14:0/18:1(9Z))	TG(10:0/18:1(9Z)/14:0)	TG(14:0/10:0/18:1(9Z))	TG(14:0/18:1(9Z)/10:0)	TG(18:1(9Z)/10:0/14:0)	TG(18:1(9Z)/14:0/10:0)	TG(10:0/14:1(9Z)/18:0)	TG(10:0/18:0/14:1(9Z))	TG(14:1(9Z)/10:0/18:0)	TG(14:1(9Z)/18:0/10:0)	TG(18:0/10:0/14:1(9Z))	TG(18:0/14:1(9Z)/10:0)	TG(10:0/15:0/17:1(9Z))	TG(10:0/17:1(9Z)/15:0)	TG(15:0/10:0/17:1(9Z))	TG(15:0/17:1(9Z)/10:0)	TG(17:1(9Z)/10:0/15:0)	TG(17:1(9Z)/15:0/10:0)	TG(10:0/15:1(9Z)/17:0)	TG(10:0/17:0/15:1(9Z))	TG(15:1(9Z)/10:0/17:0)	TG(15:1(9Z)/17:0/10:0)	TG(17:0/10:0/15:1(9Z))	TG(17:0/15:1(9Z)/10:0)	TG(10:0/16:0/16:1(9Z))	TG(10:0/16:1(9Z)/16:0)	TG(16:0/10:0/16:1(9Z))	TG(16:0/16:1(9Z)/10:0)	TG(16:1(9Z)/10:0/16:0)	TG(16:1(9Z)/16:0/10:0)	TG(12:0/12:0/18:1(9Z))	TG(12:0/18:1(9Z)/12:0)	TG(18:1(9Z)/12:0/12:0)	TG(12:0/12:1(9Z)/18:0)	TG(12:0/18:0/12:1(9Z))	TG(12:1(9Z)/12:0/18:0)	TG(12:1(9Z)/18:0/12:0)	TG(18:0/12:0/12:1(9Z))	TG(18:0/12:1(9Z)/12:0)	TG(12:0/13:0/17:1(9Z))	TG(12:0/17:1(9Z)/13:0)	TG(13:0/12:0/17:1(9Z))	TG(13:0/17:1(9Z)/12:0)	TG(17:1(9Z)/12:0/13:0)	TG(17:1(9Z)/13:0/12:0)	TG(12:0/13:1(9Z)/17:0)	TG(12:0/17:0/13:1(9Z))	TG(13:1(9Z)/12:0/17:0)	TG(13:1(9Z)/17:0/12:0)	TG(17:0/12:0/13:1(9Z))	TG(17:0/13:1(9Z)/12:0)	TG(12:0/14:0/16:1(9Z))	TG(12:0/16:1(9Z)/14:0)	TG(14:0/12:0/16:1(9Z))	TG(14:0/16:1(9Z)/12:0)	TG(16:1(9Z)/12:0/14:0)	TG(16:1(9Z)/14:0/12:0)	TG(12:0/14:1(9Z)/16:0)	TG(12:0/16:0/14:1(9Z))	TG(14:1(9Z)/12:0/16:0)	TG(14:1(9Z)/16:0/12:0)	TG(16:0/12:0/14:1(9Z))	TG(16:0/14:1(9Z)/12:0)	TG(12:0/15:0/15:1(9Z))	TG(12:0/15:1(9Z)/15:0)	TG(15:0/12:0/15:1(9Z))	TG(15:0/15:1(9Z)/12:0)	TG(15:1(9Z)/12:0/15:0)	TG(15:1(9Z)/15:0/12:0)	TG(12:1(9Z)/13:0/17:0)	TG(12:1(9Z)/17:0/13:0)	TG(13:0/12:1(9Z)/17:0)	TG(13:0/17:0/12:1(9Z))	TG(17:0/12:1(9Z)/13:0)	TG(17:0/13:0/12:1(9Z))	TG(12:1(9Z)/14:0/16:0)	TG(12:1(9Z)/16:0/14:0)	TG(14:0/12:1(9Z)/16:0)	TG(14:0/16:0/12:1(9Z))	TG(16:0/12:1(9Z)/14:0)	TG(16:0/14:0/12:1(9Z))	TG(12:1(9Z)/15:0/15:0)	TG(15:0/12:1(9Z)/15:0)	TG(15:0/15:0/12:1(9Z))	TG(13:0/13:0/16:1(9Z))	TG(13:0/16:1(9Z)/13:0)	TG(16:1(9Z)/13:0/13:0)	TG(13:0/13:1(9Z)/16:0)	TG(13:0/16:0/13:1(9Z))	TG(13:1(9Z)/13:0/16:0)	TG(13:1(9Z)/16:0/13:0)	TG(16:0/13:0/13:1(9Z))	TG(16:0/13:1(9Z)/13:0)	TG(13:0/14:0/15:1(9Z))	TG(13:0/15:1(9Z)/14:0)	TG(14:0/13:0/15:1(9Z))	TG(14:0/15:1(9Z)/13:0)	TG(15:1(9Z)/13:0/14:0)	TG(15:1(9Z)/14:0/13:0)	TG(13:0/14:1(9Z)/15:0)	TG(13:0/15:0/14:1(9Z))	TG(14:1(9Z)/13:0/15:0)	TG(14:1(9Z)/15:0/13:0)	TG(15:0/13:0/14:1(9Z))	TG(15:0/14:1(9Z)/13:0)	TG(13:1(9Z)/14:0/15:0)	TG(13:1(9Z)/15:0/14:0)	TG(14:0/13:1(9Z)/15:0)	TG(14:0/15:0/13:1(9Z))	TG(15:0/13:1(9Z)/14:0)	TG(15:0/14:0/13:1(9Z))	TG(14:0/14:0/14:1(9Z))	TG(14:0/14:1(9Z)/14:0)	TG(14:1(9Z)/14:0/14:0)
TAG_42_2	TG(10:0/10:0/22:2(9Z,12Z))	TG(10:0/22:2(9Z,12Z)/10:0)	TG(22:2(9Z,12Z)/10:0/10:0)	TG(10:0/12:0/20:2(9Z,12Z))	TG(10:0/20:2(9Z,12Z)/12:0)	TG(12:0/10:0/20:2(9Z,12Z))	TG(12:0/20:2(9Z,12Z)/10:0)	TG(20:2(9Z,12Z)/10:0/12:0)	TG(20:2(9Z,12Z)/12:0/10:0)	TG(10:0/12:1(9Z)/20:1(9Z))	TG(10:0/20:1(9Z)/12:1(9Z))	TG(12:1(9Z)/10:0/20:1(9Z))	TG(12:1(9Z)/20:1(9Z)/10:0)	TG(20:1(9Z)/10:0/12:1(9Z))	TG(20:1(9Z)/12:1(9Z)/10:0)	TG(10:0/13:1(9Z)/19:1(9Z))	TG(10:0/19:1(9Z)/13:1(9Z))	TG(13:1(9Z)/10:0/19:1(9Z))	TG(13:1(9Z)/19:1(9Z)/10:0)	TG(19:1(9Z)/10:0/13:1(9Z))	TG(19:1(9Z)/13:1(9Z)/10:0)	TG(10:0/14:0/18:2(9Z,12Z))	TG(10:0/18:2(9Z,12Z)/14:0)	TG(14:0/10:0/18:2(9Z,12Z))	TG(14:0/18:2(9Z,12Z)/10:0)	TG(18:2(9Z,12Z)/10:0/14:0)	TG(18:2(9Z,12Z)/14:0/10:0)	TG(10:0/14:1(9Z)/18:1(9Z))	TG(10:0/18:1(9Z)/14:1(9Z))	TG(14:1(9Z)/10:0/18:1(9Z))	TG(14:1(9Z)/18:1(9Z)/10:0)	TG(18:1(9Z)/10:0/14:1(9Z))	TG(18:1(9Z)/14:1(9Z)/10:0)	TG(10:0/15:1(9Z)/17:1(9Z))	TG(10:0/17:1(9Z)/15:1(9Z))	TG(15:1(9Z)/10:0/17:1(9Z))	TG(15:1(9Z)/17:1(9Z)/10:0)	TG(17:1(9Z)/10:0/15:1(9Z))	TG(17:1(9Z)/15:1(9Z)/10:0)	TG(10:0/16:0/16:2(9Z,12Z))	TG(10:0/16:2(9Z,12Z)/16:0)	TG(16:0/10:0/16:2(9Z,12Z))	TG(16:0/16:2(9Z,12Z)/10:0)	TG(16:2(9Z,12Z)/10:0/16:0)	TG(16:2(9Z,12Z)/16:0/10:0)	TG(10:0/16:1(9Z)/16:1(9Z))	TG(16:1(9Z)/10:0/16:1(9Z))	TG(16:1(9Z)/16:1(9Z)/10:0)	TG(12:0/12:0/18:2(9Z,12Z))	TG(12:0/18:2(9Z,12Z)/12:0)	TG(18:2(9Z,12Z)/12:0/12:0)	TG(12:0/12:1(9Z)/18:1(9Z))	TG(12:0/18:1(9Z)/12:1(9Z))	TG(12:1(9Z)/12:0/18:1(9Z))	TG(12:1(9Z)/18:1(9Z)/12:0)	TG(18:1(9Z)/12:0/12:1(9Z))	TG(18:1(9Z)/12:1(9Z)/12:0)	TG(12:0/13:1(9Z)/17:1(9Z))	TG(12:0/17:1(9Z)/13:1(9Z))	TG(13:1(9Z)/12:0/17:1(9Z))	TG(13:1(9Z)/17:1(9Z)/12:0)	TG(17:1(9Z)/12:0/13:1(9Z))	TG(17:1(9Z)/13:1(9Z)/12:0)	TG(12:0/14:0/16:2(9Z,12Z))	TG(12:0/16:2(9Z,12Z)/14:0)	TG(14:0/12:0/16:2(9Z,12Z))	TG(14:0/16:2(9Z,12Z)/12:0)	TG(16:2(9Z,12Z)/12:0/14:0)	TG(16:2(9Z,12Z)/14:0/12:0)	TG(12:0/14:1(9Z)/16:1(9Z))	TG(12:0/16:1(9Z)/14:1(9Z))	TG(14:1(9Z)/12:0/16:1(9Z))	TG(14:1(9Z)/16:1(9Z)/12:0)	TG(16:1(9Z)/12:0/14:1(9Z))	TG(16:1(9Z)/14:1(9Z)/12:0)	TG(12:0/15:1(9Z)/15:1(9Z))	TG(15:1(9Z)/12:0/15:1(9Z))	TG(15:1(9Z)/15:1(9Z)/12:0)	TG(12:1(9Z)/12:1(9Z)/18:0)	TG(12:1(9Z)/18:0/12:1(9Z))	TG(18:0/12:1(9Z)/12:1(9Z))	TG(12:1(9Z)/13:0/17:1(9Z))	TG(12:1(9Z)/17:1(9Z)/13:0)	TG(13:0/12:1(9Z)/17:1(9Z))	TG(13:0/17:1(9Z)/12:1(9Z))	TG(17:1(9Z)/12:1(9Z)/13:0)	TG(17:1(9Z)/13:0/12:1(9Z))	TG(12:1(9Z)/13:1(9Z)/17:0)	TG(12:1(9Z)/17:0/13:1(9Z))	TG(13:1(9Z)/12:1(9Z)/17:0)	TG(13:1(9Z)/17:0/12:1(9Z))	TG(17:0/12:1(9Z)/13:1(9Z))	TG(17:0/13:1(9Z)/12:1(9Z))	TG(12:1(9Z)/14:0/16:1(9Z))	TG(12:1(9Z)/16:1(9Z)/14:0)	TG(14:0/12:1(9Z)/16:1(9Z))	TG(14:0/16:1(9Z)/12:1(9Z))	TG(16:1(9Z)/12:1(9Z)/14:0)	TG(16:1(9Z)/14:0/12:1(9Z))	TG(12:1(9Z)/14:1(9Z)/16:0)	TG(12:1(9Z)/16:0/14:1(9Z))	TG(14:1(9Z)/12:1(9Z)/16:0)	TG(14:1(9Z)/16:0/12:1(9Z))	TG(16:0/12:1(9Z)/14:1(9Z))	TG(16:0/14:1(9Z)/12:1(9Z))	TG(12:1(9Z)/15:0/15:1(9Z))	TG(12:1(9Z)/15:1(9Z)/15:0)	TG(15:0/12:1(9Z)/15:1(9Z))	TG(15:0/15:1(9Z)/12:1(9Z))	TG(15:1(9Z)/12:1(9Z)/15:0)	TG(15:1(9Z)/15:0/12:1(9Z))	TG(13:0/13:0/16:2(9Z,12Z))	TG(13:0/16:2(9Z,12Z)/13:0)	TG(16:2(9Z,12Z)/13:0/13:0)	TG(13:0/13:1(9Z)/16:1(9Z))	TG(13:0/16:1(9Z)/13:1(9Z))	TG(13:1(9Z)/13:0/16:1(9Z))	TG(13:1(9Z)/16:1(9Z)/13:0)	TG(16:1(9Z)/13:0/13:1(9Z))	TG(16:1(9Z)/13:1(9Z)/13:0)	TG(13:0/14:1(9Z)/15:1(9Z))	TG(13:0/15:1(9Z)/14:1(9Z))	TG(14:1(9Z)/13:0/15:1(9Z))	TG(14:1(9Z)/15:1(9Z)/13:0)	TG(15:1(9Z)/13:0/14:1(9Z))	TG(15:1(9Z)/14:1(9Z)/13:0)	TG(13:1(9Z)/13:1(9Z)/16:0)	TG(13:1(9Z)/16:0/13:1(9Z))	TG(16:0/13:1(9Z)/13:1(9Z))	TG(13:1(9Z)/14:0/15:1(9Z))	TG(13:1(9Z)/15:1(9Z)/14:0)	TG(14:0/13:1(9Z)/15:1(9Z))	TG(14:0/15:1(9Z)/13:1(9Z))	TG(15:1(9Z)/13:1(9Z)/14:0)	TG(15:1(9Z)/14:0/13:1(9Z))	TG(13:1(9Z)/14:1(9Z)/15:0)	TG(13:1(9Z)/15:0/14:1(9Z))	TG(14:1(9Z)/13:1(9Z)/15:0)	TG(14:1(9Z)/15:0/13:1(9Z))	TG(15:0/13:1(9Z)/14:1(9Z))	TG(15:0/14:1(9Z)/13:1(9Z))	TG(14:0/14:1(9Z)/14:1(9Z))	TG(14:1(9Z)/14:0/14:1(9Z))	TG(14:1(9Z)/14:1(9Z)/14:0)
TAG_42_3	TG(10:0/10:0/22:3(9Z,12Z,15Z))	TG(10:0/22:3(9Z,12Z,15Z)/10:0)	TG(22:3(9Z,12Z,15Z)/10:0/10:0)	TG(10:0/12:0/20:3(9Z,12Z,15Z))	TG(10:0/20:3(9Z,12Z,15Z)/12:0)	TG(12:0/10:0/20:3(9Z,12Z,15Z))	TG(12:0/20:3(9Z,12Z,15Z)/10:0)	TG(20:3(9Z,12Z,15Z)/10:0/12:0)	TG(20:3(9Z,12Z,15Z)/12:0/10:0)	TG(10:0/12:1(9Z)/20:2(9Z,12Z))	TG(10:0/20:2(9Z,12Z)/12:1(9Z))	TG(12:1(9Z)/10:0/20:2(9Z,12Z))	TG(12:1(9Z)/20:2(9Z,12Z)/10:0)	TG(20:2(9Z,12Z)/10:0/12:1(9Z))	TG(20:2(9Z,12Z)/12:1(9Z)/10:0)	TG(10:0/14:0/18:3(9Z,12Z,15Z))	TG(10:0/18:3(9Z,12Z,15Z)/14:0)	TG(14:0/10:0/18:3(9Z,12Z,15Z))	TG(14:0/18:3(9Z,12Z,15Z)/10:0)	TG(18:3(9Z,12Z,15Z)/10:0/14:0)	TG(18:3(9Z,12Z,15Z)/14:0/10:0)	TG(10:0/14:1(9Z)/18:2(9Z,12Z))	TG(10:0/18:2(9Z,12Z)/14:1(9Z))	TG(14:1(9Z)/10:0/18:2(9Z,12Z))	TG(14:1(9Z)/18:2(9Z,12Z)/10:0)	TG(18:2(9Z,12Z)/10:0/14:1(9Z))	TG(18:2(9Z,12Z)/14:1(9Z)/10:0)	TG(10:0/16:1(9Z)/16:2(9Z,12Z))	TG(10:0/16:2(9Z,12Z)/16:1(9Z))	TG(16:1(9Z)/10:0/16:2(9Z,12Z))	TG(16:1(9Z)/16:2(9Z,12Z)/10:0)	TG(16:2(9Z,12Z)/10:0/16:1(9Z))	TG(16:2(9Z,12Z)/16:1(9Z)/10:0)	TG(12:0/12:0/18:3(9Z,12Z,15Z))	TG(12:0/18:3(9Z,12Z,15Z)/12:0)	TG(18:3(9Z,12Z,15Z)/12:0/12:0)	TG(12:0/12:1(9Z)/18:2(9Z,12Z))	TG(12:0/18:2(9Z,12Z)/12:1(9Z))	TG(12:1(9Z)/12:0/18:2(9Z,12Z))	TG(12:1(9Z)/18:2(9Z,12Z)/12:0)	TG(18:2(9Z,12Z)/12:0/12:1(9Z))	TG(18:2(9Z,12Z)/12:1(9Z)/12:0)	TG(12:0/14:1(9Z)/16:2(9Z,12Z))	TG(12:0/16:2(9Z,12Z)/14:1(9Z))	TG(14:1(9Z)/12:0/16:2(9Z,12Z))	TG(14:1(9Z)/16:2(9Z,12Z)/12:0)	TG(16:2(9Z,12Z)/12:0/14:1(9Z))	TG(16:2(9Z,12Z)/14:1(9Z)/12:0)	TG(12:1(9Z)/12:1(9Z)/18:1(9Z))	TG(12:1(9Z)/18:1(9Z)/12:1(9Z))	TG(18:1(9Z)/12:1(9Z)/12:1(9Z))	TG(12:1(9Z)/13:1(9Z)/17:1(9Z))	TG(12:1(9Z)/17:1(9Z)/13:1(9Z))	TG(13:1(9Z)/12:1(9Z)/17:1(9Z))	TG(13:1(9Z)/17:1(9Z)/12:1(9Z))	TG(17:1(9Z)/12:1(9Z)/13:1(9Z))	TG(17:1(9Z)/13:1(9Z)/12:1(9Z))	TG(12:1(9Z)/14:0/16:2(9Z,12Z))	TG(12:1(9Z)/16:2(9Z,12Z)/14:0)	TG(14:0/12:1(9Z)/16:2(9Z,12Z))	TG(14:0/16:2(9Z,12Z)/12:1(9Z))	TG(16:2(9Z,12Z)/12:1(9Z)/14:0)	TG(16:2(9Z,12Z)/14:0/12:1(9Z))	TG(12:1(9Z)/14:1(9Z)/16:1(9Z))	TG(12:1(9Z)/16:1(9Z)/14:1(9Z))	TG(14:1(9Z)/12:1(9Z)/16:1(9Z))	TG(14:1(9Z)/16:1(9Z)/12:1(9Z))	TG(16:1(9Z)/12:1(9Z)/14:1(9Z))	TG(16:1(9Z)/14:1(9Z)/12:1(9Z))	TG(12:1(9Z)/15:1(9Z)/15:1(9Z))	TG(15:1(9Z)/12:1(9Z)/15:1(9Z))	TG(15:1(9Z)/15:1(9Z)/12:1(9Z))	TG(13:0/13:1(9Z)/16:2(9Z,12Z))	TG(13:0/16:2(9Z,12Z)/13:1(9Z))	TG(13:1(9Z)/13:0/16:2(9Z,12Z))	TG(13:1(9Z)/16:2(9Z,12Z)/13:0)	TG(16:2(9Z,12Z)/13:0/13:1(9Z))	TG(16:2(9Z,12Z)/13:1(9Z)/13:0)	TG(13:1(9Z)/13:1(9Z)/16:1(9Z))	TG(13:1(9Z)/16:1(9Z)/13:1(9Z))	TG(16:1(9Z)/13:1(9Z)/13:1(9Z))	TG(13:1(9Z)/14:1(9Z)/15:1(9Z))	TG(13:1(9Z)/15:1(9Z)/14:1(9Z))	TG(14:1(9Z)/13:1(9Z)/15:1(9Z))	TG(14:1(9Z)/15:1(9Z)/13:1(9Z))	TG(15:1(9Z)/13:1(9Z)/14:1(9Z))	TG(15:1(9Z)/14:1(9Z)/13:1(9Z))	TG(14:1(9Z)/14:1(9Z)/14:1(9Z))
TAG_42_4	TG(10:0/12:1(9Z)/20:3(9Z,12Z,15Z))	TG(10:0/20:3(9Z,12Z,15Z)/12:1(9Z))	TG(12:1(9Z)/10:0/20:3(9Z,12Z,15Z))	TG(12:1(9Z)/20:3(9Z,12Z,15Z)/10:0)	TG(20:3(9Z,12Z,15Z)/10:0/12:1(9Z))	TG(20:3(9Z,12Z,15Z)/12:1(9Z)/10:0)	TG(10:0/14:1(9Z)/18:3(9Z,12Z,15Z))	TG(10:0/18:3(9Z,12Z,15Z)/14:1(9Z))	TG(14:1(9Z)/10:0/18:3(9Z,12Z,15Z))	TG(14:1(9Z)/18:3(9Z,12Z,15Z)/10:0)	TG(18:3(9Z,12Z,15Z)/10:0/14:1(9Z))	TG(18:3(9Z,12Z,15Z)/14:1(9Z)/10:0)	TG(10:0/16:2(9Z,12Z)/16:2(9Z,12Z))	TG(16:2(9Z,12Z)/10:0/16:2(9Z,12Z))	TG(16:2(9Z,12Z)/16:2(9Z,12Z)/10:0)	TG(12:0/12:1(9Z)/18:3(9Z,12Z,15Z))	TG(12:0/18:3(9Z,12Z,15Z)/12:1(9Z))	TG(12:1(9Z)/12:0/18:3(9Z,12Z,15Z))	TG(12:1(9Z)/18:3(9Z,12Z,15Z)/12:0)	TG(18:3(9Z,12Z,15Z)/12:0/12:1(9Z))	TG(18:3(9Z,12Z,15Z)/12:1(9Z)/12:0)	TG(12:1(9Z)/12:1(9Z)/18:2(9Z,12Z))	TG(12:1(9Z)/18:2(9Z,12Z)/12:1(9Z))	TG(18:2(9Z,12Z)/12:1(9Z)/12:1(9Z))	TG(12:1(9Z)/14:1(9Z)/16:2(9Z,12Z))	TG(12:1(9Z)/16:2(9Z,12Z)/14:1(9Z))	TG(14:1(9Z)/12:1(9Z)/16:2(9Z,12Z))	TG(14:1(9Z)/16:2(9Z,12Z)/12:1(9Z))	TG(16:2(9Z,12Z)/12:1(9Z)/14:1(9Z))	TG(16:2(9Z,12Z)/14:1(9Z)/12:1(9Z))	TG(13:1(9Z)/13:1(9Z)/16:2(9Z,12Z))	TG(13:1(9Z)/16:2(9Z,12Z)/13:1(9Z))	TG(16:2(9Z,12Z)/13:1(9Z)/13:1(9Z))
TAG_43_0	TG(10:0/14:0/19:0)	TG(10:0/19:0/14:0)	TG(14:0/10:0/19:0)	TG(14:0/19:0/10:0)	TG(19:0/10:0/14:0)	TG(19:0/14:0/10:0)	TG(10:0/15:0/18:0)	TG(10:0/18:0/15:0)	TG(15:0/10:0/18:0)	TG(15:0/18:0/10:0)	TG(18:0/10:0/15:0)	TG(18:0/15:0/10:0)	TG(10:0/16:0/17:0)	TG(10:0/17:0/16:0)	TG(16:0/10:0/17:0)	TG(16:0/17:0/10:0)	TG(17:0/10:0/16:0)	TG(17:0/16:0/10:0)	TG(12:0/12:0/19:0)	TG(12:0/19:0/12:0)	TG(19:0/12:0/12:0)	TG(12:0/13:0/18:0)	TG(12:0/18:0/13:0)	TG(13:0/12:0/18:0)	TG(13:0/18:0/12:0)	TG(18:0/12:0/13:0)	TG(18:0/13:0/12:0)	TG(12:0/14:0/17:0)	TG(12:0/17:0/14:0)	TG(14:0/12:0/17:0)	TG(14:0/17:0/12:0)	TG(17:0/12:0/14:0)	TG(17:0/14:0/12:0)	TG(12:0/15:0/16:0)	TG(12:0/16:0/15:0)	TG(15:0/12:0/16:0)	TG(15:0/16:0/12:0)	TG(16:0/12:0/15:0)	TG(16:0/15:0/12:0)	TG(13:0/13:0/17:0)	TG(13:0/17:0/13:0)	TG(17:0/13:0/13:0)	TG(13:0/14:0/16:0)	TG(13:0/16:0/14:0)	TG(14:0/13:0/16:0)	TG(14:0/16:0/13:0)	TG(16:0/13:0/14:0)	TG(16:0/14:0/13:0)	TG(13:0/15:0/15:0)	TG(15:0/13:0/15:0)	TG(15:0/15:0/13:0)	TG(14:0/14:0/15:0)	TG(14:0/15:0/14:0)	TG(15:0/14:0/14:0)
TAG_43_1	TG(10:0/13:0/20:1(9Z))	TG(10:0/20:1(9Z)/13:0)	TG(13:0/10:0/20:1(9Z))	TG(13:0/20:1(9Z)/10:0)	TG(20:1(9Z)/10:0/13:0)	TG(20:1(9Z)/13:0/10:0)	TG(10:0/14:0/19:1(9Z))	TG(10:0/19:1(9Z)/14:0)	TG(14:0/10:0/19:1(9Z))	TG(14:0/19:1(9Z)/10:0)	TG(19:1(9Z)/10:0/14:0)	TG(19:1(9Z)/14:0/10:0)	TG(10:0/14:1(9Z)/19:0)	TG(10:0/19:0/14:1(9Z))	TG(14:1(9Z)/10:0/19:0)	TG(14:1(9Z)/19:0/10:0)	TG(19:0/10:0/14:1(9Z))	TG(19:0/14:1(9Z)/10:0)	TG(10:0/15:0/18:1(9Z))	TG(10:0/18:1(9Z)/15:0)	TG(15:0/10:0/18:1(9Z))	TG(15:0/18:1(9Z)/10:0)	TG(18:1(9Z)/10:0/15:0)	TG(18:1(9Z)/15:0/10:0)	TG(10:0/15:1(9Z)/18:0)	TG(10:0/18:0/15:1(9Z))	TG(15:1(9Z)/10:0/18:0)	TG(15:1(9Z)/18:0/10:0)	TG(18:0/10:0/15:1(9Z))	TG(18:0/15:1(9Z)/10:0)	TG(10:0/16:0/17:1(9Z))	TG(10:0/17:1(9Z)/16:0)	TG(16:0/10:0/17:1(9Z))	TG(16:0/17:1(9Z)/10:0)	TG(17:1(9Z)/10:0/16:0)	TG(17:1(9Z)/16:0/10:0)	TG(10:0/16:1(9Z)/17:0)	TG(10:0/17:0/16:1(9Z))	TG(16:1(9Z)/10:0/17:0)	TG(16:1(9Z)/17:0/10:0)	TG(17:0/10:0/16:1(9Z))	TG(17:0/16:1(9Z)/10:0)	TG(12:0/12:0/19:1(9Z))	TG(12:0/19:1(9Z)/12:0)	TG(19:1(9Z)/12:0/12:0)	TG(12:0/12:1(9Z)/19:0)	TG(12:0/19:0/12:1(9Z))	TG(12:1(9Z)/12:0/19:0)	TG(12:1(9Z)/19:0/12:0)	TG(19:0/12:0/12:1(9Z))	TG(19:0/12:1(9Z)/12:0)	TG(12:0/13:0/18:1(9Z))	TG(12:0/18:1(9Z)/13:0)	TG(13:0/12:0/18:1(9Z))	TG(13:0/18:1(9Z)/12:0)	TG(18:1(9Z)/12:0/13:0)	TG(18:1(9Z)/13:0/12:0)	TG(12:0/13:1(9Z)/18:0)	TG(12:0/18:0/13:1(9Z))	TG(13:1(9Z)/12:0/18:0)	TG(13:1(9Z)/18:0/12:0)	TG(18:0/12:0/13:1(9Z))	TG(18:0/13:1(9Z)/12:0)	TG(12:0/14:0/17:1(9Z))	TG(12:0/17:1(9Z)/14:0)	TG(14:0/12:0/17:1(9Z))	TG(14:0/17:1(9Z)/12:0)	TG(17:1(9Z)/12:0/14:0)	TG(17:1(9Z)/14:0/12:0)	TG(12:0/14:1(9Z)/17:0)	TG(12:0/17:0/14:1(9Z))	TG(14:1(9Z)/12:0/17:0)	TG(14:1(9Z)/17:0/12:0)	TG(17:0/12:0/14:1(9Z))	TG(17:0/14:1(9Z)/12:0)	TG(12:0/15:0/16:1(9Z))	TG(12:0/16:1(9Z)/15:0)	TG(15:0/12:0/16:1(9Z))	TG(15:0/16:1(9Z)/12:0)	TG(16:1(9Z)/12:0/15:0)	TG(16:1(9Z)/15:0/12:0)	TG(12:0/15:1(9Z)/16:0)	TG(12:0/16:0/15:1(9Z))	TG(15:1(9Z)/12:0/16:0)	TG(15:1(9Z)/16:0/12:0)	TG(16:0/12:0/15:1(9Z))	TG(16:0/15:1(9Z)/12:0)	TG(12:1(9Z)/13:0/18:0)	TG(12:1(9Z)/18:0/13:0)	TG(13:0/12:1(9Z)/18:0)	TG(13:0/18:0/12:1(9Z))	TG(18:0/12:1(9Z)/13:0)	TG(18:0/13:0/12:1(9Z))	TG(12:1(9Z)/14:0/17:0)	TG(12:1(9Z)/17:0/14:0)	TG(14:0/12:1(9Z)/17:0)	TG(14:0/17:0/12:1(9Z))	TG(17:0/12:1(9Z)/14:0)	TG(17:0/14:0/12:1(9Z))	TG(12:1(9Z)/15:0/16:0)	TG(12:1(9Z)/16:0/15:0)	TG(15:0/12:1(9Z)/16:0)	TG(15:0/16:0/12:1(9Z))	TG(16:0/12:1(9Z)/15:0)	TG(16:0/15:0/12:1(9Z))	TG(13:0/13:0/17:1(9Z))	TG(13:0/17:1(9Z)/13:0)	TG(17:1(9Z)/13:0/13:0)	TG(13:0/13:1(9Z)/17:0)	TG(13:0/17:0/13:1(9Z))	TG(13:1(9Z)/13:0/17:0)	TG(13:1(9Z)/17:0/13:0)	TG(17:0/13:0/13:1(9Z))	TG(17:0/13:1(9Z)/13:0)	TG(13:0/14:0/16:1(9Z))	TG(13:0/16:1(9Z)/14:0)	TG(14:0/13:0/16:1(9Z))	TG(14:0/16:1(9Z)/13:0)	TG(16:1(9Z)/13:0/14:0)	TG(16:1(9Z)/14:0/13:0)	TG(13:0/14:1(9Z)/16:0)	TG(13:0/16:0/14:1(9Z))	TG(14:1(9Z)/13:0/16:0)	TG(14:1(9Z)/16:0/13:0)	TG(16:0/13:0/14:1(9Z))	TG(16:0/14:1(9Z)/13:0)	TG(13:0/15:0/15:1(9Z))	TG(13:0/15:1(9Z)/15:0)	TG(15:0/13:0/15:1(9Z))	TG(15:0/15:1(9Z)/13:0)	TG(15:1(9Z)/13:0/15:0)	TG(15:1(9Z)/15:0/13:0)	TG(13:1(9Z)/14:0/16:0)	TG(13:1(9Z)/16:0/14:0)	TG(14:0/13:1(9Z)/16:0)	TG(14:0/16:0/13:1(9Z))	TG(16:0/13:1(9Z)/14:0)	TG(16:0/14:0/13:1(9Z))	TG(13:1(9Z)/15:0/15:0)	TG(15:0/13:1(9Z)/15:0)	TG(15:0/15:0/13:1(9Z))	TG(14:0/14:0/15:1(9Z))	TG(14:0/15:1(9Z)/14:0)	TG(15:1(9Z)/14:0/14:0)	TG(14:0/14:1(9Z)/15:0)	TG(14:0/15:0/14:1(9Z))	TG(14:1(9Z)/14:0/15:0)	TG(14:1(9Z)/15:0/14:0)	TG(15:0/14:0/14:1(9Z))	TG(15:0/14:1(9Z)/14:0)
TAG_43_2	TG(10:0/13:0/20:2(9Z,12Z))	TG(10:0/20:2(9Z,12Z)/13:0)	TG(13:0/10:0/20:2(9Z,12Z))	TG(13:0/20:2(9Z,12Z)/10:0)	TG(20:2(9Z,12Z)/10:0/13:0)	TG(20:2(9Z,12Z)/13:0/10:0)	TG(10:0/13:1(9Z)/20:1(9Z))	TG(10:0/20:1(9Z)/13:1(9Z))	TG(13:1(9Z)/10:0/20:1(9Z))	TG(13:1(9Z)/20:1(9Z)/10:0)	TG(20:1(9Z)/10:0/13:1(9Z))	TG(20:1(9Z)/13:1(9Z)/10:0)	TG(10:0/14:1(9Z)/19:1(9Z))	TG(10:0/19:1(9Z)/14:1(9Z))	TG(14:1(9Z)/10:0/19:1(9Z))	TG(14:1(9Z)/19:1(9Z)/10:0)	TG(19:1(9Z)/10:0/14:1(9Z))	TG(19:1(9Z)/14:1(9Z)/10:0)	TG(10:0/15:0/18:2(9Z,12Z))	TG(10:0/18:2(9Z,12Z)/15:0)	TG(15:0/10:0/18:2(9Z,12Z))	TG(15:0/18:2(9Z,12Z)/10:0)	TG(18:2(9Z,12Z)/10:0/15:0)	TG(18:2(9Z,12Z)/15:0/10:0)	TG(10:0/15:1(9Z)/18:1(9Z))	TG(10:0/18:1(9Z)/15:1(9Z))	TG(15:1(9Z)/10:0/18:1(9Z))	TG(15:1(9Z)/18:1(9Z)/10:0)	TG(18:1(9Z)/10:0/15:1(9Z))	TG(18:1(9Z)/15:1(9Z)/10:0)	TG(10:0/16:1(9Z)/17:1(9Z))	TG(10:0/17:1(9Z)/16:1(9Z))	TG(16:1(9Z)/10:0/17:1(9Z))	TG(16:1(9Z)/17:1(9Z)/10:0)	TG(17:1(9Z)/10:0/16:1(9Z))	TG(17:1(9Z)/16:1(9Z)/10:0)	TG(10:0/16:2(9Z,12Z)/17:0)	TG(10:0/17:0/16:2(9Z,12Z))	TG(16:2(9Z,12Z)/10:0/17:0)	TG(16:2(9Z,12Z)/17:0/10:0)	TG(17:0/10:0/16:2(9Z,12Z))	TG(17:0/16:2(9Z,12Z)/10:0)	TG(12:0/12:1(9Z)/19:1(9Z))	TG(12:0/19:1(9Z)/12:1(9Z))	TG(12:1(9Z)/12:0/19:1(9Z))	TG(12:1(9Z)/19:1(9Z)/12:0)	TG(19:1(9Z)/12:0/12:1(9Z))	TG(19:1(9Z)/12:1(9Z)/12:0)	TG(12:0/13:0/18:2(9Z,12Z))	TG(12:0/18:2(9Z,12Z)/13:0)	TG(13:0/12:0/18:2(9Z,12Z))	TG(13:0/18:2(9Z,12Z)/12:0)	TG(18:2(9Z,12Z)/12:0/13:0)	TG(18:2(9Z,12Z)/13:0/12:0)	TG(12:0/13:1(9Z)/18:1(9Z))	TG(12:0/18:1(9Z)/13:1(9Z))	TG(13:1(9Z)/12:0/18:1(9Z))	TG(13:1(9Z)/18:1(9Z)/12:0)	TG(18:1(9Z)/12:0/13:1(9Z))	TG(18:1(9Z)/13:1(9Z)/12:0)	TG(12:0/14:1(9Z)/17:1(9Z))	TG(12:0/17:1(9Z)/14:1(9Z))	TG(14:1(9Z)/12:0/17:1(9Z))	TG(14:1(9Z)/17:1(9Z)/12:0)	TG(17:1(9Z)/12:0/14:1(9Z))	TG(17:1(9Z)/14:1(9Z)/12:0)	TG(12:0/15:0/16:2(9Z,12Z))	TG(12:0/16:2(9Z,12Z)/15:0)	TG(15:0/12:0/16:2(9Z,12Z))	TG(15:0/16:2(9Z,12Z)/12:0)	TG(16:2(9Z,12Z)/12:0/15:0)	TG(16:2(9Z,12Z)/15:0/12:0)	TG(12:0/15:1(9Z)/16:1(9Z))	TG(12:0/16:1(9Z)/15:1(9Z))	TG(15:1(9Z)/12:0/16:1(9Z))	TG(15:1(9Z)/16:1(9Z)/12:0)	TG(16:1(9Z)/12:0/15:1(9Z))	TG(16:1(9Z)/15:1(9Z)/12:0)	TG(12:1(9Z)/12:1(9Z)/19:0)	TG(12:1(9Z)/19:0/12:1(9Z))	TG(19:0/12:1(9Z)/12:1(9Z))	TG(12:1(9Z)/13:0/18:1(9Z))	TG(12:1(9Z)/18:1(9Z)/13:0)	TG(13:0/12:1(9Z)/18:1(9Z))	TG(13:0/18:1(9Z)/12:1(9Z))	TG(18:1(9Z)/12:1(9Z)/13:0)	TG(18:1(9Z)/13:0/12:1(9Z))	TG(12:1(9Z)/13:1(9Z)/18:0)	TG(12:1(9Z)/18:0/13:1(9Z))	TG(13:1(9Z)/12:1(9Z)/18:0)	TG(13:1(9Z)/18:0/12:1(9Z))	TG(18:0/12:1(9Z)/13:1(9Z))	TG(18:0/13:1(9Z)/12:1(9Z))	TG(12:1(9Z)/14:0/17:1(9Z))	TG(12:1(9Z)/17:1(9Z)/14:0)	TG(14:0/12:1(9Z)/17:1(9Z))	TG(14:0/17:1(9Z)/12:1(9Z))	TG(17:1(9Z)/12:1(9Z)/14:0)	TG(17:1(9Z)/14:0/12:1(9Z))	TG(12:1(9Z)/14:1(9Z)/17:0)	TG(12:1(9Z)/17:0/14:1(9Z))	TG(14:1(9Z)/12:1(9Z)/17:0)	TG(14:1(9Z)/17:0/12:1(9Z))	TG(17:0/12:1(9Z)/14:1(9Z))	TG(17:0/14:1(9Z)/12:1(9Z))	TG(12:1(9Z)/15:0/16:1(9Z))	TG(12:1(9Z)/16:1(9Z)/15:0)	TG(15:0/12:1(9Z)/16:1(9Z))	TG(15:0/16:1(9Z)/12:1(9Z))	TG(16:1(9Z)/12:1(9Z)/15:0)	TG(16:1(9Z)/15:0/12:1(9Z))	TG(12:1(9Z)/15:1(9Z)/16:0)	TG(12:1(9Z)/16:0/15:1(9Z))	TG(15:1(9Z)/12:1(9Z)/16:0)	TG(15:1(9Z)/16:0/12:1(9Z))	TG(16:0/12:1(9Z)/15:1(9Z))	TG(16:0/15:1(9Z)/12:1(9Z))	TG(13:0/13:1(9Z)/17:1(9Z))	TG(13:0/17:1(9Z)/13:1(9Z))	TG(13:1(9Z)/13:0/17:1(9Z))	TG(13:1(9Z)/17:1(9Z)/13:0)	TG(17:1(9Z)/13:0/13:1(9Z))	TG(17:1(9Z)/13:1(9Z)/13:0)	TG(13:0/14:0/16:2(9Z,12Z))	TG(13:0/16:2(9Z,12Z)/14:0)	TG(14:0/13:0/16:2(9Z,12Z))	TG(14:0/16:2(9Z,12Z)/13:0)	TG(16:2(9Z,12Z)/13:0/14:0)	TG(16:2(9Z,12Z)/14:0/13:0)	TG(13:0/14:1(9Z)/16:1(9Z))	TG(13:0/16:1(9Z)/14:1(9Z))	TG(14:1(9Z)/13:0/16:1(9Z))	TG(14:1(9Z)/16:1(9Z)/13:0)	TG(16:1(9Z)/13:0/14:1(9Z))	TG(16:1(9Z)/14:1(9Z)/13:0)	TG(13:0/15:1(9Z)/15:1(9Z))	TG(15:1(9Z)/13:0/15:1(9Z))	TG(15:1(9Z)/15:1(9Z)/13:0)	TG(13:1(9Z)/13:1(9Z)/17:0)	TG(13:1(9Z)/17:0/13:1(9Z))	TG(17:0/13:1(9Z)/13:1(9Z))	TG(13:1(9Z)/14:0/16:1(9Z))	TG(13:1(9Z)/16:1(9Z)/14:0)	TG(14:0/13:1(9Z)/16:1(9Z))	TG(14:0/16:1(9Z)/13:1(9Z))	TG(16:1(9Z)/13:1(9Z)/14:0)	TG(16:1(9Z)/14:0/13:1(9Z))	TG(13:1(9Z)/14:1(9Z)/16:0)	TG(13:1(9Z)/16:0/14:1(9Z))	TG(14:1(9Z)/13:1(9Z)/16:0)	TG(14:1(9Z)/16:0/13:1(9Z))	TG(16:0/13:1(9Z)/14:1(9Z))	TG(16:0/14:1(9Z)/13:1(9Z))	TG(13:1(9Z)/15:0/15:1(9Z))	TG(13:1(9Z)/15:1(9Z)/15:0)	TG(15:0/13:1(9Z)/15:1(9Z))	TG(15:0/15:1(9Z)/13:1(9Z))	TG(15:1(9Z)/13:1(9Z)/15:0)	TG(15:1(9Z)/15:0/13:1(9Z))	TG(14:0/14:1(9Z)/15:1(9Z))	TG(14:0/15:1(9Z)/14:1(9Z))	TG(14:1(9Z)/14:0/15:1(9Z))	TG(14:1(9Z)/15:1(9Z)/14:0)	TG(15:1(9Z)/14:0/14:1(9Z))	TG(15:1(9Z)/14:1(9Z)/14:0)	TG(14:1(9Z)/14:1(9Z)/15:0)	TG(14:1(9Z)/15:0/14:1(9Z))	TG(15:0/14:1(9Z)/14:1(9Z))
TAG_43_3	TG(10:0/13:0/20:3(9Z,12Z,15Z))	TG(10:0/20:3(9Z,12Z,15Z)/13:0)	TG(13:0/10:0/20:3(9Z,12Z,15Z))	TG(13:0/20:3(9Z,12Z,15Z)/10:0)	TG(20:3(9Z,12Z,15Z)/10:0/13:0)	TG(20:3(9Z,12Z,15Z)/13:0/10:0)	TG(10:0/13:1(9Z)/20:2(9Z,12Z))	TG(10:0/20:2(9Z,12Z)/13:1(9Z))	TG(13:1(9Z)/10:0/20:2(9Z,12Z))	TG(13:1(9Z)/20:2(9Z,12Z)/10:0)	TG(20:2(9Z,12Z)/10:0/13:1(9Z))	TG(20:2(9Z,12Z)/13:1(9Z)/10:0)	TG(10:0/15:0/18:3(9Z,12Z,15Z))	TG(10:0/18:3(9Z,12Z,15Z)/15:0)	TG(15:0/10:0/18:3(9Z,12Z,15Z))	TG(15:0/18:3(9Z,12Z,15Z)/10:0)	TG(18:3(9Z,12Z,15Z)/10:0/15:0)	TG(18:3(9Z,12Z,15Z)/15:0/10:0)	TG(10:0/15:1(9Z)/18:2(9Z,12Z))	TG(10:0/18:2(9Z,12Z)/15:1(9Z))	TG(15:1(9Z)/10:0/18:2(9Z,12Z))	TG(15:1(9Z)/18:2(9Z,12Z)/10:0)	TG(18:2(9Z,12Z)/10:0/15:1(9Z))	TG(18:2(9Z,12Z)/15:1(9Z)/10:0)	TG(10:0/16:2(9Z,12Z)/17:1(9Z))	TG(10:0/17:1(9Z)/16:2(9Z,12Z))	TG(16:2(9Z,12Z)/10:0/17:1(9Z))	TG(16:2(9Z,12Z)/17:1(9Z)/10:0)	TG(17:1(9Z)/10:0/16:2(9Z,12Z))	TG(17:1(9Z)/16:2(9Z,12Z)/10:0)	TG(12:0/13:0/18:3(9Z,12Z,15Z))	TG(12:0/18:3(9Z,12Z,15Z)/13:0)	TG(13:0/12:0/18:3(9Z,12Z,15Z))	TG(13:0/18:3(9Z,12Z,15Z)/12:0)	TG(18:3(9Z,12Z,15Z)/12:0/13:0)	TG(18:3(9Z,12Z,15Z)/13:0/12:0)	TG(12:0/13:1(9Z)/18:2(9Z,12Z))	TG(12:0/18:2(9Z,12Z)/13:1(9Z))	TG(13:1(9Z)/12:0/18:2(9Z,12Z))	TG(13:1(9Z)/18:2(9Z,12Z)/12:0)	TG(18:2(9Z,12Z)/12:0/13:1(9Z))	TG(18:2(9Z,12Z)/13:1(9Z)/12:0)	TG(12:0/15:1(9Z)/16:2(9Z,12Z))	TG(12:0/16:2(9Z,12Z)/15:1(9Z))	TG(15:1(9Z)/12:0/16:2(9Z,12Z))	TG(15:1(9Z)/16:2(9Z,12Z)/12:0)	TG(16:2(9Z,12Z)/12:0/15:1(9Z))	TG(16:2(9Z,12Z)/15:1(9Z)/12:0)	TG(12:1(9Z)/12:1(9Z)/19:1(9Z))	TG(12:1(9Z)/19:1(9Z)/12:1(9Z))	TG(19:1(9Z)/12:1(9Z)/12:1(9Z))	TG(12:1(9Z)/13:0/18:2(9Z,12Z))	TG(12:1(9Z)/18:2(9Z,12Z)/13:0)	TG(13:0/12:1(9Z)/18:2(9Z,12Z))	TG(13:0/18:2(9Z,12Z)/12:1(9Z))	TG(18:2(9Z,12Z)/12:1(9Z)/13:0)	TG(18:2(9Z,12Z)/13:0/12:1(9Z))	TG(12:1(9Z)/13:1(9Z)/18:1(9Z))	TG(12:1(9Z)/18:1(9Z)/13:1(9Z))	TG(13:1(9Z)/12:1(9Z)/18:1(9Z))	TG(13:1(9Z)/18:1(9Z)/12:1(9Z))	TG(18:1(9Z)/12:1(9Z)/13:1(9Z))	TG(18:1(9Z)/13:1(9Z)/12:1(9Z))	TG(12:1(9Z)/14:1(9Z)/17:1(9Z))	TG(12:1(9Z)/17:1(9Z)/14:1(9Z))	TG(14:1(9Z)/12:1(9Z)/17:1(9Z))	TG(14:1(9Z)/17:1(9Z)/12:1(9Z))	TG(17:1(9Z)/12:1(9Z)/14:1(9Z))	TG(17:1(9Z)/14:1(9Z)/12:1(9Z))	TG(12:1(9Z)/15:0/16:2(9Z,12Z))	TG(12:1(9Z)/16:2(9Z,12Z)/15:0)	TG(15:0/12:1(9Z)/16:2(9Z,12Z))	TG(15:0/16:2(9Z,12Z)/12:1(9Z))	TG(16:2(9Z,12Z)/12:1(9Z)/15:0)	TG(16:2(9Z,12Z)/15:0/12:1(9Z))	TG(12:1(9Z)/15:1(9Z)/16:1(9Z))	TG(12:1(9Z)/16:1(9Z)/15:1(9Z))	TG(15:1(9Z)/12:1(9Z)/16:1(9Z))	TG(15:1(9Z)/16:1(9Z)/12:1(9Z))	TG(16:1(9Z)/12:1(9Z)/15:1(9Z))	TG(16:1(9Z)/15:1(9Z)/12:1(9Z))	TG(13:0/14:1(9Z)/16:2(9Z,12Z))	TG(13:0/16:2(9Z,12Z)/14:1(9Z))	TG(14:1(9Z)/13:0/16:2(9Z,12Z))	TG(14:1(9Z)/16:2(9Z,12Z)/13:0)	TG(16:2(9Z,12Z)/13:0/14:1(9Z))	TG(16:2(9Z,12Z)/14:1(9Z)/13:0)	TG(13:1(9Z)/13:1(9Z)/17:1(9Z))	TG(13:1(9Z)/17:1(9Z)/13:1(9Z))	TG(17:1(9Z)/13:1(9Z)/13:1(9Z))	TG(13:1(9Z)/14:0/16:2(9Z,12Z))	TG(13:1(9Z)/16:2(9Z,12Z)/14:0)	TG(14:0/13:1(9Z)/16:2(9Z,12Z))	TG(14:0/16:2(9Z,12Z)/13:1(9Z))	TG(16:2(9Z,12Z)/13:1(9Z)/14:0)	TG(16:2(9Z,12Z)/14:0/13:1(9Z))	TG(13:1(9Z)/14:1(9Z)/16:1(9Z))	TG(13:1(9Z)/16:1(9Z)/14:1(9Z))	TG(14:1(9Z)/13:1(9Z)/16:1(9Z))	TG(14:1(9Z)/16:1(9Z)/13:1(9Z))	TG(16:1(9Z)/13:1(9Z)/14:1(9Z))	TG(16:1(9Z)/14:1(9Z)/13:1(9Z))	TG(13:1(9Z)/15:1(9Z)/15:1(9Z))	TG(15:1(9Z)/13:1(9Z)/15:1(9Z))	TG(15:1(9Z)/15:1(9Z)/13:1(9Z))	TG(14:1(9Z)/14:1(9Z)/15:1(9Z))	TG(14:1(9Z)/15:1(9Z)/14:1(9Z))	TG(15:1(9Z)/14:1(9Z)/14:1(9Z))
TAG_44_0	TG(10:0/15:0/19:0)	TG(10:0/19:0/15:0)	TG(15:0/10:0/19:0)	TG(15:0/19:0/10:0)	TG(19:0/10:0/15:0)	TG(19:0/15:0/10:0)	TG(10:0/16:0/18:0)	TG(10:0/18:0/16:0)	TG(16:0/10:0/18:0)	TG(16:0/18:0/10:0)	TG(18:0/10:0/16:0)	TG(18:0/16:0/10:0)	TG(10:0/17:0/17:0)	TG(17:0/10:0/17:0)	TG(17:0/17:0/10:0)	TG(12:0/13:0/19:0)	TG(12:0/19:0/13:0)	TG(13:0/12:0/19:0)	TG(13:0/19:0/12:0)	TG(19:0/12:0/13:0)	TG(19:0/13:0/12:0)	TG(12:0/14:0/18:0)	TG(12:0/18:0/14:0)	TG(14:0/12:0/18:0)	TG(14:0/18:0/12:0)	TG(18:0/12:0/14:0)	TG(18:0/14:0/12:0)	TG(12:0/15:0/17:0)	TG(12:0/17:0/15:0)	TG(15:0/12:0/17:0)	TG(15:0/17:0/12:0)	TG(17:0/12:0/15:0)	TG(17:0/15:0/12:0)	TG(12:0/16:0/16:0)	TG(16:0/12:0/16:0)	TG(16:0/16:0/12:0)	TG(13:0/13:0/18:0)	TG(13:0/18:0/13:0)	TG(18:0/13:0/13:0)	TG(13:0/14:0/17:0)	TG(13:0/17:0/14:0)	TG(14:0/13:0/17:0)	TG(14:0/17:0/13:0)	TG(17:0/13:0/14:0)	TG(17:0/14:0/13:0)	TG(13:0/15:0/16:0)	TG(13:0/16:0/15:0)	TG(15:0/13:0/16:0)	TG(15:0/16:0/13:0)	TG(16:0/13:0/15:0)	TG(16:0/15:0/13:0)	TG(14:0/14:0/16:0)	TG(14:0/16:0/14:0)	TG(16:0/14:0/14:0)	TG(14:0/15:0/15:0)	TG(15:0/14:0/15:0)	TG(15:0/15:0/14:0)
TAG_44_1	TG(10:0/10:0/24:1(9Z))	TG(10:0/24:1(9Z)/10:0)	TG(24:1(9Z)/10:0/10:0)	TG(10:0/12:0/22:1(9Z))	TG(10:0/22:1(9Z)/12:0)	TG(12:0/10:0/22:1(9Z))	TG(12:0/22:1(9Z)/10:0)	TG(22:1(9Z)/10:0/12:0)	TG(22:1(9Z)/12:0/10:0)	TG(10:0/14:0/20:1(9Z))	TG(10:0/20:1(9Z)/14:0)	TG(14:0/10:0/20:1(9Z))	TG(14:0/20:1(9Z)/10:0)	TG(20:1(9Z)/10:0/14:0)	TG(20:1(9Z)/14:0/10:0)	TG(10:0/15:0/19:1(9Z))	TG(10:0/19:1(9Z)/15:0)	TG(15:0/10:0/19:1(9Z))	TG(15:0/19:1(9Z)/10:0)	TG(19:1(9Z)/10:0/15:0)	TG(19:1(9Z)/15:0/10:0)	TG(10:0/15:1(9Z)/19:0)	TG(10:0/19:0/15:1(9Z))	TG(15:1(9Z)/10:0/19:0)	TG(15:1(9Z)/19:0/10:0)	TG(19:0/10:0/15:1(9Z))	TG(19:0/15:1(9Z)/10:0)	TG(10:0/16:0/18:1(9Z))	TG(10:0/18:1(9Z)/16:0)	TG(16:0/10:0/18:1(9Z))	TG(16:0/18:1(9Z)/10:0)	TG(18:1(9Z)/10:0/16:0)	TG(18:1(9Z)/16:0/10:0)	TG(10:0/16:1(9Z)/18:0)	TG(10:0/18:0/16:1(9Z))	TG(16:1(9Z)/10:0/18:0)	TG(16:1(9Z)/18:0/10:0)	TG(18:0/10:0/16:1(9Z))	TG(18:0/16:1(9Z)/10:0)	TG(10:0/17:0/17:1(9Z))	TG(10:0/17:1(9Z)/17:0)	TG(17:0/10:0/17:1(9Z))	TG(17:0/17:1(9Z)/10:0)	TG(17:1(9Z)/10:0/17:0)	TG(17:1(9Z)/17:0/10:0)	TG(12:0/12:0/20:1(9Z))	TG(12:0/20:1(9Z)/12:0)	TG(20:1(9Z)/12:0/12:0)	TG(12:0/13:0/19:1(9Z))	TG(12:0/19:1(9Z)/13:0)	TG(13:0/12:0/19:1(9Z))	TG(13:0/19:1(9Z)/12:0)	TG(19:1(9Z)/12:0/13:0)	TG(19:1(9Z)/13:0/12:0)	TG(12:0/13:1(9Z)/19:0)	TG(12:0/19:0/13:1(9Z))	TG(13:1(9Z)/12:0/19:0)	TG(13:1(9Z)/19:0/12:0)	TG(19:0/12:0/13:1(9Z))	TG(19:0/13:1(9Z)/12:0)	TG(12:0/14:0/18:1(9Z))	TG(12:0/18:1(9Z)/14:0)	TG(14:0/12:0/18:1(9Z))	TG(14:0/18:1(9Z)/12:0)	TG(18:1(9Z)/12:0/14:0)	TG(18:1(9Z)/14:0/12:0)	TG(12:0/14:1(9Z)/18:0)	TG(12:0/18:0/14:1(9Z))	TG(14:1(9Z)/12:0/18:0)	TG(14:1(9Z)/18:0/12:0)	TG(18:0/12:0/14:1(9Z))	TG(18:0/14:1(9Z)/12:0)	TG(12:0/15:0/17:1(9Z))	TG(12:0/17:1(9Z)/15:0)	TG(15:0/12:0/17:1(9Z))	TG(15:0/17:1(9Z)/12:0)	TG(17:1(9Z)/12:0/15:0)	TG(17:1(9Z)/15:0/12:0)	TG(12:0/15:1(9Z)/17:0)	TG(12:0/17:0/15:1(9Z))	TG(15:1(9Z)/12:0/17:0)	TG(15:1(9Z)/17:0/12:0)	TG(17:0/12:0/15:1(9Z))	TG(17:0/15:1(9Z)/12:0)	TG(12:0/16:0/16:1(9Z))	TG(12:0/16:1(9Z)/16:0)	TG(16:0/12:0/16:1(9Z))	TG(16:0/16:1(9Z)/12:0)	TG(16:1(9Z)/12:0/16:0)	TG(16:1(9Z)/16:0/12:0)	TG(12:1(9Z)/13:0/19:0)	TG(12:1(9Z)/19:0/13:0)	TG(13:0/12:1(9Z)/19:0)	TG(13:0/19:0/12:1(9Z))	TG(19:0/12:1(9Z)/13:0)	TG(19:0/13:0/12:1(9Z))	TG(12:1(9Z)/14:0/18:0)	TG(12:1(9Z)/18:0/14:0)	TG(14:0/12:1(9Z)/18:0)	TG(14:0/18:0/12:1(9Z))	TG(18:0/12:1(9Z)/14:0)	TG(18:0/14:0/12:1(9Z))	TG(12:1(9Z)/15:0/17:0)	TG(12:1(9Z)/17:0/15:0)	TG(15:0/12:1(9Z)/17:0)	TG(15:0/17:0/12:1(9Z))	TG(17:0/12:1(9Z)/15:0)	TG(17:0/15:0/12:1(9Z))	TG(12:1(9Z)/16:0/16:0)	TG(16:0/12:1(9Z)/16:0)	TG(16:0/16:0/12:1(9Z))	TG(13:0/13:0/18:1(9Z))	TG(13:0/18:1(9Z)/13:0)	TG(18:1(9Z)/13:0/13:0)	TG(13:0/13:1(9Z)/18:0)	TG(13:0/18:0/13:1(9Z))	TG(13:1(9Z)/13:0/18:0)	TG(13:1(9Z)/18:0/13:0)	TG(18:0/13:0/13:1(9Z))	TG(18:0/13:1(9Z)/13:0)	TG(13:0/14:0/17:1(9Z))	TG(13:0/17:1(9Z)/14:0)	TG(14:0/13:0/17:1(9Z))	TG(14:0/17:1(9Z)/13:0)	TG(17:1(9Z)/13:0/14:0)	TG(17:1(9Z)/14:0/13:0)	TG(13:0/14:1(9Z)/17:0)	TG(13:0/17:0/14:1(9Z))	TG(14:1(9Z)/13:0/17:0)	TG(14:1(9Z)/17:0/13:0)	TG(17:0/13:0/14:1(9Z))	TG(17:0/14:1(9Z)/13:0)	TG(13:0/15:0/16:1(9Z))	TG(13:0/16:1(9Z)/15:0)	TG(15:0/13:0/16:1(9Z))	TG(15:0/16:1(9Z)/13:0)	TG(16:1(9Z)/13:0/15:0)	TG(16:1(9Z)/15:0/13:0)	TG(13:0/15:1(9Z)/16:0)	TG(13:0/16:0/15:1(9Z))	TG(15:1(9Z)/13:0/16:0)	TG(15:1(9Z)/16:0/13:0)	TG(16:0/13:0/15:1(9Z))	TG(16:0/15:1(9Z)/13:0)	TG(13:1(9Z)/14:0/17:0)	TG(13:1(9Z)/17:0/14:0)	TG(14:0/13:1(9Z)/17:0)	TG(14:0/17:0/13:1(9Z))	TG(17:0/13:1(9Z)/14:0)	TG(17:0/14:0/13:1(9Z))	TG(13:1(9Z)/15:0/16:0)	TG(13:1(9Z)/16:0/15:0)	TG(15:0/13:1(9Z)/16:0)	TG(15:0/16:0/13:1(9Z))	TG(16:0/13:1(9Z)/15:0)	TG(16:0/15:0/13:1(9Z))	TG(14:0/14:0/16:1(9Z))	TG(14:0/16:1(9Z)/14:0)	TG(16:1(9Z)/14:0/14:0)	TG(14:0/14:1(9Z)/16:0)	TG(14:0/16:0/14:1(9Z))	TG(14:1(9Z)/14:0/16:0)	TG(14:1(9Z)/16:0/14:0)	TG(16:0/14:0/14:1(9Z))	TG(16:0/14:1(9Z)/14:0)	TG(14:0/15:0/15:1(9Z))	TG(14:0/15:1(9Z)/15:0)	TG(15:0/14:0/15:1(9Z))	TG(15:0/15:1(9Z)/14:0)	TG(15:1(9Z)/14:0/15:0)	TG(15:1(9Z)/15:0/14:0)	TG(14:1(9Z)/15:0/15:0)	TG(15:0/14:1(9Z)/15:0)	TG(15:0/15:0/14:1(9Z))
TAG_44_2	TG(10:0/10:0/24:2(9Z,12Z))	TG(10:0/24:2(9Z,12Z)/10:0)	TG(24:2(9Z,12Z)/10:0/10:0)	TG(10:0/12:0/22:2(9Z,12Z))	TG(10:0/22:2(9Z,12Z)/12:0)	TG(12:0/10:0/22:2(9Z,12Z))	TG(12:0/22:2(9Z,12Z)/10:0)	TG(22:2(9Z,12Z)/10:0/12:0)	TG(22:2(9Z,12Z)/12:0/10:0)	TG(10:0/12:1(9Z)/22:1(9Z))	TG(10:0/22:1(9Z)/12:1(9Z))	TG(12:1(9Z)/10:0/22:1(9Z))	TG(12:1(9Z)/22:1(9Z)/10:0)	TG(22:1(9Z)/10:0/12:1(9Z))	TG(22:1(9Z)/12:1(9Z)/10:0)	TG(10:0/14:0/20:2(9Z,12Z))	TG(10:0/20:2(9Z,12Z)/14:0)	TG(14:0/10:0/20:2(9Z,12Z))	TG(14:0/20:2(9Z,12Z)/10:0)	TG(20:2(9Z,12Z)/10:0/14:0)	TG(20:2(9Z,12Z)/14:0/10:0)	TG(10:0/14:1(9Z)/20:1(9Z))	TG(10:0/20:1(9Z)/14:1(9Z))	TG(14:1(9Z)/10:0/20:1(9Z))	TG(14:1(9Z)/20:1(9Z)/10:0)	TG(20:1(9Z)/10:0/14:1(9Z))	TG(20:1(9Z)/14:1(9Z)/10:0)	TG(10:0/15:1(9Z)/19:1(9Z))	TG(10:0/19:1(9Z)/15:1(9Z))	TG(15:1(9Z)/10:0/19:1(9Z))	TG(15:1(9Z)/19:1(9Z)/10:0)	TG(19:1(9Z)/10:0/15:1(9Z))	TG(19:1(9Z)/15:1(9Z)/10:0)	TG(10:0/16:0/18:2(9Z,12Z))	TG(10:0/18:2(9Z,12Z)/16:0)	TG(16:0/10:0/18:2(9Z,12Z))	TG(16:0/18:2(9Z,12Z)/10:0)	TG(18:2(9Z,12Z)/10:0/16:0)	TG(18:2(9Z,12Z)/16:0/10:0)	TG(10:0/16:1(9Z)/18:1(9Z))	TG(10:0/18:1(9Z)/16:1(9Z))	TG(16:1(9Z)/10:0/18:1(9Z))	TG(16:1(9Z)/18:1(9Z)/10:0)	TG(18:1(9Z)/10:0/16:1(9Z))	TG(18:1(9Z)/16:1(9Z)/10:0)	TG(10:0/16:2(9Z,12Z)/18:0)	TG(10:0/18:0/16:2(9Z,12Z))	TG(16:2(9Z,12Z)/10:0/18:0)	TG(16:2(9Z,12Z)/18:0/10:0)	TG(18:0/10:0/16:2(9Z,12Z))	TG(18:0/16:2(9Z,12Z)/10:0)	TG(10:0/17:1(9Z)/17:1(9Z))	TG(17:1(9Z)/10:0/17:1(9Z))	TG(17:1(9Z)/17:1(9Z)/10:0)	TG(12:0/12:0/20:2(9Z,12Z))	TG(12:0/20:2(9Z,12Z)/12:0)	TG(20:2(9Z,12Z)/12:0/12:0)	TG(12:0/12:1(9Z)/20:1(9Z))	TG(12:0/20:1(9Z)/12:1(9Z))	TG(12:1(9Z)/12:0/20:1(9Z))	TG(12:1(9Z)/20:1(9Z)/12:0)	TG(20:1(9Z)/12:0/12:1(9Z))	TG(20:1(9Z)/12:1(9Z)/12:0)	TG(12:0/13:1(9Z)/19:1(9Z))	TG(12:0/19:1(9Z)/13:1(9Z))	TG(13:1(9Z)/12:0/19:1(9Z))	TG(13:1(9Z)/19:1(9Z)/12:0)	TG(19:1(9Z)/12:0/13:1(9Z))	TG(19:1(9Z)/13:1(9Z)/12:0)	TG(12:0/14:0/18:2(9Z,12Z))	TG(12:0/18:2(9Z,12Z)/14:0)	TG(14:0/12:0/18:2(9Z,12Z))	TG(14:0/18:2(9Z,12Z)/12:0)	TG(18:2(9Z,12Z)/12:0/14:0)	TG(18:2(9Z,12Z)/14:0/12:0)	TG(12:0/14:1(9Z)/18:1(9Z))	TG(12:0/18:1(9Z)/14:1(9Z))	TG(14:1(9Z)/12:0/18:1(9Z))	TG(14:1(9Z)/18:1(9Z)/12:0)	TG(18:1(9Z)/12:0/14:1(9Z))	TG(18:1(9Z)/14:1(9Z)/12:0)	TG(12:0/15:1(9Z)/17:1(9Z))	TG(12:0/17:1(9Z)/15:1(9Z))	TG(15:1(9Z)/12:0/17:1(9Z))	TG(15:1(9Z)/17:1(9Z)/12:0)	TG(17:1(9Z)/12:0/15:1(9Z))	TG(17:1(9Z)/15:1(9Z)/12:0)	TG(12:0/16:0/16:2(9Z,12Z))	TG(12:0/16:2(9Z,12Z)/16:0)	TG(16:0/12:0/16:2(9Z,12Z))	TG(16:0/16:2(9Z,12Z)/12:0)	TG(16:2(9Z,12Z)/12:0/16:0)	TG(16:2(9Z,12Z)/16:0/12:0)	TG(12:0/16:1(9Z)/16:1(9Z))	TG(16:1(9Z)/12:0/16:1(9Z))	TG(16:1(9Z)/16:1(9Z)/12:0)	TG(12:1(9Z)/13:0/19:1(9Z))	TG(12:1(9Z)/19:1(9Z)/13:0)	TG(13:0/12:1(9Z)/19:1(9Z))	TG(13:0/19:1(9Z)/12:1(9Z))	TG(19:1(9Z)/12:1(9Z)/13:0)	TG(19:1(9Z)/13:0/12:1(9Z))	TG(12:1(9Z)/13:1(9Z)/19:0)	TG(12:1(9Z)/19:0/13:1(9Z))	TG(13:1(9Z)/12:1(9Z)/19:0)	TG(13:1(9Z)/19:0/12:1(9Z))	TG(19:0/12:1(9Z)/13:1(9Z))	TG(19:0/13:1(9Z)/12:1(9Z))	TG(12:1(9Z)/14:0/18:1(9Z))	TG(12:1(9Z)/18:1(9Z)/14:0)	TG(14:0/12:1(9Z)/18:1(9Z))	TG(14:0/18:1(9Z)/12:1(9Z))	TG(18:1(9Z)/12:1(9Z)/14:0)	TG(18:1(9Z)/14:0/12:1(9Z))	TG(12:1(9Z)/14:1(9Z)/18:0)	TG(12:1(9Z)/18:0/14:1(9Z))	TG(14:1(9Z)/12:1(9Z)/18:0)	TG(14:1(9Z)/18:0/12:1(9Z))	TG(18:0/12:1(9Z)/14:1(9Z))	TG(18:0/14:1(9Z)/12:1(9Z))	TG(12:1(9Z)/15:0/17:1(9Z))	TG(12:1(9Z)/17:1(9Z)/15:0)	TG(15:0/12:1(9Z)/17:1(9Z))	TG(15:0/17:1(9Z)/12:1(9Z))	TG(17:1(9Z)/12:1(9Z)/15:0)	TG(17:1(9Z)/15:0/12:1(9Z))	TG(12:1(9Z)/15:1(9Z)/17:0)	TG(12:1(9Z)/17:0/15:1(9Z))	TG(15:1(9Z)/12:1(9Z)/17:0)	TG(15:1(9Z)/17:0/12:1(9Z))	TG(17:0/12:1(9Z)/15:1(9Z))	TG(17:0/15:1(9Z)/12:1(9Z))	TG(12:1(9Z)/16:0/16:1(9Z))	TG(12:1(9Z)/16:1(9Z)/16:0)	TG(16:0/12:1(9Z)/16:1(9Z))	TG(16:0/16:1(9Z)/12:1(9Z))	TG(16:1(9Z)/12:1(9Z)/16:0)	TG(16:1(9Z)/16:0/12:1(9Z))	TG(13:0/13:0/18:2(9Z,12Z))	TG(13:0/18:2(9Z,12Z)/13:0)	TG(18:2(9Z,12Z)/13:0/13:0)	TG(13:0/13:1(9Z)/18:1(9Z))	TG(13:0/18:1(9Z)/13:1(9Z))	TG(13:1(9Z)/13:0/18:1(9Z))	TG(13:1(9Z)/18:1(9Z)/13:0)	TG(18:1(9Z)/13:0/13:1(9Z))	TG(18:1(9Z)/13:1(9Z)/13:0)	TG(13:0/14:1(9Z)/17:1(9Z))	TG(13:0/17:1(9Z)/14:1(9Z))	TG(14:1(9Z)/13:0/17:1(9Z))	TG(14:1(9Z)/17:1(9Z)/13:0)	TG(17:1(9Z)/13:0/14:1(9Z))	TG(17:1(9Z)/14:1(9Z)/13:0)	TG(13:0/15:0/16:2(9Z,12Z))	TG(13:0/16:2(9Z,12Z)/15:0)	TG(15:0/13:0/16:2(9Z,12Z))	TG(15:0/16:2(9Z,12Z)/13:0)	TG(16:2(9Z,12Z)/13:0/15:0)	TG(16:2(9Z,12Z)/15:0/13:0)	TG(13:0/15:1(9Z)/16:1(9Z))	TG(13:0/16:1(9Z)/15:1(9Z))	TG(15:1(9Z)/13:0/16:1(9Z))	TG(15:1(9Z)/16:1(9Z)/13:0)	TG(16:1(9Z)/13:0/15:1(9Z))	TG(16:1(9Z)/15:1(9Z)/13:0)	TG(13:1(9Z)/13:1(9Z)/18:0)	TG(13:1(9Z)/18:0/13:1(9Z))	TG(18:0/13:1(9Z)/13:1(9Z))	TG(13:1(9Z)/14:0/17:1(9Z))	TG(13:1(9Z)/17:1(9Z)/14:0)	TG(14:0/13:1(9Z)/17:1(9Z))	TG(14:0/17:1(9Z)/13:1(9Z))	TG(17:1(9Z)/13:1(9Z)/14:0)	TG(17:1(9Z)/14:0/13:1(9Z))	TG(13:1(9Z)/14:1(9Z)/17:0)	TG(13:1(9Z)/17:0/14:1(9Z))	TG(14:1(9Z)/13:1(9Z)/17:0)	TG(14:1(9Z)/17:0/13:1(9Z))	TG(17:0/13:1(9Z)/14:1(9Z))	TG(17:0/14:1(9Z)/13:1(9Z))	TG(13:1(9Z)/15:0/16:1(9Z))	TG(13:1(9Z)/16:1(9Z)/15:0)	TG(15:0/13:1(9Z)/16:1(9Z))	TG(15:0/16:1(9Z)/13:1(9Z))	TG(16:1(9Z)/13:1(9Z)/15:0)	TG(16:1(9Z)/15:0/13:1(9Z))	TG(13:1(9Z)/15:1(9Z)/16:0)	TG(13:1(9Z)/16:0/15:1(9Z))	TG(15:1(9Z)/13:1(9Z)/16:0)	TG(15:1(9Z)/16:0/13:1(9Z))	TG(16:0/13:1(9Z)/15:1(9Z))	TG(16:0/15:1(9Z)/13:1(9Z))	TG(14:0/14:0/16:2(9Z,12Z))	TG(14:0/16:2(9Z,12Z)/14:0)	TG(16:2(9Z,12Z)/14:0/14:0)	TG(14:0/14:1(9Z)/16:1(9Z))	TG(14:0/16:1(9Z)/14:1(9Z))	TG(14:1(9Z)/14:0/16:1(9Z))	TG(14:1(9Z)/16:1(9Z)/14:0)	TG(16:1(9Z)/14:0/14:1(9Z))	TG(16:1(9Z)/14:1(9Z)/14:0)	TG(14:0/15:1(9Z)/15:1(9Z))	TG(15:1(9Z)/14:0/15:1(9Z))	TG(15:1(9Z)/15:1(9Z)/14:0)	TG(14:1(9Z)/14:1(9Z)/16:0)	TG(14:1(9Z)/16:0/14:1(9Z))	TG(16:0/14:1(9Z)/14:1(9Z))	TG(14:1(9Z)/15:0/15:1(9Z))	TG(14:1(9Z)/15:1(9Z)/15:0)	TG(15:0/14:1(9Z)/15:1(9Z))	TG(15:0/15:1(9Z)/14:1(9Z))	TG(15:1(9Z)/14:1(9Z)/15:0)	TG(15:1(9Z)/15:0/14:1(9Z))
TAG_44_3	TG(10:0/10:0/24:3(9Z,12Z,15Z))	TG(10:0/24:3(9Z,12Z,15Z)/10:0)	TG(24:3(9Z,12Z,15Z)/10:0/10:0)	TG(10:0/12:0/22:3(9Z,12Z,15Z))	TG(10:0/22:3(9Z,12Z,15Z)/12:0)	TG(12:0/10:0/22:3(9Z,12Z,15Z))	TG(12:0/22:3(9Z,12Z,15Z)/10:0)	TG(22:3(9Z,12Z,15Z)/10:0/12:0)	TG(22:3(9Z,12Z,15Z)/12:0/10:0)	TG(10:0/12:1(9Z)/22:2(9Z,12Z))	TG(10:0/22:2(9Z,12Z)/12:1(9Z))	TG(12:1(9Z)/10:0/22:2(9Z,12Z))	TG(12:1(9Z)/22:2(9Z,12Z)/10:0)	TG(22:2(9Z,12Z)/10:0/12:1(9Z))	TG(22:2(9Z,12Z)/12:1(9Z)/10:0)	TG(10:0/14:0/20:3(9Z,12Z,15Z))	TG(10:0/20:3(9Z,12Z,15Z)/14:0)	TG(14:0/10:0/20:3(9Z,12Z,15Z))	TG(14:0/20:3(9Z,12Z,15Z)/10:0)	TG(20:3(9Z,12Z,15Z)/10:0/14:0)	TG(20:3(9Z,12Z,15Z)/14:0/10:0)	TG(10:0/14:1(9Z)/20:2(9Z,12Z))	TG(10:0/20:2(9Z,12Z)/14:1(9Z))	TG(14:1(9Z)/10:0/20:2(9Z,12Z))	TG(14:1(9Z)/20:2(9Z,12Z)/10:0)	TG(20:2(9Z,12Z)/10:0/14:1(9Z))	TG(20:2(9Z,12Z)/14:1(9Z)/10:0)	TG(10:0/16:0/18:3(9Z,12Z,15Z))	TG(10:0/18:3(9Z,12Z,15Z)/16:0)	TG(16:0/10:0/18:3(9Z,12Z,15Z))	TG(16:0/18:3(9Z,12Z,15Z)/10:0)	TG(18:3(9Z,12Z,15Z)/10:0/16:0)	TG(18:3(9Z,12Z,15Z)/16:0/10:0)	TG(10:0/16:1(9Z)/18:2(9Z,12Z))	TG(10:0/18:2(9Z,12Z)/16:1(9Z))	TG(16:1(9Z)/10:0/18:2(9Z,12Z))	TG(16:1(9Z)/18:2(9Z,12Z)/10:0)	TG(18:2(9Z,12Z)/10:0/16:1(9Z))	TG(18:2(9Z,12Z)/16:1(9Z)/10:0)	TG(10:0/16:2(9Z,12Z)/18:1(9Z))	TG(10:0/18:1(9Z)/16:2(9Z,12Z))	TG(16:2(9Z,12Z)/10:0/18:1(9Z))	TG(16:2(9Z,12Z)/18:1(9Z)/10:0)	TG(18:1(9Z)/10:0/16:2(9Z,12Z))	TG(18:1(9Z)/16:2(9Z,12Z)/10:0)	TG(12:0/12:0/20:3(9Z,12Z,15Z))	TG(12:0/20:3(9Z,12Z,15Z)/12:0)	TG(20:3(9Z,12Z,15Z)/12:0/12:0)	TG(12:0/12:1(9Z)/20:2(9Z,12Z))	TG(12:0/20:2(9Z,12Z)/12:1(9Z))	TG(12:1(9Z)/12:0/20:2(9Z,12Z))	TG(12:1(9Z)/20:2(9Z,12Z)/12:0)	TG(20:2(9Z,12Z)/12:0/12:1(9Z))	TG(20:2(9Z,12Z)/12:1(9Z)/12:0)	TG(12:0/14:0/18:3(9Z,12Z,15Z))	TG(12:0/18:3(9Z,12Z,15Z)/14:0)	TG(14:0/12:0/18:3(9Z,12Z,15Z))	TG(14:0/18:3(9Z,12Z,15Z)/12:0)	TG(18:3(9Z,12Z,15Z)/12:0/14:0)	TG(18:3(9Z,12Z,15Z)/14:0/12:0)	TG(12:0/14:1(9Z)/18:2(9Z,12Z))	TG(12:0/18:2(9Z,12Z)/14:1(9Z))	TG(14:1(9Z)/12:0/18:2(9Z,12Z))	TG(14:1(9Z)/18:2(9Z,12Z)/12:0)	TG(18:2(9Z,12Z)/12:0/14:1(9Z))	TG(18:2(9Z,12Z)/14:1(9Z)/12:0)	TG(12:0/16:1(9Z)/16:2(9Z,12Z))	TG(12:0/16:2(9Z,12Z)/16:1(9Z))	TG(16:1(9Z)/12:0/16:2(9Z,12Z))	TG(16:1(9Z)/16:2(9Z,12Z)/12:0)	TG(16:2(9Z,12Z)/12:0/16:1(9Z))	TG(16:2(9Z,12Z)/16:1(9Z)/12:0)	TG(12:1(9Z)/12:1(9Z)/20:1(9Z))	TG(12:1(9Z)/20:1(9Z)/12:1(9Z))	TG(20:1(9Z)/12:1(9Z)/12:1(9Z))	TG(12:1(9Z)/13:1(9Z)/19:1(9Z))	TG(12:1(9Z)/19:1(9Z)/13:1(9Z))	TG(13:1(9Z)/12:1(9Z)/19:1(9Z))	TG(13:1(9Z)/19:1(9Z)/12:1(9Z))	TG(19:1(9Z)/12:1(9Z)/13:1(9Z))	TG(19:1(9Z)/13:1(9Z)/12:1(9Z))	TG(12:1(9Z)/14:0/18:2(9Z,12Z))	TG(12:1(9Z)/18:2(9Z,12Z)/14:0)	TG(14:0/12:1(9Z)/18:2(9Z,12Z))	TG(14:0/18:2(9Z,12Z)/12:1(9Z))	TG(18:2(9Z,12Z)/12:1(9Z)/14:0)	TG(18:2(9Z,12Z)/14:0/12:1(9Z))	TG(12:1(9Z)/14:1(9Z)/18:1(9Z))	TG(12:1(9Z)/18:1(9Z)/14:1(9Z))	TG(14:1(9Z)/12:1(9Z)/18:1(9Z))	TG(14:1(9Z)/18:1(9Z)/12:1(9Z))	TG(18:1(9Z)/12:1(9Z)/14:1(9Z))	TG(18:1(9Z)/14:1(9Z)/12:1(9Z))	TG(12:1(9Z)/15:1(9Z)/17:1(9Z))	TG(12:1(9Z)/17:1(9Z)/15:1(9Z))	TG(15:1(9Z)/12:1(9Z)/17:1(9Z))	TG(15:1(9Z)/17:1(9Z)/12:1(9Z))	TG(17:1(9Z)/12:1(9Z)/15:1(9Z))	TG(17:1(9Z)/15:1(9Z)/12:1(9Z))	TG(12:1(9Z)/16:0/16:2(9Z,12Z))	TG(12:1(9Z)/16:2(9Z,12Z)/16:0)	TG(16:0/12:1(9Z)/16:2(9Z,12Z))	TG(16:0/16:2(9Z,12Z)/12:1(9Z))	TG(16:2(9Z,12Z)/12:1(9Z)/16:0)	TG(16:2(9Z,12Z)/16:0/12:1(9Z))	TG(12:1(9Z)/16:1(9Z)/16:1(9Z))	TG(16:1(9Z)/12:1(9Z)/16:1(9Z))	TG(16:1(9Z)/16:1(9Z)/12:1(9Z))	TG(13:0/13:0/18:3(9Z,12Z,15Z))	TG(13:0/18:3(9Z,12Z,15Z)/13:0)	TG(18:3(9Z,12Z,15Z)/13:0/13:0)	TG(13:0/13:1(9Z)/18:2(9Z,12Z))	TG(13:0/18:2(9Z,12Z)/13:1(9Z))	TG(13:1(9Z)/13:0/18:2(9Z,12Z))	TG(13:1(9Z)/18:2(9Z,12Z)/13:0)	TG(18:2(9Z,12Z)/13:0/13:1(9Z))	TG(18:2(9Z,12Z)/13:1(9Z)/13:0)	TG(13:0/15:1(9Z)/16:2(9Z,12Z))	TG(13:0/16:2(9Z,12Z)/15:1(9Z))	TG(15:1(9Z)/13:0/16:2(9Z,12Z))	TG(15:1(9Z)/16:2(9Z,12Z)/13:0)	TG(16:2(9Z,12Z)/13:0/15:1(9Z))	TG(16:2(9Z,12Z)/15:1(9Z)/13:0)	TG(13:1(9Z)/13:1(9Z)/18:1(9Z))	TG(13:1(9Z)/18:1(9Z)/13:1(9Z))	TG(18:1(9Z)/13:1(9Z)/13:1(9Z))	TG(13:1(9Z)/14:1(9Z)/17:1(9Z))	TG(13:1(9Z)/17:1(9Z)/14:1(9Z))	TG(14:1(9Z)/13:1(9Z)/17:1(9Z))	TG(14:1(9Z)/17:1(9Z)/13:1(9Z))	TG(17:1(9Z)/13:1(9Z)/14:1(9Z))	TG(17:1(9Z)/14:1(9Z)/13:1(9Z))	TG(13:1(9Z)/15:0/16:2(9Z,12Z))	TG(13:1(9Z)/16:2(9Z,12Z)/15:0)	TG(15:0/13:1(9Z)/16:2(9Z,12Z))	TG(15:0/16:2(9Z,12Z)/13:1(9Z))	TG(16:2(9Z,12Z)/13:1(9Z)/15:0)	TG(16:2(9Z,12Z)/15:0/13:1(9Z))	TG(13:1(9Z)/15:1(9Z)/16:1(9Z))	TG(13:1(9Z)/16:1(9Z)/15:1(9Z))	TG(15:1(9Z)/13:1(9Z)/16:1(9Z))	TG(15:1(9Z)/16:1(9Z)/13:1(9Z))	TG(16:1(9Z)/13:1(9Z)/15:1(9Z))	TG(16:1(9Z)/15:1(9Z)/13:1(9Z))	TG(14:0/14:1(9Z)/16:2(9Z,12Z))	TG(14:0/16:2(9Z,12Z)/14:1(9Z))	TG(14:1(9Z)/14:0/16:2(9Z,12Z))	TG(14:1(9Z)/16:2(9Z,12Z)/14:0)	TG(16:2(9Z,12Z)/14:0/14:1(9Z))	TG(16:2(9Z,12Z)/14:1(9Z)/14:0)	TG(14:1(9Z)/14:1(9Z)/16:1(9Z))	TG(14:1(9Z)/16:1(9Z)/14:1(9Z))	TG(16:1(9Z)/14:1(9Z)/14:1(9Z))	TG(14:1(9Z)/15:1(9Z)/15:1(9Z))	TG(15:1(9Z)/14:1(9Z)/15:1(9Z))	TG(15:1(9Z)/15:1(9Z)/14:1(9Z))
TAG_44_4	TG(10:0/12:1(9Z)/22:3(9Z,12Z,15Z))	TG(10:0/22:3(9Z,12Z,15Z)/12:1(9Z))	TG(12:1(9Z)/10:0/22:3(9Z,12Z,15Z))	TG(12:1(9Z)/22:3(9Z,12Z,15Z)/10:0)	TG(22:3(9Z,12Z,15Z)/10:0/12:1(9Z))	TG(22:3(9Z,12Z,15Z)/12:1(9Z)/10:0)	TG(10:0/14:1(9Z)/20:3(9Z,12Z,15Z))	TG(10:0/20:3(9Z,12Z,15Z)/14:1(9Z))	TG(14:1(9Z)/10:0/20:3(9Z,12Z,15Z))	TG(14:1(9Z)/20:3(9Z,12Z,15Z)/10:0)	TG(20:3(9Z,12Z,15Z)/10:0/14:1(9Z))	TG(20:3(9Z,12Z,15Z)/14:1(9Z)/10:0)	TG(10:0/16:1(9Z)/18:3(9Z,12Z,15Z))	TG(10:0/18:3(9Z,12Z,15Z)/16:1(9Z))	TG(16:1(9Z)/10:0/18:3(9Z,12Z,15Z))	TG(16:1(9Z)/18:3(9Z,12Z,15Z)/10:0)	TG(18:3(9Z,12Z,15Z)/10:0/16:1(9Z))	TG(18:3(9Z,12Z,15Z)/16:1(9Z)/10:0)	TG(10:0/16:2(9Z,12Z)/18:2(9Z,12Z))	TG(10:0/18:2(9Z,12Z)/16:2(9Z,12Z))	TG(16:2(9Z,12Z)/10:0/18:2(9Z,12Z))	TG(16:2(9Z,12Z)/18:2(9Z,12Z)/10:0)	TG(18:2(9Z,12Z)/10:0/16:2(9Z,12Z))	TG(18:2(9Z,12Z)/16:2(9Z,12Z)/10:0)	TG(12:0/12:1(9Z)/20:3(9Z,12Z,15Z))	TG(12:0/20:3(9Z,12Z,15Z)/12:1(9Z))	TG(12:1(9Z)/12:0/20:3(9Z,12Z,15Z))	TG(12:1(9Z)/20:3(9Z,12Z,15Z)/12:0)	TG(20:3(9Z,12Z,15Z)/12:0/12:1(9Z))	TG(20:3(9Z,12Z,15Z)/12:1(9Z)/12:0)	TG(12:0/14:1(9Z)/18:3(9Z,12Z,15Z))	TG(12:0/18:3(9Z,12Z,15Z)/14:1(9Z))	TG(14:1(9Z)/12:0/18:3(9Z,12Z,15Z))	TG(14:1(9Z)/18:3(9Z,12Z,15Z)/12:0)	TG(18:3(9Z,12Z,15Z)/12:0/14:1(9Z))	TG(18:3(9Z,12Z,15Z)/14:1(9Z)/12:0)	TG(12:0/16:2(9Z,12Z)/16:2(9Z,12Z))	TG(16:2(9Z,12Z)/12:0/16:2(9Z,12Z))	TG(16:2(9Z,12Z)/16:2(9Z,12Z)/12:0)	TG(12:1(9Z)/12:1(9Z)/20:2(9Z,12Z))	TG(12:1(9Z)/20:2(9Z,12Z)/12:1(9Z))	TG(20:2(9Z,12Z)/12:1(9Z)/12:1(9Z))	TG(12:1(9Z)/14:0/18:3(9Z,12Z,15Z))	TG(12:1(9Z)/18:3(9Z,12Z,15Z)/14:0)	TG(14:0/12:1(9Z)/18:3(9Z,12Z,15Z))	TG(14:0/18:3(9Z,12Z,15Z)/12:1(9Z))	TG(18:3(9Z,12Z,15Z)/12:1(9Z)/14:0)	TG(18:3(9Z,12Z,15Z)/14:0/12:1(9Z))	TG(12:1(9Z)/14:1(9Z)/18:2(9Z,12Z))	TG(12:1(9Z)/18:2(9Z,12Z)/14:1(9Z))	TG(14:1(9Z)/12:1(9Z)/18:2(9Z,12Z))	TG(14:1(9Z)/18:2(9Z,12Z)/12:1(9Z))	TG(18:2(9Z,12Z)/12:1(9Z)/14:1(9Z))	TG(18:2(9Z,12Z)/14:1(9Z)/12:1(9Z))	TG(12:1(9Z)/16:1(9Z)/16:2(9Z,12Z))	TG(12:1(9Z)/16:2(9Z,12Z)/16:1(9Z))	TG(16:1(9Z)/12:1(9Z)/16:2(9Z,12Z))	TG(16:1(9Z)/16:2(9Z,12Z)/12:1(9Z))	TG(16:2(9Z,12Z)/12:1(9Z)/16:1(9Z))	TG(16:2(9Z,12Z)/16:1(9Z)/12:1(9Z))	TG(13:0/13:1(9Z)/18:3(9Z,12Z,15Z))	TG(13:0/18:3(9Z,12Z,15Z)/13:1(9Z))	TG(13:1(9Z)/13:0/18:3(9Z,12Z,15Z))	TG(13:1(9Z)/18:3(9Z,12Z,15Z)/13:0)	TG(18:3(9Z,12Z,15Z)/13:0/13:1(9Z))	TG(18:3(9Z,12Z,15Z)/13:1(9Z)/13:0)	TG(13:1(9Z)/13:1(9Z)/18:2(9Z,12Z))	TG(13:1(9Z)/18:2(9Z,12Z)/13:1(9Z))	TG(18:2(9Z,12Z)/13:1(9Z)/13:1(9Z))	TG(13:1(9Z)/15:1(9Z)/16:2(9Z,12Z))	TG(13:1(9Z)/16:2(9Z,12Z)/15:1(9Z))	TG(15:1(9Z)/13:1(9Z)/16:2(9Z,12Z))	TG(15:1(9Z)/16:2(9Z,12Z)/13:1(9Z))	TG(16:2(9Z,12Z)/13:1(9Z)/15:1(9Z))	TG(16:2(9Z,12Z)/15:1(9Z)/13:1(9Z))	TG(14:1(9Z)/14:1(9Z)/16:2(9Z,12Z))	TG(14:1(9Z)/16:2(9Z,12Z)/14:1(9Z))	TG(16:2(9Z,12Z)/14:1(9Z)/14:1(9Z))
TAG_45_0	TG(10:0/16:0/19:0)	TG(10:0/19:0/16:0)	TG(16:0/10:0/19:0)	TG(16:0/19:0/10:0)	TG(19:0/10:0/16:0)	TG(19:0/16:0/10:0)	TG(10:0/17:0/18:0)	TG(10:0/18:0/17:0)	TG(17:0/10:0/18:0)	TG(17:0/18:0/10:0)	TG(18:0/10:0/17:0)	TG(18:0/17:0/10:0)	TG(12:0/14:0/19:0)	TG(12:0/19:0/14:0)	TG(14:0/12:0/19:0)	TG(14:0/19:0/12:0)	TG(19:0/12:0/14:0)	TG(19:0/14:0/12:0)	TG(12:0/15:0/18:0)	TG(12:0/18:0/15:0)	TG(15:0/12:0/18:0)	TG(15:0/18:0/12:0)	TG(18:0/12:0/15:0)	TG(18:0/15:0/12:0)	TG(12:0/16:0/17:0)	TG(12:0/17:0/16:0)	TG(16:0/12:0/17:0)	TG(16:0/17:0/12:0)	TG(17:0/12:0/16:0)	TG(17:0/16:0/12:0)	TG(13:0/13:0/19:0)	TG(13:0/19:0/13:0)	TG(19:0/13:0/13:0)	TG(13:0/14:0/18:0)	TG(13:0/18:0/14:0)	TG(14:0/13:0/18:0)	TG(14:0/18:0/13:0)	TG(18:0/13:0/14:0)	TG(18:0/14:0/13:0)	TG(13:0/15:0/17:0)	TG(13:0/17:0/15:0)	TG(15:0/13:0/17:0)	TG(15:0/17:0/13:0)	TG(17:0/13:0/15:0)	TG(17:0/15:0/13:0)	TG(13:0/16:0/16:0)	TG(16:0/13:0/16:0)	TG(16:0/16:0/13:0)	TG(14:0/14:0/17:0)	TG(14:0/17:0/14:0)	TG(17:0/14:0/14:0)	TG(14:0/15:0/16:0)	TG(14:0/16:0/15:0)	TG(15:0/14:0/16:0)	TG(15:0/16:0/14:0)	TG(16:0/14:0/15:0)	TG(16:0/15:0/14:0)	TG(15:0/15:0/15:0)
TAG_45_1	TG(10:0/13:0/22:1(9Z))	TG(10:0/22:1(9Z)/13:0)	TG(13:0/10:0/22:1(9Z))	TG(13:0/22:1(9Z)/10:0)	TG(22:1(9Z)/10:0/13:0)	TG(22:1(9Z)/13:0/10:0)	TG(10:0/15:0/20:1(9Z))	TG(10:0/20:1(9Z)/15:0)	TG(15:0/10:0/20:1(9Z))	TG(15:0/20:1(9Z)/10:0)	TG(20:1(9Z)/10:0/15:0)	TG(20:1(9Z)/15:0/10:0)	TG(10:0/16:0/19:1(9Z))	TG(10:0/19:1(9Z)/16:0)	TG(16:0/10:0/19:1(9Z))	TG(16:0/19:1(9Z)/10:0)	TG(19:1(9Z)/10:0/16:0)	TG(19:1(9Z)/16:0/10:0)	TG(10:0/16:1(9Z)/19:0)	TG(10:0/19:0/16:1(9Z))	TG(16:1(9Z)/10:0/19:0)	TG(16:1(9Z)/19:0/10:0)	TG(19:0/10:0/16:1(9Z))	TG(19:0/16:1(9Z)/10:0)	TG(10:0/17:0/18:1(9Z))	TG(10:0/18:1(9Z)/17:0)	TG(17:0/10:0/18:1(9Z))	TG(17:0/18:1(9Z)/10:0)	TG(18:1(9Z)/10:0/17:0)	TG(18:1(9Z)/17:0/10:0)	TG(10:0/17:1(9Z)/18:0)	TG(10:0/18:0/17:1(9Z))	TG(17:1(9Z)/10:0/18:0)	TG(17:1(9Z)/18:0/10:0)	TG(18:0/10:0/17:1(9Z))	TG(18:0/17:1(9Z)/10:0)	TG(12:0/13:0/20:1(9Z))	TG(12:0/20:1(9Z)/13:0)	TG(13:0/12:0/20:1(9Z))	TG(13:0/20:1(9Z)/12:0)	TG(20:1(9Z)/12:0/13:0)	TG(20:1(9Z)/13:0/12:0)	TG(12:0/14:0/19:1(9Z))	TG(12:0/19:1(9Z)/14:0)	TG(14:0/12:0/19:1(9Z))	TG(14:0/19:1(9Z)/12:0)	TG(19:1(9Z)/12:0/14:0)	TG(19:1(9Z)/14:0/12:0)	TG(12:0/14:1(9Z)/19:0)	TG(12:0/19:0/14:1(9Z))	TG(14:1(9Z)/12:0/19:0)	TG(14:1(9Z)/19:0/12:0)	TG(19:0/12:0/14:1(9Z))	TG(19:0/14:1(9Z)/12:0)	TG(12:0/15:0/18:1(9Z))	TG(12:0/18:1(9Z)/15:0)	TG(15:0/12:0/18:1(9Z))	TG(15:0/18:1(9Z)/12:0)	TG(18:1(9Z)/12:0/15:0)	TG(18:1(9Z)/15:0/12:0)	TG(12:0/15:1(9Z)/18:0)	TG(12:0/18:0/15:1(9Z))	TG(15:1(9Z)/12:0/18:0)	TG(15:1(9Z)/18:0/12:0)	TG(18:0/12:0/15:1(9Z))	TG(18:0/15:1(9Z)/12:0)	TG(12:0/16:0/17:1(9Z))	TG(12:0/17:1(9Z)/16:0)	TG(16:0/12:0/17:1(9Z))	TG(16:0/17:1(9Z)/12:0)	TG(17:1(9Z)/12:0/16:0)	TG(17:1(9Z)/16:0/12:0)	TG(12:0/16:1(9Z)/17:0)	TG(12:0/17:0/16:1(9Z))	TG(16:1(9Z)/12:0/17:0)	TG(16:1(9Z)/17:0/12:0)	TG(17:0/12:0/16:1(9Z))	TG(17:0/16:1(9Z)/12:0)	TG(12:1(9Z)/14:0/19:0)	TG(12:1(9Z)/19:0/14:0)	TG(14:0/12:1(9Z)/19:0)	TG(14:0/19:0/12:1(9Z))	TG(19:0/12:1(9Z)/14:0)	TG(19:0/14:0/12:1(9Z))	TG(12:1(9Z)/15:0/18:0)	TG(12:1(9Z)/18:0/15:0)	TG(15:0/12:1(9Z)/18:0)	TG(15:0/18:0/12:1(9Z))	TG(18:0/12:1(9Z)/15:0)	TG(18:0/15:0/12:1(9Z))	TG(12:1(9Z)/16:0/17:0)	TG(12:1(9Z)/17:0/16:0)	TG(16:0/12:1(9Z)/17:0)	TG(16:0/17:0/12:1(9Z))	TG(17:0/12:1(9Z)/16:0)	TG(17:0/16:0/12:1(9Z))	TG(13:0/13:0/19:1(9Z))	TG(13:0/19:1(9Z)/13:0)	TG(19:1(9Z)/13:0/13:0)	TG(13:0/13:1(9Z)/19:0)	TG(13:0/19:0/13:1(9Z))	TG(13:1(9Z)/13:0/19:0)	TG(13:1(9Z)/19:0/13:0)	TG(19:0/13:0/13:1(9Z))	TG(19:0/13:1(9Z)/13:0)	TG(13:0/14:0/18:1(9Z))	TG(13:0/18:1(9Z)/14:0)	TG(14:0/13:0/18:1(9Z))	TG(14:0/18:1(9Z)/13:0)	TG(18:1(9Z)/13:0/14:0)	TG(18:1(9Z)/14:0/13:0)	TG(13:0/14:1(9Z)/18:0)	TG(13:0/18:0/14:1(9Z))	TG(14:1(9Z)/13:0/18:0)	TG(14:1(9Z)/18:0/13:0)	TG(18:0/13:0/14:1(9Z))	TG(18:0/14:1(9Z)/13:0)	TG(13:0/15:0/17:1(9Z))	TG(13:0/17:1(9Z)/15:0)	TG(15:0/13:0/17:1(9Z))	TG(15:0/17:1(9Z)/13:0)	TG(17:1(9Z)/13:0/15:0)	TG(17:1(9Z)/15:0/13:0)	TG(13:0/15:1(9Z)/17:0)	TG(13:0/17:0/15:1(9Z))	TG(15:1(9Z)/13:0/17:0)	TG(15:1(9Z)/17:0/13:0)	TG(17:0/13:0/15:1(9Z))	TG(17:0/15:1(9Z)/13:0)	TG(13:0/16:0/16:1(9Z))	TG(13:0/16:1(9Z)/16:0)	TG(16:0/13:0/16:1(9Z))	TG(16:0/16:1(9Z)/13:0)	TG(16:1(9Z)/13:0/16:0)	TG(16:1(9Z)/16:0/13:0)	TG(13:1(9Z)/14:0/18:0)	TG(13:1(9Z)/18:0/14:0)	TG(14:0/13:1(9Z)/18:0)	TG(14:0/18:0/13:1(9Z))	TG(18:0/13:1(9Z)/14:0)	TG(18:0/14:0/13:1(9Z))	TG(13:1(9Z)/15:0/17:0)	TG(13:1(9Z)/17:0/15:0)	TG(15:0/13:1(9Z)/17:0)	TG(15:0/17:0/13:1(9Z))	TG(17:0/13:1(9Z)/15:0)	TG(17:0/15:0/13:1(9Z))	TG(13:1(9Z)/16:0/16:0)	TG(16:0/13:1(9Z)/16:0)	TG(16:0/16:0/13:1(9Z))	TG(14:0/14:0/17:1(9Z))	TG(14:0/17:1(9Z)/14:0)	TG(17:1(9Z)/14:0/14:0)	TG(14:0/14:1(9Z)/17:0)	TG(14:0/17:0/14:1(9Z))	TG(14:1(9Z)/14:0/17:0)	TG(14:1(9Z)/17:0/14:0)	TG(17:0/14:0/14:1(9Z))	TG(17:0/14:1(9Z)/14:0)	TG(14:0/15:0/16:1(9Z))	TG(14:0/16:1(9Z)/15:0)	TG(15:0/14:0/16:1(9Z))	TG(15:0/16:1(9Z)/14:0)	TG(16:1(9Z)/14:0/15:0)	TG(16:1(9Z)/15:0/14:0)	TG(14:0/15:1(9Z)/16:0)	TG(14:0/16:0/15:1(9Z))	TG(15:1(9Z)/14:0/16:0)	TG(15:1(9Z)/16:0/14:0)	TG(16:0/14:0/15:1(9Z))	TG(16:0/15:1(9Z)/14:0)	TG(14:1(9Z)/15:0/16:0)	TG(14:1(9Z)/16:0/15:0)	TG(15:0/14:1(9Z)/16:0)	TG(15:0/16:0/14:1(9Z))	TG(16:0/14:1(9Z)/15:0)	TG(16:0/15:0/14:1(9Z))	TG(15:0/15:0/15:1(9Z))	TG(15:0/15:1(9Z)/15:0)	TG(15:1(9Z)/15:0/15:0)
TAG_45_2	TG(10:0/13:0/22:2(9Z,12Z))	TG(10:0/22:2(9Z,12Z)/13:0)	TG(13:0/10:0/22:2(9Z,12Z))	TG(13:0/22:2(9Z,12Z)/10:0)	TG(22:2(9Z,12Z)/10:0/13:0)	TG(22:2(9Z,12Z)/13:0/10:0)	TG(10:0/13:1(9Z)/22:1(9Z))	TG(10:0/22:1(9Z)/13:1(9Z))	TG(13:1(9Z)/10:0/22:1(9Z))	TG(13:1(9Z)/22:1(9Z)/10:0)	TG(22:1(9Z)/10:0/13:1(9Z))	TG(22:1(9Z)/13:1(9Z)/10:0)	TG(10:0/15:0/20:2(9Z,12Z))	TG(10:0/20:2(9Z,12Z)/15:0)	TG(15:0/10:0/20:2(9Z,12Z))	TG(15:0/20:2(9Z,12Z)/10:0)	TG(20:2(9Z,12Z)/10:0/15:0)	TG(20:2(9Z,12Z)/15:0/10:0)	TG(10:0/15:1(9Z)/20:1(9Z))	TG(10:0/20:1(9Z)/15:1(9Z))	TG(15:1(9Z)/10:0/20:1(9Z))	TG(15:1(9Z)/20:1(9Z)/10:0)	TG(20:1(9Z)/10:0/15:1(9Z))	TG(20:1(9Z)/15:1(9Z)/10:0)	TG(10:0/16:1(9Z)/19:1(9Z))	TG(10:0/19:1(9Z)/16:1(9Z))	TG(16:1(9Z)/10:0/19:1(9Z))	TG(16:1(9Z)/19:1(9Z)/10:0)	TG(19:1(9Z)/10:0/16:1(9Z))	TG(19:1(9Z)/16:1(9Z)/10:0)	TG(10:0/16:2(9Z,12Z)/19:0)	TG(10:0/19:0/16:2(9Z,12Z))	TG(16:2(9Z,12Z)/10:0/19:0)	TG(16:2(9Z,12Z)/19:0/10:0)	TG(19:0/10:0/16:2(9Z,12Z))	TG(19:0/16:2(9Z,12Z)/10:0)	TG(10:0/17:0/18:2(9Z,12Z))	TG(10:0/18:2(9Z,12Z)/17:0)	TG(17:0/10:0/18:2(9Z,12Z))	TG(17:0/18:2(9Z,12Z)/10:0)	TG(18:2(9Z,12Z)/10:0/17:0)	TG(18:2(9Z,12Z)/17:0/10:0)	TG(10:0/17:1(9Z)/18:1(9Z))	TG(10:0/18:1(9Z)/17:1(9Z))	TG(17:1(9Z)/10:0/18:1(9Z))	TG(17:1(9Z)/18:1(9Z)/10:0)	TG(18:1(9Z)/10:0/17:1(9Z))	TG(18:1(9Z)/17:1(9Z)/10:0)	TG(12:0/13:0/20:2(9Z,12Z))	TG(12:0/20:2(9Z,12Z)/13:0)	TG(13:0/12:0/20:2(9Z,12Z))	TG(13:0/20:2(9Z,12Z)/12:0)	TG(20:2(9Z,12Z)/12:0/13:0)	TG(20:2(9Z,12Z)/13:0/12:0)	TG(12:0/13:1(9Z)/20:1(9Z))	TG(12:0/20:1(9Z)/13:1(9Z))	TG(13:1(9Z)/12:0/20:1(9Z))	TG(13:1(9Z)/20:1(9Z)/12:0)	TG(20:1(9Z)/12:0/13:1(9Z))	TG(20:1(9Z)/13:1(9Z)/12:0)	TG(12:0/14:1(9Z)/19:1(9Z))	TG(12:0/19:1(9Z)/14:1(9Z))	TG(14:1(9Z)/12:0/19:1(9Z))	TG(14:1(9Z)/19:1(9Z)/12:0)	TG(19:1(9Z)/12:0/14:1(9Z))	TG(19:1(9Z)/14:1(9Z)/12:0)	TG(12:0/15:0/18:2(9Z,12Z))	TG(12:0/18:2(9Z,12Z)/15:0)	TG(15:0/12:0/18:2(9Z,12Z))	TG(15:0/18:2(9Z,12Z)/12:0)	TG(18:2(9Z,12Z)/12:0/15:0)	TG(18:2(9Z,12Z)/15:0/12:0)	TG(12:0/15:1(9Z)/18:1(9Z))	TG(12:0/18:1(9Z)/15:1(9Z))	TG(15:1(9Z)/12:0/18:1(9Z))	TG(15:1(9Z)/18:1(9Z)/12:0)	TG(18:1(9Z)/12:0/15:1(9Z))	TG(18:1(9Z)/15:1(9Z)/12:0)	TG(12:0/16:1(9Z)/17:1(9Z))	TG(12:0/17:1(9Z)/16:1(9Z))	TG(16:1(9Z)/12:0/17:1(9Z))	TG(16:1(9Z)/17:1(9Z)/12:0)	TG(17:1(9Z)/12:0/16:1(9Z))	TG(17:1(9Z)/16:1(9Z)/12:0)	TG(12:0/16:2(9Z,12Z)/17:0)	TG(12:0/17:0/16:2(9Z,12Z))	TG(16:2(9Z,12Z)/12:0/17:0)	TG(16:2(9Z,12Z)/17:0/12:0)	TG(17:0/12:0/16:2(9Z,12Z))	TG(17:0/16:2(9Z,12Z)/12:0)	TG(12:1(9Z)/13:0/20:1(9Z))	TG(12:1(9Z)/20:1(9Z)/13:0)	TG(13:0/12:1(9Z)/20:1(9Z))	TG(13:0/20:1(9Z)/12:1(9Z))	TG(20:1(9Z)/12:1(9Z)/13:0)	TG(20:1(9Z)/13:0/12:1(9Z))	TG(12:1(9Z)/14:0/19:1(9Z))	TG(12:1(9Z)/19:1(9Z)/14:0)	TG(14:0/12:1(9Z)/19:1(9Z))	TG(14:0/19:1(9Z)/12:1(9Z))	TG(19:1(9Z)/12:1(9Z)/14:0)	TG(19:1(9Z)/14:0/12:1(9Z))	TG(12:1(9Z)/14:1(9Z)/19:0)	TG(12:1(9Z)/19:0/14:1(9Z))	TG(14:1(9Z)/12:1(9Z)/19:0)	TG(14:1(9Z)/19:0/12:1(9Z))	TG(19:0/12:1(9Z)/14:1(9Z))	TG(19:0/14:1(9Z)/12:1(9Z))	TG(12:1(9Z)/15:0/18:1(9Z))	TG(12:1(9Z)/18:1(9Z)/15:0)	TG(15:0/12:1(9Z)/18:1(9Z))	TG(15:0/18:1(9Z)/12:1(9Z))	TG(18:1(9Z)/12:1(9Z)/15:0)	TG(18:1(9Z)/15:0/12:1(9Z))	TG(12:1(9Z)/15:1(9Z)/18:0)	TG(12:1(9Z)/18:0/15:1(9Z))	TG(15:1(9Z)/12:1(9Z)/18:0)	TG(15:1(9Z)/18:0/12:1(9Z))	TG(18:0/12:1(9Z)/15:1(9Z))	TG(18:0/15:1(9Z)/12:1(9Z))	TG(12:1(9Z)/16:0/17:1(9Z))	TG(12:1(9Z)/17:1(9Z)/16:0)	TG(16:0/12:1(9Z)/17:1(9Z))	TG(16:0/17:1(9Z)/12:1(9Z))	TG(17:1(9Z)/12:1(9Z)/16:0)	TG(17:1(9Z)/16:0/12:1(9Z))	TG(12:1(9Z)/16:1(9Z)/17:0)	TG(12:1(9Z)/17:0/16:1(9Z))	TG(16:1(9Z)/12:1(9Z)/17:0)	TG(16:1(9Z)/17:0/12:1(9Z))	TG(17:0/12:1(9Z)/16:1(9Z))	TG(17:0/16:1(9Z)/12:1(9Z))	TG(13:0/13:1(9Z)/19:1(9Z))	TG(13:0/19:1(9Z)/13:1(9Z))	TG(13:1(9Z)/13:0/19:1(9Z))	TG(13:1(9Z)/19:1(9Z)/13:0)	TG(19:1(9Z)/13:0/13:1(9Z))	TG(19:1(9Z)/13:1(9Z)/13:0)	TG(13:0/14:0/18:2(9Z,12Z))	TG(13:0/18:2(9Z,12Z)/14:0)	TG(14:0/13:0/18:2(9Z,12Z))	TG(14:0/18:2(9Z,12Z)/13:0)	TG(18:2(9Z,12Z)/13:0/14:0)	TG(18:2(9Z,12Z)/14:0/13:0)	TG(13:0/14:1(9Z)/18:1(9Z))	TG(13:0/18:1(9Z)/14:1(9Z))	TG(14:1(9Z)/13:0/18:1(9Z))	TG(14:1(9Z)/18:1(9Z)/13:0)	TG(18:1(9Z)/13:0/14:1(9Z))	TG(18:1(9Z)/14:1(9Z)/13:0)	TG(13:0/15:1(9Z)/17:1(9Z))	TG(13:0/17:1(9Z)/15:1(9Z))	TG(15:1(9Z)/13:0/17:1(9Z))	TG(15:1(9Z)/17:1(9Z)/13:0)	TG(17:1(9Z)/13:0/15:1(9Z))	TG(17:1(9Z)/15:1(9Z)/13:0)	TG(13:0/16:0/16:2(9Z,12Z))	TG(13:0/16:2(9Z,12Z)/16:0)	TG(16:0/13:0/16:2(9Z,12Z))	TG(16:0/16:2(9Z,12Z)/13:0)	TG(16:2(9Z,12Z)/13:0/16:0)	TG(16:2(9Z,12Z)/16:0/13:0)	TG(13:0/16:1(9Z)/16:1(9Z))	TG(16:1(9Z)/13:0/16:1(9Z))	TG(16:1(9Z)/16:1(9Z)/13:0)	TG(13:1(9Z)/13:1(9Z)/19:0)	TG(13:1(9Z)/19:0/13:1(9Z))	TG(19:0/13:1(9Z)/13:1(9Z))	TG(13:1(9Z)/14:0/18:1(9Z))	TG(13:1(9Z)/18:1(9Z)/14:0)	TG(14:0/13:1(9Z)/18:1(9Z))	TG(14:0/18:1(9Z)/13:1(9Z))	TG(18:1(9Z)/13:1(9Z)/14:0)	TG(18:1(9Z)/14:0/13:1(9Z))	TG(13:1(9Z)/14:1(9Z)/18:0)	TG(13:1(9Z)/18:0/14:1(9Z))	TG(14:1(9Z)/13:1(9Z)/18:0)	TG(14:1(9Z)/18:0/13:1(9Z))	TG(18:0/13:1(9Z)/14:1(9Z))	TG(18:0/14:1(9Z)/13:1(9Z))	TG(13:1(9Z)/15:0/17:1(9Z))	TG(13:1(9Z)/17:1(9Z)/15:0)	TG(15:0/13:1(9Z)/17:1(9Z))	TG(15:0/17:1(9Z)/13:1(9Z))	TG(17:1(9Z)/13:1(9Z)/15:0)	TG(17:1(9Z)/15:0/13:1(9Z))	TG(13:1(9Z)/15:1(9Z)/17:0)	TG(13:1(9Z)/17:0/15:1(9Z))	TG(15:1(9Z)/13:1(9Z)/17:0)	TG(15:1(9Z)/17:0/13:1(9Z))	TG(17:0/13:1(9Z)/15:1(9Z))	TG(17:0/15:1(9Z)/13:1(9Z))	TG(13:1(9Z)/16:0/16:1(9Z))	TG(13:1(9Z)/16:1(9Z)/16:0)	TG(16:0/13:1(9Z)/16:1(9Z))	TG(16:0/16:1(9Z)/13:1(9Z))	TG(16:1(9Z)/13:1(9Z)/16:0)	TG(16:1(9Z)/16:0/13:1(9Z))	TG(14:0/14:1(9Z)/17:1(9Z))	TG(14:0/17:1(9Z)/14:1(9Z))	TG(14:1(9Z)/14:0/17:1(9Z))	TG(14:1(9Z)/17:1(9Z)/14:0)	TG(17:1(9Z)/14:0/14:1(9Z))	TG(17:1(9Z)/14:1(9Z)/14:0)	TG(14:0/15:0/16:2(9Z,12Z))	TG(14:0/16:2(9Z,12Z)/15:0)	TG(15:0/14:0/16:2(9Z,12Z))	TG(15:0/16:2(9Z,12Z)/14:0)	TG(16:2(9Z,12Z)/14:0/15:0)	TG(16:2(9Z,12Z)/15:0/14:0)	TG(14:0/15:1(9Z)/16:1(9Z))	TG(14:0/16:1(9Z)/15:1(9Z))	TG(15:1(9Z)/14:0/16:1(9Z))	TG(15:1(9Z)/16:1(9Z)/14:0)	TG(16:1(9Z)/14:0/15:1(9Z))	TG(16:1(9Z)/15:1(9Z)/14:0)	TG(14:1(9Z)/14:1(9Z)/17:0)	TG(14:1(9Z)/17:0/14:1(9Z))	TG(17:0/14:1(9Z)/14:1(9Z))	TG(14:1(9Z)/15:0/16:1(9Z))	TG(14:1(9Z)/16:1(9Z)/15:0)	TG(15:0/14:1(9Z)/16:1(9Z))	TG(15:0/16:1(9Z)/14:1(9Z))	TG(16:1(9Z)/14:1(9Z)/15:0)	TG(16:1(9Z)/15:0/14:1(9Z))	TG(14:1(9Z)/15:1(9Z)/16:0)	TG(14:1(9Z)/16:0/15:1(9Z))	TG(15:1(9Z)/14:1(9Z)/16:0)	TG(15:1(9Z)/16:0/14:1(9Z))	TG(16:0/14:1(9Z)/15:1(9Z))	TG(16:0/15:1(9Z)/14:1(9Z))	TG(15:0/15:1(9Z)/15:1(9Z))	TG(15:1(9Z)/15:0/15:1(9Z))	TG(15:1(9Z)/15:1(9Z)/15:0)
TAG_45_3	TG(10:0/13:0/22:3(9Z,12Z,15Z))	TG(10:0/22:3(9Z,12Z,15Z)/13:0)	TG(13:0/10:0/22:3(9Z,12Z,15Z))	TG(13:0/22:3(9Z,12Z,15Z)/10:0)	TG(22:3(9Z,12Z,15Z)/10:0/13:0)	TG(22:3(9Z,12Z,15Z)/13:0/10:0)	TG(10:0/13:1(9Z)/22:2(9Z,12Z))	TG(10:0/22:2(9Z,12Z)/13:1(9Z))	TG(13:1(9Z)/10:0/22:2(9Z,12Z))	TG(13:1(9Z)/22:2(9Z,12Z)/10:0)	TG(22:2(9Z,12Z)/10:0/13:1(9Z))	TG(22:2(9Z,12Z)/13:1(9Z)/10:0)	TG(10:0/15:0/20:3(9Z,12Z,15Z))	TG(10:0/20:3(9Z,12Z,15Z)/15:0)	TG(15:0/10:0/20:3(9Z,12Z,15Z))	TG(15:0/20:3(9Z,12Z,15Z)/10:0)	TG(20:3(9Z,12Z,15Z)/10:0/15:0)	TG(20:3(9Z,12Z,15Z)/15:0/10:0)	TG(10:0/15:1(9Z)/20:2(9Z,12Z))	TG(10:0/20:2(9Z,12Z)/15:1(9Z))	TG(15:1(9Z)/10:0/20:2(9Z,12Z))	TG(15:1(9Z)/20:2(9Z,12Z)/10:0)	TG(20:2(9Z,12Z)/10:0/15:1(9Z))	TG(20:2(9Z,12Z)/15:1(9Z)/10:0)	TG(10:0/16:2(9Z,12Z)/19:1(9Z))	TG(10:0/19:1(9Z)/16:2(9Z,12Z))	TG(16:2(9Z,12Z)/10:0/19:1(9Z))	TG(16:2(9Z,12Z)/19:1(9Z)/10:0)	TG(19:1(9Z)/10:0/16:2(9Z,12Z))	TG(19:1(9Z)/16:2(9Z,12Z)/10:0)	TG(10:0/17:0/18:3(9Z,12Z,15Z))	TG(10:0/18:3(9Z,12Z,15Z)/17:0)	TG(17:0/10:0/18:3(9Z,12Z,15Z))	TG(17:0/18:3(9Z,12Z,15Z)/10:0)	TG(18:3(9Z,12Z,15Z)/10:0/17:0)	TG(18:3(9Z,12Z,15Z)/17:0/10:0)	TG(10:0/17:1(9Z)/18:2(9Z,12Z))	TG(10:0/18:2(9Z,12Z)/17:1(9Z))	TG(17:1(9Z)/10:0/18:2(9Z,12Z))	TG(17:1(9Z)/18:2(9Z,12Z)/10:0)	TG(18:2(9Z,12Z)/10:0/17:1(9Z))	TG(18:2(9Z,12Z)/17:1(9Z)/10:0)	TG(12:0/13:0/20:3(9Z,12Z,15Z))	TG(12:0/20:3(9Z,12Z,15Z)/13:0)	TG(13:0/12:0/20:3(9Z,12Z,15Z))	TG(13:0/20:3(9Z,12Z,15Z)/12:0)	TG(20:3(9Z,12Z,15Z)/12:0/13:0)	TG(20:3(9Z,12Z,15Z)/13:0/12:0)	TG(12:0/13:1(9Z)/20:2(9Z,12Z))	TG(12:0/20:2(9Z,12Z)/13:1(9Z))	TG(13:1(9Z)/12:0/20:2(9Z,12Z))	TG(13:1(9Z)/20:2(9Z,12Z)/12:0)	TG(20:2(9Z,12Z)/12:0/13:1(9Z))	TG(20:2(9Z,12Z)/13:1(9Z)/12:0)	TG(12:0/15:0/18:3(9Z,12Z,15Z))	TG(12:0/18:3(9Z,12Z,15Z)/15:0)	TG(15:0/12:0/18:3(9Z,12Z,15Z))	TG(15:0/18:3(9Z,12Z,15Z)/12:0)	TG(18:3(9Z,12Z,15Z)/12:0/15:0)	TG(18:3(9Z,12Z,15Z)/15:0/12:0)	TG(12:0/15:1(9Z)/18:2(9Z,12Z))	TG(12:0/18:2(9Z,12Z)/15:1(9Z))	TG(15:1(9Z)/12:0/18:2(9Z,12Z))	TG(15:1(9Z)/18:2(9Z,12Z)/12:0)	TG(18:2(9Z,12Z)/12:0/15:1(9Z))	TG(18:2(9Z,12Z)/15:1(9Z)/12:0)	TG(12:0/16:2(9Z,12Z)/17:1(9Z))	TG(12:0/17:1(9Z)/16:2(9Z,12Z))	TG(16:2(9Z,12Z)/12:0/17:1(9Z))	TG(16:2(9Z,12Z)/17:1(9Z)/12:0)	TG(17:1(9Z)/12:0/16:2(9Z,12Z))	TG(17:1(9Z)/16:2(9Z,12Z)/12:0)	TG(12:1(9Z)/13:0/20:2(9Z,12Z))	TG(12:1(9Z)/20:2(9Z,12Z)/13:0)	TG(13:0/12:1(9Z)/20:2(9Z,12Z))	TG(13:0/20:2(9Z,12Z)/12:1(9Z))	TG(20:2(9Z,12Z)/12:1(9Z)/13:0)	TG(20:2(9Z,12Z)/13:0/12:1(9Z))	TG(12:1(9Z)/13:1(9Z)/20:1(9Z))	TG(12:1(9Z)/20:1(9Z)/13:1(9Z))	TG(13:1(9Z)/12:1(9Z)/20:1(9Z))	TG(13:1(9Z)/20:1(9Z)/12:1(9Z))	TG(20:1(9Z)/12:1(9Z)/13:1(9Z))	TG(20:1(9Z)/13:1(9Z)/12:1(9Z))	TG(12:1(9Z)/14:1(9Z)/19:1(9Z))	TG(12:1(9Z)/19:1(9Z)/14:1(9Z))	TG(14:1(9Z)/12:1(9Z)/19:1(9Z))	TG(14:1(9Z)/19:1(9Z)/12:1(9Z))	TG(19:1(9Z)/12:1(9Z)/14:1(9Z))	TG(19:1(9Z)/14:1(9Z)/12:1(9Z))	TG(12:1(9Z)/15:0/18:2(9Z,12Z))	TG(12:1(9Z)/18:2(9Z,12Z)/15:0)	TG(15:0/12:1(9Z)/18:2(9Z,12Z))	TG(15:0/18:2(9Z,12Z)/12:1(9Z))	TG(18:2(9Z,12Z)/12:1(9Z)/15:0)	TG(18:2(9Z,12Z)/15:0/12:1(9Z))	TG(12:1(9Z)/15:1(9Z)/18:1(9Z))	TG(12:1(9Z)/18:1(9Z)/15:1(9Z))	TG(15:1(9Z)/12:1(9Z)/18:1(9Z))	TG(15:1(9Z)/18:1(9Z)/12:1(9Z))	TG(18:1(9Z)/12:1(9Z)/15:1(9Z))	TG(18:1(9Z)/15:1(9Z)/12:1(9Z))	TG(12:1(9Z)/16:1(9Z)/17:1(9Z))	TG(12:1(9Z)/17:1(9Z)/16:1(9Z))	TG(16:1(9Z)/12:1(9Z)/17:1(9Z))	TG(16:1(9Z)/17:1(9Z)/12:1(9Z))	TG(17:1(9Z)/12:1(9Z)/16:1(9Z))	TG(17:1(9Z)/16:1(9Z)/12:1(9Z))	TG(12:1(9Z)/16:2(9Z,12Z)/17:0)	TG(12:1(9Z)/17:0/16:2(9Z,12Z))	TG(16:2(9Z,12Z)/12:1(9Z)/17:0)	TG(16:2(9Z,12Z)/17:0/12:1(9Z))	TG(17:0/12:1(9Z)/16:2(9Z,12Z))	TG(17:0/16:2(9Z,12Z)/12:1(9Z))	TG(13:0/14:0/18:3(9Z,12Z,15Z))	TG(13:0/18:3(9Z,12Z,15Z)/14:0)	TG(14:0/13:0/18:3(9Z,12Z,15Z))	TG(14:0/18:3(9Z,12Z,15Z)/13:0)	TG(18:3(9Z,12Z,15Z)/13:0/14:0)	TG(18:3(9Z,12Z,15Z)/14:0/13:0)	TG(13:0/14:1(9Z)/18:2(9Z,12Z))	TG(13:0/18:2(9Z,12Z)/14:1(9Z))	TG(14:1(9Z)/13:0/18:2(9Z,12Z))	TG(14:1(9Z)/18:2(9Z,12Z)/13:0)	TG(18:2(9Z,12Z)/13:0/14:1(9Z))	TG(18:2(9Z,12Z)/14:1(9Z)/13:0)	TG(13:0/16:1(9Z)/16:2(9Z,12Z))	TG(13:0/16:2(9Z,12Z)/16:1(9Z))	TG(16:1(9Z)/13:0/16:2(9Z,12Z))	TG(16:1(9Z)/16:2(9Z,12Z)/13:0)	TG(16:2(9Z,12Z)/13:0/16:1(9Z))	TG(16:2(9Z,12Z)/16:1(9Z)/13:0)	TG(13:1(9Z)/13:1(9Z)/19:1(9Z))	TG(13:1(9Z)/19:1(9Z)/13:1(9Z))	TG(19:1(9Z)/13:1(9Z)/13:1(9Z))	TG(13:1(9Z)/14:0/18:2(9Z,12Z))	TG(13:1(9Z)/18:2(9Z,12Z)/14:0)	TG(14:0/13:1(9Z)/18:2(9Z,12Z))	TG(14:0/18:2(9Z,12Z)/13:1(9Z))	TG(18:2(9Z,12Z)/13:1(9Z)/14:0)	TG(18:2(9Z,12Z)/14:0/13:1(9Z))	TG(13:1(9Z)/14:1(9Z)/18:1(9Z))	TG(13:1(9Z)/18:1(9Z)/14:1(9Z))	TG(14:1(9Z)/13:1(9Z)/18:1(9Z))	TG(14:1(9Z)/18:1(9Z)/13:1(9Z))	TG(18:1(9Z)/13:1(9Z)/14:1(9Z))	TG(18:1(9Z)/14:1(9Z)/13:1(9Z))	TG(13:1(9Z)/15:1(9Z)/17:1(9Z))	TG(13:1(9Z)/17:1(9Z)/15:1(9Z))	TG(15:1(9Z)/13:1(9Z)/17:1(9Z))	TG(15:1(9Z)/17:1(9Z)/13:1(9Z))	TG(17:1(9Z)/13:1(9Z)/15:1(9Z))	TG(17:1(9Z)/15:1(9Z)/13:1(9Z))	TG(13:1(9Z)/16:0/16:2(9Z,12Z))	TG(13:1(9Z)/16:2(9Z,12Z)/16:0)	TG(16:0/13:1(9Z)/16:2(9Z,12Z))	TG(16:0/16:2(9Z,12Z)/13:1(9Z))	TG(16:2(9Z,12Z)/13:1(9Z)/16:0)	TG(16:2(9Z,12Z)/16:0/13:1(9Z))	TG(13:1(9Z)/16:1(9Z)/16:1(9Z))	TG(16:1(9Z)/13:1(9Z)/16:1(9Z))	TG(16:1(9Z)/16:1(9Z)/13:1(9Z))	TG(14:0/15:1(9Z)/16:2(9Z,12Z))	TG(14:0/16:2(9Z,12Z)/15:1(9Z))	TG(15:1(9Z)/14:0/16:2(9Z,12Z))	TG(15:1(9Z)/16:2(9Z,12Z)/14:0)	TG(16:2(9Z,12Z)/14:0/15:1(9Z))	TG(16:2(9Z,12Z)/15:1(9Z)/14:0)	TG(14:1(9Z)/14:1(9Z)/17:1(9Z))	TG(14:1(9Z)/17:1(9Z)/14:1(9Z))	TG(17:1(9Z)/14:1(9Z)/14:1(9Z))	TG(14:1(9Z)/15:0/16:2(9Z,12Z))	TG(14:1(9Z)/16:2(9Z,12Z)/15:0)	TG(15:0/14:1(9Z)/16:2(9Z,12Z))	TG(15:0/16:2(9Z,12Z)/14:1(9Z))	TG(16:2(9Z,12Z)/14:1(9Z)/15:0)	TG(16:2(9Z,12Z)/15:0/14:1(9Z))	TG(14:1(9Z)/15:1(9Z)/16:1(9Z))	TG(14:1(9Z)/16:1(9Z)/15:1(9Z))	TG(15:1(9Z)/14:1(9Z)/16:1(9Z))	TG(15:1(9Z)/16:1(9Z)/14:1(9Z))	TG(16:1(9Z)/14:1(9Z)/15:1(9Z))	TG(16:1(9Z)/15:1(9Z)/14:1(9Z))	TG(15:1(9Z)/15:1(9Z)/15:1(9Z))
TAG_45_4	TG(10:0/13:1(9Z)/22:3(9Z,12Z,15Z))	TG(10:0/22:3(9Z,12Z,15Z)/13:1(9Z))	TG(13:1(9Z)/10:0/22:3(9Z,12Z,15Z))	TG(13:1(9Z)/22:3(9Z,12Z,15Z)/10:0)	TG(22:3(9Z,12Z,15Z)/10:0/13:1(9Z))	TG(22:3(9Z,12Z,15Z)/13:1(9Z)/10:0)	TG(10:0/15:1(9Z)/20:3(9Z,12Z,15Z))	TG(10:0/20:3(9Z,12Z,15Z)/15:1(9Z))	TG(15:1(9Z)/10:0/20:3(9Z,12Z,15Z))	TG(15:1(9Z)/20:3(9Z,12Z,15Z)/10:0)	TG(20:3(9Z,12Z,15Z)/10:0/15:1(9Z))	TG(20:3(9Z,12Z,15Z)/15:1(9Z)/10:0)	TG(10:0/17:1(9Z)/18:3(9Z,12Z,15Z))	TG(10:0/18:3(9Z,12Z,15Z)/17:1(9Z))	TG(17:1(9Z)/10:0/18:3(9Z,12Z,15Z))	TG(17:1(9Z)/18:3(9Z,12Z,15Z)/10:0)	TG(18:3(9Z,12Z,15Z)/10:0/17:1(9Z))	TG(18:3(9Z,12Z,15Z)/17:1(9Z)/10:0)	TG(12:0/13:1(9Z)/20:3(9Z,12Z,15Z))	TG(12:0/20:3(9Z,12Z,15Z)/13:1(9Z))	TG(13:1(9Z)/12:0/20:3(9Z,12Z,15Z))	TG(13:1(9Z)/20:3(9Z,12Z,15Z)/12:0)	TG(20:3(9Z,12Z,15Z)/12:0/13:1(9Z))	TG(20:3(9Z,12Z,15Z)/13:1(9Z)/12:0)	TG(12:0/15:1(9Z)/18:3(9Z,12Z,15Z))	TG(12:0/18:3(9Z,12Z,15Z)/15:1(9Z))	TG(15:1(9Z)/12:0/18:3(9Z,12Z,15Z))	TG(15:1(9Z)/18:3(9Z,12Z,15Z)/12:0)	TG(18:3(9Z,12Z,15Z)/12:0/15:1(9Z))	TG(18:3(9Z,12Z,15Z)/15:1(9Z)/12:0)	TG(12:1(9Z)/13:0/20:3(9Z,12Z,15Z))	TG(12:1(9Z)/20:3(9Z,12Z,15Z)/13:0)	TG(13:0/12:1(9Z)/20:3(9Z,12Z,15Z))	TG(13:0/20:3(9Z,12Z,15Z)/12:1(9Z))	TG(20:3(9Z,12Z,15Z)/12:1(9Z)/13:0)	TG(20:3(9Z,12Z,15Z)/13:0/12:1(9Z))	TG(12:1(9Z)/13:1(9Z)/20:2(9Z,12Z))	TG(12:1(9Z)/20:2(9Z,12Z)/13:1(9Z))	TG(13:1(9Z)/12:1(9Z)/20:2(9Z,12Z))	TG(13:1(9Z)/20:2(9Z,12Z)/12:1(9Z))	TG(20:2(9Z,12Z)/12:1(9Z)/13:1(9Z))	TG(20:2(9Z,12Z)/13:1(9Z)/12:1(9Z))	TG(12:1(9Z)/15:0/18:3(9Z,12Z,15Z))	TG(12:1(9Z)/18:3(9Z,12Z,15Z)/15:0)	TG(15:0/12:1(9Z)/18:3(9Z,12Z,15Z))	TG(15:0/18:3(9Z,12Z,15Z)/12:1(9Z))	TG(18:3(9Z,12Z,15Z)/12:1(9Z)/15:0)	TG(18:3(9Z,12Z,15Z)/15:0/12:1(9Z))	TG(12:1(9Z)/15:1(9Z)/18:2(9Z,12Z))	TG(12:1(9Z)/18:2(9Z,12Z)/15:1(9Z))	TG(15:1(9Z)/12:1(9Z)/18:2(9Z,12Z))	TG(15:1(9Z)/18:2(9Z,12Z)/12:1(9Z))	TG(18:2(9Z,12Z)/12:1(9Z)/15:1(9Z))	TG(18:2(9Z,12Z)/15:1(9Z)/12:1(9Z))	TG(12:1(9Z)/16:2(9Z,12Z)/17:1(9Z))	TG(12:1(9Z)/17:1(9Z)/16:2(9Z,12Z))	TG(16:2(9Z,12Z)/12:1(9Z)/17:1(9Z))	TG(16:2(9Z,12Z)/17:1(9Z)/12:1(9Z))	TG(17:1(9Z)/12:1(9Z)/16:2(9Z,12Z))	TG(17:1(9Z)/16:2(9Z,12Z)/12:1(9Z))	TG(13:0/14:1(9Z)/18:3(9Z,12Z,15Z))	TG(13:0/18:3(9Z,12Z,15Z)/14:1(9Z))	TG(14:1(9Z)/13:0/18:3(9Z,12Z,15Z))	TG(14:1(9Z)/18:3(9Z,12Z,15Z)/13:0)	TG(18:3(9Z,12Z,15Z)/13:0/14:1(9Z))	TG(18:3(9Z,12Z,15Z)/14:1(9Z)/13:0)	TG(13:0/16:2(9Z,12Z)/16:2(9Z,12Z))	TG(16:2(9Z,12Z)/13:0/16:2(9Z,12Z))	TG(16:2(9Z,12Z)/16:2(9Z,12Z)/13:0)	TG(13:1(9Z)/14:0/18:3(9Z,12Z,15Z))	TG(13:1(9Z)/18:3(9Z,12Z,15Z)/14:0)	TG(14:0/13:1(9Z)/18:3(9Z,12Z,15Z))	TG(14:0/18:3(9Z,12Z,15Z)/13:1(9Z))	TG(18:3(9Z,12Z,15Z)/13:1(9Z)/14:0)	TG(18:3(9Z,12Z,15Z)/14:0/13:1(9Z))	TG(13:1(9Z)/14:1(9Z)/18:2(9Z,12Z))	TG(13:1(9Z)/18:2(9Z,12Z)/14:1(9Z))	TG(14:1(9Z)/13:1(9Z)/18:2(9Z,12Z))	TG(14:1(9Z)/18:2(9Z,12Z)/13:1(9Z))	TG(18:2(9Z,12Z)/13:1(9Z)/14:1(9Z))	TG(18:2(9Z,12Z)/14:1(9Z)/13:1(9Z))	TG(13:1(9Z)/16:1(9Z)/16:2(9Z,12Z))	TG(13:1(9Z)/16:2(9Z,12Z)/16:1(9Z))	TG(16:1(9Z)/13:1(9Z)/16:2(9Z,12Z))	TG(16:1(9Z)/16:2(9Z,12Z)/13:1(9Z))	TG(16:2(9Z,12Z)/13:1(9Z)/16:1(9Z))	TG(16:2(9Z,12Z)/16:1(9Z)/13:1(9Z))	TG(14:1(9Z)/15:1(9Z)/16:2(9Z,12Z))	TG(14:1(9Z)/16:2(9Z,12Z)/15:1(9Z))	TG(15:1(9Z)/14:1(9Z)/16:2(9Z,12Z))	TG(15:1(9Z)/16:2(9Z,12Z)/14:1(9Z))	TG(16:2(9Z,12Z)/14:1(9Z)/15:1(9Z))	TG(16:2(9Z,12Z)/15:1(9Z)/14:1(9Z))
TAG_46_0	TG(10:0/17:0/19:0)	TG(10:0/19:0/17:0)	TG(17:0/10:0/19:0)	TG(17:0/19:0/10:0)	TG(19:0/10:0/17:0)	TG(19:0/17:0/10:0)	TG(10:0/18:0/18:0)	TG(18:0/10:0/18:0)	TG(18:0/18:0/10:0)	TG(12:0/15:0/19:0)	TG(12:0/19:0/15:0)	TG(15:0/12:0/19:0)	TG(15:0/19:0/12:0)	TG(19:0/12:0/15:0)	TG(19:0/15:0/12:0)	TG(12:0/16:0/18:0)	TG(12:0/18:0/16:0)	TG(16:0/12:0/18:0)	TG(16:0/18:0/12:0)	TG(18:0/12:0/16:0)	TG(18:0/16:0/12:0)	TG(12:0/17:0/17:0)	TG(17:0/12:0/17:0)	TG(17:0/17:0/12:0)	TG(13:0/14:0/19:0)	TG(13:0/19:0/14:0)	TG(14:0/13:0/19:0)	TG(14:0/19:0/13:0)	TG(19:0/13:0/14:0)	TG(19:0/14:0/13:0)	TG(13:0/15:0/18:0)	TG(13:0/18:0/15:0)	TG(15:0/13:0/18:0)	TG(15:0/18:0/13:0)	TG(18:0/13:0/15:0)	TG(18:0/15:0/13:0)	TG(13:0/16:0/17:0)	TG(13:0/17:0/16:0)	TG(16:0/13:0/17:0)	TG(16:0/17:0/13:0)	TG(17:0/13:0/16:0)	TG(17:0/16:0/13:0)	TG(14:0/14:0/18:0)	TG(14:0/18:0/14:0)	TG(18:0/14:0/14:0)	TG(14:0/15:0/17:0)	TG(14:0/17:0/15:0)	TG(15:0/14:0/17:0)	TG(15:0/17:0/14:0)	TG(17:0/14:0/15:0)	TG(17:0/15:0/14:0)	TG(14:0/16:0/16:0)	TG(16:0/14:0/16:0)	TG(16:0/16:0/14:0)	TG(15:0/15:0/16:0)	TG(15:0/16:0/15:0)	TG(16:0/15:0/15:0)
TAG_46_1	TG(10:0/12:0/24:1(9Z))	TG(10:0/24:1(9Z)/12:0)	TG(12:0/10:0/24:1(9Z))	TG(12:0/24:1(9Z)/10:0)	TG(24:1(9Z)/10:0/12:0)	TG(24:1(9Z)/12:0/10:0)	TG(10:0/14:0/22:1(9Z))	TG(10:0/22:1(9Z)/14:0)	TG(14:0/10:0/22:1(9Z))	TG(14:0/22:1(9Z)/10:0)	TG(22:1(9Z)/10:0/14:0)	TG(22:1(9Z)/14:0/10:0)	TG(10:0/16:0/20:1(9Z))	TG(10:0/20:1(9Z)/16:0)	TG(16:0/10:0/20:1(9Z))	TG(16:0/20:1(9Z)/10:0)	TG(20:1(9Z)/10:0/16:0)	TG(20:1(9Z)/16:0/10:0)	TG(10:0/17:0/19:1(9Z))	TG(10:0/19:1(9Z)/17:0)	TG(17:0/10:0/19:1(9Z))	TG(17:0/19:1(9Z)/10:0)	TG(19:1(9Z)/10:0/17:0)	TG(19:1(9Z)/17:0/10:0)	TG(10:0/17:1(9Z)/19:0)	TG(10:0/19:0/17:1(9Z))	TG(17:1(9Z)/10:0/19:0)	TG(17:1(9Z)/19:0/10:0)	TG(19:0/10:0/17:1(9Z))	TG(19:0/17:1(9Z)/10:0)	TG(10:0/18:0/18:1(9Z))	TG(10:0/18:1(9Z)/18:0)	TG(18:0/10:0/18:1(9Z))	TG(18:0/18:1(9Z)/10:0)	TG(18:1(9Z)/10:0/18:0)	TG(18:1(9Z)/18:0/10:0)	TG(12:0/12:0/22:1(9Z))	TG(12:0/22:1(9Z)/12:0)	TG(22:1(9Z)/12:0/12:0)	TG(12:0/14:0/20:1(9Z))	TG(12:0/20:1(9Z)/14:0)	TG(14:0/12:0/20:1(9Z))	TG(14:0/20:1(9Z)/12:0)	TG(20:1(9Z)/12:0/14:0)	TG(20:1(9Z)/14:0/12:0)	TG(12:0/15:0/19:1(9Z))	TG(12:0/19:1(9Z)/15:0)	TG(15:0/12:0/19:1(9Z))	TG(15:0/19:1(9Z)/12:0)	TG(19:1(9Z)/12:0/15:0)	TG(19:1(9Z)/15:0/12:0)	TG(12:0/15:1(9Z)/19:0)	TG(12:0/19:0/15:1(9Z))	TG(15:1(9Z)/12:0/19:0)	TG(15:1(9Z)/19:0/12:0)	TG(19:0/12:0/15:1(9Z))	TG(19:0/15:1(9Z)/12:0)	TG(12:0/16:0/18:1(9Z))	TG(12:0/18:1(9Z)/16:0)	TG(16:0/12:0/18:1(9Z))	TG(16:0/18:1(9Z)/12:0)	TG(18:1(9Z)/12:0/16:0)	TG(18:1(9Z)/16:0/12:0)	TG(12:0/16:1(9Z)/18:0)	TG(12:0/18:0/16:1(9Z))	TG(16:1(9Z)/12:0/18:0)	TG(16:1(9Z)/18:0/12:0)	TG(18:0/12:0/16:1(9Z))	TG(18:0/16:1(9Z)/12:0)	TG(12:0/17:0/17:1(9Z))	TG(12:0/17:1(9Z)/17:0)	TG(17:0/12:0/17:1(9Z))	TG(17:0/17:1(9Z)/12:0)	TG(17:1(9Z)/12:0/17:0)	TG(17:1(9Z)/17:0/12:0)	TG(12:1(9Z)/15:0/19:0)	TG(12:1(9Z)/19:0/15:0)	TG(15:0/12:1(9Z)/19:0)	TG(15:0/19:0/12:1(9Z))	TG(19:0/12:1(9Z)/15:0)	TG(19:0/15:0/12:1(9Z))	TG(12:1(9Z)/16:0/18:0)	TG(12:1(9Z)/18:0/16:0)	TG(16:0/12:1(9Z)/18:0)	TG(16:0/18:0/12:1(9Z))	TG(18:0/12:1(9Z)/16:0)	TG(18:0/16:0/12:1(9Z))	TG(12:1(9Z)/17:0/17:0)	TG(17:0/12:1(9Z)/17:0)	TG(17:0/17:0/12:1(9Z))	TG(13:0/13:0/20:1(9Z))	TG(13:0/20:1(9Z)/13:0)	TG(20:1(9Z)/13:0/13:0)	TG(13:0/14:0/19:1(9Z))	TG(13:0/19:1(9Z)/14:0)	TG(14:0/13:0/19:1(9Z))	TG(14:0/19:1(9Z)/13:0)	TG(19:1(9Z)/13:0/14:0)	TG(19:1(9Z)/14:0/13:0)	TG(13:0/14:1(9Z)/19:0)	TG(13:0/19:0/14:1(9Z))	TG(14:1(9Z)/13:0/19:0)	TG(14:1(9Z)/19:0/13:0)	TG(19:0/13:0/14:1(9Z))	TG(19:0/14:1(9Z)/13:0)	TG(13:0/15:0/18:1(9Z))	TG(13:0/18:1(9Z)/15:0)	TG(15:0/13:0/18:1(9Z))	TG(15:0/18:1(9Z)/13:0)	TG(18:1(9Z)/13:0/15:0)	TG(18:1(9Z)/15:0/13:0)	TG(13:0/15:1(9Z)/18:0)	TG(13:0/18:0/15:1(9Z))	TG(15:1(9Z)/13:0/18:0)	TG(15:1(9Z)/18:0/13:0)	TG(18:0/13:0/15:1(9Z))	TG(18:0/15:1(9Z)/13:0)	TG(13:0/16:0/17:1(9Z))	TG(13:0/17:1(9Z)/16:0)	TG(16:0/13:0/17:1(9Z))	TG(16:0/17:1(9Z)/13:0)	TG(17:1(9Z)/13:0/16:0)	TG(17:1(9Z)/16:0/13:0)	TG(13:0/16:1(9Z)/17:0)	TG(13:0/17:0/16:1(9Z))	TG(16:1(9Z)/13:0/17:0)	TG(16:1(9Z)/17:0/13:0)	TG(17:0/13:0/16:1(9Z))	TG(17:0/16:1(9Z)/13:0)	TG(13:1(9Z)/14:0/19:0)	TG(13:1(9Z)/19:0/14:0)	TG(14:0/13:1(9Z)/19:0)	TG(14:0/19:0/13:1(9Z))	TG(19:0/13:1(9Z)/14:0)	TG(19:0/14:0/13:1(9Z))	TG(13:1(9Z)/15:0/18:0)	TG(13:1(9Z)/18:0/15:0)	TG(15:0/13:1(9Z)/18:0)	TG(15:0/18:0/13:1(9Z))	TG(18:0/13:1(9Z)/15:0)	TG(18:0/15:0/13:1(9Z))	TG(13:1(9Z)/16:0/17:0)	TG(13:1(9Z)/17:0/16:0)	TG(16:0/13:1(9Z)/17:0)	TG(16:0/17:0/13:1(9Z))	TG(17:0/13:1(9Z)/16:0)	TG(17:0/16:0/13:1(9Z))	TG(14:0/14:0/18:1(9Z))	TG(14:0/18:1(9Z)/14:0)	TG(18:1(9Z)/14:0/14:0)	TG(14:0/14:1(9Z)/18:0)	TG(14:0/18:0/14:1(9Z))	TG(14:1(9Z)/14:0/18:0)	TG(14:1(9Z)/18:0/14:0)	TG(18:0/14:0/14:1(9Z))	TG(18:0/14:1(9Z)/14:0)	TG(14:0/15:0/17:1(9Z))	TG(14:0/17:1(9Z)/15:0)	TG(15:0/14:0/17:1(9Z))	TG(15:0/17:1(9Z)/14:0)	TG(17:1(9Z)/14:0/15:0)	TG(17:1(9Z)/15:0/14:0)	TG(14:0/15:1(9Z)/17:0)	TG(14:0/17:0/15:1(9Z))	TG(15:1(9Z)/14:0/17:0)	TG(15:1(9Z)/17:0/14:0)	TG(17:0/14:0/15:1(9Z))	TG(17:0/15:1(9Z)/14:0)	TG(14:0/16:0/16:1(9Z))	TG(14:0/16:1(9Z)/16:0)	TG(16:0/14:0/16:1(9Z))	TG(16:0/16:1(9Z)/14:0)	TG(16:1(9Z)/14:0/16:0)	TG(16:1(9Z)/16:0/14:0)	TG(14:1(9Z)/15:0/17:0)	TG(14:1(9Z)/17:0/15:0)	TG(15:0/14:1(9Z)/17:0)	TG(15:0/17:0/14:1(9Z))	TG(17:0/14:1(9Z)/15:0)	TG(17:0/15:0/14:1(9Z))	TG(14:1(9Z)/16:0/16:0)	TG(16:0/14:1(9Z)/16:0)	TG(16:0/16:0/14:1(9Z))	TG(15:0/15:0/16:1(9Z))	TG(15:0/16:1(9Z)/15:0)	TG(16:1(9Z)/15:0/15:0)	TG(15:0/15:1(9Z)/16:0)	TG(15:0/16:0/15:1(9Z))	TG(15:1(9Z)/15:0/16:0)	TG(15:1(9Z)/16:0/15:0)	TG(16:0/15:0/15:1(9Z))	TG(16:0/15:1(9Z)/15:0)
TAG_46_2	TG(10:0/12:0/24:2(9Z,12Z))	TG(10:0/24:2(9Z,12Z)/12:0)	TG(12:0/10:0/24:2(9Z,12Z))	TG(12:0/24:2(9Z,12Z)/10:0)	TG(24:2(9Z,12Z)/10:0/12:0)	TG(24:2(9Z,12Z)/12:0/10:0)	TG(10:0/12:1(9Z)/24:1(9Z))	TG(10:0/24:1(9Z)/12:1(9Z))	TG(12:1(9Z)/10:0/24:1(9Z))	TG(12:1(9Z)/24:1(9Z)/10:0)	TG(24:1(9Z)/10:0/12:1(9Z))	TG(24:1(9Z)/12:1(9Z)/10:0)	TG(10:0/14:0/22:2(9Z,12Z))	TG(10:0/22:2(9Z,12Z)/14:0)	TG(14:0/10:0/22:2(9Z,12Z))	TG(14:0/22:2(9Z,12Z)/10:0)	TG(22:2(9Z,12Z)/10:0/14:0)	TG(22:2(9Z,12Z)/14:0/10:0)	TG(10:0/14:1(9Z)/22:1(9Z))	TG(10:0/22:1(9Z)/14:1(9Z))	TG(14:1(9Z)/10:0/22:1(9Z))	TG(14:1(9Z)/22:1(9Z)/10:0)	TG(22:1(9Z)/10:0/14:1(9Z))	TG(22:1(9Z)/14:1(9Z)/10:0)	TG(10:0/16:0/20:2(9Z,12Z))	TG(10:0/20:2(9Z,12Z)/16:0)	TG(16:0/10:0/20:2(9Z,12Z))	TG(16:0/20:2(9Z,12Z)/10:0)	TG(20:2(9Z,12Z)/10:0/16:0)	TG(20:2(9Z,12Z)/16:0/10:0)	TG(10:0/16:1(9Z)/20:1(9Z))	TG(10:0/20:1(9Z)/16:1(9Z))	TG(16:1(9Z)/10:0/20:1(9Z))	TG(16:1(9Z)/20:1(9Z)/10:0)	TG(20:1(9Z)/10:0/16:1(9Z))	TG(20:1(9Z)/16:1(9Z)/10:0)	TG(10:0/17:1(9Z)/19:1(9Z))	TG(10:0/19:1(9Z)/17:1(9Z))	TG(17:1(9Z)/10:0/19:1(9Z))	TG(17:1(9Z)/19:1(9Z)/10:0)	TG(19:1(9Z)/10:0/17:1(9Z))	TG(19:1(9Z)/17:1(9Z)/10:0)	TG(10:0/18:0/18:2(9Z,12Z))	TG(10:0/18:2(9Z,12Z)/18:0)	TG(18:0/10:0/18:2(9Z,12Z))	TG(18:0/18:2(9Z,12Z)/10:0)	TG(18:2(9Z,12Z)/10:0/18:0)	TG(18:2(9Z,12Z)/18:0/10:0)	TG(10:0/18:1(9Z)/18:1(9Z))	TG(18:1(9Z)/10:0/18:1(9Z))	TG(18:1(9Z)/18:1(9Z)/10:0)	TG(12:0/12:0/22:2(9Z,12Z))	TG(12:0/22:2(9Z,12Z)/12:0)	TG(22:2(9Z,12Z)/12:0/12:0)	TG(12:0/12:1(9Z)/22:1(9Z))	TG(12:0/22:1(9Z)/12:1(9Z))	TG(12:1(9Z)/12:0/22:1(9Z))	TG(12:1(9Z)/22:1(9Z)/12:0)	TG(22:1(9Z)/12:0/12:1(9Z))	TG(22:1(9Z)/12:1(9Z)/12:0)	TG(12:0/14:0/20:2(9Z,12Z))	TG(12:0/20:2(9Z,12Z)/14:0)	TG(14:0/12:0/20:2(9Z,12Z))	TG(14:0/20:2(9Z,12Z)/12:0)	TG(20:2(9Z,12Z)/12:0/14:0)	TG(20:2(9Z,12Z)/14:0/12:0)	TG(12:0/14:1(9Z)/20:1(9Z))	TG(12:0/20:1(9Z)/14:1(9Z))	TG(14:1(9Z)/12:0/20:1(9Z))	TG(14:1(9Z)/20:1(9Z)/12:0)	TG(20:1(9Z)/12:0/14:1(9Z))	TG(20:1(9Z)/14:1(9Z)/12:0)	TG(12:0/15:1(9Z)/19:1(9Z))	TG(12:0/19:1(9Z)/15:1(9Z))	TG(15:1(9Z)/12:0/19:1(9Z))	TG(15:1(9Z)/19:1(9Z)/12:0)	TG(19:1(9Z)/12:0/15:1(9Z))	TG(19:1(9Z)/15:1(9Z)/12:0)	TG(12:0/16:0/18:2(9Z,12Z))	TG(12:0/18:2(9Z,12Z)/16:0)	TG(16:0/12:0/18:2(9Z,12Z))	TG(16:0/18:2(9Z,12Z)/12:0)	TG(18:2(9Z,12Z)/12:0/16:0)	TG(18:2(9Z,12Z)/16:0/12:0)	TG(12:0/16:1(9Z)/18:1(9Z))	TG(12:0/18:1(9Z)/16:1(9Z))	TG(16:1(9Z)/12:0/18:1(9Z))	TG(16:1(9Z)/18:1(9Z)/12:0)	TG(18:1(9Z)/12:0/16:1(9Z))	TG(18:1(9Z)/16:1(9Z)/12:0)	TG(12:0/16:2(9Z,12Z)/18:0)	TG(12:0/18:0/16:2(9Z,12Z))	TG(16:2(9Z,12Z)/12:0/18:0)	TG(16:2(9Z,12Z)/18:0/12:0)	TG(18:0/12:0/16:2(9Z,12Z))	TG(18:0/16:2(9Z,12Z)/12:0)	TG(12:0/17:1(9Z)/17:1(9Z))	TG(17:1(9Z)/12:0/17:1(9Z))	TG(17:1(9Z)/17:1(9Z)/12:0)	TG(12:1(9Z)/14:0/20:1(9Z))	TG(12:1(9Z)/20:1(9Z)/14:0)	TG(14:0/12:1(9Z)/20:1(9Z))	TG(14:0/20:1(9Z)/12:1(9Z))	TG(20:1(9Z)/12:1(9Z)/14:0)	TG(20:1(9Z)/14:0/12:1(9Z))	TG(12:1(9Z)/15:0/19:1(9Z))	TG(12:1(9Z)/19:1(9Z)/15:0)	TG(15:0/12:1(9Z)/19:1(9Z))	TG(15:0/19:1(9Z)/12:1(9Z))	TG(19:1(9Z)/12:1(9Z)/15:0)	TG(19:1(9Z)/15:0/12:1(9Z))	TG(12:1(9Z)/15:1(9Z)/19:0)	TG(12:1(9Z)/19:0/15:1(9Z))	TG(15:1(9Z)/12:1(9Z)/19:0)	TG(15:1(9Z)/19:0/12:1(9Z))	TG(19:0/12:1(9Z)/15:1(9Z))	TG(19:0/15:1(9Z)/12:1(9Z))	TG(12:1(9Z)/16:0/18:1(9Z))	TG(12:1(9Z)/18:1(9Z)/16:0)	TG(16:0/12:1(9Z)/18:1(9Z))	TG(16:0/18:1(9Z)/12:1(9Z))	TG(18:1(9Z)/12:1(9Z)/16:0)	TG(18:1(9Z)/16:0/12:1(9Z))	TG(12:1(9Z)/16:1(9Z)/18:0)	TG(12:1(9Z)/18:0/16:1(9Z))	TG(16:1(9Z)/12:1(9Z)/18:0)	TG(16:1(9Z)/18:0/12:1(9Z))	TG(18:0/12:1(9Z)/16:1(9Z))	TG(18:0/16:1(9Z)/12:1(9Z))	TG(12:1(9Z)/17:0/17:1(9Z))	TG(12:1(9Z)/17:1(9Z)/17:0)	TG(17:0/12:1(9Z)/17:1(9Z))	TG(17:0/17:1(9Z)/12:1(9Z))	TG(17:1(9Z)/12:1(9Z)/17:0)	TG(17:1(9Z)/17:0/12:1(9Z))	TG(13:0/13:0/20:2(9Z,12Z))	TG(13:0/20:2(9Z,12Z)/13:0)	TG(20:2(9Z,12Z)/13:0/13:0)	TG(13:0/13:1(9Z)/20:1(9Z))	TG(13:0/20:1(9Z)/13:1(9Z))	TG(13:1(9Z)/13:0/20:1(9Z))	TG(13:1(9Z)/20:1(9Z)/13:0)	TG(20:1(9Z)/13:0/13:1(9Z))	TG(20:1(9Z)/13:1(9Z)/13:0)	TG(13:0/14:1(9Z)/19:1(9Z))	TG(13:0/19:1(9Z)/14:1(9Z))	TG(14:1(9Z)/13:0/19:1(9Z))	TG(14:1(9Z)/19:1(9Z)/13:0)	TG(19:1(9Z)/13:0/14:1(9Z))	TG(19:1(9Z)/14:1(9Z)/13:0)	TG(13:0/15:0/18:2(9Z,12Z))	TG(13:0/18:2(9Z,12Z)/15:0)	TG(15:0/13:0/18:2(9Z,12Z))	TG(15:0/18:2(9Z,12Z)/13:0)	TG(18:2(9Z,12Z)/13:0/15:0)	TG(18:2(9Z,12Z)/15:0/13:0)	TG(13:0/15:1(9Z)/18:1(9Z))	TG(13:0/18:1(9Z)/15:1(9Z))	TG(15:1(9Z)/13:0/18:1(9Z))	TG(15:1(9Z)/18:1(9Z)/13:0)	TG(18:1(9Z)/13:0/15:1(9Z))	TG(18:1(9Z)/15:1(9Z)/13:0)	TG(13:0/16:1(9Z)/17:1(9Z))	TG(13:0/17:1(9Z)/16:1(9Z))	TG(16:1(9Z)/13:0/17:1(9Z))	TG(16:1(9Z)/17:1(9Z)/13:0)	TG(17:1(9Z)/13:0/16:1(9Z))	TG(17:1(9Z)/16:1(9Z)/13:0)	TG(13:0/16:2(9Z,12Z)/17:0)	TG(13:0/17:0/16:2(9Z,12Z))	TG(16:2(9Z,12Z)/13:0/17:0)	TG(16:2(9Z,12Z)/17:0/13:0)	TG(17:0/13:0/16:2(9Z,12Z))	TG(17:0/16:2(9Z,12Z)/13:0)	TG(13:1(9Z)/14:0/19:1(9Z))	TG(13:1(9Z)/19:1(9Z)/14:0)	TG(14:0/13:1(9Z)/19:1(9Z))	TG(14:0/19:1(9Z)/13:1(9Z))	TG(19:1(9Z)/13:1(9Z)/14:0)	TG(19:1(9Z)/14:0/13:1(9Z))	TG(13:1(9Z)/14:1(9Z)/19:0)	TG(13:1(9Z)/19:0/14:1(9Z))	TG(14:1(9Z)/13:1(9Z)/19:0)	TG(14:1(9Z)/19:0/13:1(9Z))	TG(19:0/13:1(9Z)/14:1(9Z))	TG(19:0/14:1(9Z)/13:1(9Z))	TG(13:1(9Z)/15:0/18:1(9Z))	TG(13:1(9Z)/18:1(9Z)/15:0)	TG(15:0/13:1(9Z)/18:1(9Z))	TG(15:0/18:1(9Z)/13:1(9Z))	TG(18:1(9Z)/13:1(9Z)/15:0)	TG(18:1(9Z)/15:0/13:1(9Z))	TG(13:1(9Z)/15:1(9Z)/18:0)	TG(13:1(9Z)/18:0/15:1(9Z))	TG(15:1(9Z)/13:1(9Z)/18:0)	TG(15:1(9Z)/18:0/13:1(9Z))	TG(18:0/13:1(9Z)/15:1(9Z))	TG(18:0/15:1(9Z)/13:1(9Z))	TG(13:1(9Z)/16:0/17:1(9Z))	TG(13:1(9Z)/17:1(9Z)/16:0)	TG(16:0/13:1(9Z)/17:1(9Z))	TG(16:0/17:1(9Z)/13:1(9Z))	TG(17:1(9Z)/13:1(9Z)/16:0)	TG(17:1(9Z)/16:0/13:1(9Z))	TG(13:1(9Z)/16:1(9Z)/17:0)	TG(13:1(9Z)/17:0/16:1(9Z))	TG(16:1(9Z)/13:1(9Z)/17:0)	TG(16:1(9Z)/17:0/13:1(9Z))	TG(17:0/13:1(9Z)/16:1(9Z))	TG(17:0/16:1(9Z)/13:1(9Z))	TG(14:0/14:0/18:2(9Z,12Z))	TG(14:0/18:2(9Z,12Z)/14:0)	TG(18:2(9Z,12Z)/14:0/14:0)	TG(14:0/14:1(9Z)/18:1(9Z))	TG(14:0/18:1(9Z)/14:1(9Z))	TG(14:1(9Z)/14:0/18:1(9Z))	TG(14:1(9Z)/18:1(9Z)/14:0)	TG(18:1(9Z)/14:0/14:1(9Z))	TG(18:1(9Z)/14:1(9Z)/14:0)	TG(14:0/15:1(9Z)/17:1(9Z))	TG(14:0/17:1(9Z)/15:1(9Z))	TG(15:1(9Z)/14:0/17:1(9Z))	TG(15:1(9Z)/17:1(9Z)/14:0)	TG(17:1(9Z)/14:0/15:1(9Z))	TG(17:1(9Z)/15:1(9Z)/14:0)	TG(14:0/16:0/16:2(9Z,12Z))	TG(14:0/16:2(9Z,12Z)/16:0)	TG(16:0/14:0/16:2(9Z,12Z))	TG(16:0/16:2(9Z,12Z)/14:0)	TG(16:2(9Z,12Z)/14:0/16:0)	TG(16:2(9Z,12Z)/16:0/14:0)	TG(14:0/16:1(9Z)/16:1(9Z))	TG(16:1(9Z)/14:0/16:1(9Z))	TG(16:1(9Z)/16:1(9Z)/14:0)	TG(14:1(9Z)/14:1(9Z)/18:0)	TG(14:1(9Z)/18:0/14:1(9Z))	TG(18:0/14:1(9Z)/14:1(9Z))	TG(14:1(9Z)/15:0/17:1(9Z))	TG(14:1(9Z)/17:1(9Z)/15:0)	TG(15:0/14:1(9Z)/17:1(9Z))	TG(15:0/17:1(9Z)/14:1(9Z))	TG(17:1(9Z)/14:1(9Z)/15:0)	TG(17:1(9Z)/15:0/14:1(9Z))	TG(14:1(9Z)/15:1(9Z)/17:0)	TG(14:1(9Z)/17:0/15:1(9Z))	TG(15:1(9Z)/14:1(9Z)/17:0)	TG(15:1(9Z)/17:0/14:1(9Z))	TG(17:0/14:1(9Z)/15:1(9Z))	TG(17:0/15:1(9Z)/14:1(9Z))	TG(14:1(9Z)/16:0/16:1(9Z))	TG(14:1(9Z)/16:1(9Z)/16:0)	TG(16:0/14:1(9Z)/16:1(9Z))	TG(16:0/16:1(9Z)/14:1(9Z))	TG(16:1(9Z)/14:1(9Z)/16:0)	TG(16:1(9Z)/16:0/14:1(9Z))	TG(15:0/15:0/16:2(9Z,12Z))	TG(15:0/16:2(9Z,12Z)/15:0)	TG(16:2(9Z,12Z)/15:0/15:0)	TG(15:0/15:1(9Z)/16:1(9Z))	TG(15:0/16:1(9Z)/15:1(9Z))	TG(15:1(9Z)/15:0/16:1(9Z))	TG(15:1(9Z)/16:1(9Z)/15:0)	TG(16:1(9Z)/15:0/15:1(9Z))	TG(16:1(9Z)/15:1(9Z)/15:0)	TG(15:1(9Z)/15:1(9Z)/16:0)	TG(15:1(9Z)/16:0/15:1(9Z))	TG(16:0/15:1(9Z)/15:1(9Z))
TAG_46_3	TG(10:0/12:0/24:3(9Z,12Z,15Z))	TG(10:0/24:3(9Z,12Z,15Z)/12:0)	TG(12:0/10:0/24:3(9Z,12Z,15Z))	TG(12:0/24:3(9Z,12Z,15Z)/10:0)	TG(24:3(9Z,12Z,15Z)/10:0/12:0)	TG(24:3(9Z,12Z,15Z)/12:0/10:0)	TG(10:0/12:1(9Z)/24:2(9Z,12Z))	TG(10:0/24:2(9Z,12Z)/12:1(9Z))	TG(12:1(9Z)/10:0/24:2(9Z,12Z))	TG(12:1(9Z)/24:2(9Z,12Z)/10:0)	TG(24:2(9Z,12Z)/10:0/12:1(9Z))	TG(24:2(9Z,12Z)/12:1(9Z)/10:0)	TG(10:0/14:0/22:3(9Z,12Z,15Z))	TG(10:0/22:3(9Z,12Z,15Z)/14:0)	TG(14:0/10:0/22:3(9Z,12Z,15Z))	TG(14:0/22:3(9Z,12Z,15Z)/10:0)	TG(22:3(9Z,12Z,15Z)/10:0/14:0)	TG(22:3(9Z,12Z,15Z)/14:0/10:0)	TG(10:0/14:1(9Z)/22:2(9Z,12Z))	TG(10:0/22:2(9Z,12Z)/14:1(9Z))	TG(14:1(9Z)/10:0/22:2(9Z,12Z))	TG(14:1(9Z)/22:2(9Z,12Z)/10:0)	TG(22:2(9Z,12Z)/10:0/14:1(9Z))	TG(22:2(9Z,12Z)/14:1(9Z)/10:0)	TG(10:0/16:0/20:3(9Z,12Z,15Z))	TG(10:0/20:3(9Z,12Z,15Z)/16:0)	TG(16:0/10:0/20:3(9Z,12Z,15Z))	TG(16:0/20:3(9Z,12Z,15Z)/10:0)	TG(20:3(9Z,12Z,15Z)/10:0/16:0)	TG(20:3(9Z,12Z,15Z)/16:0/10:0)	TG(10:0/16:1(9Z)/20:2(9Z,12Z))	TG(10:0/20:2(9Z,12Z)/16:1(9Z))	TG(16:1(9Z)/10:0/20:2(9Z,12Z))	TG(16:1(9Z)/20:2(9Z,12Z)/10:0)	TG(20:2(9Z,12Z)/10:0/16:1(9Z))	TG(20:2(9Z,12Z)/16:1(9Z)/10:0)	TG(10:0/16:2(9Z,12Z)/20:1(9Z))	TG(10:0/20:1(9Z)/16:2(9Z,12Z))	TG(16:2(9Z,12Z)/10:0/20:1(9Z))	TG(16:2(9Z,12Z)/20:1(9Z)/10:0)	TG(20:1(9Z)/10:0/16:2(9Z,12Z))	TG(20:1(9Z)/16:2(9Z,12Z)/10:0)	TG(10:0/18:0/18:3(9Z,12Z,15Z))	TG(10:0/18:3(9Z,12Z,15Z)/18:0)	TG(18:0/10:0/18:3(9Z,12Z,15Z))	TG(18:0/18:3(9Z,12Z,15Z)/10:0)	TG(18:3(9Z,12Z,15Z)/10:0/18:0)	TG(18:3(9Z,12Z,15Z)/18:0/10:0)	TG(10:0/18:1(9Z)/18:2(9Z,12Z))	TG(10:0/18:2(9Z,12Z)/18:1(9Z))	TG(18:1(9Z)/10:0/18:2(9Z,12Z))	TG(18:1(9Z)/18:2(9Z,12Z)/10:0)	TG(18:2(9Z,12Z)/10:0/18:1(9Z))	TG(18:2(9Z,12Z)/18:1(9Z)/10:0)	TG(12:0/12:0/22:3(9Z,12Z,15Z))	TG(12:0/22:3(9Z,12Z,15Z)/12:0)	TG(22:3(9Z,12Z,15Z)/12:0/12:0)	TG(12:0/12:1(9Z)/22:2(9Z,12Z))	TG(12:0/22:2(9Z,12Z)/12:1(9Z))	TG(12:1(9Z)/12:0/22:2(9Z,12Z))	TG(12:1(9Z)/22:2(9Z,12Z)/12:0)	TG(22:2(9Z,12Z)/12:0/12:1(9Z))	TG(22:2(9Z,12Z)/12:1(9Z)/12:0)	TG(12:0/14:0/20:3(9Z,12Z,15Z))	TG(12:0/20:3(9Z,12Z,15Z)/14:0)	TG(14:0/12:0/20:3(9Z,12Z,15Z))	TG(14:0/20:3(9Z,12Z,15Z)/12:0)	TG(20:3(9Z,12Z,15Z)/12:0/14:0)	TG(20:3(9Z,12Z,15Z)/14:0/12:0)	TG(12:0/14:1(9Z)/20:2(9Z,12Z))	TG(12:0/20:2(9Z,12Z)/14:1(9Z))	TG(14:1(9Z)/12:0/20:2(9Z,12Z))	TG(14:1(9Z)/20:2(9Z,12Z)/12:0)	TG(20:2(9Z,12Z)/12:0/14:1(9Z))	TG(20:2(9Z,12Z)/14:1(9Z)/12:0)	TG(12:0/16:0/18:3(9Z,12Z,15Z))	TG(12:0/18:3(9Z,12Z,15Z)/16:0)	TG(16:0/12:0/18:3(9Z,12Z,15Z))	TG(16:0/18:3(9Z,12Z,15Z)/12:0)	TG(18:3(9Z,12Z,15Z)/12:0/16:0)	TG(18:3(9Z,12Z,15Z)/16:0/12:0)	TG(12:0/16:1(9Z)/18:2(9Z,12Z))	TG(12:0/18:2(9Z,12Z)/16:1(9Z))	TG(16:1(9Z)/12:0/18:2(9Z,12Z))	TG(16:1(9Z)/18:2(9Z,12Z)/12:0)	TG(18:2(9Z,12Z)/12:0/16:1(9Z))	TG(18:2(9Z,12Z)/16:1(9Z)/12:0)	TG(12:0/16:2(9Z,12Z)/18:1(9Z))	TG(12:0/18:1(9Z)/16:2(9Z,12Z))	TG(16:2(9Z,12Z)/12:0/18:1(9Z))	TG(16:2(9Z,12Z)/18:1(9Z)/12:0)	TG(18:1(9Z)/12:0/16:2(9Z,12Z))	TG(18:1(9Z)/16:2(9Z,12Z)/12:0)	TG(12:1(9Z)/12:1(9Z)/22:1(9Z))	TG(12:1(9Z)/22:1(9Z)/12:1(9Z))	TG(22:1(9Z)/12:1(9Z)/12:1(9Z))	TG(12:1(9Z)/14:0/20:2(9Z,12Z))	TG(12:1(9Z)/20:2(9Z,12Z)/14:0)	TG(14:0/12:1(9Z)/20:2(9Z,12Z))	TG(14:0/20:2(9Z,12Z)/12:1(9Z))	TG(20:2(9Z,12Z)/12:1(9Z)/14:0)	TG(20:2(9Z,12Z)/14:0/12:1(9Z))	TG(12:1(9Z)/14:1(9Z)/20:1(9Z))	TG(12:1(9Z)/20:1(9Z)/14:1(9Z))	TG(14:1(9Z)/12:1(9Z)/20:1(9Z))	TG(14:1(9Z)/20:1(9Z)/12:1(9Z))	TG(20:1(9Z)/12:1(9Z)/14:1(9Z))	TG(20:1(9Z)/14:1(9Z)/12:1(9Z))	TG(12:1(9Z)/15:1(9Z)/19:1(9Z))	TG(12:1(9Z)/19:1(9Z)/15:1(9Z))	TG(15:1(9Z)/12:1(9Z)/19:1(9Z))	TG(15:1(9Z)/19:1(9Z)/12:1(9Z))	TG(19:1(9Z)/12:1(9Z)/15:1(9Z))	TG(19:1(9Z)/15:1(9Z)/12:1(9Z))	TG(12:1(9Z)/16:0/18:2(9Z,12Z))	TG(12:1(9Z)/18:2(9Z,12Z)/16:0)	TG(16:0/12:1(9Z)/18:2(9Z,12Z))	TG(16:0/18:2(9Z,12Z)/12:1(9Z))	TG(18:2(9Z,12Z)/12:1(9Z)/16:0)	TG(18:2(9Z,12Z)/16:0/12:1(9Z))	TG(12:1(9Z)/16:1(9Z)/18:1(9Z))	TG(12:1(9Z)/18:1(9Z)/16:1(9Z))	TG(16:1(9Z)/12:1(9Z)/18:1(9Z))	TG(16:1(9Z)/18:1(9Z)/12:1(9Z))	TG(18:1(9Z)/12:1(9Z)/16:1(9Z))	TG(18:1(9Z)/16:1(9Z)/12:1(9Z))	TG(12:1(9Z)/16:2(9Z,12Z)/18:0)	TG(12:1(9Z)/18:0/16:2(9Z,12Z))	TG(16:2(9Z,12Z)/12:1(9Z)/18:0)	TG(16:2(9Z,12Z)/18:0/12:1(9Z))	TG(18:0/12:1(9Z)/16:2(9Z,12Z))	TG(18:0/16:2(9Z,12Z)/12:1(9Z))	TG(12:1(9Z)/17:1(9Z)/17:1(9Z))	TG(17:1(9Z)/12:1(9Z)/17:1(9Z))	TG(17:1(9Z)/17:1(9Z)/12:1(9Z))	TG(13:0/13:0/20:3(9Z,12Z,15Z))	TG(13:0/20:3(9Z,12Z,15Z)/13:0)	TG(20:3(9Z,12Z,15Z)/13:0/13:0)	TG(13:0/13:1(9Z)/20:2(9Z,12Z))	TG(13:0/20:2(9Z,12Z)/13:1(9Z))	TG(13:1(9Z)/13:0/20:2(9Z,12Z))	TG(13:1(9Z)/20:2(9Z,12Z)/13:0)	TG(20:2(9Z,12Z)/13:0/13:1(9Z))	TG(20:2(9Z,12Z)/13:1(9Z)/13:0)	TG(13:0/15:0/18:3(9Z,12Z,15Z))	TG(13:0/18:3(9Z,12Z,15Z)/15:0)	TG(15:0/13:0/18:3(9Z,12Z,15Z))	TG(15:0/18:3(9Z,12Z,15Z)/13:0)	TG(18:3(9Z,12Z,15Z)/13:0/15:0)	TG(18:3(9Z,12Z,15Z)/15:0/13:0)	TG(13:0/15:1(9Z)/18:2(9Z,12Z))	TG(13:0/18:2(9Z,12Z)/15:1(9Z))	TG(15:1(9Z)/13:0/18:2(9Z,12Z))	TG(15:1(9Z)/18:2(9Z,12Z)/13:0)	TG(18:2(9Z,12Z)/13:0/15:1(9Z))	TG(18:2(9Z,12Z)/15:1(9Z)/13:0)	TG(13:0/16:2(9Z,12Z)/17:1(9Z))	TG(13:0/17:1(9Z)/16:2(9Z,12Z))	TG(16:2(9Z,12Z)/13:0/17:1(9Z))	TG(16:2(9Z,12Z)/17:1(9Z)/13:0)	TG(17:1(9Z)/13:0/16:2(9Z,12Z))	TG(17:1(9Z)/16:2(9Z,12Z)/13:0)	TG(13:1(9Z)/13:1(9Z)/20:1(9Z))	TG(13:1(9Z)/20:1(9Z)/13:1(9Z))	TG(20:1(9Z)/13:1(9Z)/13:1(9Z))	TG(13:1(9Z)/14:1(9Z)/19:1(9Z))	TG(13:1(9Z)/19:1(9Z)/14:1(9Z))	TG(14:1(9Z)/13:1(9Z)/19:1(9Z))	TG(14:1(9Z)/19:1(9Z)/13:1(9Z))	TG(19:1(9Z)/13:1(9Z)/14:1(9Z))	TG(19:1(9Z)/14:1(9Z)/13:1(9Z))	TG(13:1(9Z)/15:0/18:2(9Z,12Z))	TG(13:1(9Z)/18:2(9Z,12Z)/15:0)	TG(15:0/13:1(9Z)/18:2(9Z,12Z))	TG(15:0/18:2(9Z,12Z)/13:1(9Z))	TG(18:2(9Z,12Z)/13:1(9Z)/15:0)	TG(18:2(9Z,12Z)/15:0/13:1(9Z))	TG(13:1(9Z)/15:1(9Z)/18:1(9Z))	TG(13:1(9Z)/18:1(9Z)/15:1(9Z))	TG(15:1(9Z)/13:1(9Z)/18:1(9Z))	TG(15:1(9Z)/18:1(9Z)/13:1(9Z))	TG(18:1(9Z)/13:1(9Z)/15:1(9Z))	TG(18:1(9Z)/15:1(9Z)/13:1(9Z))	TG(13:1(9Z)/16:1(9Z)/17:1(9Z))	TG(13:1(9Z)/17:1(9Z)/16:1(9Z))	TG(16:1(9Z)/13:1(9Z)/17:1(9Z))	TG(16:1(9Z)/17:1(9Z)/13:1(9Z))	TG(17:1(9Z)/13:1(9Z)/16:1(9Z))	TG(17:1(9Z)/16:1(9Z)/13:1(9Z))	TG(13:1(9Z)/16:2(9Z,12Z)/17:0)	TG(13:1(9Z)/17:0/16:2(9Z,12Z))	TG(16:2(9Z,12Z)/13:1(9Z)/17:0)	TG(16:2(9Z,12Z)/17:0/13:1(9Z))	TG(17:0/13:1(9Z)/16:2(9Z,12Z))	TG(17:0/16:2(9Z,12Z)/13:1(9Z))	TG(14:0/14:0/18:3(9Z,12Z,15Z))	TG(14:0/18:3(9Z,12Z,15Z)/14:0)	TG(18:3(9Z,12Z,15Z)/14:0/14:0)	TG(14:0/14:1(9Z)/18:2(9Z,12Z))	TG(14:0/18:2(9Z,12Z)/14:1(9Z))	TG(14:1(9Z)/14:0/18:2(9Z,12Z))	TG(14:1(9Z)/18:2(9Z,12Z)/14:0)	TG(18:2(9Z,12Z)/14:0/14:1(9Z))	TG(18:2(9Z,12Z)/14:1(9Z)/14:0)	TG(14:0/16:1(9Z)/16:2(9Z,12Z))	TG(14:0/16:2(9Z,12Z)/16:1(9Z))	TG(16:1(9Z)/14:0/16:2(9Z,12Z))	TG(16:1(9Z)/16:2(9Z,12Z)/14:0)	TG(16:2(9Z,12Z)/14:0/16:1(9Z))	TG(16:2(9Z,12Z)/16:1(9Z)/14:0)	TG(14:1(9Z)/14:1(9Z)/18:1(9Z))	TG(14:1(9Z)/18:1(9Z)/14:1(9Z))	TG(18:1(9Z)/14:1(9Z)/14:1(9Z))	TG(14:1(9Z)/15:1(9Z)/17:1(9Z))	TG(14:1(9Z)/17:1(9Z)/15:1(9Z))	TG(15:1(9Z)/14:1(9Z)/17:1(9Z))	TG(15:1(9Z)/17:1(9Z)/14:1(9Z))	TG(17:1(9Z)/14:1(9Z)/15:1(9Z))	TG(17:1(9Z)/15:1(9Z)/14:1(9Z))	TG(14:1(9Z)/16:0/16:2(9Z,12Z))	TG(14:1(9Z)/16:2(9Z,12Z)/16:0)	TG(16:0/14:1(9Z)/16:2(9Z,12Z))	TG(16:0/16:2(9Z,12Z)/14:1(9Z))	TG(16:2(9Z,12Z)/14:1(9Z)/16:0)	TG(16:2(9Z,12Z)/16:0/14:1(9Z))	TG(14:1(9Z)/16:1(9Z)/16:1(9Z))	TG(16:1(9Z)/14:1(9Z)/16:1(9Z))	TG(16:1(9Z)/16:1(9Z)/14:1(9Z))	TG(15:0/15:1(9Z)/16:2(9Z,12Z))	TG(15:0/16:2(9Z,12Z)/15:1(9Z))	TG(15:1(9Z)/15:0/16:2(9Z,12Z))	TG(15:1(9Z)/16:2(9Z,12Z)/15:0)	TG(16:2(9Z,12Z)/15:0/15:1(9Z))	TG(16:2(9Z,12Z)/15:1(9Z)/15:0)	TG(15:1(9Z)/15:1(9Z)/16:1(9Z))	TG(15:1(9Z)/16:1(9Z)/15:1(9Z))	TG(16:1(9Z)/15:1(9Z)/15:1(9Z))
TAG_46_4	TG(10:0/12:1(9Z)/24:3(9Z,12Z,15Z))	TG(10:0/24:3(9Z,12Z,15Z)/12:1(9Z))	TG(12:1(9Z)/10:0/24:3(9Z,12Z,15Z))	TG(12:1(9Z)/24:3(9Z,12Z,15Z)/10:0)	TG(24:3(9Z,12Z,15Z)/10:0/12:1(9Z))	TG(24:3(9Z,12Z,15Z)/12:1(9Z)/10:0)	TG(10:0/14:1(9Z)/22:3(9Z,12Z,15Z))	TG(10:0/22:3(9Z,12Z,15Z)/14:1(9Z))	TG(14:1(9Z)/10:0/22:3(9Z,12Z,15Z))	TG(14:1(9Z)/22:3(9Z,12Z,15Z)/10:0)	TG(22:3(9Z,12Z,15Z)/10:0/14:1(9Z))	TG(22:3(9Z,12Z,15Z)/14:1(9Z)/10:0)	TG(10:0/16:1(9Z)/20:3(9Z,12Z,15Z))	TG(10:0/20:3(9Z,12Z,15Z)/16:1(9Z))	TG(16:1(9Z)/10:0/20:3(9Z,12Z,15Z))	TG(16:1(9Z)/20:3(9Z,12Z,15Z)/10:0)	TG(20:3(9Z,12Z,15Z)/10:0/16:1(9Z))	TG(20:3(9Z,12Z,15Z)/16:1(9Z)/10:0)	TG(10:0/16:2(9Z,12Z)/20:2(9Z,12Z))	TG(10:0/20:2(9Z,12Z)/16:2(9Z,12Z))	TG(16:2(9Z,12Z)/10:0/20:2(9Z,12Z))	TG(16:2(9Z,12Z)/20:2(9Z,12Z)/10:0)	TG(20:2(9Z,12Z)/10:0/16:2(9Z,12Z))	TG(20:2(9Z,12Z)/16:2(9Z,12Z)/10:0)	TG(10:0/18:1(9Z)/18:3(9Z,12Z,15Z))	TG(10:0/18:3(9Z,12Z,15Z)/18:1(9Z))	TG(18:1(9Z)/10:0/18:3(9Z,12Z,15Z))	TG(18:1(9Z)/18:3(9Z,12Z,15Z)/10:0)	TG(18:3(9Z,12Z,15Z)/10:0/18:1(9Z))	TG(18:3(9Z,12Z,15Z)/18:1(9Z)/10:0)	TG(10:0/18:2(9Z,12Z)/18:2(9Z,12Z))	TG(18:2(9Z,12Z)/10:0/18:2(9Z,12Z))	TG(18:2(9Z,12Z)/18:2(9Z,12Z)/10:0)	TG(12:0/12:1(9Z)/22:3(9Z,12Z,15Z))	TG(12:0/22:3(9Z,12Z,15Z)/12:1(9Z))	TG(12:1(9Z)/12:0/22:3(9Z,12Z,15Z))	TG(12:1(9Z)/22:3(9Z,12Z,15Z)/12:0)	TG(22:3(9Z,12Z,15Z)/12:0/12:1(9Z))	TG(22:3(9Z,12Z,15Z)/12:1(9Z)/12:0)	TG(12:0/14:1(9Z)/20:3(9Z,12Z,15Z))	TG(12:0/20:3(9Z,12Z,15Z)/14:1(9Z))	TG(14:1(9Z)/12:0/20:3(9Z,12Z,15Z))	TG(14:1(9Z)/20:3(9Z,12Z,15Z)/12:0)	TG(20:3(9Z,12Z,15Z)/12:0/14:1(9Z))	TG(20:3(9Z,12Z,15Z)/14:1(9Z)/12:0)	TG(12:0/16:1(9Z)/18:3(9Z,12Z,15Z))	TG(12:0/18:3(9Z,12Z,15Z)/16:1(9Z))	TG(16:1(9Z)/12:0/18:3(9Z,12Z,15Z))	TG(16:1(9Z)/18:3(9Z,12Z,15Z)/12:0)	TG(18:3(9Z,12Z,15Z)/12:0/16:1(9Z))	TG(18:3(9Z,12Z,15Z)/16:1(9Z)/12:0)	TG(12:0/16:2(9Z,12Z)/18:2(9Z,12Z))	TG(12:0/18:2(9Z,12Z)/16:2(9Z,12Z))	TG(16:2(9Z,12Z)/12:0/18:2(9Z,12Z))	TG(16:2(9Z,12Z)/18:2(9Z,12Z)/12:0)	TG(18:2(9Z,12Z)/12:0/16:2(9Z,12Z))	TG(18:2(9Z,12Z)/16:2(9Z,12Z)/12:0)	TG(12:1(9Z)/12:1(9Z)/22:2(9Z,12Z))	TG(12:1(9Z)/22:2(9Z,12Z)/12:1(9Z))	TG(22:2(9Z,12Z)/12:1(9Z)/12:1(9Z))	TG(12:1(9Z)/14:0/20:3(9Z,12Z,15Z))	TG(12:1(9Z)/20:3(9Z,12Z,15Z)/14:0)	TG(14:0/12:1(9Z)/20:3(9Z,12Z,15Z))	TG(14:0/20:3(9Z,12Z,15Z)/12:1(9Z))	TG(20:3(9Z,12Z,15Z)/12:1(9Z)/14:0)	TG(20:3(9Z,12Z,15Z)/14:0/12:1(9Z))	TG(12:1(9Z)/14:1(9Z)/20:2(9Z,12Z))	TG(12:1(9Z)/20:2(9Z,12Z)/14:1(9Z))	TG(14:1(9Z)/12:1(9Z)/20:2(9Z,12Z))	TG(14:1(9Z)/20:2(9Z,12Z)/12:1(9Z))	TG(20:2(9Z,12Z)/12:1(9Z)/14:1(9Z))	TG(20:2(9Z,12Z)/14:1(9Z)/12:1(9Z))	TG(12:1(9Z)/16:0/18:3(9Z,12Z,15Z))	TG(12:1(9Z)/18:3(9Z,12Z,15Z)/16:0)	TG(16:0/12:1(9Z)/18:3(9Z,12Z,15Z))	TG(16:0/18:3(9Z,12Z,15Z)/12:1(9Z))	TG(18:3(9Z,12Z,15Z)/12:1(9Z)/16:0)	TG(18:3(9Z,12Z,15Z)/16:0/12:1(9Z))	TG(12:1(9Z)/16:1(9Z)/18:2(9Z,12Z))	TG(12:1(9Z)/18:2(9Z,12Z)/16:1(9Z))	TG(16:1(9Z)/12:1(9Z)/18:2(9Z,12Z))	TG(16:1(9Z)/18:2(9Z,12Z)/12:1(9Z))	TG(18:2(9Z,12Z)/12:1(9Z)/16:1(9Z))	TG(18:2(9Z,12Z)/16:1(9Z)/12:1(9Z))	TG(12:1(9Z)/16:2(9Z,12Z)/18:1(9Z))	TG(12:1(9Z)/18:1(9Z)/16:2(9Z,12Z))	TG(16:2(9Z,12Z)/12:1(9Z)/18:1(9Z))	TG(16:2(9Z,12Z)/18:1(9Z)/12:1(9Z))	TG(18:1(9Z)/12:1(9Z)/16:2(9Z,12Z))	TG(18:1(9Z)/16:2(9Z,12Z)/12:1(9Z))	TG(13:0/13:1(9Z)/20:3(9Z,12Z,15Z))	TG(13:0/20:3(9Z,12Z,15Z)/13:1(9Z))	TG(13:1(9Z)/13:0/20:3(9Z,12Z,15Z))	TG(13:1(9Z)/20:3(9Z,12Z,15Z)/13:0)	TG(20:3(9Z,12Z,15Z)/13:0/13:1(9Z))	TG(20:3(9Z,12Z,15Z)/13:1(9Z)/13:0)	TG(13:0/15:1(9Z)/18:3(9Z,12Z,15Z))	TG(13:0/18:3(9Z,12Z,15Z)/15:1(9Z))	TG(15:1(9Z)/13:0/18:3(9Z,12Z,15Z))	TG(15:1(9Z)/18:3(9Z,12Z,15Z)/13:0)	TG(18:3(9Z,12Z,15Z)/13:0/15:1(9Z))	TG(18:3(9Z,12Z,15Z)/15:1(9Z)/13:0)	TG(13:1(9Z)/13:1(9Z)/20:2(9Z,12Z))	TG(13:1(9Z)/20:2(9Z,12Z)/13:1(9Z))	TG(20:2(9Z,12Z)/13:1(9Z)/13:1(9Z))	TG(13:1(9Z)/15:0/18:3(9Z,12Z,15Z))	TG(13:1(9Z)/18:3(9Z,12Z,15Z)/15:0)	TG(15:0/13:1(9Z)/18:3(9Z,12Z,15Z))	TG(15:0/18:3(9Z,12Z,15Z)/13:1(9Z))	TG(18:3(9Z,12Z,15Z)/13:1(9Z)/15:0)	TG(18:3(9Z,12Z,15Z)/15:0/13:1(9Z))	TG(13:1(9Z)/15:1(9Z)/18:2(9Z,12Z))	TG(13:1(9Z)/18:2(9Z,12Z)/15:1(9Z))	TG(15:1(9Z)/13:1(9Z)/18:2(9Z,12Z))	TG(15:1(9Z)/18:2(9Z,12Z)/13:1(9Z))	TG(18:2(9Z,12Z)/13:1(9Z)/15:1(9Z))	TG(18:2(9Z,12Z)/15:1(9Z)/13:1(9Z))	TG(13:1(9Z)/16:2(9Z,12Z)/17:1(9Z))	TG(13:1(9Z)/17:1(9Z)/16:2(9Z,12Z))	TG(16:2(9Z,12Z)/13:1(9Z)/17:1(9Z))	TG(16:2(9Z,12Z)/17:1(9Z)/13:1(9Z))	TG(17:1(9Z)/13:1(9Z)/16:2(9Z,12Z))	TG(17:1(9Z)/16:2(9Z,12Z)/13:1(9Z))	TG(14:0/14:1(9Z)/18:3(9Z,12Z,15Z))	TG(14:0/18:3(9Z,12Z,15Z)/14:1(9Z))	TG(14:1(9Z)/14:0/18:3(9Z,12Z,15Z))	TG(14:1(9Z)/18:3(9Z,12Z,15Z)/14:0)	TG(18:3(9Z,12Z,15Z)/14:0/14:1(9Z))	TG(18:3(9Z,12Z,15Z)/14:1(9Z)/14:0)	TG(14:0/16:2(9Z,12Z)/16:2(9Z,12Z))	TG(16:2(9Z,12Z)/14:0/16:2(9Z,12Z))	TG(16:2(9Z,12Z)/16:2(9Z,12Z)/14:0)	TG(14:1(9Z)/14:1(9Z)/18:2(9Z,12Z))	TG(14:1(9Z)/18:2(9Z,12Z)/14:1(9Z))	TG(18:2(9Z,12Z)/14:1(9Z)/14:1(9Z))	TG(14:1(9Z)/16:1(9Z)/16:2(9Z,12Z))	TG(14:1(9Z)/16:2(9Z,12Z)/16:1(9Z))	TG(16:1(9Z)/14:1(9Z)/16:2(9Z,12Z))	TG(16:1(9Z)/16:2(9Z,12Z)/14:1(9Z))	TG(16:2(9Z,12Z)/14:1(9Z)/16:1(9Z))	TG(16:2(9Z,12Z)/16:1(9Z)/14:1(9Z))	TG(15:1(9Z)/15:1(9Z)/16:2(9Z,12Z))	TG(15:1(9Z)/16:2(9Z,12Z)/15:1(9Z))	TG(16:2(9Z,12Z)/15:1(9Z)/15:1(9Z))
TAG_46_5	TG(10:0/16:2(9Z,12Z)/20:3(9Z,12Z,15Z))	TG(10:0/20:3(9Z,12Z,15Z)/16:2(9Z,12Z))	TG(16:2(9Z,12Z)/10:0/20:3(9Z,12Z,15Z))	TG(16:2(9Z,12Z)/20:3(9Z,12Z,15Z)/10:0)	TG(20:3(9Z,12Z,15Z)/10:0/16:2(9Z,12Z))	TG(20:3(9Z,12Z,15Z)/16:2(9Z,12Z)/10:0)	TG(10:0/18:2(9Z,12Z)/18:3(9Z,12Z,15Z))	TG(10:0/18:3(9Z,12Z,15Z)/18:2(9Z,12Z))	TG(18:2(9Z,12Z)/10:0/18:3(9Z,12Z,15Z))	TG(18:2(9Z,12Z)/18:3(9Z,12Z,15Z)/10:0)	TG(18:3(9Z,12Z,15Z)/10:0/18:2(9Z,12Z))	TG(18:3(9Z,12Z,15Z)/18:2(9Z,12Z)/10:0)	TG(12:0/16:2(9Z,12Z)/18:3(9Z,12Z,15Z))	TG(12:0/18:3(9Z,12Z,15Z)/16:2(9Z,12Z))	TG(16:2(9Z,12Z)/12:0/18:3(9Z,12Z,15Z))	TG(16:2(9Z,12Z)/18:3(9Z,12Z,15Z)/12:0)	TG(18:3(9Z,12Z,15Z)/12:0/16:2(9Z,12Z))	TG(18:3(9Z,12Z,15Z)/16:2(9Z,12Z)/12:0)	TG(12:1(9Z)/12:1(9Z)/22:3(9Z,12Z,15Z))	TG(12:1(9Z)/22:3(9Z,12Z,15Z)/12:1(9Z))	TG(22:3(9Z,12Z,15Z)/12:1(9Z)/12:1(9Z))	TG(12:1(9Z)/14:1(9Z)/20:3(9Z,12Z,15Z))	TG(12:1(9Z)/20:3(9Z,12Z,15Z)/14:1(9Z))	TG(14:1(9Z)/12:1(9Z)/20:3(9Z,12Z,15Z))	TG(14:1(9Z)/20:3(9Z,12Z,15Z)/12:1(9Z))	TG(20:3(9Z,12Z,15Z)/12:1(9Z)/14:1(9Z))	TG(20:3(9Z,12Z,15Z)/14:1(9Z)/12:1(9Z))	TG(12:1(9Z)/16:1(9Z)/18:3(9Z,12Z,15Z))	TG(12:1(9Z)/18:3(9Z,12Z,15Z)/16:1(9Z))	TG(16:1(9Z)/12:1(9Z)/18:3(9Z,12Z,15Z))	TG(16:1(9Z)/18:3(9Z,12Z,15Z)/12:1(9Z))	TG(18:3(9Z,12Z,15Z)/12:1(9Z)/16:1(9Z))	TG(18:3(9Z,12Z,15Z)/16:1(9Z)/12:1(9Z))	TG(12:1(9Z)/16:2(9Z,12Z)/18:2(9Z,12Z))	TG(12:1(9Z)/18:2(9Z,12Z)/16:2(9Z,12Z))	TG(16:2(9Z,12Z)/12:1(9Z)/18:2(9Z,12Z))	TG(16:2(9Z,12Z)/18:2(9Z,12Z)/12:1(9Z))	TG(18:2(9Z,12Z)/12:1(9Z)/16:2(9Z,12Z))	TG(18:2(9Z,12Z)/16:2(9Z,12Z)/12:1(9Z))	TG(13:1(9Z)/13:1(9Z)/20:3(9Z,12Z,15Z))	TG(13:1(9Z)/20:3(9Z,12Z,15Z)/13:1(9Z))	TG(20:3(9Z,12Z,15Z)/13:1(9Z)/13:1(9Z))	TG(13:1(9Z)/15:1(9Z)/18:3(9Z,12Z,15Z))	TG(13:1(9Z)/18:3(9Z,12Z,15Z)/15:1(9Z))	TG(15:1(9Z)/13:1(9Z)/18:3(9Z,12Z,15Z))	TG(15:1(9Z)/18:3(9Z,12Z,15Z)/13:1(9Z))	TG(18:3(9Z,12Z,15Z)/13:1(9Z)/15:1(9Z))	TG(18:3(9Z,12Z,15Z)/15:1(9Z)/13:1(9Z))	TG(14:1(9Z)/14:1(9Z)/18:3(9Z,12Z,15Z))	TG(14:1(9Z)/18:3(9Z,12Z,15Z)/14:1(9Z))	TG(18:3(9Z,12Z,15Z)/14:1(9Z)/14:1(9Z))	TG(14:1(9Z)/16:2(9Z,12Z)/16:2(9Z,12Z))	TG(16:2(9Z,12Z)/14:1(9Z)/16:2(9Z,12Z))	TG(16:2(9Z,12Z)/16:2(9Z,12Z)/14:1(9Z))
TAG_47_0	TG(10:0/18:0/19:0)	TG(10:0/19:0/18:0)	TG(18:0/10:0/19:0)	TG(18:0/19:0/10:0)	TG(19:0/10:0/18:0)	TG(19:0/18:0/10:0)	TG(12:0/16:0/19:0)	TG(12:0/19:0/16:0)	TG(16:0/12:0/19:0)	TG(16:0/19:0/12:0)	TG(19:0/12:0/16:0)	TG(19:0/16:0/12:0)	TG(12:0/17:0/18:0)	TG(12:0/18:0/17:0)	TG(17:0/12:0/18:0)	TG(17:0/18:0/12:0)	TG(18:0/12:0/17:0)	TG(18:0/17:0/12:0)	TG(13:0/15:0/19:0)	TG(13:0/19:0/15:0)	TG(15:0/13:0/19:0)	TG(15:0/19:0/13:0)	TG(19:0/13:0/15:0)	TG(19:0/15:0/13:0)	TG(13:0/16:0/18:0)	TG(13:0/18:0/16:0)	TG(16:0/13:0/18:0)	TG(16:0/18:0/13:0)	TG(18:0/13:0/16:0)	TG(18:0/16:0/13:0)	TG(13:0/17:0/17:0)	TG(17:0/13:0/17:0)	TG(17:0/17:0/13:0)	TG(14:0/14:0/19:0)	TG(14:0/19:0/14:0)	TG(19:0/14:0/14:0)	TG(14:0/15:0/18:0)	TG(14:0/18:0/15:0)	TG(15:0/14:0/18:0)	TG(15:0/18:0/14:0)	TG(18:0/14:0/15:0)	TG(18:0/15:0/14:0)	TG(14:0/16:0/17:0)	TG(14:0/17:0/16:0)	TG(16:0/14:0/17:0)	TG(16:0/17:0/14:0)	TG(17:0/14:0/16:0)	TG(17:0/16:0/14:0)	TG(15:0/15:0/17:0)	TG(15:0/17:0/15:0)	TG(17:0/15:0/15:0)	TG(15:0/16:0/16:0)	TG(16:0/15:0/16:0)	TG(16:0/16:0/15:0)
TAG_47_1	TG(10:0/13:0/24:1(9Z))	TG(10:0/24:1(9Z)/13:0)	TG(13:0/10:0/24:1(9Z))	TG(13:0/24:1(9Z)/10:0)	TG(24:1(9Z)/10:0/13:0)	TG(24:1(9Z)/13:0/10:0)	TG(10:0/15:0/22:1(9Z))	TG(10:0/22:1(9Z)/15:0)	TG(15:0/10:0/22:1(9Z))	TG(15:0/22:1(9Z)/10:0)	TG(22:1(9Z)/10:0/15:0)	TG(22:1(9Z)/15:0/10:0)	TG(10:0/17:0/20:1(9Z))	TG(10:0/20:1(9Z)/17:0)	TG(17:0/10:0/20:1(9Z))	TG(17:0/20:1(9Z)/10:0)	TG(20:1(9Z)/10:0/17:0)	TG(20:1(9Z)/17:0/10:0)	TG(10:0/18:0/19:1(9Z))	TG(10:0/19:1(9Z)/18:0)	TG(18:0/10:0/19:1(9Z))	TG(18:0/19:1(9Z)/10:0)	TG(19:1(9Z)/10:0/18:0)	TG(19:1(9Z)/18:0/10:0)	TG(10:0/18:1(9Z)/19:0)	TG(10:0/19:0/18:1(9Z))	TG(18:1(9Z)/10:0/19:0)	TG(18:1(9Z)/19:0/10:0)	TG(19:0/10:0/18:1(9Z))	TG(19:0/18:1(9Z)/10:0)	TG(12:0/13:0/22:1(9Z))	TG(12:0/22:1(9Z)/13:0)	TG(13:0/12:0/22:1(9Z))	TG(13:0/22:1(9Z)/12:0)	TG(22:1(9Z)/12:0/13:0)	TG(22:1(9Z)/13:0/12:0)	TG(12:0/15:0/20:1(9Z))	TG(12:0/20:1(9Z)/15:0)	TG(15:0/12:0/20:1(9Z))	TG(15:0/20:1(9Z)/12:0)	TG(20:1(9Z)/12:0/15:0)	TG(20:1(9Z)/15:0/12:0)	TG(12:0/16:0/19:1(9Z))	TG(12:0/19:1(9Z)/16:0)	TG(16:0/12:0/19:1(9Z))	TG(16:0/19:1(9Z)/12:0)	TG(19:1(9Z)/12:0/16:0)	TG(19:1(9Z)/16:0/12:0)	TG(12:0/16:1(9Z)/19:0)	TG(12:0/19:0/16:1(9Z))	TG(16:1(9Z)/12:0/19:0)	TG(16:1(9Z)/19:0/12:0)	TG(19:0/12:0/16:1(9Z))	TG(19:0/16:1(9Z)/12:0)	TG(12:0/17:0/18:1(9Z))	TG(12:0/18:1(9Z)/17:0)	TG(17:0/12:0/18:1(9Z))	TG(17:0/18:1(9Z)/12:0)	TG(18:1(9Z)/12:0/17:0)	TG(18:1(9Z)/17:0/12:0)	TG(12:0/17:1(9Z)/18:0)	TG(12:0/18:0/17:1(9Z))	TG(17:1(9Z)/12:0/18:0)	TG(17:1(9Z)/18:0/12:0)	TG(18:0/12:0/17:1(9Z))	TG(18:0/17:1(9Z)/12:0)	TG(12:1(9Z)/16:0/19:0)	TG(12:1(9Z)/19:0/16:0)	TG(16:0/12:1(9Z)/19:0)	TG(16:0/19:0/12:1(9Z))	TG(19:0/12:1(9Z)/16:0)	TG(19:0/16:0/12:1(9Z))	TG(12:1(9Z)/17:0/18:0)	TG(12:1(9Z)/18:0/17:0)	TG(17:0/12:1(9Z)/18:0)	TG(17:0/18:0/12:1(9Z))	TG(18:0/12:1(9Z)/17:0)	TG(18:0/17:0/12:1(9Z))	TG(13:0/14:0/20:1(9Z))	TG(13:0/20:1(9Z)/14:0)	TG(14:0/13:0/20:1(9Z))	TG(14:0/20:1(9Z)/13:0)	TG(20:1(9Z)/13:0/14:0)	TG(20:1(9Z)/14:0/13:0)	TG(13:0/15:0/19:1(9Z))	TG(13:0/19:1(9Z)/15:0)	TG(15:0/13:0/19:1(9Z))	TG(15:0/19:1(9Z)/13:0)	TG(19:1(9Z)/13:0/15:0)	TG(19:1(9Z)/15:0/13:0)	TG(13:0/15:1(9Z)/19:0)	TG(13:0/19:0/15:1(9Z))	TG(15:1(9Z)/13:0/19:0)	TG(15:1(9Z)/19:0/13:0)	TG(19:0/13:0/15:1(9Z))	TG(19:0/15:1(9Z)/13:0)	TG(13:0/16:0/18:1(9Z))	TG(13:0/18:1(9Z)/16:0)	TG(16:0/13:0/18:1(9Z))	TG(16:0/18:1(9Z)/13:0)	TG(18:1(9Z)/13:0/16:0)	TG(18:1(9Z)/16:0/13:0)	TG(13:0/16:1(9Z)/18:0)	TG(13:0/18:0/16:1(9Z))	TG(16:1(9Z)/13:0/18:0)	TG(16:1(9Z)/18:0/13:0)	TG(18:0/13:0/16:1(9Z))	TG(18:0/16:1(9Z)/13:0)	TG(13:0/17:0/17:1(9Z))	TG(13:0/17:1(9Z)/17:0)	TG(17:0/13:0/17:1(9Z))	TG(17:0/17:1(9Z)/13:0)	TG(17:1(9Z)/13:0/17:0)	TG(17:1(9Z)/17:0/13:0)	TG(13:1(9Z)/15:0/19:0)	TG(13:1(9Z)/19:0/15:0)	TG(15:0/13:1(9Z)/19:0)	TG(15:0/19:0/13:1(9Z))	TG(19:0/13:1(9Z)/15:0)	TG(19:0/15:0/13:1(9Z))	TG(13:1(9Z)/16:0/18:0)	TG(13:1(9Z)/18:0/16:0)	TG(16:0/13:1(9Z)/18:0)	TG(16:0/18:0/13:1(9Z))	TG(18:0/13:1(9Z)/16:0)	TG(18:0/16:0/13:1(9Z))	TG(13:1(9Z)/17:0/17:0)	TG(17:0/13:1(9Z)/17:0)	TG(17:0/17:0/13:1(9Z))	TG(14:0/14:0/19:1(9Z))	TG(14:0/19:1(9Z)/14:0)	TG(19:1(9Z)/14:0/14:0)	TG(14:0/14:1(9Z)/19:0)	TG(14:0/19:0/14:1(9Z))	TG(14:1(9Z)/14:0/19:0)	TG(14:1(9Z)/19:0/14:0)	TG(19:0/14:0/14:1(9Z))	TG(19:0/14:1(9Z)/14:0)	TG(14:0/15:0/18:1(9Z))	TG(14:0/18:1(9Z)/15:0)	TG(15:0/14:0/18:1(9Z))	TG(15:0/18:1(9Z)/14:0)	TG(18:1(9Z)/14:0/15:0)	TG(18:1(9Z)/15:0/14:0)	TG(14:0/15:1(9Z)/18:0)	TG(14:0/18:0/15:1(9Z))	TG(15:1(9Z)/14:0/18:0)	TG(15:1(9Z)/18:0/14:0)	TG(18:0/14:0/15:1(9Z))	TG(18:0/15:1(9Z)/14:0)	TG(14:0/16:0/17:1(9Z))	TG(14:0/17:1(9Z)/16:0)	TG(16:0/14:0/17:1(9Z))	TG(16:0/17:1(9Z)/14:0)	TG(17:1(9Z)/14:0/16:0)	TG(17:1(9Z)/16:0/14:0)	TG(14:0/16:1(9Z)/17:0)	TG(14:0/17:0/16:1(9Z))	TG(16:1(9Z)/14:0/17:0)	TG(16:1(9Z)/17:0/14:0)	TG(17:0/14:0/16:1(9Z))	TG(17:0/16:1(9Z)/14:0)	TG(14:1(9Z)/15:0/18:0)	TG(14:1(9Z)/18:0/15:0)	TG(15:0/14:1(9Z)/18:0)	TG(15:0/18:0/14:1(9Z))	TG(18:0/14:1(9Z)/15:0)	TG(18:0/15:0/14:1(9Z))	TG(14:1(9Z)/16:0/17:0)	TG(14:1(9Z)/17:0/16:0)	TG(16:0/14:1(9Z)/17:0)	TG(16:0/17:0/14:1(9Z))	TG(17:0/14:1(9Z)/16:0)	TG(17:0/16:0/14:1(9Z))	TG(15:0/15:0/17:1(9Z))	TG(15:0/17:1(9Z)/15:0)	TG(17:1(9Z)/15:0/15:0)	TG(15:0/15:1(9Z)/17:0)	TG(15:0/17:0/15:1(9Z))	TG(15:1(9Z)/15:0/17:0)	TG(15:1(9Z)/17:0/15:0)	TG(17:0/15:0/15:1(9Z))	TG(17:0/15:1(9Z)/15:0)	TG(15:0/16:0/16:1(9Z))	TG(15:0/16:1(9Z)/16:0)	TG(16:0/15:0/16:1(9Z))	TG(16:0/16:1(9Z)/15:0)	TG(16:1(9Z)/15:0/16:0)	TG(16:1(9Z)/16:0/15:0)	TG(15:1(9Z)/16:0/16:0)	TG(16:0/15:1(9Z)/16:0)	TG(16:0/16:0/15:1(9Z))
TAG_47_2	TG(10:0/13:0/24:2(9Z,12Z))	TG(10:0/24:2(9Z,12Z)/13:0)	TG(13:0/10:0/24:2(9Z,12Z))	TG(13:0/24:2(9Z,12Z)/10:0)	TG(24:2(9Z,12Z)/10:0/13:0)	TG(24:2(9Z,12Z)/13:0/10:0)	TG(10:0/13:1(9Z)/24:1(9Z))	TG(10:0/24:1(9Z)/13:1(9Z))	TG(13:1(9Z)/10:0/24:1(9Z))	TG(13:1(9Z)/24:1(9Z)/10:0)	TG(24:1(9Z)/10:0/13:1(9Z))	TG(24:1(9Z)/13:1(9Z)/10:0)	TG(10:0/15:0/22:2(9Z,12Z))	TG(10:0/22:2(9Z,12Z)/15:0)	TG(15:0/10:0/22:2(9Z,12Z))	TG(15:0/22:2(9Z,12Z)/10:0)	TG(22:2(9Z,12Z)/10:0/15:0)	TG(22:2(9Z,12Z)/15:0/10:0)	TG(10:0/15:1(9Z)/22:1(9Z))	TG(10:0/22:1(9Z)/15:1(9Z))	TG(15:1(9Z)/10:0/22:1(9Z))	TG(15:1(9Z)/22:1(9Z)/10:0)	TG(22:1(9Z)/10:0/15:1(9Z))	TG(22:1(9Z)/15:1(9Z)/10:0)	TG(10:0/17:0/20:2(9Z,12Z))	TG(10:0/20:2(9Z,12Z)/17:0)	TG(17:0/10:0/20:2(9Z,12Z))	TG(17:0/20:2(9Z,12Z)/10:0)	TG(20:2(9Z,12Z)/10:0/17:0)	TG(20:2(9Z,12Z)/17:0/10:0)	TG(10:0/17:1(9Z)/20:1(9Z))	TG(10:0/20:1(9Z)/17:1(9Z))	TG(17:1(9Z)/10:0/20:1(9Z))	TG(17:1(9Z)/20:1(9Z)/10:0)	TG(20:1(9Z)/10:0/17:1(9Z))	TG(20:1(9Z)/17:1(9Z)/10:0)	TG(10:0/18:1(9Z)/19:1(9Z))	TG(10:0/19:1(9Z)/18:1(9Z))	TG(18:1(9Z)/10:0/19:1(9Z))	TG(18:1(9Z)/19:1(9Z)/10:0)	TG(19:1(9Z)/10:0/18:1(9Z))	TG(19:1(9Z)/18:1(9Z)/10:0)	TG(10:0/18:2(9Z,12Z)/19:0)	TG(10:0/19:0/18:2(9Z,12Z))	TG(18:2(9Z,12Z)/10:0/19:0)	TG(18:2(9Z,12Z)/19:0/10:0)	TG(19:0/10:0/18:2(9Z,12Z))	TG(19:0/18:2(9Z,12Z)/10:0)	TG(12:0/13:0/22:2(9Z,12Z))	TG(12:0/22:2(9Z,12Z)/13:0)	TG(13:0/12:0/22:2(9Z,12Z))	TG(13:0/22:2(9Z,12Z)/12:0)	TG(22:2(9Z,12Z)/12:0/13:0)	TG(22:2(9Z,12Z)/13:0/12:0)	TG(12:0/13:1(9Z)/22:1(9Z))	TG(12:0/22:1(9Z)/13:1(9Z))	TG(13:1(9Z)/12:0/22:1(9Z))	TG(13:1(9Z)/22:1(9Z)/12:0)	TG(22:1(9Z)/12:0/13:1(9Z))	TG(22:1(9Z)/13:1(9Z)/12:0)	TG(12:0/15:0/20:2(9Z,12Z))	TG(12:0/20:2(9Z,12Z)/15:0)	TG(15:0/12:0/20:2(9Z,12Z))	TG(15:0/20:2(9Z,12Z)/12:0)	TG(20:2(9Z,12Z)/12:0/15:0)	TG(20:2(9Z,12Z)/15:0/12:0)	TG(12:0/15:1(9Z)/20:1(9Z))	TG(12:0/20:1(9Z)/15:1(9Z))	TG(15:1(9Z)/12:0/20:1(9Z))	TG(15:1(9Z)/20:1(9Z)/12:0)	TG(20:1(9Z)/12:0/15:1(9Z))	TG(20:1(9Z)/15:1(9Z)/12:0)	TG(12:0/16:1(9Z)/19:1(9Z))	TG(12:0/19:1(9Z)/16:1(9Z))	TG(16:1(9Z)/12:0/19:1(9Z))	TG(16:1(9Z)/19:1(9Z)/12:0)	TG(19:1(9Z)/12:0/16:1(9Z))	TG(19:1(9Z)/16:1(9Z)/12:0)	TG(12:0/16:2(9Z,12Z)/19:0)	TG(12:0/19:0/16:2(9Z,12Z))	TG(16:2(9Z,12Z)/12:0/19:0)	TG(16:2(9Z,12Z)/19:0/12:0)	TG(19:0/12:0/16:2(9Z,12Z))	TG(19:0/16:2(9Z,12Z)/12:0)	TG(12:0/17:0/18:2(9Z,12Z))	TG(12:0/18:2(9Z,12Z)/17:0)	TG(17:0/12:0/18:2(9Z,12Z))	TG(17:0/18:2(9Z,12Z)/12:0)	TG(18:2(9Z,12Z)/12:0/17:0)	TG(18:2(9Z,12Z)/17:0/12:0)	TG(12:0/17:1(9Z)/18:1(9Z))	TG(12:0/18:1(9Z)/17:1(9Z))	TG(17:1(9Z)/12:0/18:1(9Z))	TG(17:1(9Z)/18:1(9Z)/12:0)	TG(18:1(9Z)/12:0/17:1(9Z))	TG(18:1(9Z)/17:1(9Z)/12:0)	TG(12:1(9Z)/13:0/22:1(9Z))	TG(12:1(9Z)/22:1(9Z)/13:0)	TG(13:0/12:1(9Z)/22:1(9Z))	TG(13:0/22:1(9Z)/12:1(9Z))	TG(22:1(9Z)/12:1(9Z)/13:0)	TG(22:1(9Z)/13:0/12:1(9Z))	TG(12:1(9Z)/15:0/20:1(9Z))	TG(12:1(9Z)/20:1(9Z)/15:0)	TG(15:0/12:1(9Z)/20:1(9Z))	TG(15:0/20:1(9Z)/12:1(9Z))	TG(20:1(9Z)/12:1(9Z)/15:0)	TG(20:1(9Z)/15:0/12:1(9Z))	TG(12:1(9Z)/16:0/19:1(9Z))	TG(12:1(9Z)/19:1(9Z)/16:0)	TG(16:0/12:1(9Z)/19:1(9Z))	TG(16:0/19:1(9Z)/12:1(9Z))	TG(19:1(9Z)/12:1(9Z)/16:0)	TG(19:1(9Z)/16:0/12:1(9Z))	TG(12:1(9Z)/16:1(9Z)/19:0)	TG(12:1(9Z)/19:0/16:1(9Z))	TG(16:1(9Z)/12:1(9Z)/19:0)	TG(16:1(9Z)/19:0/12:1(9Z))	TG(19:0/12:1(9Z)/16:1(9Z))	TG(19:0/16:1(9Z)/12:1(9Z))	TG(12:1(9Z)/17:0/18:1(9Z))	TG(12:1(9Z)/18:1(9Z)/17:0)	TG(17:0/12:1(9Z)/18:1(9Z))	TG(17:0/18:1(9Z)/12:1(9Z))	TG(18:1(9Z)/12:1(9Z)/17:0)	TG(18:1(9Z)/17:0/12:1(9Z))	TG(12:1(9Z)/17:1(9Z)/18:0)	TG(12:1(9Z)/18:0/17:1(9Z))	TG(17:1(9Z)/12:1(9Z)/18:0)	TG(17:1(9Z)/18:0/12:1(9Z))	TG(18:0/12:1(9Z)/17:1(9Z))	TG(18:0/17:1(9Z)/12:1(9Z))	TG(13:0/14:0/20:2(9Z,12Z))	TG(13:0/20:2(9Z,12Z)/14:0)	TG(14:0/13:0/20:2(9Z,12Z))	TG(14:0/20:2(9Z,12Z)/13:0)	TG(20:2(9Z,12Z)/13:0/14:0)	TG(20:2(9Z,12Z)/14:0/13:0)	TG(13:0/14:1(9Z)/20:1(9Z))	TG(13:0/20:1(9Z)/14:1(9Z))	TG(14:1(9Z)/13:0/20:1(9Z))	TG(14:1(9Z)/20:1(9Z)/13:0)	TG(20:1(9Z)/13:0/14:1(9Z))	TG(20:1(9Z)/14:1(9Z)/13:0)	TG(13:0/15:1(9Z)/19:1(9Z))	TG(13:0/19:1(9Z)/15:1(9Z))	TG(15:1(9Z)/13:0/19:1(9Z))	TG(15:1(9Z)/19:1(9Z)/13:0)	TG(19:1(9Z)/13:0/15:1(9Z))	TG(19:1(9Z)/15:1(9Z)/13:0)	TG(13:0/16:0/18:2(9Z,12Z))	TG(13:0/18:2(9Z,12Z)/16:0)	TG(16:0/13:0/18:2(9Z,12Z))	TG(16:0/18:2(9Z,12Z)/13:0)	TG(18:2(9Z,12Z)/13:0/16:0)	TG(18:2(9Z,12Z)/16:0/13:0)	TG(13:0/16:1(9Z)/18:1(9Z))	TG(13:0/18:1(9Z)/16:1(9Z))	TG(16:1(9Z)/13:0/18:1(9Z))	TG(16:1(9Z)/18:1(9Z)/13:0)	TG(18:1(9Z)/13:0/16:1(9Z))	TG(18:1(9Z)/16:1(9Z)/13:0)	TG(13:0/16:2(9Z,12Z)/18:0)	TG(13:0/18:0/16:2(9Z,12Z))	TG(16:2(9Z,12Z)/13:0/18:0)	TG(16:2(9Z,12Z)/18:0/13:0)	TG(18:0/13:0/16:2(9Z,12Z))	TG(18:0/16:2(9Z,12Z)/13:0)	TG(13:0/17:1(9Z)/17:1(9Z))	TG(17:1(9Z)/13:0/17:1(9Z))	TG(17:1(9Z)/17:1(9Z)/13:0)	TG(13:1(9Z)/14:0/20:1(9Z))	TG(13:1(9Z)/20:1(9Z)/14:0)	TG(14:0/13:1(9Z)/20:1(9Z))	TG(14:0/20:1(9Z)/13:1(9Z))	TG(20:1(9Z)/13:1(9Z)/14:0)	TG(20:1(9Z)/14:0/13:1(9Z))	TG(13:1(9Z)/15:0/19:1(9Z))	TG(13:1(9Z)/19:1(9Z)/15:0)	TG(15:0/13:1(9Z)/19:1(9Z))	TG(15:0/19:1(9Z)/13:1(9Z))	TG(19:1(9Z)/13:1(9Z)/15:0)	TG(19:1(9Z)/15:0/13:1(9Z))	TG(13:1(9Z)/15:1(9Z)/19:0)	TG(13:1(9Z)/19:0/15:1(9Z))	TG(15:1(9Z)/13:1(9Z)/19:0)	TG(15:1(9Z)/19:0/13:1(9Z))	TG(19:0/13:1(9Z)/15:1(9Z))	TG(19:0/15:1(9Z)/13:1(9Z))	TG(13:1(9Z)/16:0/18:1(9Z))	TG(13:1(9Z)/18:1(9Z)/16:0)	TG(16:0/13:1(9Z)/18:1(9Z))	TG(16:0/18:1(9Z)/13:1(9Z))	TG(18:1(9Z)/13:1(9Z)/16:0)	TG(18:1(9Z)/16:0/13:1(9Z))	TG(13:1(9Z)/16:1(9Z)/18:0)	TG(13:1(9Z)/18:0/16:1(9Z))	TG(16:1(9Z)/13:1(9Z)/18:0)	TG(16:1(9Z)/18:0/13:1(9Z))	TG(18:0/13:1(9Z)/16:1(9Z))	TG(18:0/16:1(9Z)/13:1(9Z))	TG(13:1(9Z)/17:0/17:1(9Z))	TG(13:1(9Z)/17:1(9Z)/17:0)	TG(17:0/13:1(9Z)/17:1(9Z))	TG(17:0/17:1(9Z)/13:1(9Z))	TG(17:1(9Z)/13:1(9Z)/17:0)	TG(17:1(9Z)/17:0/13:1(9Z))	TG(14:0/14:1(9Z)/19:1(9Z))	TG(14:0/19:1(9Z)/14:1(9Z))	TG(14:1(9Z)/14:0/19:1(9Z))	TG(14:1(9Z)/19:1(9Z)/14:0)	TG(19:1(9Z)/14:0/14:1(9Z))	TG(19:1(9Z)/14:1(9Z)/14:0)	TG(14:0/15:0/18:2(9Z,12Z))	TG(14:0/18:2(9Z,12Z)/15:0)	TG(15:0/14:0/18:2(9Z,12Z))	TG(15:0/18:2(9Z,12Z)/14:0)	TG(18:2(9Z,12Z)/14:0/15:0)	TG(18:2(9Z,12Z)/15:0/14:0)	TG(14:0/15:1(9Z)/18:1(9Z))	TG(14:0/18:1(9Z)/15:1(9Z))	TG(15:1(9Z)/14:0/18:1(9Z))	TG(15:1(9Z)/18:1(9Z)/14:0)	TG(18:1(9Z)/14:0/15:1(9Z))	TG(18:1(9Z)/15:1(9Z)/14:0)	TG(14:0/16:1(9Z)/17:1(9Z))	TG(14:0/17:1(9Z)/16:1(9Z))	TG(16:1(9Z)/14:0/17:1(9Z))	TG(16:1(9Z)/17:1(9Z)/14:0)	TG(17:1(9Z)/14:0/16:1(9Z))	TG(17:1(9Z)/16:1(9Z)/14:0)	TG(14:0/16:2(9Z,12Z)/17:0)	TG(14:0/17:0/16:2(9Z,12Z))	TG(16:2(9Z,12Z)/14:0/17:0)	TG(16:2(9Z,12Z)/17:0/14:0)	TG(17:0/14:0/16:2(9Z,12Z))	TG(17:0/16:2(9Z,12Z)/14:0)	TG(14:1(9Z)/14:1(9Z)/19:0)	TG(14:1(9Z)/19:0/14:1(9Z))	TG(19:0/14:1(9Z)/14:1(9Z))	TG(14:1(9Z)/15:0/18:1(9Z))	TG(14:1(9Z)/18:1(9Z)/15:0)	TG(15:0/14:1(9Z)/18:1(9Z))	TG(15:0/18:1(9Z)/14:1(9Z))	TG(18:1(9Z)/14:1(9Z)/15:0)	TG(18:1(9Z)/15:0/14:1(9Z))	TG(14:1(9Z)/15:1(9Z)/18:0)	TG(14:1(9Z)/18:0/15:1(9Z))	TG(15:1(9Z)/14:1(9Z)/18:0)	TG(15:1(9Z)/18:0/14:1(9Z))	TG(18:0/14:1(9Z)/15:1(9Z))	TG(18:0/15:1(9Z)/14:1(9Z))	TG(14:1(9Z)/16:0/17:1(9Z))	TG(14:1(9Z)/17:1(9Z)/16:0)	TG(16:0/14:1(9Z)/17:1(9Z))	TG(16:0/17:1(9Z)/14:1(9Z))	TG(17:1(9Z)/14:1(9Z)/16:0)	TG(17:1(9Z)/16:0/14:1(9Z))	TG(14:1(9Z)/16:1(9Z)/17:0)	TG(14:1(9Z)/17:0/16:1(9Z))	TG(16:1(9Z)/14:1(9Z)/17:0)	TG(16:1(9Z)/17:0/14:1(9Z))	TG(17:0/14:1(9Z)/16:1(9Z))	TG(17:0/16:1(9Z)/14:1(9Z))	TG(15:0/15:1(9Z)/17:1(9Z))	TG(15:0/17:1(9Z)/15:1(9Z))	TG(15:1(9Z)/15:0/17:1(9Z))	TG(15:1(9Z)/17:1(9Z)/15:0)	TG(17:1(9Z)/15:0/15:1(9Z))	TG(17:1(9Z)/15:1(9Z)/15:0)	TG(15:0/16:0/16:2(9Z,12Z))	TG(15:0/16:2(9Z,12Z)/16:0)	TG(16:0/15:0/16:2(9Z,12Z))	TG(16:0/16:2(9Z,12Z)/15:0)	TG(16:2(9Z,12Z)/15:0/16:0)	TG(16:2(9Z,12Z)/16:0/15:0)	TG(15:0/16:1(9Z)/16:1(9Z))	TG(16:1(9Z)/15:0/16:1(9Z))	TG(16:1(9Z)/16:1(9Z)/15:0)	TG(15:1(9Z)/15:1(9Z)/17:0)	TG(15:1(9Z)/17:0/15:1(9Z))	TG(17:0/15:1(9Z)/15:1(9Z))	TG(15:1(9Z)/16:0/16:1(9Z))	TG(15:1(9Z)/16:1(9Z)/16:0)	TG(16:0/15:1(9Z)/16:1(9Z))	TG(16:0/16:1(9Z)/15:1(9Z))	TG(16:1(9Z)/15:1(9Z)/16:0)	TG(16:1(9Z)/16:0/15:1(9Z))
TAG_47_3	TG(10:0/13:0/24:3(9Z,12Z,15Z))	TG(10:0/24:3(9Z,12Z,15Z)/13:0)	TG(13:0/10:0/24:3(9Z,12Z,15Z))	TG(13:0/24:3(9Z,12Z,15Z)/10:0)	TG(24:3(9Z,12Z,15Z)/10:0/13:0)	TG(24:3(9Z,12Z,15Z)/13:0/10:0)	TG(10:0/13:1(9Z)/24:2(9Z,12Z))	TG(10:0/24:2(9Z,12Z)/13:1(9Z))	TG(13:1(9Z)/10:0/24:2(9Z,12Z))	TG(13:1(9Z)/24:2(9Z,12Z)/10:0)	TG(24:2(9Z,12Z)/10:0/13:1(9Z))	TG(24:2(9Z,12Z)/13:1(9Z)/10:0)	TG(10:0/15:0/22:3(9Z,12Z,15Z))	TG(10:0/22:3(9Z,12Z,15Z)/15:0)	TG(15:0/10:0/22:3(9Z,12Z,15Z))	TG(15:0/22:3(9Z,12Z,15Z)/10:0)	TG(22:3(9Z,12Z,15Z)/10:0/15:0)	TG(22:3(9Z,12Z,15Z)/15:0/10:0)	TG(10:0/15:1(9Z)/22:2(9Z,12Z))	TG(10:0/22:2(9Z,12Z)/15:1(9Z))	TG(15:1(9Z)/10:0/22:2(9Z,12Z))	TG(15:1(9Z)/22:2(9Z,12Z)/10:0)	TG(22:2(9Z,12Z)/10:0/15:1(9Z))	TG(22:2(9Z,12Z)/15:1(9Z)/10:0)	TG(10:0/17:0/20:3(9Z,12Z,15Z))	TG(10:0/20:3(9Z,12Z,15Z)/17:0)	TG(17:0/10:0/20:3(9Z,12Z,15Z))	TG(17:0/20:3(9Z,12Z,15Z)/10:0)	TG(20:3(9Z,12Z,15Z)/10:0/17:0)	TG(20:3(9Z,12Z,15Z)/17:0/10:0)	TG(10:0/17:1(9Z)/20:2(9Z,12Z))	TG(10:0/20:2(9Z,12Z)/17:1(9Z))	TG(17:1(9Z)/10:0/20:2(9Z,12Z))	TG(17:1(9Z)/20:2(9Z,12Z)/10:0)	TG(20:2(9Z,12Z)/10:0/17:1(9Z))	TG(20:2(9Z,12Z)/17:1(9Z)/10:0)	TG(10:0/18:2(9Z,12Z)/19:1(9Z))	TG(10:0/19:1(9Z)/18:2(9Z,12Z))	TG(18:2(9Z,12Z)/10:0/19:1(9Z))	TG(18:2(9Z,12Z)/19:1(9Z)/10:0)	TG(19:1(9Z)/10:0/18:2(9Z,12Z))	TG(19:1(9Z)/18:2(9Z,12Z)/10:0)	TG(10:0/18:3(9Z,12Z,15Z)/19:0)	TG(10:0/19:0/18:3(9Z,12Z,15Z))	TG(18:3(9Z,12Z,15Z)/10:0/19:0)	TG(18:3(9Z,12Z,15Z)/19:0/10:0)	TG(19:0/10:0/18:3(9Z,12Z,15Z))	TG(19:0/18:3(9Z,12Z,15Z)/10:0)	TG(12:0/13:0/22:3(9Z,12Z,15Z))	TG(12:0/22:3(9Z,12Z,15Z)/13:0)	TG(13:0/12:0/22:3(9Z,12Z,15Z))	TG(13:0/22:3(9Z,12Z,15Z)/12:0)	TG(22:3(9Z,12Z,15Z)/12:0/13:0)	TG(22:3(9Z,12Z,15Z)/13:0/12:0)	TG(12:0/13:1(9Z)/22:2(9Z,12Z))	TG(12:0/22:2(9Z,12Z)/13:1(9Z))	TG(13:1(9Z)/12:0/22:2(9Z,12Z))	TG(13:1(9Z)/22:2(9Z,12Z)/12:0)	TG(22:2(9Z,12Z)/12:0/13:1(9Z))	TG(22:2(9Z,12Z)/13:1(9Z)/12:0)	TG(12:0/15:0/20:3(9Z,12Z,15Z))	TG(12:0/20:3(9Z,12Z,15Z)/15:0)	TG(15:0/12:0/20:3(9Z,12Z,15Z))	TG(15:0/20:3(9Z,12Z,15Z)/12:0)	TG(20:3(9Z,12Z,15Z)/12:0/15:0)	TG(20:3(9Z,12Z,15Z)/15:0/12:0)	TG(12:0/15:1(9Z)/20:2(9Z,12Z))	TG(12:0/20:2(9Z,12Z)/15:1(9Z))	TG(15:1(9Z)/12:0/20:2(9Z,12Z))	TG(15:1(9Z)/20:2(9Z,12Z)/12:0)	TG(20:2(9Z,12Z)/12:0/15:1(9Z))	TG(20:2(9Z,12Z)/15:1(9Z)/12:0)	TG(12:0/16:2(9Z,12Z)/19:1(9Z))	TG(12:0/19:1(9Z)/16:2(9Z,12Z))	TG(16:2(9Z,12Z)/12:0/19:1(9Z))	TG(16:2(9Z,12Z)/19:1(9Z)/12:0)	TG(19:1(9Z)/12:0/16:2(9Z,12Z))	TG(19:1(9Z)/16:2(9Z,12Z)/12:0)	TG(12:0/17:0/18:3(9Z,12Z,15Z))	TG(12:0/18:3(9Z,12Z,15Z)/17:0)	TG(17:0/12:0/18:3(9Z,12Z,15Z))	TG(17:0/18:3(9Z,12Z,15Z)/12:0)	TG(18:3(9Z,12Z,15Z)/12:0/17:0)	TG(18:3(9Z,12Z,15Z)/17:0/12:0)	TG(12:0/17:1(9Z)/18:2(9Z,12Z))	TG(12:0/18:2(9Z,12Z)/17:1(9Z))	TG(17:1(9Z)/12:0/18:2(9Z,12Z))	TG(17:1(9Z)/18:2(9Z,12Z)/12:0)	TG(18:2(9Z,12Z)/12:0/17:1(9Z))	TG(18:2(9Z,12Z)/17:1(9Z)/12:0)	TG(12:1(9Z)/13:0/22:2(9Z,12Z))	TG(12:1(9Z)/22:2(9Z,12Z)/13:0)	TG(13:0/12:1(9Z)/22:2(9Z,12Z))	TG(13:0/22:2(9Z,12Z)/12:1(9Z))	TG(22:2(9Z,12Z)/12:1(9Z)/13:0)	TG(22:2(9Z,12Z)/13:0/12:1(9Z))	TG(12:1(9Z)/13:1(9Z)/22:1(9Z))	TG(12:1(9Z)/22:1(9Z)/13:1(9Z))	TG(13:1(9Z)/12:1(9Z)/22:1(9Z))	TG(13:1(9Z)/22:1(9Z)/12:1(9Z))	TG(22:1(9Z)/12:1(9Z)/13:1(9Z))	TG(22:1(9Z)/13:1(9Z)/12:1(9Z))	TG(12:1(9Z)/15:0/20:2(9Z,12Z))	TG(12:1(9Z)/20:2(9Z,12Z)/15:0)	TG(15:0/12:1(9Z)/20:2(9Z,12Z))	TG(15:0/20:2(9Z,12Z)/12:1(9Z))	TG(20:2(9Z,12Z)/12:1(9Z)/15:0)	TG(20:2(9Z,12Z)/15:0/12:1(9Z))	TG(12:1(9Z)/15:1(9Z)/20:1(9Z))	TG(12:1(9Z)/20:1(9Z)/15:1(9Z))	TG(15:1(9Z)/12:1(9Z)/20:1(9Z))	TG(15:1(9Z)/20:1(9Z)/12:1(9Z))	TG(20:1(9Z)/12:1(9Z)/15:1(9Z))	TG(20:1(9Z)/15:1(9Z)/12:1(9Z))	TG(12:1(9Z)/16:1(9Z)/19:1(9Z))	TG(12:1(9Z)/19:1(9Z)/16:1(9Z))	TG(16:1(9Z)/12:1(9Z)/19:1(9Z))	TG(16:1(9Z)/19:1(9Z)/12:1(9Z))	TG(19:1(9Z)/12:1(9Z)/16:1(9Z))	TG(19:1(9Z)/16:1(9Z)/12:1(9Z))	TG(12:1(9Z)/16:2(9Z,12Z)/19:0)	TG(12:1(9Z)/19:0/16:2(9Z,12Z))	TG(16:2(9Z,12Z)/12:1(9Z)/19:0)	TG(16:2(9Z,12Z)/19:0/12:1(9Z))	TG(19:0/12:1(9Z)/16:2(9Z,12Z))	TG(19:0/16:2(9Z,12Z)/12:1(9Z))	TG(12:1(9Z)/17:0/18:2(9Z,12Z))	TG(12:1(9Z)/18:2(9Z,12Z)/17:0)	TG(17:0/12:1(9Z)/18:2(9Z,12Z))	TG(17:0/18:2(9Z,12Z)/12:1(9Z))	TG(18:2(9Z,12Z)/12:1(9Z)/17:0)	TG(18:2(9Z,12Z)/17:0/12:1(9Z))	TG(12:1(9Z)/17:1(9Z)/18:1(9Z))	TG(12:1(9Z)/18:1(9Z)/17:1(9Z))	TG(17:1(9Z)/12:1(9Z)/18:1(9Z))	TG(17:1(9Z)/18:1(9Z)/12:1(9Z))	TG(18:1(9Z)/12:1(9Z)/17:1(9Z))	TG(18:1(9Z)/17:1(9Z)/12:1(9Z))	TG(13:0/14:0/20:3(9Z,12Z,15Z))	TG(13:0/20:3(9Z,12Z,15Z)/14:0)	TG(14:0/13:0/20:3(9Z,12Z,15Z))	TG(14:0/20:3(9Z,12Z,15Z)/13:0)	TG(20:3(9Z,12Z,15Z)/13:0/14:0)	TG(20:3(9Z,12Z,15Z)/14:0/13:0)	TG(13:0/14:1(9Z)/20:2(9Z,12Z))	TG(13:0/20:2(9Z,12Z)/14:1(9Z))	TG(14:1(9Z)/13:0/20:2(9Z,12Z))	TG(14:1(9Z)/20:2(9Z,12Z)/13:0)	TG(20:2(9Z,12Z)/13:0/14:1(9Z))	TG(20:2(9Z,12Z)/14:1(9Z)/13:0)	TG(13:0/16:0/18:3(9Z,12Z,15Z))	TG(13:0/18:3(9Z,12Z,15Z)/16:0)	TG(16:0/13:0/18:3(9Z,12Z,15Z))	TG(16:0/18:3(9Z,12Z,15Z)/13:0)	TG(18:3(9Z,12Z,15Z)/13:0/16:0)	TG(18:3(9Z,12Z,15Z)/16:0/13:0)	TG(13:0/16:1(9Z)/18:2(9Z,12Z))	TG(13:0/18:2(9Z,12Z)/16:1(9Z))	TG(16:1(9Z)/13:0/18:2(9Z,12Z))	TG(16:1(9Z)/18:2(9Z,12Z)/13:0)	TG(18:2(9Z,12Z)/13:0/16:1(9Z))	TG(18:2(9Z,12Z)/16:1(9Z)/13:0)	TG(13:0/16:2(9Z,12Z)/18:1(9Z))	TG(13:0/18:1(9Z)/16:2(9Z,12Z))	TG(16:2(9Z,12Z)/13:0/18:1(9Z))	TG(16:2(9Z,12Z)/18:1(9Z)/13:0)	TG(18:1(9Z)/13:0/16:2(9Z,12Z))	TG(18:1(9Z)/16:2(9Z,12Z)/13:0)	TG(13:1(9Z)/14:0/20:2(9Z,12Z))	TG(13:1(9Z)/20:2(9Z,12Z)/14:0)	TG(14:0/13:1(9Z)/20:2(9Z,12Z))	TG(14:0/20:2(9Z,12Z)/13:1(9Z))	TG(20:2(9Z,12Z)/13:1(9Z)/14:0)	TG(20:2(9Z,12Z)/14:0/13:1(9Z))	TG(13:1(9Z)/14:1(9Z)/20:1(9Z))	TG(13:1(9Z)/20:1(9Z)/14:1(9Z))	TG(14:1(9Z)/13:1(9Z)/20:1(9Z))	TG(14:1(9Z)/20:1(9Z)/13:1(9Z))	TG(20:1(9Z)/13:1(9Z)/14:1(9Z))	TG(20:1(9Z)/14:1(9Z)/13:1(9Z))	TG(13:1(9Z)/15:1(9Z)/19:1(9Z))	TG(13:1(9Z)/19:1(9Z)/15:1(9Z))	TG(15:1(9Z)/13:1(9Z)/19:1(9Z))	TG(15:1(9Z)/19:1(9Z)/13:1(9Z))	TG(19:1(9Z)/13:1(9Z)/15:1(9Z))	TG(19:1(9Z)/15:1(9Z)/13:1(9Z))	TG(13:1(9Z)/16:0/18:2(9Z,12Z))	TG(13:1(9Z)/18:2(9Z,12Z)/16:0)	TG(16:0/13:1(9Z)/18:2(9Z,12Z))	TG(16:0/18:2(9Z,12Z)/13:1(9Z))	TG(18:2(9Z,12Z)/13:1(9Z)/16:0)	TG(18:2(9Z,12Z)/16:0/13:1(9Z))	TG(13:1(9Z)/16:1(9Z)/18:1(9Z))	TG(13:1(9Z)/18:1(9Z)/16:1(9Z))	TG(16:1(9Z)/13:1(9Z)/18:1(9Z))	TG(16:1(9Z)/18:1(9Z)/13:1(9Z))	TG(18:1(9Z)/13:1(9Z)/16:1(9Z))	TG(18:1(9Z)/16:1(9Z)/13:1(9Z))	TG(13:1(9Z)/16:2(9Z,12Z)/18:0)	TG(13:1(9Z)/18:0/16:2(9Z,12Z))	TG(16:2(9Z,12Z)/13:1(9Z)/18:0)	TG(16:2(9Z,12Z)/18:0/13:1(9Z))	TG(18:0/13:1(9Z)/16:2(9Z,12Z))	TG(18:0/16:2(9Z,12Z)/13:1(9Z))	TG(13:1(9Z)/17:1(9Z)/17:1(9Z))	TG(17:1(9Z)/13:1(9Z)/17:1(9Z))	TG(17:1(9Z)/17:1(9Z)/13:1(9Z))	TG(14:0/15:0/18:3(9Z,12Z,15Z))	TG(14:0/18:3(9Z,12Z,15Z)/15:0)	TG(15:0/14:0/18:3(9Z,12Z,15Z))	TG(15:0/18:3(9Z,12Z,15Z)/14:0)	TG(18:3(9Z,12Z,15Z)/14:0/15:0)	TG(18:3(9Z,12Z,15Z)/15:0/14:0)	TG(14:0/15:1(9Z)/18:2(9Z,12Z))	TG(14:0/18:2(9Z,12Z)/15:1(9Z))	TG(15:1(9Z)/14:0/18:2(9Z,12Z))	TG(15:1(9Z)/18:2(9Z,12Z)/14:0)	TG(18:2(9Z,12Z)/14:0/15:1(9Z))	TG(18:2(9Z,12Z)/15:1(9Z)/14:0)	TG(14:0/16:2(9Z,12Z)/17:1(9Z))	TG(14:0/17:1(9Z)/16:2(9Z,12Z))	TG(16:2(9Z,12Z)/14:0/17:1(9Z))	TG(16:2(9Z,12Z)/17:1(9Z)/14:0)	TG(17:1(9Z)/14:0/16:2(9Z,12Z))	TG(17:1(9Z)/16:2(9Z,12Z)/14:0)	TG(14:1(9Z)/14:1(9Z)/19:1(9Z))	TG(14:1(9Z)/19:1(9Z)/14:1(9Z))	TG(19:1(9Z)/14:1(9Z)/14:1(9Z))	TG(14:1(9Z)/15:0/18:2(9Z,12Z))	TG(14:1(9Z)/18:2(9Z,12Z)/15:0)	TG(15:0/14:1(9Z)/18:2(9Z,12Z))	TG(15:0/18:2(9Z,12Z)/14:1(9Z))	TG(18:2(9Z,12Z)/14:1(9Z)/15:0)	TG(18:2(9Z,12Z)/15:0/14:1(9Z))	TG(14:1(9Z)/15:1(9Z)/18:1(9Z))	TG(14:1(9Z)/18:1(9Z)/15:1(9Z))	TG(15:1(9Z)/14:1(9Z)/18:1(9Z))	TG(15:1(9Z)/18:1(9Z)/14:1(9Z))	TG(18:1(9Z)/14:1(9Z)/15:1(9Z))	TG(18:1(9Z)/15:1(9Z)/14:1(9Z))	TG(14:1(9Z)/16:1(9Z)/17:1(9Z))	TG(14:1(9Z)/17:1(9Z)/16:1(9Z))	TG(16:1(9Z)/14:1(9Z)/17:1(9Z))	TG(16:1(9Z)/17:1(9Z)/14:1(9Z))	TG(17:1(9Z)/14:1(9Z)/16:1(9Z))	TG(17:1(9Z)/16:1(9Z)/14:1(9Z))	TG(14:1(9Z)/16:2(9Z,12Z)/17:0)	TG(14:1(9Z)/17:0/16:2(9Z,12Z))	TG(16:2(9Z,12Z)/14:1(9Z)/17:0)	TG(16:2(9Z,12Z)/17:0/14:1(9Z))	TG(17:0/14:1(9Z)/16:2(9Z,12Z))	TG(17:0/16:2(9Z,12Z)/14:1(9Z))	TG(15:0/16:1(9Z)/16:2(9Z,12Z))	TG(15:0/16:2(9Z,12Z)/16:1(9Z))	TG(16:1(9Z)/15:0/16:2(9Z,12Z))	TG(16:1(9Z)/16:2(9Z,12Z)/15:0)	TG(16:2(9Z,12Z)/15:0/16:1(9Z))	TG(16:2(9Z,12Z)/16:1(9Z)/15:0)	TG(15:1(9Z)/15:1(9Z)/17:1(9Z))	TG(15:1(9Z)/17:1(9Z)/15:1(9Z))	TG(17:1(9Z)/15:1(9Z)/15:1(9Z))	TG(15:1(9Z)/16:0/16:2(9Z,12Z))	TG(15:1(9Z)/16:2(9Z,12Z)/16:0)	TG(16:0/15:1(9Z)/16:2(9Z,12Z))	TG(16:0/16:2(9Z,12Z)/15:1(9Z))	TG(16:2(9Z,12Z)/15:1(9Z)/16:0)	TG(16:2(9Z,12Z)/16:0/15:1(9Z))	TG(15:1(9Z)/16:1(9Z)/16:1(9Z))	TG(16:1(9Z)/15:1(9Z)/16:1(9Z))	TG(16:1(9Z)/16:1(9Z)/15:1(9Z))
TAG_47_4	TG(10:0/13:1(9Z)/24:3(9Z,12Z,15Z))	TG(10:0/24:3(9Z,12Z,15Z)/13:1(9Z))	TG(13:1(9Z)/10:0/24:3(9Z,12Z,15Z))	TG(13:1(9Z)/24:3(9Z,12Z,15Z)/10:0)	TG(24:3(9Z,12Z,15Z)/10:0/13:1(9Z))	TG(24:3(9Z,12Z,15Z)/13:1(9Z)/10:0)	TG(10:0/15:1(9Z)/22:3(9Z,12Z,15Z))	TG(10:0/22:3(9Z,12Z,15Z)/15:1(9Z))	TG(15:1(9Z)/10:0/22:3(9Z,12Z,15Z))	TG(15:1(9Z)/22:3(9Z,12Z,15Z)/10:0)	TG(22:3(9Z,12Z,15Z)/10:0/15:1(9Z))	TG(22:3(9Z,12Z,15Z)/15:1(9Z)/10:0)	TG(10:0/17:1(9Z)/20:3(9Z,12Z,15Z))	TG(10:0/20:3(9Z,12Z,15Z)/17:1(9Z))	TG(17:1(9Z)/10:0/20:3(9Z,12Z,15Z))	TG(17:1(9Z)/20:3(9Z,12Z,15Z)/10:0)	TG(20:3(9Z,12Z,15Z)/10:0/17:1(9Z))	TG(20:3(9Z,12Z,15Z)/17:1(9Z)/10:0)	TG(10:0/18:3(9Z,12Z,15Z)/19:1(9Z))	TG(10:0/19:1(9Z)/18:3(9Z,12Z,15Z))	TG(18:3(9Z,12Z,15Z)/10:0/19:1(9Z))	TG(18:3(9Z,12Z,15Z)/19:1(9Z)/10:0)	TG(19:1(9Z)/10:0/18:3(9Z,12Z,15Z))	TG(19:1(9Z)/18:3(9Z,12Z,15Z)/10:0)	TG(12:0/13:1(9Z)/22:3(9Z,12Z,15Z))	TG(12:0/22:3(9Z,12Z,15Z)/13:1(9Z))	TG(13:1(9Z)/12:0/22:3(9Z,12Z,15Z))	TG(13:1(9Z)/22:3(9Z,12Z,15Z)/12:0)	TG(22:3(9Z,12Z,15Z)/12:0/13:1(9Z))	TG(22:3(9Z,12Z,15Z)/13:1(9Z)/12:0)	TG(12:0/15:1(9Z)/20:3(9Z,12Z,15Z))	TG(12:0/20:3(9Z,12Z,15Z)/15:1(9Z))	TG(15:1(9Z)/12:0/20:3(9Z,12Z,15Z))	TG(15:1(9Z)/20:3(9Z,12Z,15Z)/12:0)	TG(20:3(9Z,12Z,15Z)/12:0/15:1(9Z))	TG(20:3(9Z,12Z,15Z)/15:1(9Z)/12:0)	TG(12:0/17:1(9Z)/18:3(9Z,12Z,15Z))	TG(12:0/18:3(9Z,12Z,15Z)/17:1(9Z))	TG(17:1(9Z)/12:0/18:3(9Z,12Z,15Z))	TG(17:1(9Z)/18:3(9Z,12Z,15Z)/12:0)	TG(18:3(9Z,12Z,15Z)/12:0/17:1(9Z))	TG(18:3(9Z,12Z,15Z)/17:1(9Z)/12:0)	TG(12:1(9Z)/13:0/22:3(9Z,12Z,15Z))	TG(12:1(9Z)/22:3(9Z,12Z,15Z)/13:0)	TG(13:0/12:1(9Z)/22:3(9Z,12Z,15Z))	TG(13:0/22:3(9Z,12Z,15Z)/12:1(9Z))	TG(22:3(9Z,12Z,15Z)/12:1(9Z)/13:0)	TG(22:3(9Z,12Z,15Z)/13:0/12:1(9Z))	TG(12:1(9Z)/13:1(9Z)/22:2(9Z,12Z))	TG(12:1(9Z)/22:2(9Z,12Z)/13:1(9Z))	TG(13:1(9Z)/12:1(9Z)/22:2(9Z,12Z))	TG(13:1(9Z)/22:2(9Z,12Z)/12:1(9Z))	TG(22:2(9Z,12Z)/12:1(9Z)/13:1(9Z))	TG(22:2(9Z,12Z)/13:1(9Z)/12:1(9Z))	TG(12:1(9Z)/15:0/20:3(9Z,12Z,15Z))	TG(12:1(9Z)/20:3(9Z,12Z,15Z)/15:0)	TG(15:0/12:1(9Z)/20:3(9Z,12Z,15Z))	TG(15:0/20:3(9Z,12Z,15Z)/12:1(9Z))	TG(20:3(9Z,12Z,15Z)/12:1(9Z)/15:0)	TG(20:3(9Z,12Z,15Z)/15:0/12:1(9Z))	TG(12:1(9Z)/15:1(9Z)/20:2(9Z,12Z))	TG(12:1(9Z)/20:2(9Z,12Z)/15:1(9Z))	TG(15:1(9Z)/12:1(9Z)/20:2(9Z,12Z))	TG(15:1(9Z)/20:2(9Z,12Z)/12:1(9Z))	TG(20:2(9Z,12Z)/12:1(9Z)/15:1(9Z))	TG(20:2(9Z,12Z)/15:1(9Z)/12:1(9Z))	TG(12:1(9Z)/16:2(9Z,12Z)/19:1(9Z))	TG(12:1(9Z)/19:1(9Z)/16:2(9Z,12Z))	TG(16:2(9Z,12Z)/12:1(9Z)/19:1(9Z))	TG(16:2(9Z,12Z)/19:1(9Z)/12:1(9Z))	TG(19:1(9Z)/12:1(9Z)/16:2(9Z,12Z))	TG(19:1(9Z)/16:2(9Z,12Z)/12:1(9Z))	TG(12:1(9Z)/17:0/18:3(9Z,12Z,15Z))	TG(12:1(9Z)/18:3(9Z,12Z,15Z)/17:0)	TG(17:0/12:1(9Z)/18:3(9Z,12Z,15Z))	TG(17:0/18:3(9Z,12Z,15Z)/12:1(9Z))	TG(18:3(9Z,12Z,15Z)/12:1(9Z)/17:0)	TG(18:3(9Z,12Z,15Z)/17:0/12:1(9Z))	TG(12:1(9Z)/17:1(9Z)/18:2(9Z,12Z))	TG(12:1(9Z)/18:2(9Z,12Z)/17:1(9Z))	TG(17:1(9Z)/12:1(9Z)/18:2(9Z,12Z))	TG(17:1(9Z)/18:2(9Z,12Z)/12:1(9Z))	TG(18:2(9Z,12Z)/12:1(9Z)/17:1(9Z))	TG(18:2(9Z,12Z)/17:1(9Z)/12:1(9Z))	TG(13:0/14:1(9Z)/20:3(9Z,12Z,15Z))	TG(13:0/20:3(9Z,12Z,15Z)/14:1(9Z))	TG(14:1(9Z)/13:0/20:3(9Z,12Z,15Z))	TG(14:1(9Z)/20:3(9Z,12Z,15Z)/13:0)	TG(20:3(9Z,12Z,15Z)/13:0/14:1(9Z))	TG(20:3(9Z,12Z,15Z)/14:1(9Z)/13:0)	TG(13:0/16:1(9Z)/18:3(9Z,12Z,15Z))	TG(13:0/18:3(9Z,12Z,15Z)/16:1(9Z))	TG(16:1(9Z)/13:0/18:3(9Z,12Z,15Z))	TG(16:1(9Z)/18:3(9Z,12Z,15Z)/13:0)	TG(18:3(9Z,12Z,15Z)/13:0/16:1(9Z))	TG(18:3(9Z,12Z,15Z)/16:1(9Z)/13:0)	TG(13:0/16:2(9Z,12Z)/18:2(9Z,12Z))	TG(13:0/18:2(9Z,12Z)/16:2(9Z,12Z))	TG(16:2(9Z,12Z)/13:0/18:2(9Z,12Z))	TG(16:2(9Z,12Z)/18:2(9Z,12Z)/13:0)	TG(18:2(9Z,12Z)/13:0/16:2(9Z,12Z))	TG(18:2(9Z,12Z)/16:2(9Z,12Z)/13:0)	TG(13:1(9Z)/14:0/20:3(9Z,12Z,15Z))	TG(13:1(9Z)/20:3(9Z,12Z,15Z)/14:0)	TG(14:0/13:1(9Z)/20:3(9Z,12Z,15Z))	TG(14:0/20:3(9Z,12Z,15Z)/13:1(9Z))	TG(20:3(9Z,12Z,15Z)/13:1(9Z)/14:0)	TG(20:3(9Z,12Z,15Z)/14:0/13:1(9Z))	TG(13:1(9Z)/14:1(9Z)/20:2(9Z,12Z))	TG(13:1(9Z)/20:2(9Z,12Z)/14:1(9Z))	TG(14:1(9Z)/13:1(9Z)/20:2(9Z,12Z))	TG(14:1(9Z)/20:2(9Z,12Z)/13:1(9Z))	TG(20:2(9Z,12Z)/13:1(9Z)/14:1(9Z))	TG(20:2(9Z,12Z)/14:1(9Z)/13:1(9Z))	TG(13:1(9Z)/16:0/18:3(9Z,12Z,15Z))	TG(13:1(9Z)/18:3(9Z,12Z,15Z)/16:0)	TG(16:0/13:1(9Z)/18:3(9Z,12Z,15Z))	TG(16:0/18:3(9Z,12Z,15Z)/13:1(9Z))	TG(18:3(9Z,12Z,15Z)/13:1(9Z)/16:0)	TG(18:3(9Z,12Z,15Z)/16:0/13:1(9Z))	TG(13:1(9Z)/16:1(9Z)/18:2(9Z,12Z))	TG(13:1(9Z)/18:2(9Z,12Z)/16:1(9Z))	TG(16:1(9Z)/13:1(9Z)/18:2(9Z,12Z))	TG(16:1(9Z)/18:2(9Z,12Z)/13:1(9Z))	TG(18:2(9Z,12Z)/13:1(9Z)/16:1(9Z))	TG(18:2(9Z,12Z)/16:1(9Z)/13:1(9Z))	TG(13:1(9Z)/16:2(9Z,12Z)/18:1(9Z))	TG(13:1(9Z)/18:1(9Z)/16:2(9Z,12Z))	TG(16:2(9Z,12Z)/13:1(9Z)/18:1(9Z))	TG(16:2(9Z,12Z)/18:1(9Z)/13:1(9Z))	TG(18:1(9Z)/13:1(9Z)/16:2(9Z,12Z))	TG(18:1(9Z)/16:2(9Z,12Z)/13:1(9Z))	TG(14:0/15:1(9Z)/18:3(9Z,12Z,15Z))	TG(14:0/18:3(9Z,12Z,15Z)/15:1(9Z))	TG(15:1(9Z)/14:0/18:3(9Z,12Z,15Z))	TG(15:1(9Z)/18:3(9Z,12Z,15Z)/14:0)	TG(18:3(9Z,12Z,15Z)/14:0/15:1(9Z))	TG(18:3(9Z,12Z,15Z)/15:1(9Z)/14:0)	TG(14:1(9Z)/15:0/18:3(9Z,12Z,15Z))	TG(14:1(9Z)/18:3(9Z,12Z,15Z)/15:0)	TG(15:0/14:1(9Z)/18:3(9Z,12Z,15Z))	TG(15:0/18:3(9Z,12Z,15Z)/14:1(9Z))	TG(18:3(9Z,12Z,15Z)/14:1(9Z)/15:0)	TG(18:3(9Z,12Z,15Z)/15:0/14:1(9Z))	TG(14:1(9Z)/15:1(9Z)/18:2(9Z,12Z))	TG(14:1(9Z)/18:2(9Z,12Z)/15:1(9Z))	TG(15:1(9Z)/14:1(9Z)/18:2(9Z,12Z))	TG(15:1(9Z)/18:2(9Z,12Z)/14:1(9Z))	TG(18:2(9Z,12Z)/14:1(9Z)/15:1(9Z))	TG(18:2(9Z,12Z)/15:1(9Z)/14:1(9Z))	TG(14:1(9Z)/16:2(9Z,12Z)/17:1(9Z))	TG(14:1(9Z)/17:1(9Z)/16:2(9Z,12Z))	TG(16:2(9Z,12Z)/14:1(9Z)/17:1(9Z))	TG(16:2(9Z,12Z)/17:1(9Z)/14:1(9Z))	TG(17:1(9Z)/14:1(9Z)/16:2(9Z,12Z))	TG(17:1(9Z)/16:2(9Z,12Z)/14:1(9Z))	TG(15:0/16:2(9Z,12Z)/16:2(9Z,12Z))	TG(16:2(9Z,12Z)/15:0/16:2(9Z,12Z))	TG(16:2(9Z,12Z)/16:2(9Z,12Z)/15:0)	TG(15:1(9Z)/16:1(9Z)/16:2(9Z,12Z))	TG(15:1(9Z)/16:2(9Z,12Z)/16:1(9Z))	TG(16:1(9Z)/15:1(9Z)/16:2(9Z,12Z))	TG(16:1(9Z)/16:2(9Z,12Z)/15:1(9Z))	TG(16:2(9Z,12Z)/15:1(9Z)/16:1(9Z))	TG(16:2(9Z,12Z)/16:1(9Z)/15:1(9Z))
TAG_48_1	TG(10:0/14:0/24:1(9Z))	TG(10:0/24:1(9Z)/14:0)	TG(14:0/10:0/24:1(9Z))	TG(14:0/24:1(9Z)/10:0)	TG(24:1(9Z)/10:0/14:0)	TG(24:1(9Z)/14:0/10:0)	TG(10:0/16:0/22:1(9Z))	TG(10:0/22:1(9Z)/16:0)	TG(16:0/10:0/22:1(9Z))	TG(16:0/22:1(9Z)/10:0)	TG(22:1(9Z)/10:0/16:0)	TG(22:1(9Z)/16:0/10:0)	TG(10:0/18:0/20:1(9Z))	TG(10:0/20:1(9Z)/18:0)	TG(18:0/10:0/20:1(9Z))	TG(18:0/20:1(9Z)/10:0)	TG(20:1(9Z)/10:0/18:0)	TG(20:1(9Z)/18:0/10:0)	TG(10:0/19:0/19:1(9Z))	TG(10:0/19:1(9Z)/19:0)	TG(19:0/10:0/19:1(9Z))	TG(19:0/19:1(9Z)/10:0)	TG(19:1(9Z)/10:0/19:0)	TG(19:1(9Z)/19:0/10:0)	TG(12:0/12:0/24:1(9Z))	TG(12:0/24:1(9Z)/12:0)	TG(24:1(9Z)/12:0/12:0)	TG(12:0/14:0/22:1(9Z))	TG(12:0/22:1(9Z)/14:0)	TG(14:0/12:0/22:1(9Z))	TG(14:0/22:1(9Z)/12:0)	TG(22:1(9Z)/12:0/14:0)	TG(22:1(9Z)/14:0/12:0)	TG(12:0/16:0/20:1(9Z))	TG(12:0/20:1(9Z)/16:0)	TG(16:0/12:0/20:1(9Z))	TG(16:0/20:1(9Z)/12:0)	TG(20:1(9Z)/12:0/16:0)	TG(20:1(9Z)/16:0/12:0)	TG(12:0/17:0/19:1(9Z))	TG(12:0/19:1(9Z)/17:0)	TG(17:0/12:0/19:1(9Z))	TG(17:0/19:1(9Z)/12:0)	TG(19:1(9Z)/12:0/17:0)	TG(19:1(9Z)/17:0/12:0)	TG(12:0/17:1(9Z)/19:0)	TG(12:0/19:0/17:1(9Z))	TG(17:1(9Z)/12:0/19:0)	TG(17:1(9Z)/19:0/12:0)	TG(19:0/12:0/17:1(9Z))	TG(19:0/17:1(9Z)/12:0)	TG(12:0/18:0/18:1(9Z))	TG(12:0/18:1(9Z)/18:0)	TG(18:0/12:0/18:1(9Z))	TG(18:0/18:1(9Z)/12:0)	TG(18:1(9Z)/12:0/18:0)	TG(18:1(9Z)/18:0/12:0)	TG(12:1(9Z)/17:0/19:0)	TG(12:1(9Z)/19:0/17:0)	TG(17:0/12:1(9Z)/19:0)	TG(17:0/19:0/12:1(9Z))	TG(19:0/12:1(9Z)/17:0)	TG(19:0/17:0/12:1(9Z))	TG(12:1(9Z)/18:0/18:0)	TG(18:0/12:1(9Z)/18:0)	TG(18:0/18:0/12:1(9Z))	TG(13:0/13:0/22:1(9Z))	TG(13:0/22:1(9Z)/13:0)	TG(22:1(9Z)/13:0/13:0)	TG(13:0/15:0/20:1(9Z))	TG(13:0/20:1(9Z)/15:0)	TG(15:0/13:0/20:1(9Z))	TG(15:0/20:1(9Z)/13:0)	TG(20:1(9Z)/13:0/15:0)	TG(20:1(9Z)/15:0/13:0)	TG(13:0/16:0/19:1(9Z))	TG(13:0/19:1(9Z)/16:0)	TG(16:0/13:0/19:1(9Z))	TG(16:0/19:1(9Z)/13:0)	TG(19:1(9Z)/13:0/16:0)	TG(19:1(9Z)/16:0/13:0)	TG(13:0/16:1(9Z)/19:0)	TG(13:0/19:0/16:1(9Z))	TG(16:1(9Z)/13:0/19:0)	TG(16:1(9Z)/19:0/13:0)	TG(19:0/13:0/16:1(9Z))	TG(19:0/16:1(9Z)/13:0)	TG(13:0/17:0/18:1(9Z))	TG(13:0/18:1(9Z)/17:0)	TG(17:0/13:0/18:1(9Z))	TG(17:0/18:1(9Z)/13:0)	TG(18:1(9Z)/13:0/17:0)	TG(18:1(9Z)/17:0/13:0)	TG(13:0/17:1(9Z)/18:0)	TG(13:0/18:0/17:1(9Z))	TG(17:1(9Z)/13:0/18:0)	TG(17:1(9Z)/18:0/13:0)	TG(18:0/13:0/17:1(9Z))	TG(18:0/17:1(9Z)/13:0)	TG(13:1(9Z)/16:0/19:0)	TG(13:1(9Z)/19:0/16:0)	TG(16:0/13:1(9Z)/19:0)	TG(16:0/19:0/13:1(9Z))	TG(19:0/13:1(9Z)/16:0)	TG(19:0/16:0/13:1(9Z))	TG(13:1(9Z)/17:0/18:0)	TG(13:1(9Z)/18:0/17:0)	TG(17:0/13:1(9Z)/18:0)	TG(17:0/18:0/13:1(9Z))	TG(18:0/13:1(9Z)/17:0)	TG(18:0/17:0/13:1(9Z))	TG(14:0/14:0/20:1(9Z))	TG(14:0/20:1(9Z)/14:0)	TG(20:1(9Z)/14:0/14:0)	TG(14:0/15:0/19:1(9Z))	TG(14:0/19:1(9Z)/15:0)	TG(15:0/14:0/19:1(9Z))	TG(15:0/19:1(9Z)/14:0)	TG(19:1(9Z)/14:0/15:0)	TG(19:1(9Z)/15:0/14:0)	TG(14:0/15:1(9Z)/19:0)	TG(14:0/19:0/15:1(9Z))	TG(15:1(9Z)/14:0/19:0)	TG(15:1(9Z)/19:0/14:0)	TG(19:0/14:0/15:1(9Z))	TG(19:0/15:1(9Z)/14:0)	TG(14:0/16:0/18:1(9Z))	TG(14:0/18:1(9Z)/16:0)	TG(16:0/14:0/18:1(9Z))	TG(16:0/18:1(9Z)/14:0)	TG(18:1(9Z)/14:0/16:0)	TG(18:1(9Z)/16:0/14:0)	TG(14:0/16:1(9Z)/18:0)	TG(14:0/18:0/16:1(9Z))	TG(16:1(9Z)/14:0/18:0)	TG(16:1(9Z)/18:0/14:0)	TG(18:0/14:0/16:1(9Z))	TG(18:0/16:1(9Z)/14:0)	TG(14:0/17:0/17:1(9Z))	TG(14:0/17:1(9Z)/17:0)	TG(17:0/14:0/17:1(9Z))	TG(17:0/17:1(9Z)/14:0)	TG(17:1(9Z)/14:0/17:0)	TG(17:1(9Z)/17:0/14:0)	TG(14:1(9Z)/15:0/19:0)	TG(14:1(9Z)/19:0/15:0)	TG(15:0/14:1(9Z)/19:0)	TG(15:0/19:0/14:1(9Z))	TG(19:0/14:1(9Z)/15:0)	TG(19:0/15:0/14:1(9Z))	TG(14:1(9Z)/16:0/18:0)	TG(14:1(9Z)/18:0/16:0)	TG(16:0/14:1(9Z)/18:0)	TG(16:0/18:0/14:1(9Z))	TG(18:0/14:1(9Z)/16:0)	TG(18:0/16:0/14:1(9Z))	TG(14:1(9Z)/17:0/17:0)	TG(17:0/14:1(9Z)/17:0)	TG(17:0/17:0/14:1(9Z))	TG(15:0/15:0/18:1(9Z))	TG(15:0/18:1(9Z)/15:0)	TG(18:1(9Z)/15:0/15:0)	TG(15:0/15:1(9Z)/18:0)	TG(15:0/18:0/15:1(9Z))	TG(15:1(9Z)/15:0/18:0)	TG(15:1(9Z)/18:0/15:0)	TG(18:0/15:0/15:1(9Z))	TG(18:0/15:1(9Z)/15:0)	TG(15:0/16:0/17:1(9Z))	TG(15:0/17:1(9Z)/16:0)	TG(16:0/15:0/17:1(9Z))	TG(16:0/17:1(9Z)/15:0)	TG(17:1(9Z)/15:0/16:0)	TG(17:1(9Z)/16:0/15:0)	TG(15:0/16:1(9Z)/17:0)	TG(15:0/17:0/16:1(9Z))	TG(16:1(9Z)/15:0/17:0)	TG(16:1(9Z)/17:0/15:0)	TG(17:0/15:0/16:1(9Z))	TG(17:0/16:1(9Z)/15:0)	TG(15:1(9Z)/16:0/17:0)	TG(15:1(9Z)/17:0/16:0)	TG(16:0/15:1(9Z)/17:0)	TG(16:0/17:0/15:1(9Z))	TG(17:0/15:1(9Z)/16:0)	TG(17:0/16:0/15:1(9Z))	TG(16:0/16:0/16:1(9Z))	TG(16:0/16:1(9Z)/16:0)	TG(16:1(9Z)/16:0/16:0)
TAG_48_2	TG(10:0/14:0/24:2(9Z,12Z))	TG(10:0/24:2(9Z,12Z)/14:0)	TG(14:0/10:0/24:2(9Z,12Z))	TG(14:0/24:2(9Z,12Z)/10:0)	TG(24:2(9Z,12Z)/10:0/14:0)	TG(24:2(9Z,12Z)/14:0/10:0)	TG(10:0/14:1(9Z)/24:1(9Z))	TG(10:0/24:1(9Z)/14:1(9Z))	TG(14:1(9Z)/10:0/24:1(9Z))	TG(14:1(9Z)/24:1(9Z)/10:0)	TG(24:1(9Z)/10:0/14:1(9Z))	TG(24:1(9Z)/14:1(9Z)/10:0)	TG(10:0/16:0/22:2(9Z,12Z))	TG(10:0/22:2(9Z,12Z)/16:0)	TG(16:0/10:0/22:2(9Z,12Z))	TG(16:0/22:2(9Z,12Z)/10:0)	TG(22:2(9Z,12Z)/10:0/16:0)	TG(22:2(9Z,12Z)/16:0/10:0)	TG(10:0/16:1(9Z)/22:1(9Z))	TG(10:0/22:1(9Z)/16:1(9Z))	TG(16:1(9Z)/10:0/22:1(9Z))	TG(16:1(9Z)/22:1(9Z)/10:0)	TG(22:1(9Z)/10:0/16:1(9Z))	TG(22:1(9Z)/16:1(9Z)/10:0)	TG(10:0/18:0/20:2(9Z,12Z))	TG(10:0/20:2(9Z,12Z)/18:0)	TG(18:0/10:0/20:2(9Z,12Z))	TG(18:0/20:2(9Z,12Z)/10:0)	TG(20:2(9Z,12Z)/10:0/18:0)	TG(20:2(9Z,12Z)/18:0/10:0)	TG(10:0/18:1(9Z)/20:1(9Z))	TG(10:0/20:1(9Z)/18:1(9Z))	TG(18:1(9Z)/10:0/20:1(9Z))	TG(18:1(9Z)/20:1(9Z)/10:0)	TG(20:1(9Z)/10:0/18:1(9Z))	TG(20:1(9Z)/18:1(9Z)/10:0)	TG(10:0/19:1(9Z)/19:1(9Z))	TG(19:1(9Z)/10:0/19:1(9Z))	TG(19:1(9Z)/19:1(9Z)/10:0)	TG(12:0/12:0/24:2(9Z,12Z))	TG(12:0/24:2(9Z,12Z)/12:0)	TG(24:2(9Z,12Z)/12:0/12:0)	TG(12:0/12:1(9Z)/24:1(9Z))	TG(12:0/24:1(9Z)/12:1(9Z))	TG(12:1(9Z)/12:0/24:1(9Z))	TG(12:1(9Z)/24:1(9Z)/12:0)	TG(24:1(9Z)/12:0/12:1(9Z))	TG(24:1(9Z)/12:1(9Z)/12:0)	TG(12:0/14:0/22:2(9Z,12Z))	TG(12:0/22:2(9Z,12Z)/14:0)	TG(14:0/12:0/22:2(9Z,12Z))	TG(14:0/22:2(9Z,12Z)/12:0)	TG(22:2(9Z,12Z)/12:0/14:0)	TG(22:2(9Z,12Z)/14:0/12:0)	TG(12:0/14:1(9Z)/22:1(9Z))	TG(12:0/22:1(9Z)/14:1(9Z))	TG(14:1(9Z)/12:0/22:1(9Z))	TG(14:1(9Z)/22:1(9Z)/12:0)	TG(22:1(9Z)/12:0/14:1(9Z))	TG(22:1(9Z)/14:1(9Z)/12:0)	TG(12:0/16:0/20:2(9Z,12Z))	TG(12:0/20:2(9Z,12Z)/16:0)	TG(16:0/12:0/20:2(9Z,12Z))	TG(16:0/20:2(9Z,12Z)/12:0)	TG(20:2(9Z,12Z)/12:0/16:0)	TG(20:2(9Z,12Z)/16:0/12:0)	TG(12:0/16:1(9Z)/20:1(9Z))	TG(12:0/20:1(9Z)/16:1(9Z))	TG(16:1(9Z)/12:0/20:1(9Z))	TG(16:1(9Z)/20:1(9Z)/12:0)	TG(20:1(9Z)/12:0/16:1(9Z))	TG(20:1(9Z)/16:1(9Z)/12:0)	TG(12:0/17:1(9Z)/19:1(9Z))	TG(12:0/19:1(9Z)/17:1(9Z))	TG(17:1(9Z)/12:0/19:1(9Z))	TG(17:1(9Z)/19:1(9Z)/12:0)	TG(19:1(9Z)/12:0/17:1(9Z))	TG(19:1(9Z)/17:1(9Z)/12:0)	TG(12:0/18:0/18:2(9Z,12Z))	TG(12:0/18:2(9Z,12Z)/18:0)	TG(18:0/12:0/18:2(9Z,12Z))	TG(18:0/18:2(9Z,12Z)/12:0)	TG(18:2(9Z,12Z)/12:0/18:0)	TG(18:2(9Z,12Z)/18:0/12:0)	TG(12:0/18:1(9Z)/18:1(9Z))	TG(18:1(9Z)/12:0/18:1(9Z))	TG(18:1(9Z)/18:1(9Z)/12:0)	TG(12:1(9Z)/14:0/22:1(9Z))	TG(12:1(9Z)/22:1(9Z)/14:0)	TG(14:0/12:1(9Z)/22:1(9Z))	TG(14:0/22:1(9Z)/12:1(9Z))	TG(22:1(9Z)/12:1(9Z)/14:0)	TG(22:1(9Z)/14:0/12:1(9Z))	TG(12:1(9Z)/16:0/20:1(9Z))	TG(12:1(9Z)/20:1(9Z)/16:0)	TG(16:0/12:1(9Z)/20:1(9Z))	TG(16:0/20:1(9Z)/12:1(9Z))	TG(20:1(9Z)/12:1(9Z)/16:0)	TG(20:1(9Z)/16:0/12:1(9Z))	TG(12:1(9Z)/17:0/19:1(9Z))	TG(12:1(9Z)/19:1(9Z)/17:0)	TG(17:0/12:1(9Z)/19:1(9Z))	TG(17:0/19:1(9Z)/12:1(9Z))	TG(19:1(9Z)/12:1(9Z)/17:0)	TG(19:1(9Z)/17:0/12:1(9Z))	TG(12:1(9Z)/17:1(9Z)/19:0)	TG(12:1(9Z)/19:0/17:1(9Z))	TG(17:1(9Z)/12:1(9Z)/19:0)	TG(17:1(9Z)/19:0/12:1(9Z))	TG(19:0/12:1(9Z)/17:1(9Z))	TG(19:0/17:1(9Z)/12:1(9Z))	TG(12:1(9Z)/18:0/18:1(9Z))	TG(12:1(9Z)/18:1(9Z)/18:0)	TG(18:0/12:1(9Z)/18:1(9Z))	TG(18:0/18:1(9Z)/12:1(9Z))	TG(18:1(9Z)/12:1(9Z)/18:0)	TG(18:1(9Z)/18:0/12:1(9Z))	TG(13:0/13:0/22:2(9Z,12Z))	TG(13:0/22:2(9Z,12Z)/13:0)	TG(22:2(9Z,12Z)/13:0/13:0)	TG(13:0/13:1(9Z)/22:1(9Z))	TG(13:0/22:1(9Z)/13:1(9Z))	TG(13:1(9Z)/13:0/22:1(9Z))	TG(13:1(9Z)/22:1(9Z)/13:0)	TG(22:1(9Z)/13:0/13:1(9Z))	TG(22:1(9Z)/13:1(9Z)/13:0)	TG(13:0/15:0/20:2(9Z,12Z))	TG(13:0/20:2(9Z,12Z)/15:0)	TG(15:0/13:0/20:2(9Z,12Z))	TG(15:0/20:2(9Z,12Z)/13:0)	TG(20:2(9Z,12Z)/13:0/15:0)	TG(20:2(9Z,12Z)/15:0/13:0)	TG(13:0/15:1(9Z)/20:1(9Z))	TG(13:0/20:1(9Z)/15:1(9Z))	TG(15:1(9Z)/13:0/20:1(9Z))	TG(15:1(9Z)/20:1(9Z)/13:0)	TG(20:1(9Z)/13:0/15:1(9Z))	TG(20:1(9Z)/15:1(9Z)/13:0)	TG(13:0/16:1(9Z)/19:1(9Z))	TG(13:0/19:1(9Z)/16:1(9Z))	TG(16:1(9Z)/13:0/19:1(9Z))	TG(16:1(9Z)/19:1(9Z)/13:0)	TG(19:1(9Z)/13:0/16:1(9Z))	TG(19:1(9Z)/16:1(9Z)/13:0)	TG(13:0/16:2(9Z,12Z)/19:0)	TG(13:0/19:0/16:2(9Z,12Z))	TG(16:2(9Z,12Z)/13:0/19:0)	TG(16:2(9Z,12Z)/19:0/13:0)	TG(19:0/13:0/16:2(9Z,12Z))	TG(19:0/16:2(9Z,12Z)/13:0)	TG(13:0/17:0/18:2(9Z,12Z))	TG(13:0/18:2(9Z,12Z)/17:0)	TG(17:0/13:0/18:2(9Z,12Z))	TG(17:0/18:2(9Z,12Z)/13:0)	TG(18:2(9Z,12Z)/13:0/17:0)	TG(18:2(9Z,12Z)/17:0/13:0)	TG(13:0/17:1(9Z)/18:1(9Z))	TG(13:0/18:1(9Z)/17:1(9Z))	TG(17:1(9Z)/13:0/18:1(9Z))	TG(17:1(9Z)/18:1(9Z)/13:0)	TG(18:1(9Z)/13:0/17:1(9Z))	TG(18:1(9Z)/17:1(9Z)/13:0)	TG(13:1(9Z)/15:0/20:1(9Z))	TG(13:1(9Z)/20:1(9Z)/15:0)	TG(15:0/13:1(9Z)/20:1(9Z))	TG(15:0/20:1(9Z)/13:1(9Z))	TG(20:1(9Z)/13:1(9Z)/15:0)	TG(20:1(9Z)/15:0/13:1(9Z))	TG(13:1(9Z)/16:0/19:1(9Z))	TG(13:1(9Z)/19:1(9Z)/16:0)	TG(16:0/13:1(9Z)/19:1(9Z))	TG(16:0/19:1(9Z)/13:1(9Z))	TG(19:1(9Z)/13:1(9Z)/16:0)	TG(19:1(9Z)/16:0/13:1(9Z))	TG(13:1(9Z)/16:1(9Z)/19:0)	TG(13:1(9Z)/19:0/16:1(9Z))	TG(16:1(9Z)/13:1(9Z)/19:0)	TG(16:1(9Z)/19:0/13:1(9Z))	TG(19:0/13:1(9Z)/16:1(9Z))	TG(19:0/16:1(9Z)/13:1(9Z))	TG(13:1(9Z)/17:0/18:1(9Z))	TG(13:1(9Z)/18:1(9Z)/17:0)	TG(17:0/13:1(9Z)/18:1(9Z))	TG(17:0/18:1(9Z)/13:1(9Z))	TG(18:1(9Z)/13:1(9Z)/17:0)	TG(18:1(9Z)/17:0/13:1(9Z))	TG(13:1(9Z)/17:1(9Z)/18:0)	TG(13:1(9Z)/18:0/17:1(9Z))	TG(17:1(9Z)/13:1(9Z)/18:0)	TG(17:1(9Z)/18:0/13:1(9Z))	TG(18:0/13:1(9Z)/17:1(9Z))	TG(18:0/17:1(9Z)/13:1(9Z))	TG(14:0/14:0/20:2(9Z,12Z))	TG(14:0/20:2(9Z,12Z)/14:0)	TG(20:2(9Z,12Z)/14:0/14:0)	TG(14:0/14:1(9Z)/20:1(9Z))	TG(14:0/20:1(9Z)/14:1(9Z))	TG(14:1(9Z)/14:0/20:1(9Z))	TG(14:1(9Z)/20:1(9Z)/14:0)	TG(20:1(9Z)/14:0/14:1(9Z))	TG(20:1(9Z)/14:1(9Z)/14:0)	TG(14:0/15:1(9Z)/19:1(9Z))	TG(14:0/19:1(9Z)/15:1(9Z))	TG(15:1(9Z)/14:0/19:1(9Z))	TG(15:1(9Z)/19:1(9Z)/14:0)	TG(19:1(9Z)/14:0/15:1(9Z))	TG(19:1(9Z)/15:1(9Z)/14:0)	TG(14:0/16:0/18:2(9Z,12Z))	TG(14:0/18:2(9Z,12Z)/16:0)	TG(16:0/14:0/18:2(9Z,12Z))	TG(16:0/18:2(9Z,12Z)/14:0)	TG(18:2(9Z,12Z)/14:0/16:0)	TG(18:2(9Z,12Z)/16:0/14:0)	TG(14:0/16:1(9Z)/18:1(9Z))	TG(14:0/18:1(9Z)/16:1(9Z))	TG(16:1(9Z)/14:0/18:1(9Z))	TG(16:1(9Z)/18:1(9Z)/14:0)	TG(18:1(9Z)/14:0/16:1(9Z))	TG(18:1(9Z)/16:1(9Z)/14:0)	TG(14:0/16:2(9Z,12Z)/18:0)	TG(14:0/18:0/16:2(9Z,12Z))	TG(16:2(9Z,12Z)/14:0/18:0)	TG(16:2(9Z,12Z)/18:0/14:0)	TG(18:0/14:0/16:2(9Z,12Z))	TG(18:0/16:2(9Z,12Z)/14:0)	TG(14:0/17:1(9Z)/17:1(9Z))	TG(17:1(9Z)/14:0/17:1(9Z))	TG(17:1(9Z)/17:1(9Z)/14:0)	TG(14:1(9Z)/15:0/19:1(9Z))	TG(14:1(9Z)/19:1(9Z)/15:0)	TG(15:0/14:1(9Z)/19:1(9Z))	TG(15:0/19:1(9Z)/14:1(9Z))	TG(19:1(9Z)/14:1(9Z)/15:0)	TG(19:1(9Z)/15:0/14:1(9Z))	TG(14:1(9Z)/15:1(9Z)/19:0)	TG(14:1(9Z)/19:0/15:1(9Z))	TG(15:1(9Z)/14:1(9Z)/19:0)	TG(15:1(9Z)/19:0/14:1(9Z))	TG(19:0/14:1(9Z)/15:1(9Z))	TG(19:0/15:1(9Z)/14:1(9Z))	TG(14:1(9Z)/16:0/18:1(9Z))	TG(14:1(9Z)/18:1(9Z)/16:0)	TG(16:0/14:1(9Z)/18:1(9Z))	TG(16:0/18:1(9Z)/14:1(9Z))	TG(18:1(9Z)/14:1(9Z)/16:0)	TG(18:1(9Z)/16:0/14:1(9Z))	TG(14:1(9Z)/16:1(9Z)/18:0)	TG(14:1(9Z)/18:0/16:1(9Z))	TG(16:1(9Z)/14:1(9Z)/18:0)	TG(16:1(9Z)/18:0/14:1(9Z))	TG(18:0/14:1(9Z)/16:1(9Z))	TG(18:0/16:1(9Z)/14:1(9Z))	TG(14:1(9Z)/17:0/17:1(9Z))	TG(14:1(9Z)/17:1(9Z)/17:0)	TG(17:0/14:1(9Z)/17:1(9Z))	TG(17:0/17:1(9Z)/14:1(9Z))	TG(17:1(9Z)/14:1(9Z)/17:0)	TG(17:1(9Z)/17:0/14:1(9Z))	TG(15:0/15:0/18:2(9Z,12Z))	TG(15:0/18:2(9Z,12Z)/15:0)	TG(18:2(9Z,12Z)/15:0/15:0)	TG(15:0/15:1(9Z)/18:1(9Z))	TG(15:0/18:1(9Z)/15:1(9Z))	TG(15:1(9Z)/15:0/18:1(9Z))	TG(15:1(9Z)/18:1(9Z)/15:0)	TG(18:1(9Z)/15:0/15:1(9Z))	TG(18:1(9Z)/15:1(9Z)/15:0)	TG(15:0/16:1(9Z)/17:1(9Z))	TG(15:0/17:1(9Z)/16:1(9Z))	TG(16:1(9Z)/15:0/17:1(9Z))	TG(16:1(9Z)/17:1(9Z)/15:0)	TG(17:1(9Z)/15:0/16:1(9Z))	TG(17:1(9Z)/16:1(9Z)/15:0)	TG(15:0/16:2(9Z,12Z)/17:0)	TG(15:0/17:0/16:2(9Z,12Z))	TG(16:2(9Z,12Z)/15:0/17:0)	TG(16:2(9Z,12Z)/17:0/15:0)	TG(17:0/15:0/16:2(9Z,12Z))	TG(17:0/16:2(9Z,12Z)/15:0)	TG(15:1(9Z)/15:1(9Z)/18:0)	TG(15:1(9Z)/18:0/15:1(9Z))	TG(18:0/15:1(9Z)/15:1(9Z))	TG(15:1(9Z)/16:0/17:1(9Z))	TG(15:1(9Z)/17:1(9Z)/16:0)	TG(16:0/15:1(9Z)/17:1(9Z))	TG(16:0/17:1(9Z)/15:1(9Z))	TG(17:1(9Z)/15:1(9Z)/16:0)	TG(17:1(9Z)/16:0/15:1(9Z))	TG(15:1(9Z)/16:1(9Z)/17:0)	TG(15:1(9Z)/17:0/16:1(9Z))	TG(16:1(9Z)/15:1(9Z)/17:0)	TG(16:1(9Z)/17:0/15:1(9Z))	TG(17:0/15:1(9Z)/16:1(9Z))	TG(17:0/16:1(9Z)/15:1(9Z))	TG(16:0/16:0/16:2(9Z,12Z))	TG(16:0/16:2(9Z,12Z)/16:0)	TG(16:2(9Z,12Z)/16:0/16:0)	TG(16:0/16:1(9Z)/16:1(9Z))	TG(16:1(9Z)/16:0/16:1(9Z))	TG(16:1(9Z)/16:1(9Z)/16:0)
TAG_48_3	TG(10:0/14:0/24:3(9Z,12Z,15Z))	TG(10:0/24:3(9Z,12Z,15Z)/14:0)	TG(14:0/10:0/24:3(9Z,12Z,15Z))	TG(14:0/24:3(9Z,12Z,15Z)/10:0)	TG(24:3(9Z,12Z,15Z)/10:0/14:0)	TG(24:3(9Z,12Z,15Z)/14:0/10:0)	TG(10:0/14:1(9Z)/24:2(9Z,12Z))	TG(10:0/24:2(9Z,12Z)/14:1(9Z))	TG(14:1(9Z)/10:0/24:2(9Z,12Z))	TG(14:1(9Z)/24:2(9Z,12Z)/10:0)	TG(24:2(9Z,12Z)/10:0/14:1(9Z))	TG(24:2(9Z,12Z)/14:1(9Z)/10:0)	TG(10:0/16:0/22:3(9Z,12Z,15Z))	TG(10:0/22:3(9Z,12Z,15Z)/16:0)	TG(16:0/10:0/22:3(9Z,12Z,15Z))	TG(16:0/22:3(9Z,12Z,15Z)/10:0)	TG(22:3(9Z,12Z,15Z)/10:0/16:0)	TG(22:3(9Z,12Z,15Z)/16:0/10:0)	TG(10:0/16:1(9Z)/22:2(9Z,12Z))	TG(10:0/22:2(9Z,12Z)/16:1(9Z))	TG(16:1(9Z)/10:0/22:2(9Z,12Z))	TG(16:1(9Z)/22:2(9Z,12Z)/10:0)	TG(22:2(9Z,12Z)/10:0/16:1(9Z))	TG(22:2(9Z,12Z)/16:1(9Z)/10:0)	TG(10:0/16:2(9Z,12Z)/22:1(9Z))	TG(10:0/22:1(9Z)/16:2(9Z,12Z))	TG(16:2(9Z,12Z)/10:0/22:1(9Z))	TG(16:2(9Z,12Z)/22:1(9Z)/10:0)	TG(22:1(9Z)/10:0/16:2(9Z,12Z))	TG(22:1(9Z)/16:2(9Z,12Z)/10:0)	TG(10:0/18:0/20:3(9Z,12Z,15Z))	TG(10:0/20:3(9Z,12Z,15Z)/18:0)	TG(18:0/10:0/20:3(9Z,12Z,15Z))	TG(18:0/20:3(9Z,12Z,15Z)/10:0)	TG(20:3(9Z,12Z,15Z)/10:0/18:0)	TG(20:3(9Z,12Z,15Z)/18:0/10:0)	TG(10:0/18:1(9Z)/20:2(9Z,12Z))	TG(10:0/20:2(9Z,12Z)/18:1(9Z))	TG(18:1(9Z)/10:0/20:2(9Z,12Z))	TG(18:1(9Z)/20:2(9Z,12Z)/10:0)	TG(20:2(9Z,12Z)/10:0/18:1(9Z))	TG(20:2(9Z,12Z)/18:1(9Z)/10:0)	TG(10:0/18:2(9Z,12Z)/20:1(9Z))	TG(10:0/20:1(9Z)/18:2(9Z,12Z))	TG(18:2(9Z,12Z)/10:0/20:1(9Z))	TG(18:2(9Z,12Z)/20:1(9Z)/10:0)	TG(20:1(9Z)/10:0/18:2(9Z,12Z))	TG(20:1(9Z)/18:2(9Z,12Z)/10:0)	TG(12:0/12:0/24:3(9Z,12Z,15Z))	TG(12:0/24:3(9Z,12Z,15Z)/12:0)	TG(24:3(9Z,12Z,15Z)/12:0/12:0)	TG(12:0/12:1(9Z)/24:2(9Z,12Z))	TG(12:0/24:2(9Z,12Z)/12:1(9Z))	TG(12:1(9Z)/12:0/24:2(9Z,12Z))	TG(12:1(9Z)/24:2(9Z,12Z)/12:0)	TG(24:2(9Z,12Z)/12:0/12:1(9Z))	TG(24:2(9Z,12Z)/12:1(9Z)/12:0)	TG(12:0/14:0/22:3(9Z,12Z,15Z))	TG(12:0/22:3(9Z,12Z,15Z)/14:0)	TG(14:0/12:0/22:3(9Z,12Z,15Z))	TG(14:0/22:3(9Z,12Z,15Z)/12:0)	TG(22:3(9Z,12Z,15Z)/12:0/14:0)	TG(22:3(9Z,12Z,15Z)/14:0/12:0)	TG(12:0/14:1(9Z)/22:2(9Z,12Z))	TG(12:0/22:2(9Z,12Z)/14:1(9Z))	TG(14:1(9Z)/12:0/22:2(9Z,12Z))	TG(14:1(9Z)/22:2(9Z,12Z)/12:0)	TG(22:2(9Z,12Z)/12:0/14:1(9Z))	TG(22:2(9Z,12Z)/14:1(9Z)/12:0)	TG(12:0/16:0/20:3(9Z,12Z,15Z))	TG(12:0/20:3(9Z,12Z,15Z)/16:0)	TG(16:0/12:0/20:3(9Z,12Z,15Z))	TG(16:0/20:3(9Z,12Z,15Z)/12:0)	TG(20:3(9Z,12Z,15Z)/12:0/16:0)	TG(20:3(9Z,12Z,15Z)/16:0/12:0)	TG(12:0/16:1(9Z)/20:2(9Z,12Z))	TG(12:0/20:2(9Z,12Z)/16:1(9Z))	TG(16:1(9Z)/12:0/20:2(9Z,12Z))	TG(16:1(9Z)/20:2(9Z,12Z)/12:0)	TG(20:2(9Z,12Z)/12:0/16:1(9Z))	TG(20:2(9Z,12Z)/16:1(9Z)/12:0)	TG(12:0/16:2(9Z,12Z)/20:1(9Z))	TG(12:0/20:1(9Z)/16:2(9Z,12Z))	TG(16:2(9Z,12Z)/12:0/20:1(9Z))	TG(16:2(9Z,12Z)/20:1(9Z)/12:0)	TG(20:1(9Z)/12:0/16:2(9Z,12Z))	TG(20:1(9Z)/16:2(9Z,12Z)/12:0)	TG(12:0/18:0/18:3(9Z,12Z,15Z))	TG(12:0/18:3(9Z,12Z,15Z)/18:0)	TG(18:0/12:0/18:3(9Z,12Z,15Z))	TG(18:0/18:3(9Z,12Z,15Z)/12:0)	TG(18:3(9Z,12Z,15Z)/12:0/18:0)	TG(18:3(9Z,12Z,15Z)/18:0/12:0)	TG(12:0/18:1(9Z)/18:2(9Z,12Z))	TG(12:0/18:2(9Z,12Z)/18:1(9Z))	TG(18:1(9Z)/12:0/18:2(9Z,12Z))	TG(18:1(9Z)/18:2(9Z,12Z)/12:0)	TG(18:2(9Z,12Z)/12:0/18:1(9Z))	TG(18:2(9Z,12Z)/18:1(9Z)/12:0)	TG(12:1(9Z)/12:1(9Z)/24:1(9Z))	TG(12:1(9Z)/24:1(9Z)/12:1(9Z))	TG(24:1(9Z)/12:1(9Z)/12:1(9Z))	TG(12:1(9Z)/14:0/22:2(9Z,12Z))	TG(12:1(9Z)/22:2(9Z,12Z)/14:0)	TG(14:0/12:1(9Z)/22:2(9Z,12Z))	TG(14:0/22:2(9Z,12Z)/12:1(9Z))	TG(22:2(9Z,12Z)/12:1(9Z)/14:0)	TG(22:2(9Z,12Z)/14:0/12:1(9Z))	TG(12:1(9Z)/14:1(9Z)/22:1(9Z))	TG(12:1(9Z)/22:1(9Z)/14:1(9Z))	TG(14:1(9Z)/12:1(9Z)/22:1(9Z))	TG(14:1(9Z)/22:1(9Z)/12:1(9Z))	TG(22:1(9Z)/12:1(9Z)/14:1(9Z))	TG(22:1(9Z)/14:1(9Z)/12:1(9Z))	TG(12:1(9Z)/16:0/20:2(9Z,12Z))	TG(12:1(9Z)/20:2(9Z,12Z)/16:0)	TG(16:0/12:1(9Z)/20:2(9Z,12Z))	TG(16:0/20:2(9Z,12Z)/12:1(9Z))	TG(20:2(9Z,12Z)/12:1(9Z)/16:0)	TG(20:2(9Z,12Z)/16:0/12:1(9Z))	TG(12:1(9Z)/16:1(9Z)/20:1(9Z))	TG(12:1(9Z)/20:1(9Z)/16:1(9Z))	TG(16:1(9Z)/12:1(9Z)/20:1(9Z))	TG(16:1(9Z)/20:1(9Z)/12:1(9Z))	TG(20:1(9Z)/12:1(9Z)/16:1(9Z))	TG(20:1(9Z)/16:1(9Z)/12:1(9Z))	TG(12:1(9Z)/17:1(9Z)/19:1(9Z))	TG(12:1(9Z)/19:1(9Z)/17:1(9Z))	TG(17:1(9Z)/12:1(9Z)/19:1(9Z))	TG(17:1(9Z)/19:1(9Z)/12:1(9Z))	TG(19:1(9Z)/12:1(9Z)/17:1(9Z))	TG(19:1(9Z)/17:1(9Z)/12:1(9Z))	TG(12:1(9Z)/18:0/18:2(9Z,12Z))	TG(12:1(9Z)/18:2(9Z,12Z)/18:0)	TG(18:0/12:1(9Z)/18:2(9Z,12Z))	TG(18:0/18:2(9Z,12Z)/12:1(9Z))	TG(18:2(9Z,12Z)/12:1(9Z)/18:0)	TG(18:2(9Z,12Z)/18:0/12:1(9Z))	TG(12:1(9Z)/18:1(9Z)/18:1(9Z))	TG(18:1(9Z)/12:1(9Z)/18:1(9Z))	TG(18:1(9Z)/18:1(9Z)/12:1(9Z))	TG(13:0/13:0/22:3(9Z,12Z,15Z))	TG(13:0/22:3(9Z,12Z,15Z)/13:0)	TG(22:3(9Z,12Z,15Z)/13:0/13:0)	TG(13:0/13:1(9Z)/22:2(9Z,12Z))	TG(13:0/22:2(9Z,12Z)/13:1(9Z))	TG(13:1(9Z)/13:0/22:2(9Z,12Z))	TG(13:1(9Z)/22:2(9Z,12Z)/13:0)	TG(22:2(9Z,12Z)/13:0/13:1(9Z))	TG(22:2(9Z,12Z)/13:1(9Z)/13:0)	TG(13:0/15:0/20:3(9Z,12Z,15Z))	TG(13:0/20:3(9Z,12Z,15Z)/15:0)	TG(15:0/13:0/20:3(9Z,12Z,15Z))	TG(15:0/20:3(9Z,12Z,15Z)/13:0)	TG(20:3(9Z,12Z,15Z)/13:0/15:0)	TG(20:3(9Z,12Z,15Z)/15:0/13:0)	TG(13:0/15:1(9Z)/20:2(9Z,12Z))	TG(13:0/20:2(9Z,12Z)/15:1(9Z))	TG(15:1(9Z)/13:0/20:2(9Z,12Z))	TG(15:1(9Z)/20:2(9Z,12Z)/13:0)	TG(20:2(9Z,12Z)/13:0/15:1(9Z))	TG(20:2(9Z,12Z)/15:1(9Z)/13:0)	TG(13:0/16:2(9Z,12Z)/19:1(9Z))	TG(13:0/19:1(9Z)/16:2(9Z,12Z))	TG(16:2(9Z,12Z)/13:0/19:1(9Z))	TG(16:2(9Z,12Z)/19:1(9Z)/13:0)	TG(19:1(9Z)/13:0/16:2(9Z,12Z))	TG(19:1(9Z)/16:2(9Z,12Z)/13:0)	TG(13:0/17:0/18:3(9Z,12Z,15Z))	TG(13:0/18:3(9Z,12Z,15Z)/17:0)	TG(17:0/13:0/18:3(9Z,12Z,15Z))	TG(17:0/18:3(9Z,12Z,15Z)/13:0)	TG(18:3(9Z,12Z,15Z)/13:0/17:0)	TG(18:3(9Z,12Z,15Z)/17:0/13:0)	TG(13:0/17:1(9Z)/18:2(9Z,12Z))	TG(13:0/18:2(9Z,12Z)/17:1(9Z))	TG(17:1(9Z)/13:0/18:2(9Z,12Z))	TG(17:1(9Z)/18:2(9Z,12Z)/13:0)	TG(18:2(9Z,12Z)/13:0/17:1(9Z))	TG(18:2(9Z,12Z)/17:1(9Z)/13:0)	TG(13:1(9Z)/13:1(9Z)/22:1(9Z))	TG(13:1(9Z)/22:1(9Z)/13:1(9Z))	TG(22:1(9Z)/13:1(9Z)/13:1(9Z))	TG(13:1(9Z)/15:0/20:2(9Z,12Z))	TG(13:1(9Z)/20:2(9Z,12Z)/15:0)	TG(15:0/13:1(9Z)/20:2(9Z,12Z))	TG(15:0/20:2(9Z,12Z)/13:1(9Z))	TG(20:2(9Z,12Z)/13:1(9Z)/15:0)	TG(20:2(9Z,12Z)/15:0/13:1(9Z))	TG(13:1(9Z)/15:1(9Z)/20:1(9Z))	TG(13:1(9Z)/20:1(9Z)/15:1(9Z))	TG(15:1(9Z)/13:1(9Z)/20:1(9Z))	TG(15:1(9Z)/20:1(9Z)/13:1(9Z))	TG(20:1(9Z)/13:1(9Z)/15:1(9Z))	TG(20:1(9Z)/15:1(9Z)/13:1(9Z))	TG(13:1(9Z)/16:1(9Z)/19:1(9Z))	TG(13:1(9Z)/19:1(9Z)/16:1(9Z))	TG(16:1(9Z)/13:1(9Z)/19:1(9Z))	TG(16:1(9Z)/19:1(9Z)/13:1(9Z))	TG(19:1(9Z)/13:1(9Z)/16:1(9Z))	TG(19:1(9Z)/16:1(9Z)/13:1(9Z))	TG(13:1(9Z)/16:2(9Z,12Z)/19:0)	TG(13:1(9Z)/19:0/16:2(9Z,12Z))	TG(16:2(9Z,12Z)/13:1(9Z)/19:0)	TG(16:2(9Z,12Z)/19:0/13:1(9Z))	TG(19:0/13:1(9Z)/16:2(9Z,12Z))	TG(19:0/16:2(9Z,12Z)/13:1(9Z))	TG(13:1(9Z)/17:0/18:2(9Z,12Z))	TG(13:1(9Z)/18:2(9Z,12Z)/17:0)	TG(17:0/13:1(9Z)/18:2(9Z,12Z))	TG(17:0/18:2(9Z,12Z)/13:1(9Z))	TG(18:2(9Z,12Z)/13:1(9Z)/17:0)	TG(18:2(9Z,12Z)/17:0/13:1(9Z))	TG(13:1(9Z)/17:1(9Z)/18:1(9Z))	TG(13:1(9Z)/18:1(9Z)/17:1(9Z))	TG(17:1(9Z)/13:1(9Z)/18:1(9Z))	TG(17:1(9Z)/18:1(9Z)/13:1(9Z))	TG(18:1(9Z)/13:1(9Z)/17:1(9Z))	TG(18:1(9Z)/17:1(9Z)/13:1(9Z))	TG(14:0/14:0/20:3(9Z,12Z,15Z))	TG(14:0/20:3(9Z,12Z,15Z)/14:0)	TG(20:3(9Z,12Z,15Z)/14:0/14:0)	TG(14:0/14:1(9Z)/20:2(9Z,12Z))	TG(14:0/20:2(9Z,12Z)/14:1(9Z))	TG(14:1(9Z)/14:0/20:2(9Z,12Z))	TG(14:1(9Z)/20:2(9Z,12Z)/14:0)	TG(20:2(9Z,12Z)/14:0/14:1(9Z))	TG(20:2(9Z,12Z)/14:1(9Z)/14:0)	TG(14:0/16:0/18:3(9Z,12Z,15Z))	TG(14:0/18:3(9Z,12Z,15Z)/16:0)	TG(16:0/14:0/18:3(9Z,12Z,15Z))	TG(16:0/18:3(9Z,12Z,15Z)/14:0)	TG(18:3(9Z,12Z,15Z)/14:0/16:0)	TG(18:3(9Z,12Z,15Z)/16:0/14:0)	TG(14:0/16:1(9Z)/18:2(9Z,12Z))	TG(14:0/18:2(9Z,12Z)/16:1(9Z))	TG(16:1(9Z)/14:0/18:2(9Z,12Z))	TG(16:1(9Z)/18:2(9Z,12Z)/14:0)	TG(18:2(9Z,12Z)/14:0/16:1(9Z))	TG(18:2(9Z,12Z)/16:1(9Z)/14:0)	TG(14:0/16:2(9Z,12Z)/18:1(9Z))	TG(14:0/18:1(9Z)/16:2(9Z,12Z))	TG(16:2(9Z,12Z)/14:0/18:1(9Z))	TG(16:2(9Z,12Z)/18:1(9Z)/14:0)	TG(18:1(9Z)/14:0/16:2(9Z,12Z))	TG(18:1(9Z)/16:2(9Z,12Z)/14:0)	TG(14:1(9Z)/14:1(9Z)/20:1(9Z))	TG(14:1(9Z)/20:1(9Z)/14:1(9Z))	TG(20:1(9Z)/14:1(9Z)/14:1(9Z))	TG(14:1(9Z)/15:1(9Z)/19:1(9Z))	TG(14:1(9Z)/19:1(9Z)/15:1(9Z))	TG(15:1(9Z)/14:1(9Z)/19:1(9Z))	TG(15:1(9Z)/19:1(9Z)/14:1(9Z))	TG(19:1(9Z)/14:1(9Z)/15:1(9Z))	TG(19:1(9Z)/15:1(9Z)/14:1(9Z))	TG(14:1(9Z)/16:0/18:2(9Z,12Z))	TG(14:1(9Z)/18:2(9Z,12Z)/16:0)	TG(16:0/14:1(9Z)/18:2(9Z,12Z))	TG(16:0/18:2(9Z,12Z)/14:1(9Z))	TG(18:2(9Z,12Z)/14:1(9Z)/16:0)	TG(18:2(9Z,12Z)/16:0/14:1(9Z))	TG(14:1(9Z)/16:1(9Z)/18:1(9Z))	TG(14:1(9Z)/18:1(9Z)/16:1(9Z))	TG(16:1(9Z)/14:1(9Z)/18:1(9Z))	TG(16:1(9Z)/18:1(9Z)/14:1(9Z))	TG(18:1(9Z)/14:1(9Z)/16:1(9Z))	TG(18:1(9Z)/16:1(9Z)/14:1(9Z))	TG(14:1(9Z)/16:2(9Z,12Z)/18:0)	TG(14:1(9Z)/18:0/16:2(9Z,12Z))	TG(16:2(9Z,12Z)/14:1(9Z)/18:0)	TG(16:2(9Z,12Z)/18:0/14:1(9Z))	TG(18:0/14:1(9Z)/16:2(9Z,12Z))	TG(18:0/16:2(9Z,12Z)/14:1(9Z))	TG(14:1(9Z)/17:1(9Z)/17:1(9Z))	TG(17:1(9Z)/14:1(9Z)/17:1(9Z))	TG(17:1(9Z)/17:1(9Z)/14:1(9Z))	TG(15:0/15:0/18:3(9Z,12Z,15Z))	TG(15:0/18:3(9Z,12Z,15Z)/15:0)	TG(18:3(9Z,12Z,15Z)/15:0/15:0)	TG(15:0/15:1(9Z)/18:2(9Z,12Z))	TG(15:0/18:2(9Z,12Z)/15:1(9Z))	TG(15:1(9Z)/15:0/18:2(9Z,12Z))	TG(15:1(9Z)/18:2(9Z,12Z)/15:0)	TG(18:2(9Z,12Z)/15:0/15:1(9Z))	TG(18:2(9Z,12Z)/15:1(9Z)/15:0)	TG(15:0/16:2(9Z,12Z)/17:1(9Z))	TG(15:0/17:1(9Z)/16:2(9Z,12Z))	TG(16:2(9Z,12Z)/15:0/17:1(9Z))	TG(16:2(9Z,12Z)/17:1(9Z)/15:0)	TG(17:1(9Z)/15:0/16:2(9Z,12Z))	TG(17:1(9Z)/16:2(9Z,12Z)/15:0)	TG(15:1(9Z)/15:1(9Z)/18:1(9Z))	TG(15:1(9Z)/18:1(9Z)/15:1(9Z))	TG(18:1(9Z)/15:1(9Z)/15:1(9Z))	TG(15:1(9Z)/16:1(9Z)/17:1(9Z))	TG(15:1(9Z)/17:1(9Z)/16:1(9Z))	TG(16:1(9Z)/15:1(9Z)/17:1(9Z))	TG(16:1(9Z)/17:1(9Z)/15:1(9Z))	TG(17:1(9Z)/15:1(9Z)/16:1(9Z))	TG(17:1(9Z)/16:1(9Z)/15:1(9Z))	TG(15:1(9Z)/16:2(9Z,12Z)/17:0)	TG(15:1(9Z)/17:0/16:2(9Z,12Z))	TG(16:2(9Z,12Z)/15:1(9Z)/17:0)	TG(16:2(9Z,12Z)/17:0/15:1(9Z))	TG(17:0/15:1(9Z)/16:2(9Z,12Z))	TG(17:0/16:2(9Z,12Z)/15:1(9Z))	TG(16:0/16:1(9Z)/16:2(9Z,12Z))	TG(16:0/16:2(9Z,12Z)/16:1(9Z))	TG(16:1(9Z)/16:0/16:2(9Z,12Z))	TG(16:1(9Z)/16:2(9Z,12Z)/16:0)	TG(16:2(9Z,12Z)/16:0/16:1(9Z))	TG(16:2(9Z,12Z)/16:1(9Z)/16:0)	TG(16:1(9Z)/16:1(9Z)/16:1(9Z))
TAG_48_4	TG(10:0/14:1(9Z)/24:3(9Z,12Z,15Z))	TG(10:0/24:3(9Z,12Z,15Z)/14:1(9Z))	TG(14:1(9Z)/10:0/24:3(9Z,12Z,15Z))	TG(14:1(9Z)/24:3(9Z,12Z,15Z)/10:0)	TG(24:3(9Z,12Z,15Z)/10:0/14:1(9Z))	TG(24:3(9Z,12Z,15Z)/14:1(9Z)/10:0)	TG(10:0/16:1(9Z)/22:3(9Z,12Z,15Z))	TG(10:0/22:3(9Z,12Z,15Z)/16:1(9Z))	TG(16:1(9Z)/10:0/22:3(9Z,12Z,15Z))	TG(16:1(9Z)/22:3(9Z,12Z,15Z)/10:0)	TG(22:3(9Z,12Z,15Z)/10:0/16:1(9Z))	TG(22:3(9Z,12Z,15Z)/16:1(9Z)/10:0)	TG(10:0/16:2(9Z,12Z)/22:2(9Z,12Z))	TG(10:0/22:2(9Z,12Z)/16:2(9Z,12Z))	TG(16:2(9Z,12Z)/10:0/22:2(9Z,12Z))	TG(16:2(9Z,12Z)/22:2(9Z,12Z)/10:0)	TG(22:2(9Z,12Z)/10:0/16:2(9Z,12Z))	TG(22:2(9Z,12Z)/16:2(9Z,12Z)/10:0)	TG(10:0/18:1(9Z)/20:3(9Z,12Z,15Z))	TG(10:0/20:3(9Z,12Z,15Z)/18:1(9Z))	TG(18:1(9Z)/10:0/20:3(9Z,12Z,15Z))	TG(18:1(9Z)/20:3(9Z,12Z,15Z)/10:0)	TG(20:3(9Z,12Z,15Z)/10:0/18:1(9Z))	TG(20:3(9Z,12Z,15Z)/18:1(9Z)/10:0)	TG(10:0/18:2(9Z,12Z)/20:2(9Z,12Z))	TG(10:0/20:2(9Z,12Z)/18:2(9Z,12Z))	TG(18:2(9Z,12Z)/10:0/20:2(9Z,12Z))	TG(18:2(9Z,12Z)/20:2(9Z,12Z)/10:0)	TG(20:2(9Z,12Z)/10:0/18:2(9Z,12Z))	TG(20:2(9Z,12Z)/18:2(9Z,12Z)/10:0)	TG(10:0/18:3(9Z,12Z,15Z)/20:1(9Z))	TG(10:0/20:1(9Z)/18:3(9Z,12Z,15Z))	TG(18:3(9Z,12Z,15Z)/10:0/20:1(9Z))	TG(18:3(9Z,12Z,15Z)/20:1(9Z)/10:0)	TG(20:1(9Z)/10:0/18:3(9Z,12Z,15Z))	TG(20:1(9Z)/18:3(9Z,12Z,15Z)/10:0)	TG(12:0/12:1(9Z)/24:3(9Z,12Z,15Z))	TG(12:0/24:3(9Z,12Z,15Z)/12:1(9Z))	TG(12:1(9Z)/12:0/24:3(9Z,12Z,15Z))	TG(12:1(9Z)/24:3(9Z,12Z,15Z)/12:0)	TG(24:3(9Z,12Z,15Z)/12:0/12:1(9Z))	TG(24:3(9Z,12Z,15Z)/12:1(9Z)/12:0)	TG(12:0/14:1(9Z)/22:3(9Z,12Z,15Z))	TG(12:0/22:3(9Z,12Z,15Z)/14:1(9Z))	TG(14:1(9Z)/12:0/22:3(9Z,12Z,15Z))	TG(14:1(9Z)/22:3(9Z,12Z,15Z)/12:0)	TG(22:3(9Z,12Z,15Z)/12:0/14:1(9Z))	TG(22:3(9Z,12Z,15Z)/14:1(9Z)/12:0)	TG(12:0/16:1(9Z)/20:3(9Z,12Z,15Z))	TG(12:0/20:3(9Z,12Z,15Z)/16:1(9Z))	TG(16:1(9Z)/12:0/20:3(9Z,12Z,15Z))	TG(16:1(9Z)/20:3(9Z,12Z,15Z)/12:0)	TG(20:3(9Z,12Z,15Z)/12:0/16:1(9Z))	TG(20:3(9Z,12Z,15Z)/16:1(9Z)/12:0)	TG(12:0/16:2(9Z,12Z)/20:2(9Z,12Z))	TG(12:0/20:2(9Z,12Z)/16:2(9Z,12Z))	TG(16:2(9Z,12Z)/12:0/20:2(9Z,12Z))	TG(16:2(9Z,12Z)/20:2(9Z,12Z)/12:0)	TG(20:2(9Z,12Z)/12:0/16:2(9Z,12Z))	TG(20:2(9Z,12Z)/16:2(9Z,12Z)/12:0)	TG(12:0/18:1(9Z)/18:3(9Z,12Z,15Z))	TG(12:0/18:3(9Z,12Z,15Z)/18:1(9Z))	TG(18:1(9Z)/12:0/18:3(9Z,12Z,15Z))	TG(18:1(9Z)/18:3(9Z,12Z,15Z)/12:0)	TG(18:3(9Z,12Z,15Z)/12:0/18:1(9Z))	TG(18:3(9Z,12Z,15Z)/18:1(9Z)/12:0)	TG(12:0/18:2(9Z,12Z)/18:2(9Z,12Z))	TG(18:2(9Z,12Z)/12:0/18:2(9Z,12Z))	TG(18:2(9Z,12Z)/18:2(9Z,12Z)/12:0)	TG(12:1(9Z)/12:1(9Z)/24:2(9Z,12Z))	TG(12:1(9Z)/24:2(9Z,12Z)/12:1(9Z))	TG(24:2(9Z,12Z)/12:1(9Z)/12:1(9Z))	TG(12:1(9Z)/14:0/22:3(9Z,12Z,15Z))	TG(12:1(9Z)/22:3(9Z,12Z,15Z)/14:0)	TG(14:0/12:1(9Z)/22:3(9Z,12Z,15Z))	TG(14:0/22:3(9Z,12Z,15Z)/12:1(9Z))	TG(22:3(9Z,12Z,15Z)/12:1(9Z)/14:0)	TG(22:3(9Z,12Z,15Z)/14:0/12:1(9Z))	TG(12:1(9Z)/14:1(9Z)/22:2(9Z,12Z))	TG(12:1(9Z)/22:2(9Z,12Z)/14:1(9Z))	TG(14:1(9Z)/12:1(9Z)/22:2(9Z,12Z))	TG(14:1(9Z)/22:2(9Z,12Z)/12:1(9Z))	TG(22:2(9Z,12Z)/12:1(9Z)/14:1(9Z))	TG(22:2(9Z,12Z)/14:1(9Z)/12:1(9Z))	TG(12:1(9Z)/16:0/20:3(9Z,12Z,15Z))	TG(12:1(9Z)/20:3(9Z,12Z,15Z)/16:0)	TG(16:0/12:1(9Z)/20:3(9Z,12Z,15Z))	TG(16:0/20:3(9Z,12Z,15Z)/12:1(9Z))	TG(20:3(9Z,12Z,15Z)/12:1(9Z)/16:0)	TG(20:3(9Z,12Z,15Z)/16:0/12:1(9Z))	TG(12:1(9Z)/16:1(9Z)/20:2(9Z,12Z))	TG(12:1(9Z)/20:2(9Z,12Z)/16:1(9Z))	TG(16:1(9Z)/12:1(9Z)/20:2(9Z,12Z))	TG(16:1(9Z)/20:2(9Z,12Z)/12:1(9Z))	TG(20:2(9Z,12Z)/12:1(9Z)/16:1(9Z))	TG(20:2(9Z,12Z)/16:1(9Z)/12:1(9Z))	TG(12:1(9Z)/16:2(9Z,12Z)/20:1(9Z))	TG(12:1(9Z)/20:1(9Z)/16:2(9Z,12Z))	TG(16:2(9Z,12Z)/12:1(9Z)/20:1(9Z))	TG(16:2(9Z,12Z)/20:1(9Z)/12:1(9Z))	TG(20:1(9Z)/12:1(9Z)/16:2(9Z,12Z))	TG(20:1(9Z)/16:2(9Z,12Z)/12:1(9Z))	TG(12:1(9Z)/18:0/18:3(9Z,12Z,15Z))	TG(12:1(9Z)/18:3(9Z,12Z,15Z)/18:0)	TG(18:0/12:1(9Z)/18:3(9Z,12Z,15Z))	TG(18:0/18:3(9Z,12Z,15Z)/12:1(9Z))	TG(18:3(9Z,12Z,15Z)/12:1(9Z)/18:0)	TG(18:3(9Z,12Z,15Z)/18:0/12:1(9Z))	TG(12:1(9Z)/18:1(9Z)/18:2(9Z,12Z))	TG(12:1(9Z)/18:2(9Z,12Z)/18:1(9Z))	TG(18:1(9Z)/12:1(9Z)/18:2(9Z,12Z))	TG(18:1(9Z)/18:2(9Z,12Z)/12:1(9Z))	TG(18:2(9Z,12Z)/12:1(9Z)/18:1(9Z))	TG(18:2(9Z,12Z)/18:1(9Z)/12:1(9Z))	TG(13:0/13:1(9Z)/22:3(9Z,12Z,15Z))	TG(13:0/22:3(9Z,12Z,15Z)/13:1(9Z))	TG(13:1(9Z)/13:0/22:3(9Z,12Z,15Z))	TG(13:1(9Z)/22:3(9Z,12Z,15Z)/13:0)	TG(22:3(9Z,12Z,15Z)/13:0/13:1(9Z))	TG(22:3(9Z,12Z,15Z)/13:1(9Z)/13:0)	TG(13:0/15:1(9Z)/20:3(9Z,12Z,15Z))	TG(13:0/20:3(9Z,12Z,15Z)/15:1(9Z))	TG(15:1(9Z)/13:0/20:3(9Z,12Z,15Z))	TG(15:1(9Z)/20:3(9Z,12Z,15Z)/13:0)	TG(20:3(9Z,12Z,15Z)/13:0/15:1(9Z))	TG(20:3(9Z,12Z,15Z)/15:1(9Z)/13:0)	TG(13:0/17:1(9Z)/18:3(9Z,12Z,15Z))	TG(13:0/18:3(9Z,12Z,15Z)/17:1(9Z))	TG(17:1(9Z)/13:0/18:3(9Z,12Z,15Z))	TG(17:1(9Z)/18:3(9Z,12Z,15Z)/13:0)	TG(18:3(9Z,12Z,15Z)/13:0/17:1(9Z))	TG(18:3(9Z,12Z,15Z)/17:1(9Z)/13:0)	TG(13:1(9Z)/13:1(9Z)/22:2(9Z,12Z))	TG(13:1(9Z)/22:2(9Z,12Z)/13:1(9Z))	TG(22:2(9Z,12Z)/13:1(9Z)/13:1(9Z))	TG(13:1(9Z)/15:0/20:3(9Z,12Z,15Z))	TG(13:1(9Z)/20:3(9Z,12Z,15Z)/15:0)	TG(15:0/13:1(9Z)/20:3(9Z,12Z,15Z))	TG(15:0/20:3(9Z,12Z,15Z)/13:1(9Z))	TG(20:3(9Z,12Z,15Z)/13:1(9Z)/15:0)	TG(20:3(9Z,12Z,15Z)/15:0/13:1(9Z))	TG(13:1(9Z)/15:1(9Z)/20:2(9Z,12Z))	TG(13:1(9Z)/20:2(9Z,12Z)/15:1(9Z))	TG(15:1(9Z)/13:1(9Z)/20:2(9Z,12Z))	TG(15:1(9Z)/20:2(9Z,12Z)/13:1(9Z))	TG(20:2(9Z,12Z)/13:1(9Z)/15:1(9Z))	TG(20:2(9Z,12Z)/15:1(9Z)/13:1(9Z))	TG(13:1(9Z)/16:2(9Z,12Z)/19:1(9Z))	TG(13:1(9Z)/19:1(9Z)/16:2(9Z,12Z))	TG(16:2(9Z,12Z)/13:1(9Z)/19:1(9Z))	TG(16:2(9Z,12Z)/19:1(9Z)/13:1(9Z))	TG(19:1(9Z)/13:1(9Z)/16:2(9Z,12Z))	TG(19:1(9Z)/16:2(9Z,12Z)/13:1(9Z))	TG(13:1(9Z)/17:0/18:3(9Z,12Z,15Z))	TG(13:1(9Z)/18:3(9Z,12Z,15Z)/17:0)	TG(17:0/13:1(9Z)/18:3(9Z,12Z,15Z))	TG(17:0/18:3(9Z,12Z,15Z)/13:1(9Z))	TG(18:3(9Z,12Z,15Z)/13:1(9Z)/17:0)	TG(18:3(9Z,12Z,15Z)/17:0/13:1(9Z))	TG(13:1(9Z)/17:1(9Z)/18:2(9Z,12Z))	TG(13:1(9Z)/18:2(9Z,12Z)/17:1(9Z))	TG(17:1(9Z)/13:1(9Z)/18:2(9Z,12Z))	TG(17:1(9Z)/18:2(9Z,12Z)/13:1(9Z))	TG(18:2(9Z,12Z)/13:1(9Z)/17:1(9Z))	TG(18:2(9Z,12Z)/17:1(9Z)/13:1(9Z))	TG(14:0/14:1(9Z)/20:3(9Z,12Z,15Z))	TG(14:0/20:3(9Z,12Z,15Z)/14:1(9Z))	TG(14:1(9Z)/14:0/20:3(9Z,12Z,15Z))	TG(14:1(9Z)/20:3(9Z,12Z,15Z)/14:0)	TG(20:3(9Z,12Z,15Z)/14:0/14:1(9Z))	TG(20:3(9Z,12Z,15Z)/14:1(9Z)/14:0)	TG(14:0/16:1(9Z)/18:3(9Z,12Z,15Z))	TG(14:0/18:3(9Z,12Z,15Z)/16:1(9Z))	TG(16:1(9Z)/14:0/18:3(9Z,12Z,15Z))	TG(16:1(9Z)/18:3(9Z,12Z,15Z)/14:0)	TG(18:3(9Z,12Z,15Z)/14:0/16:1(9Z))	TG(18:3(9Z,12Z,15Z)/16:1(9Z)/14:0)	TG(14:0/16:2(9Z,12Z)/18:2(9Z,12Z))	TG(14:0/18:2(9Z,12Z)/16:2(9Z,12Z))	TG(16:2(9Z,12Z)/14:0/18:2(9Z,12Z))	TG(16:2(9Z,12Z)/18:2(9Z,12Z)/14:0)	TG(18:2(9Z,12Z)/14:0/16:2(9Z,12Z))	TG(18:2(9Z,12Z)/16:2(9Z,12Z)/14:0)	TG(14:1(9Z)/14:1(9Z)/20:2(9Z,12Z))	TG(14:1(9Z)/20:2(9Z,12Z)/14:1(9Z))	TG(20:2(9Z,12Z)/14:1(9Z)/14:1(9Z))	TG(14:1(9Z)/16:0/18:3(9Z,12Z,15Z))	TG(14:1(9Z)/18:3(9Z,12Z,15Z)/16:0)	TG(16:0/14:1(9Z)/18:3(9Z,12Z,15Z))	TG(16:0/18:3(9Z,12Z,15Z)/14:1(9Z))	TG(18:3(9Z,12Z,15Z)/14:1(9Z)/16:0)	TG(18:3(9Z,12Z,15Z)/16:0/14:1(9Z))	TG(14:1(9Z)/16:1(9Z)/18:2(9Z,12Z))	TG(14:1(9Z)/18:2(9Z,12Z)/16:1(9Z))	TG(16:1(9Z)/14:1(9Z)/18:2(9Z,12Z))	TG(16:1(9Z)/18:2(9Z,12Z)/14:1(9Z))	TG(18:2(9Z,12Z)/14:1(9Z)/16:1(9Z))	TG(18:2(9Z,12Z)/16:1(9Z)/14:1(9Z))	TG(14:1(9Z)/16:2(9Z,12Z)/18:1(9Z))	TG(14:1(9Z)/18:1(9Z)/16:2(9Z,12Z))	TG(16:2(9Z,12Z)/14:1(9Z)/18:1(9Z))	TG(16:2(9Z,12Z)/18:1(9Z)/14:1(9Z))	TG(18:1(9Z)/14:1(9Z)/16:2(9Z,12Z))	TG(18:1(9Z)/16:2(9Z,12Z)/14:1(9Z))	TG(15:0/15:1(9Z)/18:3(9Z,12Z,15Z))	TG(15:0/18:3(9Z,12Z,15Z)/15:1(9Z))	TG(15:1(9Z)/15:0/18:3(9Z,12Z,15Z))	TG(15:1(9Z)/18:3(9Z,12Z,15Z)/15:0)	TG(18:3(9Z,12Z,15Z)/15:0/15:1(9Z))	TG(18:3(9Z,12Z,15Z)/15:1(9Z)/15:0)	TG(15:1(9Z)/15:1(9Z)/18:2(9Z,12Z))	TG(15:1(9Z)/18:2(9Z,12Z)/15:1(9Z))	TG(18:2(9Z,12Z)/15:1(9Z)/15:1(9Z))	TG(15:1(9Z)/16:2(9Z,12Z)/17:1(9Z))	TG(15:1(9Z)/17:1(9Z)/16:2(9Z,12Z))	TG(16:2(9Z,12Z)/15:1(9Z)/17:1(9Z))	TG(16:2(9Z,12Z)/17:1(9Z)/15:1(9Z))	TG(17:1(9Z)/15:1(9Z)/16:2(9Z,12Z))	TG(17:1(9Z)/16:2(9Z,12Z)/15:1(9Z))	TG(16:0/16:2(9Z,12Z)/16:2(9Z,12Z))	TG(16:2(9Z,12Z)/16:0/16:2(9Z,12Z))	TG(16:2(9Z,12Z)/16:2(9Z,12Z)/16:0)	TG(16:1(9Z)/16:1(9Z)/16:2(9Z,12Z))	TG(16:1(9Z)/16:2(9Z,12Z)/16:1(9Z))	TG(16:2(9Z,12Z)/16:1(9Z)/16:1(9Z))
TAG_48_5	TG(10:0/16:2(9Z,12Z)/22:3(9Z,12Z,15Z))	TG(10:0/22:3(9Z,12Z,15Z)/16:2(9Z,12Z))	TG(16:2(9Z,12Z)/10:0/22:3(9Z,12Z,15Z))	TG(16:2(9Z,12Z)/22:3(9Z,12Z,15Z)/10:0)	TG(22:3(9Z,12Z,15Z)/10:0/16:2(9Z,12Z))	TG(22:3(9Z,12Z,15Z)/16:2(9Z,12Z)/10:0)	TG(10:0/18:2(9Z,12Z)/20:3(9Z,12Z,15Z))	TG(10:0/20:3(9Z,12Z,15Z)/18:2(9Z,12Z))	TG(18:2(9Z,12Z)/10:0/20:3(9Z,12Z,15Z))	TG(18:2(9Z,12Z)/20:3(9Z,12Z,15Z)/10:0)	TG(20:3(9Z,12Z,15Z)/10:0/18:2(9Z,12Z))	TG(20:3(9Z,12Z,15Z)/18:2(9Z,12Z)/10:0)	TG(10:0/18:3(9Z,12Z,15Z)/20:2(9Z,12Z))	TG(10:0/20:2(9Z,12Z)/18:3(9Z,12Z,15Z))	TG(18:3(9Z,12Z,15Z)/10:0/20:2(9Z,12Z))	TG(18:3(9Z,12Z,15Z)/20:2(9Z,12Z)/10:0)	TG(20:2(9Z,12Z)/10:0/18:3(9Z,12Z,15Z))	TG(20:2(9Z,12Z)/18:3(9Z,12Z,15Z)/10:0)	TG(12:0/16:2(9Z,12Z)/20:3(9Z,12Z,15Z))	TG(12:0/20:3(9Z,12Z,15Z)/16:2(9Z,12Z))	TG(16:2(9Z,12Z)/12:0/20:3(9Z,12Z,15Z))	TG(16:2(9Z,12Z)/20:3(9Z,12Z,15Z)/12:0)	TG(20:3(9Z,12Z,15Z)/12:0/16:2(9Z,12Z))	TG(20:3(9Z,12Z,15Z)/16:2(9Z,12Z)/12:0)	TG(12:0/18:2(9Z,12Z)/18:3(9Z,12Z,15Z))	TG(12:0/18:3(9Z,12Z,15Z)/18:2(9Z,12Z))	TG(18:2(9Z,12Z)/12:0/18:3(9Z,12Z,15Z))	TG(18:2(9Z,12Z)/18:3(9Z,12Z,15Z)/12:0)	TG(18:3(9Z,12Z,15Z)/12:0/18:2(9Z,12Z))	TG(18:3(9Z,12Z,15Z)/18:2(9Z,12Z)/12:0)	TG(12:1(9Z)/12:1(9Z)/24:3(9Z,12Z,15Z))	TG(12:1(9Z)/24:3(9Z,12Z,15Z)/12:1(9Z))	TG(24:3(9Z,12Z,15Z)/12:1(9Z)/12:1(9Z))	TG(12:1(9Z)/14:1(9Z)/22:3(9Z,12Z,15Z))	TG(12:1(9Z)/22:3(9Z,12Z,15Z)/14:1(9Z))	TG(14:1(9Z)/12:1(9Z)/22:3(9Z,12Z,15Z))	TG(14:1(9Z)/22:3(9Z,12Z,15Z)/12:1(9Z))	TG(22:3(9Z,12Z,15Z)/12:1(9Z)/14:1(9Z))	TG(22:3(9Z,12Z,15Z)/14:1(9Z)/12:1(9Z))	TG(12:1(9Z)/16:1(9Z)/20:3(9Z,12Z,15Z))	TG(12:1(9Z)/20:3(9Z,12Z,15Z)/16:1(9Z))	TG(16:1(9Z)/12:1(9Z)/20:3(9Z,12Z,15Z))	TG(16:1(9Z)/20:3(9Z,12Z,15Z)/12:1(9Z))	TG(20:3(9Z,12Z,15Z)/12:1(9Z)/16:1(9Z))	TG(20:3(9Z,12Z,15Z)/16:1(9Z)/12:1(9Z))	TG(12:1(9Z)/16:2(9Z,12Z)/20:2(9Z,12Z))	TG(12:1(9Z)/20:2(9Z,12Z)/16:2(9Z,12Z))	TG(16:2(9Z,12Z)/12:1(9Z)/20:2(9Z,12Z))	TG(16:2(9Z,12Z)/20:2(9Z,12Z)/12:1(9Z))	TG(20:2(9Z,12Z)/12:1(9Z)/16:2(9Z,12Z))	TG(20:2(9Z,12Z)/16:2(9Z,12Z)/12:1(9Z))	TG(12:1(9Z)/18:1(9Z)/18:3(9Z,12Z,15Z))	TG(12:1(9Z)/18:3(9Z,12Z,15Z)/18:1(9Z))	TG(18:1(9Z)/12:1(9Z)/18:3(9Z,12Z,15Z))	TG(18:1(9Z)/18:3(9Z,12Z,15Z)/12:1(9Z))	TG(18:3(9Z,12Z,15Z)/12:1(9Z)/18:1(9Z))	TG(18:3(9Z,12Z,15Z)/18:1(9Z)/12:1(9Z))	TG(12:1(9Z)/18:2(9Z,12Z)/18:2(9Z,12Z))	TG(18:2(9Z,12Z)/12:1(9Z)/18:2(9Z,12Z))	TG(18:2(9Z,12Z)/18:2(9Z,12Z)/12:1(9Z))	TG(13:1(9Z)/13:1(9Z)/22:3(9Z,12Z,15Z))	TG(13:1(9Z)/22:3(9Z,12Z,15Z)/13:1(9Z))	TG(22:3(9Z,12Z,15Z)/13:1(9Z)/13:1(9Z))	TG(13:1(9Z)/15:1(9Z)/20:3(9Z,12Z,15Z))	TG(13:1(9Z)/20:3(9Z,12Z,15Z)/15:1(9Z))	TG(15:1(9Z)/13:1(9Z)/20:3(9Z,12Z,15Z))	TG(15:1(9Z)/20:3(9Z,12Z,15Z)/13:1(9Z))	TG(20:3(9Z,12Z,15Z)/13:1(9Z)/15:1(9Z))	TG(20:3(9Z,12Z,15Z)/15:1(9Z)/13:1(9Z))	TG(13:1(9Z)/17:1(9Z)/18:3(9Z,12Z,15Z))	TG(13:1(9Z)/18:3(9Z,12Z,15Z)/17:1(9Z))	TG(17:1(9Z)/13:1(9Z)/18:3(9Z,12Z,15Z))	TG(17:1(9Z)/18:3(9Z,12Z,15Z)/13:1(9Z))	TG(18:3(9Z,12Z,15Z)/13:1(9Z)/17:1(9Z))	TG(18:3(9Z,12Z,15Z)/17:1(9Z)/13:1(9Z))	TG(14:0/16:2(9Z,12Z)/18:3(9Z,12Z,15Z))	TG(14:0/18:3(9Z,12Z,15Z)/16:2(9Z,12Z))	TG(16:2(9Z,12Z)/14:0/18:3(9Z,12Z,15Z))	TG(16:2(9Z,12Z)/18:3(9Z,12Z,15Z)/14:0)	TG(18:3(9Z,12Z,15Z)/14:0/16:2(9Z,12Z))	TG(18:3(9Z,12Z,15Z)/16:2(9Z,12Z)/14:0)	TG(14:1(9Z)/14:1(9Z)/20:3(9Z,12Z,15Z))	TG(14:1(9Z)/20:3(9Z,12Z,15Z)/14:1(9Z))	TG(20:3(9Z,12Z,15Z)/14:1(9Z)/14:1(9Z))	TG(14:1(9Z)/16:1(9Z)/18:3(9Z,12Z,15Z))	TG(14:1(9Z)/18:3(9Z,12Z,15Z)/16:1(9Z))	TG(16:1(9Z)/14:1(9Z)/18:3(9Z,12Z,15Z))	TG(16:1(9Z)/18:3(9Z,12Z,15Z)/14:1(9Z))	TG(18:3(9Z,12Z,15Z)/14:1(9Z)/16:1(9Z))	TG(18:3(9Z,12Z,15Z)/16:1(9Z)/14:1(9Z))	TG(14:1(9Z)/16:2(9Z,12Z)/18:2(9Z,12Z))	TG(14:1(9Z)/18:2(9Z,12Z)/16:2(9Z,12Z))	TG(16:2(9Z,12Z)/14:1(9Z)/18:2(9Z,12Z))	TG(16:2(9Z,12Z)/18:2(9Z,12Z)/14:1(9Z))	TG(18:2(9Z,12Z)/14:1(9Z)/16:2(9Z,12Z))	TG(18:2(9Z,12Z)/16:2(9Z,12Z)/14:1(9Z))	TG(15:1(9Z)/15:1(9Z)/18:3(9Z,12Z,15Z))	TG(15:1(9Z)/18:3(9Z,12Z,15Z)/15:1(9Z))	TG(18:3(9Z,12Z,15Z)/15:1(9Z)/15:1(9Z))	TG(16:1(9Z)/16:2(9Z,12Z)/16:2(9Z,12Z))	TG(16:2(9Z,12Z)/16:1(9Z)/16:2(9Z,12Z))	TG(16:2(9Z,12Z)/16:2(9Z,12Z)/16:1(9Z))
TAG_48_6	TG(10:0/18:3(9Z,12Z,15Z)/20:3(9Z,12Z,15Z))	TG(10:0/20:3(9Z,12Z,15Z)/18:3(9Z,12Z,15Z))	TG(18:3(9Z,12Z,15Z)/10:0/20:3(9Z,12Z,15Z))	TG(18:3(9Z,12Z,15Z)/20:3(9Z,12Z,15Z)/10:0)	TG(20:3(9Z,12Z,15Z)/10:0/18:3(9Z,12Z,15Z))	TG(20:3(9Z,12Z,15Z)/18:3(9Z,12Z,15Z)/10:0)	TG(12:0/18:3(9Z,12Z,15Z)/18:3(9Z,12Z,15Z))	TG(18:3(9Z,12Z,15Z)/12:0/18:3(9Z,12Z,15Z))	TG(18:3(9Z,12Z,15Z)/18:3(9Z,12Z,15Z)/12:0)	TG(12:1(9Z)/16:2(9Z,12Z)/20:3(9Z,12Z,15Z))	TG(12:1(9Z)/20:3(9Z,12Z,15Z)/16:2(9Z,12Z))	TG(16:2(9Z,12Z)/12:1(9Z)/20:3(9Z,12Z,15Z))	TG(16:2(9Z,12Z)/20:3(9Z,12Z,15Z)/12:1(9Z))	TG(20:3(9Z,12Z,15Z)/12:1(9Z)/16:2(9Z,12Z))	TG(20:3(9Z,12Z,15Z)/16:2(9Z,12Z)/12:1(9Z))	TG(12:1(9Z)/18:2(9Z,12Z)/18:3(9Z,12Z,15Z))	TG(12:1(9Z)/18:3(9Z,12Z,15Z)/18:2(9Z,12Z))	TG(18:2(9Z,12Z)/12:1(9Z)/18:3(9Z,12Z,15Z))	TG(18:2(9Z,12Z)/18:3(9Z,12Z,15Z)/12:1(9Z))	TG(18:3(9Z,12Z,15Z)/12:1(9Z)/18:2(9Z,12Z))	TG(18:3(9Z,12Z,15Z)/18:2(9Z,12Z)/12:1(9Z))	TG(14:1(9Z)/16:2(9Z,12Z)/18:3(9Z,12Z,15Z))	TG(14:1(9Z)/18:3(9Z,12Z,15Z)/16:2(9Z,12Z))	TG(16:2(9Z,12Z)/14:1(9Z)/18:3(9Z,12Z,15Z))	TG(16:2(9Z,12Z)/18:3(9Z,12Z,15Z)/14:1(9Z))	TG(18:3(9Z,12Z,15Z)/14:1(9Z)/16:2(9Z,12Z))	TG(18:3(9Z,12Z,15Z)/16:2(9Z,12Z)/14:1(9Z))	TG(16:2(9Z,12Z)/16:2(9Z,12Z)/16:2(9Z,12Z))
TAG_49_1	TG(10:0/15:0/24:1(9Z))	TG(10:0/24:1(9Z)/15:0)	TG(15:0/10:0/24:1(9Z))	TG(15:0/24:1(9Z)/10:0)	TG(24:1(9Z)/10:0/15:0)	TG(24:1(9Z)/15:0/10:0)	TG(10:0/17:0/22:1(9Z))	TG(10:0/22:1(9Z)/17:0)	TG(17:0/10:0/22:1(9Z))	TG(17:0/22:1(9Z)/10:0)	TG(22:1(9Z)/10:0/17:0)	TG(22:1(9Z)/17:0/10:0)	TG(10:0/19:0/20:1(9Z))	TG(10:0/20:1(9Z)/19:0)	TG(19:0/10:0/20:1(9Z))	TG(19:0/20:1(9Z)/10:0)	TG(20:1(9Z)/10:0/19:0)	TG(20:1(9Z)/19:0/10:0)	TG(12:0/13:0/24:1(9Z))	TG(12:0/24:1(9Z)/13:0)	TG(13:0/12:0/24:1(9Z))	TG(13:0/24:1(9Z)/12:0)	TG(24:1(9Z)/12:0/13:0)	TG(24:1(9Z)/13:0/12:0)	TG(12:0/15:0/22:1(9Z))	TG(12:0/22:1(9Z)/15:0)	TG(15:0/12:0/22:1(9Z))	TG(15:0/22:1(9Z)/12:0)	TG(22:1(9Z)/12:0/15:0)	TG(22:1(9Z)/15:0/12:0)	TG(12:0/17:0/20:1(9Z))	TG(12:0/20:1(9Z)/17:0)	TG(17:0/12:0/20:1(9Z))	TG(17:0/20:1(9Z)/12:0)	TG(20:1(9Z)/12:0/17:0)	TG(20:1(9Z)/17:0/12:0)	TG(12:0/18:0/19:1(9Z))	TG(12:0/19:1(9Z)/18:0)	TG(18:0/12:0/19:1(9Z))	TG(18:0/19:1(9Z)/12:0)	TG(19:1(9Z)/12:0/18:0)	TG(19:1(9Z)/18:0/12:0)	TG(12:0/18:1(9Z)/19:0)	TG(12:0/19:0/18:1(9Z))	TG(18:1(9Z)/12:0/19:0)	TG(18:1(9Z)/19:0/12:0)	TG(19:0/12:0/18:1(9Z))	TG(19:0/18:1(9Z)/12:0)	TG(12:1(9Z)/18:0/19:0)	TG(12:1(9Z)/19:0/18:0)	TG(18:0/12:1(9Z)/19:0)	TG(18:0/19:0/12:1(9Z))	TG(19:0/12:1(9Z)/18:0)	TG(19:0/18:0/12:1(9Z))	TG(13:0/14:0/22:1(9Z))	TG(13:0/22:1(9Z)/14:0)	TG(14:0/13:0/22:1(9Z))	TG(14:0/22:1(9Z)/13:0)	TG(22:1(9Z)/13:0/14:0)	TG(22:1(9Z)/14:0/13:0)	TG(13:0/16:0/20:1(9Z))	TG(13:0/20:1(9Z)/16:0)	TG(16:0/13:0/20:1(9Z))	TG(16:0/20:1(9Z)/13:0)	TG(20:1(9Z)/13:0/16:0)	TG(20:1(9Z)/16:0/13:0)	TG(13:0/17:0/19:1(9Z))	TG(13:0/19:1(9Z)/17:0)	TG(17:0/13:0/19:1(9Z))	TG(17:0/19:1(9Z)/13:0)	TG(19:1(9Z)/13:0/17:0)	TG(19:1(9Z)/17:0/13:0)	TG(13:0/17:1(9Z)/19:0)	TG(13:0/19:0/17:1(9Z))	TG(17:1(9Z)/13:0/19:0)	TG(17:1(9Z)/19:0/13:0)	TG(19:0/13:0/17:1(9Z))	TG(19:0/17:1(9Z)/13:0)	TG(13:0/18:0/18:1(9Z))	TG(13:0/18:1(9Z)/18:0)	TG(18:0/13:0/18:1(9Z))	TG(18:0/18:1(9Z)/13:0)	TG(18:1(9Z)/13:0/18:0)	TG(18:1(9Z)/18:0/13:0)	TG(13:1(9Z)/17:0/19:0)	TG(13:1(9Z)/19:0/17:0)	TG(17:0/13:1(9Z)/19:0)	TG(17:0/19:0/13:1(9Z))	TG(19:0/13:1(9Z)/17:0)	TG(19:0/17:0/13:1(9Z))	TG(13:1(9Z)/18:0/18:0)	TG(18:0/13:1(9Z)/18:0)	TG(18:0/18:0/13:1(9Z))	TG(14:0/15:0/20:1(9Z))	TG(14:0/20:1(9Z)/15:0)	TG(15:0/14:0/20:1(9Z))	TG(15:0/20:1(9Z)/14:0)	TG(20:1(9Z)/14:0/15:0)	TG(20:1(9Z)/15:0/14:0)	TG(14:0/16:0/19:1(9Z))	TG(14:0/19:1(9Z)/16:0)	TG(16:0/14:0/19:1(9Z))	TG(16:0/19:1(9Z)/14:0)	TG(19:1(9Z)/14:0/16:0)	TG(19:1(9Z)/16:0/14:0)	TG(14:0/16:1(9Z)/19:0)	TG(14:0/19:0/16:1(9Z))	TG(16:1(9Z)/14:0/19:0)	TG(16:1(9Z)/19:0/14:0)	TG(19:0/14:0/16:1(9Z))	TG(19:0/16:1(9Z)/14:0)	TG(14:0/17:0/18:1(9Z))	TG(14:0/18:1(9Z)/17:0)	TG(17:0/14:0/18:1(9Z))	TG(17:0/18:1(9Z)/14:0)	TG(18:1(9Z)/14:0/17:0)	TG(18:1(9Z)/17:0/14:0)	TG(14:0/17:1(9Z)/18:0)	TG(14:0/18:0/17:1(9Z))	TG(17:1(9Z)/14:0/18:0)	TG(17:1(9Z)/18:0/14:0)	TG(18:0/14:0/17:1(9Z))	TG(18:0/17:1(9Z)/14:0)	TG(14:1(9Z)/16:0/19:0)	TG(14:1(9Z)/19:0/16:0)	TG(16:0/14:1(9Z)/19:0)	TG(16:0/19:0/14:1(9Z))	TG(19:0/14:1(9Z)/16:0)	TG(19:0/16:0/14:1(9Z))	TG(14:1(9Z)/17:0/18:0)	TG(14:1(9Z)/18:0/17:0)	TG(17:0/14:1(9Z)/18:0)	TG(17:0/18:0/14:1(9Z))	TG(18:0/14:1(9Z)/17:0)	TG(18:0/17:0/14:1(9Z))	TG(15:0/15:0/19:1(9Z))	TG(15:0/19:1(9Z)/15:0)	TG(19:1(9Z)/15:0/15:0)	TG(15:0/15:1(9Z)/19:0)	TG(15:0/19:0/15:1(9Z))	TG(15:1(9Z)/15:0/19:0)	TG(15:1(9Z)/19:0/15:0)	TG(19:0/15:0/15:1(9Z))	TG(19:0/15:1(9Z)/15:0)	TG(15:0/16:0/18:1(9Z))	TG(15:0/18:1(9Z)/16:0)	TG(16:0/15:0/18:1(9Z))	TG(16:0/18:1(9Z)/15:0)	TG(18:1(9Z)/15:0/16:0)	TG(18:1(9Z)/16:0/15:0)	TG(15:0/16:1(9Z)/18:0)	TG(15:0/18:0/16:1(9Z))	TG(16:1(9Z)/15:0/18:0)	TG(16:1(9Z)/18:0/15:0)	TG(18:0/15:0/16:1(9Z))	TG(18:0/16:1(9Z)/15:0)	TG(15:0/17:0/17:1(9Z))	TG(15:0/17:1(9Z)/17:0)	TG(17:0/15:0/17:1(9Z))	TG(17:0/17:1(9Z)/15:0)	TG(17:1(9Z)/15:0/17:0)	TG(17:1(9Z)/17:0/15:0)	TG(15:1(9Z)/16:0/18:0)	TG(15:1(9Z)/18:0/16:0)	TG(16:0/15:1(9Z)/18:0)	TG(16:0/18:0/15:1(9Z))	TG(18:0/15:1(9Z)/16:0)	TG(18:0/16:0/15:1(9Z))	TG(15:1(9Z)/17:0/17:0)	TG(17:0/15:1(9Z)/17:0)	TG(17:0/17:0/15:1(9Z))	TG(16:0/16:0/17:1(9Z))	TG(16:0/17:1(9Z)/16:0)	TG(17:1(9Z)/16:0/16:0)	TG(16:0/16:1(9Z)/17:0)	TG(16:0/17:0/16:1(9Z))	TG(16:1(9Z)/16:0/17:0)	TG(16:1(9Z)/17:0/16:0)	TG(17:0/16:0/16:1(9Z))	TG(17:0/16:1(9Z)/16:0)
TAG_49_2	TG(10:0/15:0/24:2(9Z,12Z))	TG(10:0/24:2(9Z,12Z)/15:0)	TG(15:0/10:0/24:2(9Z,12Z))	TG(15:0/24:2(9Z,12Z)/10:0)	TG(24:2(9Z,12Z)/10:0/15:0)	TG(24:2(9Z,12Z)/15:0/10:0)	TG(10:0/15:1(9Z)/24:1(9Z))	TG(10:0/24:1(9Z)/15:1(9Z))	TG(15:1(9Z)/10:0/24:1(9Z))	TG(15:1(9Z)/24:1(9Z)/10:0)	TG(24:1(9Z)/10:0/15:1(9Z))	TG(24:1(9Z)/15:1(9Z)/10:0)	TG(10:0/17:0/22:2(9Z,12Z))	TG(10:0/22:2(9Z,12Z)/17:0)	TG(17:0/10:0/22:2(9Z,12Z))	TG(17:0/22:2(9Z,12Z)/10:0)	TG(22:2(9Z,12Z)/10:0/17:0)	TG(22:2(9Z,12Z)/17:0/10:0)	TG(10:0/17:1(9Z)/22:1(9Z))	TG(10:0/22:1(9Z)/17:1(9Z))	TG(17:1(9Z)/10:0/22:1(9Z))	TG(17:1(9Z)/22:1(9Z)/10:0)	TG(22:1(9Z)/10:0/17:1(9Z))	TG(22:1(9Z)/17:1(9Z)/10:0)	TG(10:0/19:0/20:2(9Z,12Z))	TG(10:0/20:2(9Z,12Z)/19:0)	TG(19:0/10:0/20:2(9Z,12Z))	TG(19:0/20:2(9Z,12Z)/10:0)	TG(20:2(9Z,12Z)/10:0/19:0)	TG(20:2(9Z,12Z)/19:0/10:0)	TG(10:0/19:1(9Z)/20:1(9Z))	TG(10:0/20:1(9Z)/19:1(9Z))	TG(19:1(9Z)/10:0/20:1(9Z))	TG(19:1(9Z)/20:1(9Z)/10:0)	TG(20:1(9Z)/10:0/19:1(9Z))	TG(20:1(9Z)/19:1(9Z)/10:0)	TG(12:0/13:0/24:2(9Z,12Z))	TG(12:0/24:2(9Z,12Z)/13:0)	TG(13:0/12:0/24:2(9Z,12Z))	TG(13:0/24:2(9Z,12Z)/12:0)	TG(24:2(9Z,12Z)/12:0/13:0)	TG(24:2(9Z,12Z)/13:0/12:0)	TG(12:0/13:1(9Z)/24:1(9Z))	TG(12:0/24:1(9Z)/13:1(9Z))	TG(13:1(9Z)/12:0/24:1(9Z))	TG(13:1(9Z)/24:1(9Z)/12:0)	TG(24:1(9Z)/12:0/13:1(9Z))	TG(24:1(9Z)/13:1(9Z)/12:0)	TG(12:0/15:0/22:2(9Z,12Z))	TG(12:0/22:2(9Z,12Z)/15:0)	TG(15:0/12:0/22:2(9Z,12Z))	TG(15:0/22:2(9Z,12Z)/12:0)	TG(22:2(9Z,12Z)/12:0/15:0)	TG(22:2(9Z,12Z)/15:0/12:0)	TG(12:0/15:1(9Z)/22:1(9Z))	TG(12:0/22:1(9Z)/15:1(9Z))	TG(15:1(9Z)/12:0/22:1(9Z))	TG(15:1(9Z)/22:1(9Z)/12:0)	TG(22:1(9Z)/12:0/15:1(9Z))	TG(22:1(9Z)/15:1(9Z)/12:0)	TG(12:0/17:0/20:2(9Z,12Z))	TG(12:0/20:2(9Z,12Z)/17:0)	TG(17:0/12:0/20:2(9Z,12Z))	TG(17:0/20:2(9Z,12Z)/12:0)	TG(20:2(9Z,12Z)/12:0/17:0)	TG(20:2(9Z,12Z)/17:0/12:0)	TG(12:0/17:1(9Z)/20:1(9Z))	TG(12:0/20:1(9Z)/17:1(9Z))	TG(17:1(9Z)/12:0/20:1(9Z))	TG(17:1(9Z)/20:1(9Z)/12:0)	TG(20:1(9Z)/12:0/17:1(9Z))	TG(20:1(9Z)/17:1(9Z)/12:0)	TG(12:0/18:1(9Z)/19:1(9Z))	TG(12:0/19:1(9Z)/18:1(9Z))	TG(18:1(9Z)/12:0/19:1(9Z))	TG(18:1(9Z)/19:1(9Z)/12:0)	TG(19:1(9Z)/12:0/18:1(9Z))	TG(19:1(9Z)/18:1(9Z)/12:0)	TG(12:0/18:2(9Z,12Z)/19:0)	TG(12:0/19:0/18:2(9Z,12Z))	TG(18:2(9Z,12Z)/12:0/19:0)	TG(18:2(9Z,12Z)/19:0/12:0)	TG(19:0/12:0/18:2(9Z,12Z))	TG(19:0/18:2(9Z,12Z)/12:0)	TG(12:1(9Z)/13:0/24:1(9Z))	TG(12:1(9Z)/24:1(9Z)/13:0)	TG(13:0/12:1(9Z)/24:1(9Z))	TG(13:0/24:1(9Z)/12:1(9Z))	TG(24:1(9Z)/12:1(9Z)/13:0)	TG(24:1(9Z)/13:0/12:1(9Z))	TG(12:1(9Z)/15:0/22:1(9Z))	TG(12:1(9Z)/22:1(9Z)/15:0)	TG(15:0/12:1(9Z)/22:1(9Z))	TG(15:0/22:1(9Z)/12:1(9Z))	TG(22:1(9Z)/12:1(9Z)/15:0)	TG(22:1(9Z)/15:0/12:1(9Z))	TG(12:1(9Z)/17:0/20:1(9Z))	TG(12:1(9Z)/20:1(9Z)/17:0)	TG(17:0/12:1(9Z)/20:1(9Z))	TG(17:0/20:1(9Z)/12:1(9Z))	TG(20:1(9Z)/12:1(9Z)/17:0)	TG(20:1(9Z)/17:0/12:1(9Z))	TG(12:1(9Z)/18:0/19:1(9Z))	TG(12:1(9Z)/19:1(9Z)/18:0)	TG(18:0/12:1(9Z)/19:1(9Z))	TG(18:0/19:1(9Z)/12:1(9Z))	TG(19:1(9Z)/12:1(9Z)/18:0)	TG(19:1(9Z)/18:0/12:1(9Z))	TG(12:1(9Z)/18:1(9Z)/19:0)	TG(12:1(9Z)/19:0/18:1(9Z))	TG(18:1(9Z)/12:1(9Z)/19:0)	TG(18:1(9Z)/19:0/12:1(9Z))	TG(19:0/12:1(9Z)/18:1(9Z))	TG(19:0/18:1(9Z)/12:1(9Z))	TG(13:0/14:0/22:2(9Z,12Z))	TG(13:0/22:2(9Z,12Z)/14:0)	TG(14:0/13:0/22:2(9Z,12Z))	TG(14:0/22:2(9Z,12Z)/13:0)	TG(22:2(9Z,12Z)/13:0/14:0)	TG(22:2(9Z,12Z)/14:0/13:0)	TG(13:0/14:1(9Z)/22:1(9Z))	TG(13:0/22:1(9Z)/14:1(9Z))	TG(14:1(9Z)/13:0/22:1(9Z))	TG(14:1(9Z)/22:1(9Z)/13:0)	TG(22:1(9Z)/13:0/14:1(9Z))	TG(22:1(9Z)/14:1(9Z)/13:0)	TG(13:0/16:0/20:2(9Z,12Z))	TG(13:0/20:2(9Z,12Z)/16:0)	TG(16:0/13:0/20:2(9Z,12Z))	TG(16:0/20:2(9Z,12Z)/13:0)	TG(20:2(9Z,12Z)/13:0/16:0)	TG(20:2(9Z,12Z)/16:0/13:0)	TG(13:0/16:1(9Z)/20:1(9Z))	TG(13:0/20:1(9Z)/16:1(9Z))	TG(16:1(9Z)/13:0/20:1(9Z))	TG(16:1(9Z)/20:1(9Z)/13:0)	TG(20:1(9Z)/13:0/16:1(9Z))	TG(20:1(9Z)/16:1(9Z)/13:0)	TG(13:0/17:1(9Z)/19:1(9Z))	TG(13:0/19:1(9Z)/17:1(9Z))	TG(17:1(9Z)/13:0/19:1(9Z))	TG(17:1(9Z)/19:1(9Z)/13:0)	TG(19:1(9Z)/13:0/17:1(9Z))	TG(19:1(9Z)/17:1(9Z)/13:0)	TG(13:0/18:0/18:2(9Z,12Z))	TG(13:0/18:2(9Z,12Z)/18:0)	TG(18:0/13:0/18:2(9Z,12Z))	TG(18:0/18:2(9Z,12Z)/13:0)	TG(18:2(9Z,12Z)/13:0/18:0)	TG(18:2(9Z,12Z)/18:0/13:0)	TG(13:0/18:1(9Z)/18:1(9Z))	TG(18:1(9Z)/13:0/18:1(9Z))	TG(18:1(9Z)/18:1(9Z)/13:0)	TG(13:1(9Z)/14:0/22:1(9Z))	TG(13:1(9Z)/22:1(9Z)/14:0)	TG(14:0/13:1(9Z)/22:1(9Z))	TG(14:0/22:1(9Z)/13:1(9Z))	TG(22:1(9Z)/13:1(9Z)/14:0)	TG(22:1(9Z)/14:0/13:1(9Z))	TG(13:1(9Z)/16:0/20:1(9Z))	TG(13:1(9Z)/20:1(9Z)/16:0)	TG(16:0/13:1(9Z)/20:1(9Z))	TG(16:0/20:1(9Z)/13:1(9Z))	TG(20:1(9Z)/13:1(9Z)/16:0)	TG(20:1(9Z)/16:0/13:1(9Z))	TG(13:1(9Z)/17:0/19:1(9Z))	TG(13:1(9Z)/19:1(9Z)/17:0)	TG(17:0/13:1(9Z)/19:1(9Z))	TG(17:0/19:1(9Z)/13:1(9Z))	TG(19:1(9Z)/13:1(9Z)/17:0)	TG(19:1(9Z)/17:0/13:1(9Z))	TG(13:1(9Z)/17:1(9Z)/19:0)	TG(13:1(9Z)/19:0/17:1(9Z))	TG(17:1(9Z)/13:1(9Z)/19:0)	TG(17:1(9Z)/19:0/13:1(9Z))	TG(19:0/13:1(9Z)/17:1(9Z))	TG(19:0/17:1(9Z)/13:1(9Z))	TG(13:1(9Z)/18:0/18:1(9Z))	TG(13:1(9Z)/18:1(9Z)/18:0)	TG(18:0/13:1(9Z)/18:1(9Z))	TG(18:0/18:1(9Z)/13:1(9Z))	TG(18:1(9Z)/13:1(9Z)/18:0)	TG(18:1(9Z)/18:0/13:1(9Z))	TG(14:0/15:0/20:2(9Z,12Z))	TG(14:0/20:2(9Z,12Z)/15:0)	TG(15:0/14:0/20:2(9Z,12Z))	TG(15:0/20:2(9Z,12Z)/14:0)	TG(20:2(9Z,12Z)/14:0/15:0)	TG(20:2(9Z,12Z)/15:0/14:0)	TG(14:0/15:1(9Z)/20:1(9Z))	TG(14:0/20:1(9Z)/15:1(9Z))	TG(15:1(9Z)/14:0/20:1(9Z))	TG(15:1(9Z)/20:1(9Z)/14:0)	TG(20:1(9Z)/14:0/15:1(9Z))	TG(20:1(9Z)/15:1(9Z)/14:0)	TG(14:0/16:1(9Z)/19:1(9Z))	TG(14:0/19:1(9Z)/16:1(9Z))	TG(16:1(9Z)/14:0/19:1(9Z))	TG(16:1(9Z)/19:1(9Z)/14:0)	TG(19:1(9Z)/14:0/16:1(9Z))	TG(19:1(9Z)/16:1(9Z)/14:0)	TG(14:0/16:2(9Z,12Z)/19:0)	TG(14:0/19:0/16:2(9Z,12Z))	TG(16:2(9Z,12Z)/14:0/19:0)	TG(16:2(9Z,12Z)/19:0/14:0)	TG(19:0/14:0/16:2(9Z,12Z))	TG(19:0/16:2(9Z,12Z)/14:0)	TG(14:0/17:0/18:2(9Z,12Z))	TG(14:0/18:2(9Z,12Z)/17:0)	TG(17:0/14:0/18:2(9Z,12Z))	TG(17:0/18:2(9Z,12Z)/14:0)	TG(18:2(9Z,12Z)/14:0/17:0)	TG(18:2(9Z,12Z)/17:0/14:0)	TG(14:0/17:1(9Z)/18:1(9Z))	TG(14:0/18:1(9Z)/17:1(9Z))	TG(17:1(9Z)/14:0/18:1(9Z))	TG(17:1(9Z)/18:1(9Z)/14:0)	TG(18:1(9Z)/14:0/17:1(9Z))	TG(18:1(9Z)/17:1(9Z)/14:0)	TG(14:1(9Z)/15:0/20:1(9Z))	TG(14:1(9Z)/20:1(9Z)/15:0)	TG(15:0/14:1(9Z)/20:1(9Z))	TG(15:0/20:1(9Z)/14:1(9Z))	TG(20:1(9Z)/14:1(9Z)/15:0)	TG(20:1(9Z)/15:0/14:1(9Z))	TG(14:1(9Z)/16:0/19:1(9Z))	TG(14:1(9Z)/19:1(9Z)/16:0)	TG(16:0/14:1(9Z)/19:1(9Z))	TG(16:0/19:1(9Z)/14:1(9Z))	TG(19:1(9Z)/14:1(9Z)/16:0)	TG(19:1(9Z)/16:0/14:1(9Z))	TG(14:1(9Z)/16:1(9Z)/19:0)	TG(14:1(9Z)/19:0/16:1(9Z))	TG(16:1(9Z)/14:1(9Z)/19:0)	TG(16:1(9Z)/19:0/14:1(9Z))	TG(19:0/14:1(9Z)/16:1(9Z))	TG(19:0/16:1(9Z)/14:1(9Z))	TG(14:1(9Z)/17:0/18:1(9Z))	TG(14:1(9Z)/18:1(9Z)/17:0)	TG(17:0/14:1(9Z)/18:1(9Z))	TG(17:0/18:1(9Z)/14:1(9Z))	TG(18:1(9Z)/14:1(9Z)/17:0)	TG(18:1(9Z)/17:0/14:1(9Z))	TG(14:1(9Z)/17:1(9Z)/18:0)	TG(14:1(9Z)/18:0/17:1(9Z))	TG(17:1(9Z)/14:1(9Z)/18:0)	TG(17:1(9Z)/18:0/14:1(9Z))	TG(18:0/14:1(9Z)/17:1(9Z))	TG(18:0/17:1(9Z)/14:1(9Z))	TG(15:0/15:1(9Z)/19:1(9Z))	TG(15:0/19:1(9Z)/15:1(9Z))	TG(15:1(9Z)/15:0/19:1(9Z))	TG(15:1(9Z)/19:1(9Z)/15:0)	TG(19:1(9Z)/15:0/15:1(9Z))	TG(19:1(9Z)/15:1(9Z)/15:0)	TG(15:0/16:0/18:2(9Z,12Z))	TG(15:0/18:2(9Z,12Z)/16:0)	TG(16:0/15:0/18:2(9Z,12Z))	TG(16:0/18:2(9Z,12Z)/15:0)	TG(18:2(9Z,12Z)/15:0/16:0)	TG(18:2(9Z,12Z)/16:0/15:0)	TG(15:0/16:1(9Z)/18:1(9Z))	TG(15:0/18:1(9Z)/16:1(9Z))	TG(16:1(9Z)/15:0/18:1(9Z))	TG(16:1(9Z)/18:1(9Z)/15:0)	TG(18:1(9Z)/15:0/16:1(9Z))	TG(18:1(9Z)/16:1(9Z)/15:0)	TG(15:0/16:2(9Z,12Z)/18:0)	TG(15:0/18:0/16:2(9Z,12Z))	TG(16:2(9Z,12Z)/15:0/18:0)	TG(16:2(9Z,12Z)/18:0/15:0)	TG(18:0/15:0/16:2(9Z,12Z))	TG(18:0/16:2(9Z,12Z)/15:0)	TG(15:0/17:1(9Z)/17:1(9Z))	TG(17:1(9Z)/15:0/17:1(9Z))	TG(17:1(9Z)/17:1(9Z)/15:0)	TG(15:1(9Z)/15:1(9Z)/19:0)	TG(15:1(9Z)/19:0/15:1(9Z))	TG(19:0/15:1(9Z)/15:1(9Z))	TG(15:1(9Z)/16:0/18:1(9Z))	TG(15:1(9Z)/18:1(9Z)/16:0)	TG(16:0/15:1(9Z)/18:1(9Z))	TG(16:0/18:1(9Z)/15:1(9Z))	TG(18:1(9Z)/15:1(9Z)/16:0)	TG(18:1(9Z)/16:0/15:1(9Z))	TG(15:1(9Z)/16:1(9Z)/18:0)	TG(15:1(9Z)/18:0/16:1(9Z))	TG(16:1(9Z)/15:1(9Z)/18:0)	TG(16:1(9Z)/18:0/15:1(9Z))	TG(18:0/15:1(9Z)/16:1(9Z))	TG(18:0/16:1(9Z)/15:1(9Z))	TG(15:1(9Z)/17:0/17:1(9Z))	TG(15:1(9Z)/17:1(9Z)/17:0)	TG(17:0/15:1(9Z)/17:1(9Z))	TG(17:0/17:1(9Z)/15:1(9Z))	TG(17:1(9Z)/15:1(9Z)/17:0)	TG(17:1(9Z)/17:0/15:1(9Z))	TG(16:0/16:1(9Z)/17:1(9Z))	TG(16:0/17:1(9Z)/16:1(9Z))	TG(16:1(9Z)/16:0/17:1(9Z))	TG(16:1(9Z)/17:1(9Z)/16:0)	TG(17:1(9Z)/16:0/16:1(9Z))	TG(17:1(9Z)/16:1(9Z)/16:0)	TG(16:0/16:2(9Z,12Z)/17:0)	TG(16:0/17:0/16:2(9Z,12Z))	TG(16:2(9Z,12Z)/16:0/17:0)	TG(16:2(9Z,12Z)/17:0/16:0)	TG(17:0/16:0/16:2(9Z,12Z))	TG(17:0/16:2(9Z,12Z)/16:0)	TG(16:1(9Z)/16:1(9Z)/17:0)	TG(16:1(9Z)/17:0/16:1(9Z))	TG(17:0/16:1(9Z)/16:1(9Z))
TAG_49_3	TG(10:0/15:0/24:3(9Z,12Z,15Z))	TG(10:0/24:3(9Z,12Z,15Z)/15:0)	TG(15:0/10:0/24:3(9Z,12Z,15Z))	TG(15:0/24:3(9Z,12Z,15Z)/10:0)	TG(24:3(9Z,12Z,15Z)/10:0/15:0)	TG(24:3(9Z,12Z,15Z)/15:0/10:0)	TG(10:0/15:1(9Z)/24:2(9Z,12Z))	TG(10:0/24:2(9Z,12Z)/15:1(9Z))	TG(15:1(9Z)/10:0/24:2(9Z,12Z))	TG(15:1(9Z)/24:2(9Z,12Z)/10:0)	TG(24:2(9Z,12Z)/10:0/15:1(9Z))	TG(24:2(9Z,12Z)/15:1(9Z)/10:0)	TG(10:0/17:0/22:3(9Z,12Z,15Z))	TG(10:0/22:3(9Z,12Z,15Z)/17:0)	TG(17:0/10:0/22:3(9Z,12Z,15Z))	TG(17:0/22:3(9Z,12Z,15Z)/10:0)	TG(22:3(9Z,12Z,15Z)/10:0/17:0)	TG(22:3(9Z,12Z,15Z)/17:0/10:0)	TG(10:0/17:1(9Z)/22:2(9Z,12Z))	TG(10:0/22:2(9Z,12Z)/17:1(9Z))	TG(17:1(9Z)/10:0/22:2(9Z,12Z))	TG(17:1(9Z)/22:2(9Z,12Z)/10:0)	TG(22:2(9Z,12Z)/10:0/17:1(9Z))	TG(22:2(9Z,12Z)/17:1(9Z)/10:0)	TG(10:0/19:0/20:3(9Z,12Z,15Z))	TG(10:0/20:3(9Z,12Z,15Z)/19:0)	TG(19:0/10:0/20:3(9Z,12Z,15Z))	TG(19:0/20:3(9Z,12Z,15Z)/10:0)	TG(20:3(9Z,12Z,15Z)/10:0/19:0)	TG(20:3(9Z,12Z,15Z)/19:0/10:0)	TG(10:0/19:1(9Z)/20:2(9Z,12Z))	TG(10:0/20:2(9Z,12Z)/19:1(9Z))	TG(19:1(9Z)/10:0/20:2(9Z,12Z))	TG(19:1(9Z)/20:2(9Z,12Z)/10:0)	TG(20:2(9Z,12Z)/10:0/19:1(9Z))	TG(20:2(9Z,12Z)/19:1(9Z)/10:0)	TG(12:0/13:0/24:3(9Z,12Z,15Z))	TG(12:0/24:3(9Z,12Z,15Z)/13:0)	TG(13:0/12:0/24:3(9Z,12Z,15Z))	TG(13:0/24:3(9Z,12Z,15Z)/12:0)	TG(24:3(9Z,12Z,15Z)/12:0/13:0)	TG(24:3(9Z,12Z,15Z)/13:0/12:0)	TG(12:0/13:1(9Z)/24:2(9Z,12Z))	TG(12:0/24:2(9Z,12Z)/13:1(9Z))	TG(13:1(9Z)/12:0/24:2(9Z,12Z))	TG(13:1(9Z)/24:2(9Z,12Z)/12:0)	TG(24:2(9Z,12Z)/12:0/13:1(9Z))	TG(24:2(9Z,12Z)/13:1(9Z)/12:0)	TG(12:0/15:0/22:3(9Z,12Z,15Z))	TG(12:0/22:3(9Z,12Z,15Z)/15:0)	TG(15:0/12:0/22:3(9Z,12Z,15Z))	TG(15:0/22:3(9Z,12Z,15Z)/12:0)	TG(22:3(9Z,12Z,15Z)/12:0/15:0)	TG(22:3(9Z,12Z,15Z)/15:0/12:0)	TG(12:0/15:1(9Z)/22:2(9Z,12Z))	TG(12:0/22:2(9Z,12Z)/15:1(9Z))	TG(15:1(9Z)/12:0/22:2(9Z,12Z))	TG(15:1(9Z)/22:2(9Z,12Z)/12:0)	TG(22:2(9Z,12Z)/12:0/15:1(9Z))	TG(22:2(9Z,12Z)/15:1(9Z)/12:0)	TG(12:0/17:0/20:3(9Z,12Z,15Z))	TG(12:0/20:3(9Z,12Z,15Z)/17:0)	TG(17:0/12:0/20:3(9Z,12Z,15Z))	TG(17:0/20:3(9Z,12Z,15Z)/12:0)	TG(20:3(9Z,12Z,15Z)/12:0/17:0)	TG(20:3(9Z,12Z,15Z)/17:0/12:0)	TG(12:0/17:1(9Z)/20:2(9Z,12Z))	TG(12:0/20:2(9Z,12Z)/17:1(9Z))	TG(17:1(9Z)/12:0/20:2(9Z,12Z))	TG(17:1(9Z)/20:2(9Z,12Z)/12:0)	TG(20:2(9Z,12Z)/12:0/17:1(9Z))	TG(20:2(9Z,12Z)/17:1(9Z)/12:0)	TG(12:0/18:2(9Z,12Z)/19:1(9Z))	TG(12:0/19:1(9Z)/18:2(9Z,12Z))	TG(18:2(9Z,12Z)/12:0/19:1(9Z))	TG(18:2(9Z,12Z)/19:1(9Z)/12:0)	TG(19:1(9Z)/12:0/18:2(9Z,12Z))	TG(19:1(9Z)/18:2(9Z,12Z)/12:0)	TG(12:0/18:3(9Z,12Z,15Z)/19:0)	TG(12:0/19:0/18:3(9Z,12Z,15Z))	TG(18:3(9Z,12Z,15Z)/12:0/19:0)	TG(18:3(9Z,12Z,15Z)/19:0/12:0)	TG(19:0/12:0/18:3(9Z,12Z,15Z))	TG(19:0/18:3(9Z,12Z,15Z)/12:0)	TG(12:1(9Z)/13:0/24:2(9Z,12Z))	TG(12:1(9Z)/24:2(9Z,12Z)/13:0)	TG(13:0/12:1(9Z)/24:2(9Z,12Z))	TG(13:0/24:2(9Z,12Z)/12:1(9Z))	TG(24:2(9Z,12Z)/12:1(9Z)/13:0)	TG(24:2(9Z,12Z)/13:0/12:1(9Z))	TG(12:1(9Z)/13:1(9Z)/24:1(9Z))	TG(12:1(9Z)/24:1(9Z)/13:1(9Z))	TG(13:1(9Z)/12:1(9Z)/24:1(9Z))	TG(13:1(9Z)/24:1(9Z)/12:1(9Z))	TG(24:1(9Z)/12:1(9Z)/13:1(9Z))	TG(24:1(9Z)/13:1(9Z)/12:1(9Z))	TG(12:1(9Z)/15:0/22:2(9Z,12Z))	TG(12:1(9Z)/22:2(9Z,12Z)/15:0)	TG(15:0/12:1(9Z)/22:2(9Z,12Z))	TG(15:0/22:2(9Z,12Z)/12:1(9Z))	TG(22:2(9Z,12Z)/12:1(9Z)/15:0)	TG(22:2(9Z,12Z)/15:0/12:1(9Z))	TG(12:1(9Z)/15:1(9Z)/22:1(9Z))	TG(12:1(9Z)/22:1(9Z)/15:1(9Z))	TG(15:1(9Z)/12:1(9Z)/22:1(9Z))	TG(15:1(9Z)/22:1(9Z)/12:1(9Z))	TG(22:1(9Z)/12:1(9Z)/15:1(9Z))	TG(22:1(9Z)/15:1(9Z)/12:1(9Z))	TG(12:1(9Z)/17:0/20:2(9Z,12Z))	TG(12:1(9Z)/20:2(9Z,12Z)/17:0)	TG(17:0/12:1(9Z)/20:2(9Z,12Z))	TG(17:0/20:2(9Z,12Z)/12:1(9Z))	TG(20:2(9Z,12Z)/12:1(9Z)/17:0)	TG(20:2(9Z,12Z)/17:0/12:1(9Z))	TG(12:1(9Z)/17:1(9Z)/20:1(9Z))	TG(12:1(9Z)/20:1(9Z)/17:1(9Z))	TG(17:1(9Z)/12:1(9Z)/20:1(9Z))	TG(17:1(9Z)/20:1(9Z)/12:1(9Z))	TG(20:1(9Z)/12:1(9Z)/17:1(9Z))	TG(20:1(9Z)/17:1(9Z)/12:1(9Z))	TG(12:1(9Z)/18:1(9Z)/19:1(9Z))	TG(12:1(9Z)/19:1(9Z)/18:1(9Z))	TG(18:1(9Z)/12:1(9Z)/19:1(9Z))	TG(18:1(9Z)/19:1(9Z)/12:1(9Z))	TG(19:1(9Z)/12:1(9Z)/18:1(9Z))	TG(19:1(9Z)/18:1(9Z)/12:1(9Z))	TG(12:1(9Z)/18:2(9Z,12Z)/19:0)	TG(12:1(9Z)/19:0/18:2(9Z,12Z))	TG(18:2(9Z,12Z)/12:1(9Z)/19:0)	TG(18:2(9Z,12Z)/19:0/12:1(9Z))	TG(19:0/12:1(9Z)/18:2(9Z,12Z))	TG(19:0/18:2(9Z,12Z)/12:1(9Z))	TG(13:0/14:0/22:3(9Z,12Z,15Z))	TG(13:0/22:3(9Z,12Z,15Z)/14:0)	TG(14:0/13:0/22:3(9Z,12Z,15Z))	TG(14:0/22:3(9Z,12Z,15Z)/13:0)	TG(22:3(9Z,12Z,15Z)/13:0/14:0)	TG(22:3(9Z,12Z,15Z)/14:0/13:0)	TG(13:0/14:1(9Z)/22:2(9Z,12Z))	TG(13:0/22:2(9Z,12Z)/14:1(9Z))	TG(14:1(9Z)/13:0/22:2(9Z,12Z))	TG(14:1(9Z)/22:2(9Z,12Z)/13:0)	TG(22:2(9Z,12Z)/13:0/14:1(9Z))	TG(22:2(9Z,12Z)/14:1(9Z)/13:0)	TG(13:0/16:0/20:3(9Z,12Z,15Z))	TG(13:0/20:3(9Z,12Z,15Z)/16:0)	TG(16:0/13:0/20:3(9Z,12Z,15Z))	TG(16:0/20:3(9Z,12Z,15Z)/13:0)	TG(20:3(9Z,12Z,15Z)/13:0/16:0)	TG(20:3(9Z,12Z,15Z)/16:0/13:0)	TG(13:0/16:1(9Z)/20:2(9Z,12Z))	TG(13:0/20:2(9Z,12Z)/16:1(9Z))	TG(16:1(9Z)/13:0/20:2(9Z,12Z))	TG(16:1(9Z)/20:2(9Z,12Z)/13:0)	TG(20:2(9Z,12Z)/13:0/16:1(9Z))	TG(20:2(9Z,12Z)/16:1(9Z)/13:0)	TG(13:0/16:2(9Z,12Z)/20:1(9Z))	TG(13:0/20:1(9Z)/16:2(9Z,12Z))	TG(16:2(9Z,12Z)/13:0/20:1(9Z))	TG(16:2(9Z,12Z)/20:1(9Z)/13:0)	TG(20:1(9Z)/13:0/16:2(9Z,12Z))	TG(20:1(9Z)/16:2(9Z,12Z)/13:0)	TG(13:0/18:0/18:3(9Z,12Z,15Z))	TG(13:0/18:3(9Z,12Z,15Z)/18:0)	TG(18:0/13:0/18:3(9Z,12Z,15Z))	TG(18:0/18:3(9Z,12Z,15Z)/13:0)	TG(18:3(9Z,12Z,15Z)/13:0/18:0)	TG(18:3(9Z,12Z,15Z)/18:0/13:0)	TG(13:0/18:1(9Z)/18:2(9Z,12Z))	TG(13:0/18:2(9Z,12Z)/18:1(9Z))	TG(18:1(9Z)/13:0/18:2(9Z,12Z))	TG(18:1(9Z)/18:2(9Z,12Z)/13:0)	TG(18:2(9Z,12Z)/13:0/18:1(9Z))	TG(18:2(9Z,12Z)/18:1(9Z)/13:0)	TG(13:1(9Z)/14:0/22:2(9Z,12Z))	TG(13:1(9Z)/22:2(9Z,12Z)/14:0)	TG(14:0/13:1(9Z)/22:2(9Z,12Z))	TG(14:0/22:2(9Z,12Z)/13:1(9Z))	TG(22:2(9Z,12Z)/13:1(9Z)/14:0)	TG(22:2(9Z,12Z)/14:0/13:1(9Z))	TG(13:1(9Z)/14:1(9Z)/22:1(9Z))	TG(13:1(9Z)/22:1(9Z)/14:1(9Z))	TG(14:1(9Z)/13:1(9Z)/22:1(9Z))	TG(14:1(9Z)/22:1(9Z)/13:1(9Z))	TG(22:1(9Z)/13:1(9Z)/14:1(9Z))	TG(22:1(9Z)/14:1(9Z)/13:1(9Z))	TG(13:1(9Z)/16:0/20:2(9Z,12Z))	TG(13:1(9Z)/20:2(9Z,12Z)/16:0)	TG(16:0/13:1(9Z)/20:2(9Z,12Z))	TG(16:0/20:2(9Z,12Z)/13:1(9Z))	TG(20:2(9Z,12Z)/13:1(9Z)/16:0)	TG(20:2(9Z,12Z)/16:0/13:1(9Z))	TG(13:1(9Z)/16:1(9Z)/20:1(9Z))	TG(13:1(9Z)/20:1(9Z)/16:1(9Z))	TG(16:1(9Z)/13:1(9Z)/20:1(9Z))	TG(16:1(9Z)/20:1(9Z)/13:1(9Z))	TG(20:1(9Z)/13:1(9Z)/16:1(9Z))	TG(20:1(9Z)/16:1(9Z)/13:1(9Z))	TG(13:1(9Z)/17:1(9Z)/19:1(9Z))	TG(13:1(9Z)/19:1(9Z)/17:1(9Z))	TG(17:1(9Z)/13:1(9Z)/19:1(9Z))	TG(17:1(9Z)/19:1(9Z)/13:1(9Z))	TG(19:1(9Z)/13:1(9Z)/17:1(9Z))	TG(19:1(9Z)/17:1(9Z)/13:1(9Z))	TG(13:1(9Z)/18:0/18:2(9Z,12Z))	TG(13:1(9Z)/18:2(9Z,12Z)/18:0)	TG(18:0/13:1(9Z)/18:2(9Z,12Z))	TG(18:0/18:2(9Z,12Z)/13:1(9Z))	TG(18:2(9Z,12Z)/13:1(9Z)/18:0)	TG(18:2(9Z,12Z)/18:0/13:1(9Z))	TG(13:1(9Z)/18:1(9Z)/18:1(9Z))	TG(18:1(9Z)/13:1(9Z)/18:1(9Z))	TG(18:1(9Z)/18:1(9Z)/13:1(9Z))	TG(14:0/15:0/20:3(9Z,12Z,15Z))	TG(14:0/20:3(9Z,12Z,15Z)/15:0)	TG(15:0/14:0/20:3(9Z,12Z,15Z))	TG(15:0/20:3(9Z,12Z,15Z)/14:0)	TG(20:3(9Z,12Z,15Z)/14:0/15:0)	TG(20:3(9Z,12Z,15Z)/15:0/14:0)	TG(14:0/15:1(9Z)/20:2(9Z,12Z))	TG(14:0/20:2(9Z,12Z)/15:1(9Z))	TG(15:1(9Z)/14:0/20:2(9Z,12Z))	TG(15:1(9Z)/20:2(9Z,12Z)/14:0)	TG(20:2(9Z,12Z)/14:0/15:1(9Z))	TG(20:2(9Z,12Z)/15:1(9Z)/14:0)	TG(14:0/16:2(9Z,12Z)/19:1(9Z))	TG(14:0/19:1(9Z)/16:2(9Z,12Z))	TG(16:2(9Z,12Z)/14:0/19:1(9Z))	TG(16:2(9Z,12Z)/19:1(9Z)/14:0)	TG(19:1(9Z)/14:0/16:2(9Z,12Z))	TG(19:1(9Z)/16:2(9Z,12Z)/14:0)	TG(14:0/17:0/18:3(9Z,12Z,15Z))	TG(14:0/18:3(9Z,12Z,15Z)/17:0)	TG(17:0/14:0/18:3(9Z,12Z,15Z))	TG(17:0/18:3(9Z,12Z,15Z)/14:0)	TG(18:3(9Z,12Z,15Z)/14:0/17:0)	TG(18:3(9Z,12Z,15Z)/17:0/14:0)	TG(14:0/17:1(9Z)/18:2(9Z,12Z))	TG(14:0/18:2(9Z,12Z)/17:1(9Z))	TG(17:1(9Z)/14:0/18:2(9Z,12Z))	TG(17:1(9Z)/18:2(9Z,12Z)/14:0)	TG(18:2(9Z,12Z)/14:0/17:1(9Z))	TG(18:2(9Z,12Z)/17:1(9Z)/14:0)	TG(14:1(9Z)/15:0/20:2(9Z,12Z))	TG(14:1(9Z)/20:2(9Z,12Z)/15:0)	TG(15:0/14:1(9Z)/20:2(9Z,12Z))	TG(15:0/20:2(9Z,12Z)/14:1(9Z))	TG(20:2(9Z,12Z)/14:1(9Z)/15:0)	TG(20:2(9Z,12Z)/15:0/14:1(9Z))	TG(14:1(9Z)/15:1(9Z)/20:1(9Z))	TG(14:1(9Z)/20:1(9Z)/15:1(9Z))	TG(15:1(9Z)/14:1(9Z)/20:1(9Z))	TG(15:1(9Z)/20:1(9Z)/14:1(9Z))	TG(20:1(9Z)/14:1(9Z)/15:1(9Z))	TG(20:1(9Z)/15:1(9Z)/14:1(9Z))	TG(14:1(9Z)/16:1(9Z)/19:1(9Z))	TG(14:1(9Z)/19:1(9Z)/16:1(9Z))	TG(16:1(9Z)/14:1(9Z)/19:1(9Z))	TG(16:1(9Z)/19:1(9Z)/14:1(9Z))	TG(19:1(9Z)/14:1(9Z)/16:1(9Z))	TG(19:1(9Z)/16:1(9Z)/14:1(9Z))	TG(14:1(9Z)/16:2(9Z,12Z)/19:0)	TG(14:1(9Z)/19:0/16:2(9Z,12Z))	TG(16:2(9Z,12Z)/14:1(9Z)/19:0)	TG(16:2(9Z,12Z)/19:0/14:1(9Z))	TG(19:0/14:1(9Z)/16:2(9Z,12Z))	TG(19:0/16:2(9Z,12Z)/14:1(9Z))	TG(14:1(9Z)/17:0/18:2(9Z,12Z))	TG(14:1(9Z)/18:2(9Z,12Z)/17:0)	TG(17:0/14:1(9Z)/18:2(9Z,12Z))	TG(17:0/18:2(9Z,12Z)/14:1(9Z))	TG(18:2(9Z,12Z)/14:1(9Z)/17:0)	TG(18:2(9Z,12Z)/17:0/14:1(9Z))	TG(14:1(9Z)/17:1(9Z)/18:1(9Z))	TG(14:1(9Z)/18:1(9Z)/17:1(9Z))	TG(17:1(9Z)/14:1(9Z)/18:1(9Z))	TG(17:1(9Z)/18:1(9Z)/14:1(9Z))	TG(18:1(9Z)/14:1(9Z)/17:1(9Z))	TG(18:1(9Z)/17:1(9Z)/14:1(9Z))	TG(15:0/16:0/18:3(9Z,12Z,15Z))	TG(15:0/18:3(9Z,12Z,15Z)/16:0)	TG(16:0/15:0/18:3(9Z,12Z,15Z))	TG(16:0/18:3(9Z,12Z,15Z)/15:0)	TG(18:3(9Z,12Z,15Z)/15:0/16:0)	TG(18:3(9Z,12Z,15Z)/16:0/15:0)	TG(15:0/16:1(9Z)/18:2(9Z,12Z))	TG(15:0/18:2(9Z,12Z)/16:1(9Z))	TG(16:1(9Z)/15:0/18:2(9Z,12Z))	TG(16:1(9Z)/18:2(9Z,12Z)/15:0)	TG(18:2(9Z,12Z)/15:0/16:1(9Z))	TG(18:2(9Z,12Z)/16:1(9Z)/15:0)	TG(15:0/16:2(9Z,12Z)/18:1(9Z))	TG(15:0/18:1(9Z)/16:2(9Z,12Z))	TG(16:2(9Z,12Z)/15:0/18:1(9Z))	TG(16:2(9Z,12Z)/18:1(9Z)/15:0)	TG(18:1(9Z)/15:0/16:2(9Z,12Z))	TG(18:1(9Z)/16:2(9Z,12Z)/15:0)	TG(15:1(9Z)/15:1(9Z)/19:1(9Z))	TG(15:1(9Z)/19:1(9Z)/15:1(9Z))	TG(19:1(9Z)/15:1(9Z)/15:1(9Z))	TG(15:1(9Z)/16:0/18:2(9Z,12Z))	TG(15:1(9Z)/18:2(9Z,12Z)/16:0)	TG(16:0/15:1(9Z)/18:2(9Z,12Z))	TG(16:0/18:2(9Z,12Z)/15:1(9Z))	TG(18:2(9Z,12Z)/15:1(9Z)/16:0)	TG(18:2(9Z,12Z)/16:0/15:1(9Z))	TG(15:1(9Z)/16:1(9Z)/18:1(9Z))	TG(15:1(9Z)/18:1(9Z)/16:1(9Z))	TG(16:1(9Z)/15:1(9Z)/18:1(9Z))	TG(16:1(9Z)/18:1(9Z)/15:1(9Z))	TG(18:1(9Z)/15:1(9Z)/16:1(9Z))	TG(18:1(9Z)/16:1(9Z)/15:1(9Z))	TG(15:1(9Z)/16:2(9Z,12Z)/18:0)	TG(15:1(9Z)/18:0/16:2(9Z,12Z))	TG(16:2(9Z,12Z)/15:1(9Z)/18:0)	TG(16:2(9Z,12Z)/18:0/15:1(9Z))	TG(18:0/15:1(9Z)/16:2(9Z,12Z))	TG(18:0/16:2(9Z,12Z)/15:1(9Z))	TG(15:1(9Z)/17:1(9Z)/17:1(9Z))	TG(17:1(9Z)/15:1(9Z)/17:1(9Z))	TG(17:1(9Z)/17:1(9Z)/15:1(9Z))	TG(16:0/16:2(9Z,12Z)/17:1(9Z))	TG(16:0/17:1(9Z)/16:2(9Z,12Z))	TG(16:2(9Z,12Z)/16:0/17:1(9Z))	TG(16:2(9Z,12Z)/17:1(9Z)/16:0)	TG(17:1(9Z)/16:0/16:2(9Z,12Z))	TG(17:1(9Z)/16:2(9Z,12Z)/16:0)	TG(16:1(9Z)/16:1(9Z)/17:1(9Z))	TG(16:1(9Z)/17:1(9Z)/16:1(9Z))	TG(17:1(9Z)/16:1(9Z)/16:1(9Z))	TG(16:1(9Z)/16:2(9Z,12Z)/17:0)	TG(16:1(9Z)/17:0/16:2(9Z,12Z))	TG(16:2(9Z,12Z)/16:1(9Z)/17:0)	TG(16:2(9Z,12Z)/17:0/16:1(9Z))	TG(17:0/16:1(9Z)/16:2(9Z,12Z))	TG(17:0/16:2(9Z,12Z)/16:1(9Z))
TAG_49_4	TG(10:0/15:1(9Z)/24:3(9Z,12Z,15Z))	TG(10:0/24:3(9Z,12Z,15Z)/15:1(9Z))	TG(15:1(9Z)/10:0/24:3(9Z,12Z,15Z))	TG(15:1(9Z)/24:3(9Z,12Z,15Z)/10:0)	TG(24:3(9Z,12Z,15Z)/10:0/15:1(9Z))	TG(24:3(9Z,12Z,15Z)/15:1(9Z)/10:0)	TG(10:0/17:1(9Z)/22:3(9Z,12Z,15Z))	TG(10:0/22:3(9Z,12Z,15Z)/17:1(9Z))	TG(17:1(9Z)/10:0/22:3(9Z,12Z,15Z))	TG(17:1(9Z)/22:3(9Z,12Z,15Z)/10:0)	TG(22:3(9Z,12Z,15Z)/10:0/17:1(9Z))	TG(22:3(9Z,12Z,15Z)/17:1(9Z)/10:0)	TG(10:0/19:1(9Z)/20:3(9Z,12Z,15Z))	TG(10:0/20:3(9Z,12Z,15Z)/19:1(9Z))	TG(19:1(9Z)/10:0/20:3(9Z,12Z,15Z))	TG(19:1(9Z)/20:3(9Z,12Z,15Z)/10:0)	TG(20:3(9Z,12Z,15Z)/10:0/19:1(9Z))	TG(20:3(9Z,12Z,15Z)/19:1(9Z)/10:0)	TG(12:0/13:1(9Z)/24:3(9Z,12Z,15Z))	TG(12:0/24:3(9Z,12Z,15Z)/13:1(9Z))	TG(13:1(9Z)/12:0/24:3(9Z,12Z,15Z))	TG(13:1(9Z)/24:3(9Z,12Z,15Z)/12:0)	TG(24:3(9Z,12Z,15Z)/12:0/13:1(9Z))	TG(24:3(9Z,12Z,15Z)/13:1(9Z)/12:0)	TG(12:0/15:1(9Z)/22:3(9Z,12Z,15Z))	TG(12:0/22:3(9Z,12Z,15Z)/15:1(9Z))	TG(15:1(9Z)/12:0/22:3(9Z,12Z,15Z))	TG(15:1(9Z)/22:3(9Z,12Z,15Z)/12:0)	TG(22:3(9Z,12Z,15Z)/12:0/15:1(9Z))	TG(22:3(9Z,12Z,15Z)/15:1(9Z)/12:0)	TG(12:0/17:1(9Z)/20:3(9Z,12Z,15Z))	TG(12:0/20:3(9Z,12Z,15Z)/17:1(9Z))	TG(17:1(9Z)/12:0/20:3(9Z,12Z,15Z))	TG(17:1(9Z)/20:3(9Z,12Z,15Z)/12:0)	TG(20:3(9Z,12Z,15Z)/12:0/17:1(9Z))	TG(20:3(9Z,12Z,15Z)/17:1(9Z)/12:0)	TG(12:0/18:3(9Z,12Z,15Z)/19:1(9Z))	TG(12:0/19:1(9Z)/18:3(9Z,12Z,15Z))	TG(18:3(9Z,12Z,15Z)/12:0/19:1(9Z))	TG(18:3(9Z,12Z,15Z)/19:1(9Z)/12:0)	TG(19:1(9Z)/12:0/18:3(9Z,12Z,15Z))	TG(19:1(9Z)/18:3(9Z,12Z,15Z)/12:0)	TG(12:1(9Z)/13:0/24:3(9Z,12Z,15Z))	TG(12:1(9Z)/24:3(9Z,12Z,15Z)/13:0)	TG(13:0/12:1(9Z)/24:3(9Z,12Z,15Z))	TG(13:0/24:3(9Z,12Z,15Z)/12:1(9Z))	TG(24:3(9Z,12Z,15Z)/12:1(9Z)/13:0)	TG(24:3(9Z,12Z,15Z)/13:0/12:1(9Z))	TG(12:1(9Z)/13:1(9Z)/24:2(9Z,12Z))	TG(12:1(9Z)/24:2(9Z,12Z)/13:1(9Z))	TG(13:1(9Z)/12:1(9Z)/24:2(9Z,12Z))	TG(13:1(9Z)/24:2(9Z,12Z)/12:1(9Z))	TG(24:2(9Z,12Z)/12:1(9Z)/13:1(9Z))	TG(24:2(9Z,12Z)/13:1(9Z)/12:1(9Z))	TG(12:1(9Z)/15:0/22:3(9Z,12Z,15Z))	TG(12:1(9Z)/22:3(9Z,12Z,15Z)/15:0)	TG(15:0/12:1(9Z)/22:3(9Z,12Z,15Z))	TG(15:0/22:3(9Z,12Z,15Z)/12:1(9Z))	TG(22:3(9Z,12Z,15Z)/12:1(9Z)/15:0)	TG(22:3(9Z,12Z,15Z)/15:0/12:1(9Z))	TG(12:1(9Z)/15:1(9Z)/22:2(9Z,12Z))	TG(12:1(9Z)/22:2(9Z,12Z)/15:1(9Z))	TG(15:1(9Z)/12:1(9Z)/22:2(9Z,12Z))	TG(15:1(9Z)/22:2(9Z,12Z)/12:1(9Z))	TG(22:2(9Z,12Z)/12:1(9Z)/15:1(9Z))	TG(22:2(9Z,12Z)/15:1(9Z)/12:1(9Z))	TG(12:1(9Z)/17:0/20:3(9Z,12Z,15Z))	TG(12:1(9Z)/20:3(9Z,12Z,15Z)/17:0)	TG(17:0/12:1(9Z)/20:3(9Z,12Z,15Z))	TG(17:0/20:3(9Z,12Z,15Z)/12:1(9Z))	TG(20:3(9Z,12Z,15Z)/12:1(9Z)/17:0)	TG(20:3(9Z,12Z,15Z)/17:0/12:1(9Z))	TG(12:1(9Z)/17:1(9Z)/20:2(9Z,12Z))	TG(12:1(9Z)/20:2(9Z,12Z)/17:1(9Z))	TG(17:1(9Z)/12:1(9Z)/20:2(9Z,12Z))	TG(17:1(9Z)/20:2(9Z,12Z)/12:1(9Z))	TG(20:2(9Z,12Z)/12:1(9Z)/17:1(9Z))	TG(20:2(9Z,12Z)/17:1(9Z)/12:1(9Z))	TG(12:1(9Z)/18:2(9Z,12Z)/19:1(9Z))	TG(12:1(9Z)/19:1(9Z)/18:2(9Z,12Z))	TG(18:2(9Z,12Z)/12:1(9Z)/19:1(9Z))	TG(18:2(9Z,12Z)/19:1(9Z)/12:1(9Z))	TG(19:1(9Z)/12:1(9Z)/18:2(9Z,12Z))	TG(19:1(9Z)/18:2(9Z,12Z)/12:1(9Z))	TG(12:1(9Z)/18:3(9Z,12Z,15Z)/19:0)	TG(12:1(9Z)/19:0/18:3(9Z,12Z,15Z))	TG(18:3(9Z,12Z,15Z)/12:1(9Z)/19:0)	TG(18:3(9Z,12Z,15Z)/19:0/12:1(9Z))	TG(19:0/12:1(9Z)/18:3(9Z,12Z,15Z))	TG(19:0/18:3(9Z,12Z,15Z)/12:1(9Z))	TG(13:0/14:1(9Z)/22:3(9Z,12Z,15Z))	TG(13:0/22:3(9Z,12Z,15Z)/14:1(9Z))	TG(14:1(9Z)/13:0/22:3(9Z,12Z,15Z))	TG(14:1(9Z)/22:3(9Z,12Z,15Z)/13:0)	TG(22:3(9Z,12Z,15Z)/13:0/14:1(9Z))	TG(22:3(9Z,12Z,15Z)/14:1(9Z)/13:0)	TG(13:0/16:1(9Z)/20:3(9Z,12Z,15Z))	TG(13:0/20:3(9Z,12Z,15Z)/16:1(9Z))	TG(16:1(9Z)/13:0/20:3(9Z,12Z,15Z))	TG(16:1(9Z)/20:3(9Z,12Z,15Z)/13:0)	TG(20:3(9Z,12Z,15Z)/13:0/16:1(9Z))	TG(20:3(9Z,12Z,15Z)/16:1(9Z)/13:0)	TG(13:0/16:2(9Z,12Z)/20:2(9Z,12Z))	TG(13:0/20:2(9Z,12Z)/16:2(9Z,12Z))	TG(16:2(9Z,12Z)/13:0/20:2(9Z,12Z))	TG(16:2(9Z,12Z)/20:2(9Z,12Z)/13:0)	TG(20:2(9Z,12Z)/13:0/16:2(9Z,12Z))	TG(20:2(9Z,12Z)/16:2(9Z,12Z)/13:0)	TG(13:0/18:1(9Z)/18:3(9Z,12Z,15Z))	TG(13:0/18:3(9Z,12Z,15Z)/18:1(9Z))	TG(18:1(9Z)/13:0/18:3(9Z,12Z,15Z))	TG(18:1(9Z)/18:3(9Z,12Z,15Z)/13:0)	TG(18:3(9Z,12Z,15Z)/13:0/18:1(9Z))	TG(18:3(9Z,12Z,15Z)/18:1(9Z)/13:0)	TG(13:0/18:2(9Z,12Z)/18:2(9Z,12Z))	TG(18:2(9Z,12Z)/13:0/18:2(9Z,12Z))	TG(18:2(9Z,12Z)/18:2(9Z,12Z)/13:0)	TG(13:1(9Z)/14:0/22:3(9Z,12Z,15Z))	TG(13:1(9Z)/22:3(9Z,12Z,15Z)/14:0)	TG(14:0/13:1(9Z)/22:3(9Z,12Z,15Z))	TG(14:0/22:3(9Z,12Z,15Z)/13:1(9Z))	TG(22:3(9Z,12Z,15Z)/13:1(9Z)/14:0)	TG(22:3(9Z,12Z,15Z)/14:0/13:1(9Z))	TG(13:1(9Z)/14:1(9Z)/22:2(9Z,12Z))	TG(13:1(9Z)/22:2(9Z,12Z)/14:1(9Z))	TG(14:1(9Z)/13:1(9Z)/22:2(9Z,12Z))	TG(14:1(9Z)/22:2(9Z,12Z)/13:1(9Z))	TG(22:2(9Z,12Z)/13:1(9Z)/14:1(9Z))	TG(22:2(9Z,12Z)/14:1(9Z)/13:1(9Z))	TG(13:1(9Z)/16:0/20:3(9Z,12Z,15Z))	TG(13:1(9Z)/20:3(9Z,12Z,15Z)/16:0)	TG(16:0/13:1(9Z)/20:3(9Z,12Z,15Z))	TG(16:0/20:3(9Z,12Z,15Z)/13:1(9Z))	TG(20:3(9Z,12Z,15Z)/13:1(9Z)/16:0)	TG(20:3(9Z,12Z,15Z)/16:0/13:1(9Z))	TG(13:1(9Z)/16:1(9Z)/20:2(9Z,12Z))	TG(13:1(9Z)/20:2(9Z,12Z)/16:1(9Z))	TG(16:1(9Z)/13:1(9Z)/20:2(9Z,12Z))	TG(16:1(9Z)/20:2(9Z,12Z)/13:1(9Z))	TG(20:2(9Z,12Z)/13:1(9Z)/16:1(9Z))	TG(20:2(9Z,12Z)/16:1(9Z)/13:1(9Z))	TG(13:1(9Z)/16:2(9Z,12Z)/20:1(9Z))	TG(13:1(9Z)/20:1(9Z)/16:2(9Z,12Z))	TG(16:2(9Z,12Z)/13:1(9Z)/20:1(9Z))	TG(16:2(9Z,12Z)/20:1(9Z)/13:1(9Z))	TG(20:1(9Z)/13:1(9Z)/16:2(9Z,12Z))	TG(20:1(9Z)/16:2(9Z,12Z)/13:1(9Z))	TG(13:1(9Z)/18:0/18:3(9Z,12Z,15Z))	TG(13:1(9Z)/18:3(9Z,12Z,15Z)/18:0)	TG(18:0/13:1(9Z)/18:3(9Z,12Z,15Z))	TG(18:0/18:3(9Z,12Z,15Z)/13:1(9Z))	TG(18:3(9Z,12Z,15Z)/13:1(9Z)/18:0)	TG(18:3(9Z,12Z,15Z)/18:0/13:1(9Z))	TG(13:1(9Z)/18:1(9Z)/18:2(9Z,12Z))	TG(13:1(9Z)/18:2(9Z,12Z)/18:1(9Z))	TG(18:1(9Z)/13:1(9Z)/18:2(9Z,12Z))	TG(18:1(9Z)/18:2(9Z,12Z)/13:1(9Z))	TG(18:2(9Z,12Z)/13:1(9Z)/18:1(9Z))	TG(18:2(9Z,12Z)/18:1(9Z)/13:1(9Z))	TG(14:0/15:1(9Z)/20:3(9Z,12Z,15Z))	TG(14:0/20:3(9Z,12Z,15Z)/15:1(9Z))	TG(15:1(9Z)/14:0/20:3(9Z,12Z,15Z))	TG(15:1(9Z)/20:3(9Z,12Z,15Z)/14:0)	TG(20:3(9Z,12Z,15Z)/14:0/15:1(9Z))	TG(20:3(9Z,12Z,15Z)/15:1(9Z)/14:0)	TG(14:0/17:1(9Z)/18:3(9Z,12Z,15Z))	TG(14:0/18:3(9Z,12Z,15Z)/17:1(9Z))	TG(17:1(9Z)/14:0/18:3(9Z,12Z,15Z))	TG(17:1(9Z)/18:3(9Z,12Z,15Z)/14:0)	TG(18:3(9Z,12Z,15Z)/14:0/17:1(9Z))	TG(18:3(9Z,12Z,15Z)/17:1(9Z)/14:0)	TG(14:1(9Z)/15:0/20:3(9Z,12Z,15Z))	TG(14:1(9Z)/20:3(9Z,12Z,15Z)/15:0)	TG(15:0/14:1(9Z)/20:3(9Z,12Z,15Z))	TG(15:0/20:3(9Z,12Z,15Z)/14:1(9Z))	TG(20:3(9Z,12Z,15Z)/14:1(9Z)/15:0)	TG(20:3(9Z,12Z,15Z)/15:0/14:1(9Z))	TG(14:1(9Z)/15:1(9Z)/20:2(9Z,12Z))	TG(14:1(9Z)/20:2(9Z,12Z)/15:1(9Z))	TG(15:1(9Z)/14:1(9Z)/20:2(9Z,12Z))	TG(15:1(9Z)/20:2(9Z,12Z)/14:1(9Z))	TG(20:2(9Z,12Z)/14:1(9Z)/15:1(9Z))	TG(20:2(9Z,12Z)/15:1(9Z)/14:1(9Z))	TG(14:1(9Z)/16:2(9Z,12Z)/19:1(9Z))	TG(14:1(9Z)/19:1(9Z)/16:2(9Z,12Z))	TG(16:2(9Z,12Z)/14:1(9Z)/19:1(9Z))	TG(16:2(9Z,12Z)/19:1(9Z)/14:1(9Z))	TG(19:1(9Z)/14:1(9Z)/16:2(9Z,12Z))	TG(19:1(9Z)/16:2(9Z,12Z)/14:1(9Z))	TG(14:1(9Z)/17:0/18:3(9Z,12Z,15Z))	TG(14:1(9Z)/18:3(9Z,12Z,15Z)/17:0)	TG(17:0/14:1(9Z)/18:3(9Z,12Z,15Z))	TG(17:0/18:3(9Z,12Z,15Z)/14:1(9Z))	TG(18:3(9Z,12Z,15Z)/14:1(9Z)/17:0)	TG(18:3(9Z,12Z,15Z)/17:0/14:1(9Z))	TG(14:1(9Z)/17:1(9Z)/18:2(9Z,12Z))	TG(14:1(9Z)/18:2(9Z,12Z)/17:1(9Z))	TG(17:1(9Z)/14:1(9Z)/18:2(9Z,12Z))	TG(17:1(9Z)/18:2(9Z,12Z)/14:1(9Z))	TG(18:2(9Z,12Z)/14:1(9Z)/17:1(9Z))	TG(18:2(9Z,12Z)/17:1(9Z)/14:1(9Z))	TG(15:0/16:1(9Z)/18:3(9Z,12Z,15Z))	TG(15:0/18:3(9Z,12Z,15Z)/16:1(9Z))	TG(16:1(9Z)/15:0/18:3(9Z,12Z,15Z))	TG(16:1(9Z)/18:3(9Z,12Z,15Z)/15:0)	TG(18:3(9Z,12Z,15Z)/15:0/16:1(9Z))	TG(18:3(9Z,12Z,15Z)/16:1(9Z)/15:0)	TG(15:0/16:2(9Z,12Z)/18:2(9Z,12Z))	TG(15:0/18:2(9Z,12Z)/16:2(9Z,12Z))	TG(16:2(9Z,12Z)/15:0/18:2(9Z,12Z))	TG(16:2(9Z,12Z)/18:2(9Z,12Z)/15:0)	TG(18:2(9Z,12Z)/15:0/16:2(9Z,12Z))	TG(18:2(9Z,12Z)/16:2(9Z,12Z)/15:0)	TG(15:1(9Z)/16:0/18:3(9Z,12Z,15Z))	TG(15:1(9Z)/18:3(9Z,12Z,15Z)/16:0)	TG(16:0/15:1(9Z)/18:3(9Z,12Z,15Z))	TG(16:0/18:3(9Z,12Z,15Z)/15:1(9Z))	TG(18:3(9Z,12Z,15Z)/15:1(9Z)/16:0)	TG(18:3(9Z,12Z,15Z)/16:0/15:1(9Z))	TG(15:1(9Z)/16:1(9Z)/18:2(9Z,12Z))	TG(15:1(9Z)/18:2(9Z,12Z)/16:1(9Z))	TG(16:1(9Z)/15:1(9Z)/18:2(9Z,12Z))	TG(16:1(9Z)/18:2(9Z,12Z)/15:1(9Z))	TG(18:2(9Z,12Z)/15:1(9Z)/16:1(9Z))	TG(18:2(9Z,12Z)/16:1(9Z)/15:1(9Z))	TG(15:1(9Z)/16:2(9Z,12Z)/18:1(9Z))	TG(15:1(9Z)/18:1(9Z)/16:2(9Z,12Z))	TG(16:2(9Z,12Z)/15:1(9Z)/18:1(9Z))	TG(16:2(9Z,12Z)/18:1(9Z)/15:1(9Z))	TG(18:1(9Z)/15:1(9Z)/16:2(9Z,12Z))	TG(18:1(9Z)/16:2(9Z,12Z)/15:1(9Z))	TG(16:1(9Z)/16:2(9Z,12Z)/17:1(9Z))	TG(16:1(9Z)/17:1(9Z)/16:2(9Z,12Z))	TG(16:2(9Z,12Z)/16:1(9Z)/17:1(9Z))	TG(16:2(9Z,12Z)/17:1(9Z)/16:1(9Z))	TG(17:1(9Z)/16:1(9Z)/16:2(9Z,12Z))	TG(17:1(9Z)/16:2(9Z,12Z)/16:1(9Z))	TG(16:2(9Z,12Z)/16:2(9Z,12Z)/17:0)	TG(16:2(9Z,12Z)/17:0/16:2(9Z,12Z))	TG(17:0/16:2(9Z,12Z)/16:2(9Z,12Z))
TAG_49_5	TG(12:1(9Z)/13:1(9Z)/24:3(9Z,12Z,15Z))	TG(12:1(9Z)/24:3(9Z,12Z,15Z)/13:1(9Z))	TG(13:1(9Z)/12:1(9Z)/24:3(9Z,12Z,15Z))	TG(13:1(9Z)/24:3(9Z,12Z,15Z)/12:1(9Z))	TG(24:3(9Z,12Z,15Z)/12:1(9Z)/13:1(9Z))	TG(24:3(9Z,12Z,15Z)/13:1(9Z)/12:1(9Z))	TG(12:1(9Z)/15:1(9Z)/22:3(9Z,12Z,15Z))	TG(12:1(9Z)/22:3(9Z,12Z,15Z)/15:1(9Z))	TG(15:1(9Z)/12:1(9Z)/22:3(9Z,12Z,15Z))	TG(15:1(9Z)/22:3(9Z,12Z,15Z)/12:1(9Z))	TG(22:3(9Z,12Z,15Z)/12:1(9Z)/15:1(9Z))	TG(22:3(9Z,12Z,15Z)/15:1(9Z)/12:1(9Z))	TG(12:1(9Z)/17:1(9Z)/20:3(9Z,12Z,15Z))	TG(12:1(9Z)/20:3(9Z,12Z,15Z)/17:1(9Z))	TG(17:1(9Z)/12:1(9Z)/20:3(9Z,12Z,15Z))	TG(17:1(9Z)/20:3(9Z,12Z,15Z)/12:1(9Z))	TG(20:3(9Z,12Z,15Z)/12:1(9Z)/17:1(9Z))	TG(20:3(9Z,12Z,15Z)/17:1(9Z)/12:1(9Z))	TG(12:1(9Z)/18:3(9Z,12Z,15Z)/19:1(9Z))	TG(12:1(9Z)/19:1(9Z)/18:3(9Z,12Z,15Z))	TG(18:3(9Z,12Z,15Z)/12:1(9Z)/19:1(9Z))	TG(18:3(9Z,12Z,15Z)/19:1(9Z)/12:1(9Z))	TG(19:1(9Z)/12:1(9Z)/18:3(9Z,12Z,15Z))	TG(19:1(9Z)/18:3(9Z,12Z,15Z)/12:1(9Z))	TG(13:0/16:2(9Z,12Z)/20:3(9Z,12Z,15Z))	TG(13:0/20:3(9Z,12Z,15Z)/16:2(9Z,12Z))	TG(16:2(9Z,12Z)/13:0/20:3(9Z,12Z,15Z))	TG(16:2(9Z,12Z)/20:3(9Z,12Z,15Z)/13:0)	TG(20:3(9Z,12Z,15Z)/13:0/16:2(9Z,12Z))	TG(20:3(9Z,12Z,15Z)/16:2(9Z,12Z)/13:0)	TG(13:0/18:2(9Z,12Z)/18:3(9Z,12Z,15Z))	TG(13:0/18:3(9Z,12Z,15Z)/18:2(9Z,12Z))	TG(18:2(9Z,12Z)/13:0/18:3(9Z,12Z,15Z))	TG(18:2(9Z,12Z)/18:3(9Z,12Z,15Z)/13:0)	TG(18:3(9Z,12Z,15Z)/13:0/18:2(9Z,12Z))	TG(18:3(9Z,12Z,15Z)/18:2(9Z,12Z)/13:0)	TG(13:1(9Z)/14:1(9Z)/22:3(9Z,12Z,15Z))	TG(13:1(9Z)/22:3(9Z,12Z,15Z)/14:1(9Z))	TG(14:1(9Z)/13:1(9Z)/22:3(9Z,12Z,15Z))	TG(14:1(9Z)/22:3(9Z,12Z,15Z)/13:1(9Z))	TG(22:3(9Z,12Z,15Z)/13:1(9Z)/14:1(9Z))	TG(22:3(9Z,12Z,15Z)/14:1(9Z)/13:1(9Z))	TG(13:1(9Z)/16:1(9Z)/20:3(9Z,12Z,15Z))	TG(13:1(9Z)/20:3(9Z,12Z,15Z)/16:1(9Z))	TG(16:1(9Z)/13:1(9Z)/20:3(9Z,12Z,15Z))	TG(16:1(9Z)/20:3(9Z,12Z,15Z)/13:1(9Z))	TG(20:3(9Z,12Z,15Z)/13:1(9Z)/16:1(9Z))	TG(20:3(9Z,12Z,15Z)/16:1(9Z)/13:1(9Z))	TG(13:1(9Z)/16:2(9Z,12Z)/20:2(9Z,12Z))	TG(13:1(9Z)/20:2(9Z,12Z)/16:2(9Z,12Z))	TG(16:2(9Z,12Z)/13:1(9Z)/20:2(9Z,12Z))	TG(16:2(9Z,12Z)/20:2(9Z,12Z)/13:1(9Z))	TG(20:2(9Z,12Z)/13:1(9Z)/16:2(9Z,12Z))	TG(20:2(9Z,12Z)/16:2(9Z,12Z)/13:1(9Z))	TG(13:1(9Z)/18:1(9Z)/18:3(9Z,12Z,15Z))	TG(13:1(9Z)/18:3(9Z,12Z,15Z)/18:1(9Z))	TG(18:1(9Z)/13:1(9Z)/18:3(9Z,12Z,15Z))	TG(18:1(9Z)/18:3(9Z,12Z,15Z)/13:1(9Z))	TG(18:3(9Z,12Z,15Z)/13:1(9Z)/18:1(9Z))	TG(18:3(9Z,12Z,15Z)/18:1(9Z)/13:1(9Z))	TG(13:1(9Z)/18:2(9Z,12Z)/18:2(9Z,12Z))	TG(18:2(9Z,12Z)/13:1(9Z)/18:2(9Z,12Z))	TG(18:2(9Z,12Z)/18:2(9Z,12Z)/13:1(9Z))	TG(14:1(9Z)/15:1(9Z)/20:3(9Z,12Z,15Z))	TG(14:1(9Z)/20:3(9Z,12Z,15Z)/15:1(9Z))	TG(15:1(9Z)/14:1(9Z)/20:3(9Z,12Z,15Z))	TG(15:1(9Z)/20:3(9Z,12Z,15Z)/14:1(9Z))	TG(20:3(9Z,12Z,15Z)/14:1(9Z)/15:1(9Z))	TG(20:3(9Z,12Z,15Z)/15:1(9Z)/14:1(9Z))	TG(14:1(9Z)/17:1(9Z)/18:3(9Z,12Z,15Z))	TG(14:1(9Z)/18:3(9Z,12Z,15Z)/17:1(9Z))	TG(17:1(9Z)/14:1(9Z)/18:3(9Z,12Z,15Z))	TG(17:1(9Z)/18:3(9Z,12Z,15Z)/14:1(9Z))	TG(18:3(9Z,12Z,15Z)/14:1(9Z)/17:1(9Z))	TG(18:3(9Z,12Z,15Z)/17:1(9Z)/14:1(9Z))	TG(15:0/16:2(9Z,12Z)/18:3(9Z,12Z,15Z))	TG(15:0/18:3(9Z,12Z,15Z)/16:2(9Z,12Z))	TG(16:2(9Z,12Z)/15:0/18:3(9Z,12Z,15Z))	TG(16:2(9Z,12Z)/18:3(9Z,12Z,15Z)/15:0)	TG(18:3(9Z,12Z,15Z)/15:0/16:2(9Z,12Z))	TG(18:3(9Z,12Z,15Z)/16:2(9Z,12Z)/15:0)	TG(15:1(9Z)/16:1(9Z)/18:3(9Z,12Z,15Z))	TG(15:1(9Z)/18:3(9Z,12Z,15Z)/16:1(9Z))	TG(16:1(9Z)/15:1(9Z)/18:3(9Z,12Z,15Z))	TG(16:1(9Z)/18:3(9Z,12Z,15Z)/15:1(9Z))	TG(18:3(9Z,12Z,15Z)/15:1(9Z)/16:1(9Z))	TG(18:3(9Z,12Z,15Z)/16:1(9Z)/15:1(9Z))	TG(15:1(9Z)/16:2(9Z,12Z)/18:2(9Z,12Z))	TG(15:1(9Z)/18:2(9Z,12Z)/16:2(9Z,12Z))	TG(16:2(9Z,12Z)/15:1(9Z)/18:2(9Z,12Z))	TG(16:2(9Z,12Z)/18:2(9Z,12Z)/15:1(9Z))	TG(18:2(9Z,12Z)/15:1(9Z)/16:2(9Z,12Z))	TG(18:2(9Z,12Z)/16:2(9Z,12Z)/15:1(9Z))	TG(16:2(9Z,12Z)/16:2(9Z,12Z)/17:1(9Z))	TG(16:2(9Z,12Z)/17:1(9Z)/16:2(9Z,12Z))	TG(17:1(9Z)/16:2(9Z,12Z)/16:2(9Z,12Z))
TAG_50_0	TG(12:0/19:0/19:0)	TG(19:0/12:0/19:0)	TG(19:0/19:0/12:0)	TG(13:0/18:0/19:0)	TG(13:0/19:0/18:0)	TG(18:0/13:0/19:0)	TG(18:0/19:0/13:0)	TG(19:0/13:0/18:0)	TG(19:0/18:0/13:0)	TG(14:0/17:0/19:0)	TG(14:0/19:0/17:0)	TG(17:0/14:0/19:0)	TG(17:0/19:0/14:0)	TG(19:0/14:0/17:0)	TG(19:0/17:0/14:0)	TG(14:0/18:0/18:0)	TG(18:0/14:0/18:0)	TG(18:0/18:0/14:0)	TG(15:0/16:0/19:0)	TG(15:0/19:0/16:0)	TG(16:0/15:0/19:0)	TG(16:0/19:0/15:0)	TG(19:0/15:0/16:0)	TG(19:0/16:0/15:0)	TG(15:0/17:0/18:0)	TG(15:0/18:0/17:0)	TG(17:0/15:0/18:0)	TG(17:0/18:0/15:0)	TG(18:0/15:0/17:0)	TG(18:0/17:0/15:0)	TG(16:0/16:0/18:0)	TG(16:0/18:0/16:0)	TG(18:0/16:0/16:0)	TG(16:0/17:0/17:0)	TG(17:0/16:0/17:0)	TG(17:0/17:0/16:0)
TAG_50_1	TG(10:0/16:0/24:1(9Z))	TG(10:0/24:1(9Z)/16:0)	TG(16:0/10:0/24:1(9Z))	TG(16:0/24:1(9Z)/10:0)	TG(24:1(9Z)/10:0/16:0)	TG(24:1(9Z)/16:0/10:0)	TG(10:0/18:0/22:1(9Z))	TG(10:0/22:1(9Z)/18:0)	TG(18:0/10:0/22:1(9Z))	TG(18:0/22:1(9Z)/10:0)	TG(22:1(9Z)/10:0/18:0)	TG(22:1(9Z)/18:0/10:0)	TG(12:0/14:0/24:1(9Z))	TG(12:0/24:1(9Z)/14:0)	TG(14:0/12:0/24:1(9Z))	TG(14:0/24:1(9Z)/12:0)	TG(24:1(9Z)/12:0/14:0)	TG(24:1(9Z)/14:0/12:0)	TG(12:0/16:0/22:1(9Z))	TG(12:0/22:1(9Z)/16:0)	TG(16:0/12:0/22:1(9Z))	TG(16:0/22:1(9Z)/12:0)	TG(22:1(9Z)/12:0/16:0)	TG(22:1(9Z)/16:0/12:0)	TG(12:0/18:0/20:1(9Z))	TG(12:0/20:1(9Z)/18:0)	TG(18:0/12:0/20:1(9Z))	TG(18:0/20:1(9Z)/12:0)	TG(20:1(9Z)/12:0/18:0)	TG(20:1(9Z)/18:0/12:0)	TG(12:0/19:0/19:1(9Z))	TG(12:0/19:1(9Z)/19:0)	TG(19:0/12:0/19:1(9Z))	TG(19:0/19:1(9Z)/12:0)	TG(19:1(9Z)/12:0/19:0)	TG(19:1(9Z)/19:0/12:0)	TG(12:1(9Z)/19:0/19:0)	TG(19:0/12:1(9Z)/19:0)	TG(19:0/19:0/12:1(9Z))	TG(13:0/13:0/24:1(9Z))	TG(13:0/24:1(9Z)/13:0)	TG(24:1(9Z)/13:0/13:0)	TG(13:0/15:0/22:1(9Z))	TG(13:0/22:1(9Z)/15:0)	TG(15:0/13:0/22:1(9Z))	TG(15:0/22:1(9Z)/13:0)	TG(22:1(9Z)/13:0/15:0)	TG(22:1(9Z)/15:0/13:0)	TG(13:0/17:0/20:1(9Z))	TG(13:0/20:1(9Z)/17:0)	TG(17:0/13:0/20:1(9Z))	TG(17:0/20:1(9Z)/13:0)	TG(20:1(9Z)/13:0/17:0)	TG(20:1(9Z)/17:0/13:0)	TG(13:0/18:0/19:1(9Z))	TG(13:0/19:1(9Z)/18:0)	TG(18:0/13:0/19:1(9Z))	TG(18:0/19:1(9Z)/13:0)	TG(19:1(9Z)/13:0/18:0)	TG(19:1(9Z)/18:0/13:0)	TG(13:0/18:1(9Z)/19:0)	TG(13:0/19:0/18:1(9Z))	TG(18:1(9Z)/13:0/19:0)	TG(18:1(9Z)/19:0/13:0)	TG(19:0/13:0/18:1(9Z))	TG(19:0/18:1(9Z)/13:0)	TG(13:1(9Z)/18:0/19:0)	TG(13:1(9Z)/19:0/18:0)	TG(18:0/13:1(9Z)/19:0)	TG(18:0/19:0/13:1(9Z))	TG(19:0/13:1(9Z)/18:0)	TG(19:0/18:0/13:1(9Z))	TG(14:0/14:0/22:1(9Z))	TG(14:0/22:1(9Z)/14:0)	TG(22:1(9Z)/14:0/14:0)	TG(14:0/16:0/20:1(9Z))	TG(14:0/20:1(9Z)/16:0)	TG(16:0/14:0/20:1(9Z))	TG(16:0/20:1(9Z)/14:0)	TG(20:1(9Z)/14:0/16:0)	TG(20:1(9Z)/16:0/14:0)	TG(14:0/17:0/19:1(9Z))	TG(14:0/19:1(9Z)/17:0)	TG(17:0/14:0/19:1(9Z))	TG(17:0/19:1(9Z)/14:0)	TG(19:1(9Z)/14:0/17:0)	TG(19:1(9Z)/17:0/14:0)	TG(14:0/17:1(9Z)/19:0)	TG(14:0/19:0/17:1(9Z))	TG(17:1(9Z)/14:0/19:0)	TG(17:1(9Z)/19:0/14:0)	TG(19:0/14:0/17:1(9Z))	TG(19:0/17:1(9Z)/14:0)	TG(14:0/18:0/18:1(9Z))	TG(14:0/18:1(9Z)/18:0)	TG(18:0/14:0/18:1(9Z))	TG(18:0/18:1(9Z)/14:0)	TG(18:1(9Z)/14:0/18:0)	TG(18:1(9Z)/18:0/14:0)	TG(14:1(9Z)/17:0/19:0)	TG(14:1(9Z)/19:0/17:0)	TG(17:0/14:1(9Z)/19:0)	TG(17:0/19:0/14:1(9Z))	TG(19:0/14:1(9Z)/17:0)	TG(19:0/17:0/14:1(9Z))	TG(14:1(9Z)/18:0/18:0)	TG(18:0/14:1(9Z)/18:0)	TG(18:0/18:0/14:1(9Z))	TG(15:0/15:0/20:1(9Z))	TG(15:0/20:1(9Z)/15:0)	TG(20:1(9Z)/15:0/15:0)	TG(15:0/16:0/19:1(9Z))	TG(15:0/19:1(9Z)/16:0)	TG(16:0/15:0/19:1(9Z))	TG(16:0/19:1(9Z)/15:0)	TG(19:1(9Z)/15:0/16:0)	TG(19:1(9Z)/16:0/15:0)	TG(15:0/16:1(9Z)/19:0)	TG(15:0/19:0/16:1(9Z))	TG(16:1(9Z)/15:0/19:0)	TG(16:1(9Z)/19:0/15:0)	TG(19:0/15:0/16:1(9Z))	TG(19:0/16:1(9Z)/15:0)	TG(15:0/17:0/18:1(9Z))	TG(15:0/18:1(9Z)/17:0)	TG(17:0/15:0/18:1(9Z))	TG(17:0/18:1(9Z)/15:0)	TG(18:1(9Z)/15:0/17:0)	TG(18:1(9Z)/17:0/15:0)	TG(15:0/17:1(9Z)/18:0)	TG(15:0/18:0/17:1(9Z))	TG(17:1(9Z)/15:0/18:0)	TG(17:1(9Z)/18:0/15:0)	TG(18:0/15:0/17:1(9Z))	TG(18:0/17:1(9Z)/15:0)	TG(15:1(9Z)/16:0/19:0)	TG(15:1(9Z)/19:0/16:0)	TG(16:0/15:1(9Z)/19:0)	TG(16:0/19:0/15:1(9Z))	TG(19:0/15:1(9Z)/16:0)	TG(19:0/16:0/15:1(9Z))	TG(15:1(9Z)/17:0/18:0)	TG(15:1(9Z)/18:0/17:0)	TG(17:0/15:1(9Z)/18:0)	TG(17:0/18:0/15:1(9Z))	TG(18:0/15:1(9Z)/17:0)	TG(18:0/17:0/15:1(9Z))	TG(16:0/16:0/18:1(9Z))	TG(16:0/18:1(9Z)/16:0)	TG(18:1(9Z)/16:0/16:0)	TG(16:0/16:1(9Z)/18:0)	TG(16:0/18:0/16:1(9Z))	TG(16:1(9Z)/16:0/18:0)	TG(16:1(9Z)/18:0/16:0)	TG(18:0/16:0/16:1(9Z))	TG(18:0/16:1(9Z)/16:0)	TG(16:0/17:0/17:1(9Z))	TG(16:0/17:1(9Z)/17:0)	TG(17:0/16:0/17:1(9Z))	TG(17:0/17:1(9Z)/16:0)	TG(17:1(9Z)/16:0/17:0)	TG(17:1(9Z)/17:0/16:0)	TG(16:1(9Z)/17:0/17:0)	TG(17:0/16:1(9Z)/17:0)	TG(17:0/17:0/16:1(9Z))
TAG_50_2	TG(10:0/16:0/24:2(9Z,12Z))	TG(10:0/24:2(9Z,12Z)/16:0)	TG(16:0/10:0/24:2(9Z,12Z))	TG(16:0/24:2(9Z,12Z)/10:0)	TG(24:2(9Z,12Z)/10:0/16:0)	TG(24:2(9Z,12Z)/16:0/10:0)	TG(10:0/16:1(9Z)/24:1(9Z))	TG(10:0/24:1(9Z)/16:1(9Z))	TG(16:1(9Z)/10:0/24:1(9Z))	TG(16:1(9Z)/24:1(9Z)/10:0)	TG(24:1(9Z)/10:0/16:1(9Z))	TG(24:1(9Z)/16:1(9Z)/10:0)	TG(10:0/18:0/22:2(9Z,12Z))	TG(10:0/22:2(9Z,12Z)/18:0)	TG(18:0/10:0/22:2(9Z,12Z))	TG(18:0/22:2(9Z,12Z)/10:0)	TG(22:2(9Z,12Z)/10:0/18:0)	TG(22:2(9Z,12Z)/18:0/10:0)	TG(10:0/18:1(9Z)/22:1(9Z))	TG(10:0/22:1(9Z)/18:1(9Z))	TG(18:1(9Z)/10:0/22:1(9Z))	TG(18:1(9Z)/22:1(9Z)/10:0)	TG(22:1(9Z)/10:0/18:1(9Z))	TG(22:1(9Z)/18:1(9Z)/10:0)	TG(10:0/20:1(9Z)/20:1(9Z))	TG(20:1(9Z)/10:0/20:1(9Z))	TG(20:1(9Z)/20:1(9Z)/10:0)	TG(12:0/14:0/24:2(9Z,12Z))	TG(12:0/24:2(9Z,12Z)/14:0)	TG(14:0/12:0/24:2(9Z,12Z))	TG(14:0/24:2(9Z,12Z)/12:0)	TG(24:2(9Z,12Z)/12:0/14:0)	TG(24:2(9Z,12Z)/14:0/12:0)	TG(12:0/14:1(9Z)/24:1(9Z))	TG(12:0/24:1(9Z)/14:1(9Z))	TG(14:1(9Z)/12:0/24:1(9Z))	TG(14:1(9Z)/24:1(9Z)/12:0)	TG(24:1(9Z)/12:0/14:1(9Z))	TG(24:1(9Z)/14:1(9Z)/12:0)	TG(12:0/16:0/22:2(9Z,12Z))	TG(12:0/22:2(9Z,12Z)/16:0)	TG(16:0/12:0/22:2(9Z,12Z))	TG(16:0/22:2(9Z,12Z)/12:0)	TG(22:2(9Z,12Z)/12:0/16:0)	TG(22:2(9Z,12Z)/16:0/12:0)	TG(12:0/16:1(9Z)/22:1(9Z))	TG(12:0/22:1(9Z)/16:1(9Z))	TG(16:1(9Z)/12:0/22:1(9Z))	TG(16:1(9Z)/22:1(9Z)/12:0)	TG(22:1(9Z)/12:0/16:1(9Z))	TG(22:1(9Z)/16:1(9Z)/12:0)	TG(12:0/18:0/20:2(9Z,12Z))	TG(12:0/20:2(9Z,12Z)/18:0)	TG(18:0/12:0/20:2(9Z,12Z))	TG(18:0/20:2(9Z,12Z)/12:0)	TG(20:2(9Z,12Z)/12:0/18:0)	TG(20:2(9Z,12Z)/18:0/12:0)	TG(12:0/18:1(9Z)/20:1(9Z))	TG(12:0/20:1(9Z)/18:1(9Z))	TG(18:1(9Z)/12:0/20:1(9Z))	TG(18:1(9Z)/20:1(9Z)/12:0)	TG(20:1(9Z)/12:0/18:1(9Z))	TG(20:1(9Z)/18:1(9Z)/12:0)	TG(12:0/19:1(9Z)/19:1(9Z))	TG(19:1(9Z)/12:0/19:1(9Z))	TG(19:1(9Z)/19:1(9Z)/12:0)	TG(12:1(9Z)/14:0/24:1(9Z))	TG(12:1(9Z)/24:1(9Z)/14:0)	TG(14:0/12:1(9Z)/24:1(9Z))	TG(14:0/24:1(9Z)/12:1(9Z))	TG(24:1(9Z)/12:1(9Z)/14:0)	TG(24:1(9Z)/14:0/12:1(9Z))	TG(12:1(9Z)/16:0/22:1(9Z))	TG(12:1(9Z)/22:1(9Z)/16:0)	TG(16:0/12:1(9Z)/22:1(9Z))	TG(16:0/22:1(9Z)/12:1(9Z))	TG(22:1(9Z)/12:1(9Z)/16:0)	TG(22:1(9Z)/16:0/12:1(9Z))	TG(12:1(9Z)/18:0/20:1(9Z))	TG(12:1(9Z)/20:1(9Z)/18:0)	TG(18:0/12:1(9Z)/20:1(9Z))	TG(18:0/20:1(9Z)/12:1(9Z))	TG(20:1(9Z)/12:1(9Z)/18:0)	TG(20:1(9Z)/18:0/12:1(9Z))	TG(12:1(9Z)/19:0/19:1(9Z))	TG(12:1(9Z)/19:1(9Z)/19:0)	TG(19:0/12:1(9Z)/19:1(9Z))	TG(19:0/19:1(9Z)/12:1(9Z))	TG(19:1(9Z)/12:1(9Z)/19:0)	TG(19:1(9Z)/19:0/12:1(9Z))	TG(13:0/13:0/24:2(9Z,12Z))	TG(13:0/24:2(9Z,12Z)/13:0)	TG(24:2(9Z,12Z)/13:0/13:0)	TG(13:0/13:1(9Z)/24:1(9Z))	TG(13:0/24:1(9Z)/13:1(9Z))	TG(13:1(9Z)/13:0/24:1(9Z))	TG(13:1(9Z)/24:1(9Z)/13:0)	TG(24:1(9Z)/13:0/13:1(9Z))	TG(24:1(9Z)/13:1(9Z)/13:0)	TG(13:0/15:0/22:2(9Z,12Z))	TG(13:0/22:2(9Z,12Z)/15:0)	TG(15:0/13:0/22:2(9Z,12Z))	TG(15:0/22:2(9Z,12Z)/13:0)	TG(22:2(9Z,12Z)/13:0/15:0)	TG(22:2(9Z,12Z)/15:0/13:0)	TG(13:0/15:1(9Z)/22:1(9Z))	TG(13:0/22:1(9Z)/15:1(9Z))	TG(15:1(9Z)/13:0/22:1(9Z))	TG(15:1(9Z)/22:1(9Z)/13:0)	TG(22:1(9Z)/13:0/15:1(9Z))	TG(22:1(9Z)/15:1(9Z)/13:0)	TG(13:0/17:0/20:2(9Z,12Z))	TG(13:0/20:2(9Z,12Z)/17:0)	TG(17:0/13:0/20:2(9Z,12Z))	TG(17:0/20:2(9Z,12Z)/13:0)	TG(20:2(9Z,12Z)/13:0/17:0)	TG(20:2(9Z,12Z)/17:0/13:0)	TG(13:0/17:1(9Z)/20:1(9Z))	TG(13:0/20:1(9Z)/17:1(9Z))	TG(17:1(9Z)/13:0/20:1(9Z))	TG(17:1(9Z)/20:1(9Z)/13:0)	TG(20:1(9Z)/13:0/17:1(9Z))	TG(20:1(9Z)/17:1(9Z)/13:0)	TG(13:0/18:1(9Z)/19:1(9Z))	TG(13:0/19:1(9Z)/18:1(9Z))	TG(18:1(9Z)/13:0/19:1(9Z))	TG(18:1(9Z)/19:1(9Z)/13:0)	TG(19:1(9Z)/13:0/18:1(9Z))	TG(19:1(9Z)/18:1(9Z)/13:0)	TG(13:0/18:2(9Z,12Z)/19:0)	TG(13:0/19:0/18:2(9Z,12Z))	TG(18:2(9Z,12Z)/13:0/19:0)	TG(18:2(9Z,12Z)/19:0/13:0)	TG(19:0/13:0/18:2(9Z,12Z))	TG(19:0/18:2(9Z,12Z)/13:0)	TG(13:1(9Z)/15:0/22:1(9Z))	TG(13:1(9Z)/22:1(9Z)/15:0)	TG(15:0/13:1(9Z)/22:1(9Z))	TG(15:0/22:1(9Z)/13:1(9Z))	TG(22:1(9Z)/13:1(9Z)/15:0)	TG(22:1(9Z)/15:0/13:1(9Z))	TG(13:1(9Z)/17:0/20:1(9Z))	TG(13:1(9Z)/20:1(9Z)/17:0)	TG(17:0/13:1(9Z)/20:1(9Z))	TG(17:0/20:1(9Z)/13:1(9Z))	TG(20:1(9Z)/13:1(9Z)/17:0)	TG(20:1(9Z)/17:0/13:1(9Z))	TG(13:1(9Z)/18:0/19:1(9Z))	TG(13:1(9Z)/19:1(9Z)/18:0)	TG(18:0/13:1(9Z)/19:1(9Z))	TG(18:0/19:1(9Z)/13:1(9Z))	TG(19:1(9Z)/13:1(9Z)/18:0)	TG(19:1(9Z)/18:0/13:1(9Z))	TG(13:1(9Z)/18:1(9Z)/19:0)	TG(13:1(9Z)/19:0/18:1(9Z))	TG(18:1(9Z)/13:1(9Z)/19:0)	TG(18:1(9Z)/19:0/13:1(9Z))	TG(19:0/13:1(9Z)/18:1(9Z))	TG(19:0/18:1(9Z)/13:1(9Z))	TG(14:0/14:0/22:2(9Z,12Z))	TG(14:0/22:2(9Z,12Z)/14:0)	TG(22:2(9Z,12Z)/14:0/14:0)	TG(14:0/14:1(9Z)/22:1(9Z))	TG(14:0/22:1(9Z)/14:1(9Z))	TG(14:1(9Z)/14:0/22:1(9Z))	TG(14:1(9Z)/22:1(9Z)/14:0)	TG(22:1(9Z)/14:0/14:1(9Z))	TG(22:1(9Z)/14:1(9Z)/14:0)	TG(14:0/16:0/20:2(9Z,12Z))	TG(14:0/20:2(9Z,12Z)/16:0)	TG(16:0/14:0/20:2(9Z,12Z))	TG(16:0/20:2(9Z,12Z)/14:0)	TG(20:2(9Z,12Z)/14:0/16:0)	TG(20:2(9Z,12Z)/16:0/14:0)	TG(14:0/16:1(9Z)/20:1(9Z))	TG(14:0/20:1(9Z)/16:1(9Z))	TG(16:1(9Z)/14:0/20:1(9Z))	TG(16:1(9Z)/20:1(9Z)/14:0)	TG(20:1(9Z)/14:0/16:1(9Z))	TG(20:1(9Z)/16:1(9Z)/14:0)	TG(14:0/17:1(9Z)/19:1(9Z))	TG(14:0/19:1(9Z)/17:1(9Z))	TG(17:1(9Z)/14:0/19:1(9Z))	TG(17:1(9Z)/19:1(9Z)/14:0)	TG(19:1(9Z)/14:0/17:1(9Z))	TG(19:1(9Z)/17:1(9Z)/14:0)	TG(14:0/18:0/18:2(9Z,12Z))	TG(14:0/18:2(9Z,12Z)/18:0)	TG(18:0/14:0/18:2(9Z,12Z))	TG(18:0/18:2(9Z,12Z)/14:0)	TG(18:2(9Z,12Z)/14:0/18:0)	TG(18:2(9Z,12Z)/18:0/14:0)	TG(14:0/18:1(9Z)/18:1(9Z))	TG(18:1(9Z)/14:0/18:1(9Z))	TG(18:1(9Z)/18:1(9Z)/14:0)	TG(14:1(9Z)/16:0/20:1(9Z))	TG(14:1(9Z)/20:1(9Z)/16:0)	TG(16:0/14:1(9Z)/20:1(9Z))	TG(16:0/20:1(9Z)/14:1(9Z))	TG(20:1(9Z)/14:1(9Z)/16:0)	TG(20:1(9Z)/16:0/14:1(9Z))	TG(14:1(9Z)/17:0/19:1(9Z))	TG(14:1(9Z)/19:1(9Z)/17:0)	TG(17:0/14:1(9Z)/19:1(9Z))	TG(17:0/19:1(9Z)/14:1(9Z))	TG(19:1(9Z)/14:1(9Z)/17:0)	TG(19:1(9Z)/17:0/14:1(9Z))	TG(14:1(9Z)/17:1(9Z)/19:0)	TG(14:1(9Z)/19:0/17:1(9Z))	TG(17:1(9Z)/14:1(9Z)/19:0)	TG(17:1(9Z)/19:0/14:1(9Z))	TG(19:0/14:1(9Z)/17:1(9Z))	TG(19:0/17:1(9Z)/14:1(9Z))	TG(14:1(9Z)/18:0/18:1(9Z))	TG(14:1(9Z)/18:1(9Z)/18:0)	TG(18:0/14:1(9Z)/18:1(9Z))	TG(18:0/18:1(9Z)/14:1(9Z))	TG(18:1(9Z)/14:1(9Z)/18:0)	TG(18:1(9Z)/18:0/14:1(9Z))	TG(15:0/15:0/20:2(9Z,12Z))	TG(15:0/20:2(9Z,12Z)/15:0)	TG(20:2(9Z,12Z)/15:0/15:0)	TG(15:0/15:1(9Z)/20:1(9Z))	TG(15:0/20:1(9Z)/15:1(9Z))	TG(15:1(9Z)/15:0/20:1(9Z))	TG(15:1(9Z)/20:1(9Z)/15:0)	TG(20:1(9Z)/15:0/15:1(9Z))	TG(20:1(9Z)/15:1(9Z)/15:0)	TG(15:0/16:1(9Z)/19:1(9Z))	TG(15:0/19:1(9Z)/16:1(9Z))	TG(16:1(9Z)/15:0/19:1(9Z))	TG(16:1(9Z)/19:1(9Z)/15:0)	TG(19:1(9Z)/15:0/16:1(9Z))	TG(19:1(9Z)/16:1(9Z)/15:0)	TG(15:0/16:2(9Z,12Z)/19:0)	TG(15:0/19:0/16:2(9Z,12Z))	TG(16:2(9Z,12Z)/15:0/19:0)	TG(16:2(9Z,12Z)/19:0/15:0)	TG(19:0/15:0/16:2(9Z,12Z))	TG(19:0/16:2(9Z,12Z)/15:0)	TG(15:0/17:0/18:2(9Z,12Z))	TG(15:0/18:2(9Z,12Z)/17:0)	TG(17:0/15:0/18:2(9Z,12Z))	TG(17:0/18:2(9Z,12Z)/15:0)	TG(18:2(9Z,12Z)/15:0/17:0)	TG(18:2(9Z,12Z)/17:0/15:0)	TG(15:0/17:1(9Z)/18:1(9Z))	TG(15:0/18:1(9Z)/17:1(9Z))	TG(17:1(9Z)/15:0/18:1(9Z))	TG(17:1(9Z)/18:1(9Z)/15:0)	TG(18:1(9Z)/15:0/17:1(9Z))	TG(18:1(9Z)/17:1(9Z)/15:0)	TG(15:1(9Z)/16:0/19:1(9Z))	TG(15:1(9Z)/19:1(9Z)/16:0)	TG(16:0/15:1(9Z)/19:1(9Z))	TG(16:0/19:1(9Z)/15:1(9Z))	TG(19:1(9Z)/15:1(9Z)/16:0)	TG(19:1(9Z)/16:0/15:1(9Z))	TG(15:1(9Z)/16:1(9Z)/19:0)	TG(15:1(9Z)/19:0/16:1(9Z))	TG(16:1(9Z)/15:1(9Z)/19:0)	TG(16:1(9Z)/19:0/15:1(9Z))	TG(19:0/15:1(9Z)/16:1(9Z))	TG(19:0/16:1(9Z)/15:1(9Z))	TG(15:1(9Z)/17:0/18:1(9Z))	TG(15:1(9Z)/18:1(9Z)/17:0)	TG(17:0/15:1(9Z)/18:1(9Z))	TG(17:0/18:1(9Z)/15:1(9Z))	TG(18:1(9Z)/15:1(9Z)/17:0)	TG(18:1(9Z)/17:0/15:1(9Z))	TG(15:1(9Z)/17:1(9Z)/18:0)	TG(15:1(9Z)/18:0/17:1(9Z))	TG(17:1(9Z)/15:1(9Z)/18:0)	TG(17:1(9Z)/18:0/15:1(9Z))	TG(18:0/15:1(9Z)/17:1(9Z))	TG(18:0/17:1(9Z)/15:1(9Z))	TG(16:0/16:0/18:2(9Z,12Z))	TG(16:0/18:2(9Z,12Z)/16:0)	TG(18:2(9Z,12Z)/16:0/16:0)	TG(16:0/16:1(9Z)/18:1(9Z))	TG(16:0/18:1(9Z)/16:1(9Z))	TG(16:1(9Z)/16:0/18:1(9Z))	TG(16:1(9Z)/18:1(9Z)/16:0)	TG(18:1(9Z)/16:0/16:1(9Z))	TG(18:1(9Z)/16:1(9Z)/16:0)	TG(16:0/16:2(9Z,12Z)/18:0)	TG(16:0/18:0/16:2(9Z,12Z))	TG(16:2(9Z,12Z)/16:0/18:0)	TG(16:2(9Z,12Z)/18:0/16:0)	TG(18:0/16:0/16:2(9Z,12Z))	TG(18:0/16:2(9Z,12Z)/16:0)	TG(16:0/17:1(9Z)/17:1(9Z))	TG(17:1(9Z)/16:0/17:1(9Z))	TG(17:1(9Z)/17:1(9Z)/16:0)	TG(16:1(9Z)/16:1(9Z)/18:0)	TG(16:1(9Z)/18:0/16:1(9Z))	TG(18:0/16:1(9Z)/16:1(9Z))	TG(16:1(9Z)/17:0/17:1(9Z))	TG(16:1(9Z)/17:1(9Z)/17:0)	TG(17:0/16:1(9Z)/17:1(9Z))	TG(17:0/17:1(9Z)/16:1(9Z))	TG(17:1(9Z)/16:1(9Z)/17:0)	TG(17:1(9Z)/17:0/16:1(9Z))	TG(16:2(9Z,12Z)/17:0/17:0)	TG(17:0/16:2(9Z,12Z)/17:0)	TG(17:0/17:0/16:2(9Z,12Z))
TAG_50_3	TG(10:0/16:0/24:3(9Z,12Z,15Z))	TG(10:0/24:3(9Z,12Z,15Z)/16:0)	TG(16:0/10:0/24:3(9Z,12Z,15Z))	TG(16:0/24:3(9Z,12Z,15Z)/10:0)	TG(24:3(9Z,12Z,15Z)/10:0/16:0)	TG(24:3(9Z,12Z,15Z)/16:0/10:0)	TG(10:0/16:1(9Z)/24:2(9Z,12Z))	TG(10:0/24:2(9Z,12Z)/16:1(9Z))	TG(16:1(9Z)/10:0/24:2(9Z,12Z))	TG(16:1(9Z)/24:2(9Z,12Z)/10:0)	TG(24:2(9Z,12Z)/10:0/16:1(9Z))	TG(24:2(9Z,12Z)/16:1(9Z)/10:0)	TG(10:0/16:2(9Z,12Z)/24:1(9Z))	TG(10:0/24:1(9Z)/16:2(9Z,12Z))	TG(16:2(9Z,12Z)/10:0/24:1(9Z))	TG(16:2(9Z,12Z)/24:1(9Z)/10:0)	TG(24:1(9Z)/10:0/16:2(9Z,12Z))	TG(24:1(9Z)/16:2(9Z,12Z)/10:0)	TG(10:0/18:0/22:3(9Z,12Z,15Z))	TG(10:0/22:3(9Z,12Z,15Z)/18:0)	TG(18:0/10:0/22:3(9Z,12Z,15Z))	TG(18:0/22:3(9Z,12Z,15Z)/10:0)	TG(22:3(9Z,12Z,15Z)/10:0/18:0)	TG(22:3(9Z,12Z,15Z)/18:0/10:0)	TG(10:0/18:1(9Z)/22:2(9Z,12Z))	TG(10:0/22:2(9Z,12Z)/18:1(9Z))	TG(18:1(9Z)/10:0/22:2(9Z,12Z))	TG(18:1(9Z)/22:2(9Z,12Z)/10:0)	TG(22:2(9Z,12Z)/10:0/18:1(9Z))	TG(22:2(9Z,12Z)/18:1(9Z)/10:0)	TG(10:0/18:2(9Z,12Z)/22:1(9Z))	TG(10:0/22:1(9Z)/18:2(9Z,12Z))	TG(18:2(9Z,12Z)/10:0/22:1(9Z))	TG(18:2(9Z,12Z)/22:1(9Z)/10:0)	TG(22:1(9Z)/10:0/18:2(9Z,12Z))	TG(22:1(9Z)/18:2(9Z,12Z)/10:0)	TG(10:0/20:1(9Z)/20:2(9Z,12Z))	TG(10:0/20:2(9Z,12Z)/20:1(9Z))	TG(20:1(9Z)/10:0/20:2(9Z,12Z))	TG(20:1(9Z)/20:2(9Z,12Z)/10:0)	TG(20:2(9Z,12Z)/10:0/20:1(9Z))	TG(20:2(9Z,12Z)/20:1(9Z)/10:0)	TG(12:0/14:0/24:3(9Z,12Z,15Z))	TG(12:0/24:3(9Z,12Z,15Z)/14:0)	TG(14:0/12:0/24:3(9Z,12Z,15Z))	TG(14:0/24:3(9Z,12Z,15Z)/12:0)	TG(24:3(9Z,12Z,15Z)/12:0/14:0)	TG(24:3(9Z,12Z,15Z)/14:0/12:0)	TG(12:0/14:1(9Z)/24:2(9Z,12Z))	TG(12:0/24:2(9Z,12Z)/14:1(9Z))	TG(14:1(9Z)/12:0/24:2(9Z,12Z))	TG(14:1(9Z)/24:2(9Z,12Z)/12:0)	TG(24:2(9Z,12Z)/12:0/14:1(9Z))	TG(24:2(9Z,12Z)/14:1(9Z)/12:0)	TG(12:0/16:0/22:3(9Z,12Z,15Z))	TG(12:0/22:3(9Z,12Z,15Z)/16:0)	TG(16:0/12:0/22:3(9Z,12Z,15Z))	TG(16:0/22:3(9Z,12Z,15Z)/12:0)	TG(22:3(9Z,12Z,15Z)/12:0/16:0)	TG(22:3(9Z,12Z,15Z)/16:0/12:0)	TG(12:0/16:1(9Z)/22:2(9Z,12Z))	TG(12:0/22:2(9Z,12Z)/16:1(9Z))	TG(16:1(9Z)/12:0/22:2(9Z,12Z))	TG(16:1(9Z)/22:2(9Z,12Z)/12:0)	TG(22:2(9Z,12Z)/12:0/16:1(9Z))	TG(22:2(9Z,12Z)/16:1(9Z)/12:0)	TG(12:0/16:2(9Z,12Z)/22:1(9Z))	TG(12:0/22:1(9Z)/16:2(9Z,12Z))	TG(16:2(9Z,12Z)/12:0/22:1(9Z))	TG(16:2(9Z,12Z)/22:1(9Z)/12:0)	TG(22:1(9Z)/12:0/16:2(9Z,12Z))	TG(22:1(9Z)/16:2(9Z,12Z)/12:0)	TG(12:0/18:0/20:3(9Z,12Z,15Z))	TG(12:0/20:3(9Z,12Z,15Z)/18:0)	TG(18:0/12:0/20:3(9Z,12Z,15Z))	TG(18:0/20:3(9Z,12Z,15Z)/12:0)	TG(20:3(9Z,12Z,15Z)/12:0/18:0)	TG(20:3(9Z,12Z,15Z)/18:0/12:0)	TG(12:0/18:1(9Z)/20:2(9Z,12Z))	TG(12:0/20:2(9Z,12Z)/18:1(9Z))	TG(18:1(9Z)/12:0/20:2(9Z,12Z))	TG(18:1(9Z)/20:2(9Z,12Z)/12:0)	TG(20:2(9Z,12Z)/12:0/18:1(9Z))	TG(20:2(9Z,12Z)/18:1(9Z)/12:0)	TG(12:0/18:2(9Z,12Z)/20:1(9Z))	TG(12:0/20:1(9Z)/18:2(9Z,12Z))	TG(18:2(9Z,12Z)/12:0/20:1(9Z))	TG(18:2(9Z,12Z)/20:1(9Z)/12:0)	TG(20:1(9Z)/12:0/18:2(9Z,12Z))	TG(20:1(9Z)/18:2(9Z,12Z)/12:0)	TG(12:1(9Z)/14:0/24:2(9Z,12Z))	TG(12:1(9Z)/24:2(9Z,12Z)/14:0)	TG(14:0/12:1(9Z)/24:2(9Z,12Z))	TG(14:0/24:2(9Z,12Z)/12:1(9Z))	TG(24:2(9Z,12Z)/12:1(9Z)/14:0)	TG(24:2(9Z,12Z)/14:0/12:1(9Z))	TG(12:1(9Z)/14:1(9Z)/24:1(9Z))	TG(12:1(9Z)/24:1(9Z)/14:1(9Z))	TG(14:1(9Z)/12:1(9Z)/24:1(9Z))	TG(14:1(9Z)/24:1(9Z)/12:1(9Z))	TG(24:1(9Z)/12:1(9Z)/14:1(9Z))	TG(24:1(9Z)/14:1(9Z)/12:1(9Z))	TG(12:1(9Z)/16:0/22:2(9Z,12Z))	TG(12:1(9Z)/22:2(9Z,12Z)/16:0)	TG(16:0/12:1(9Z)/22:2(9Z,12Z))	TG(16:0/22:2(9Z,12Z)/12:1(9Z))	TG(22:2(9Z,12Z)/12:1(9Z)/16:0)	TG(22:2(9Z,12Z)/16:0/12:1(9Z))	TG(12:1(9Z)/16:1(9Z)/22:1(9Z))	TG(12:1(9Z)/22:1(9Z)/16:1(9Z))	TG(16:1(9Z)/12:1(9Z)/22:1(9Z))	TG(16:1(9Z)/22:1(9Z)/12:1(9Z))	TG(22:1(9Z)/12:1(9Z)/16:1(9Z))	TG(22:1(9Z)/16:1(9Z)/12:1(9Z))	TG(12:1(9Z)/18:0/20:2(9Z,12Z))	TG(12:1(9Z)/20:2(9Z,12Z)/18:0)	TG(18:0/12:1(9Z)/20:2(9Z,12Z))	TG(18:0/20:2(9Z,12Z)/12:1(9Z))	TG(20:2(9Z,12Z)/12:1(9Z)/18:0)	TG(20:2(9Z,12Z)/18:0/12:1(9Z))	TG(12:1(9Z)/18:1(9Z)/20:1(9Z))	TG(12:1(9Z)/20:1(9Z)/18:1(9Z))	TG(18:1(9Z)/12:1(9Z)/20:1(9Z))	TG(18:1(9Z)/20:1(9Z)/12:1(9Z))	TG(20:1(9Z)/12:1(9Z)/18:1(9Z))	TG(20:1(9Z)/18:1(9Z)/12:1(9Z))	TG(12:1(9Z)/19:1(9Z)/19:1(9Z))	TG(19:1(9Z)/12:1(9Z)/19:1(9Z))	TG(19:1(9Z)/19:1(9Z)/12:1(9Z))	TG(13:0/13:0/24:3(9Z,12Z,15Z))	TG(13:0/24:3(9Z,12Z,15Z)/13:0)	TG(24:3(9Z,12Z,15Z)/13:0/13:0)	TG(13:0/13:1(9Z)/24:2(9Z,12Z))	TG(13:0/24:2(9Z,12Z)/13:1(9Z))	TG(13:1(9Z)/13:0/24:2(9Z,12Z))	TG(13:1(9Z)/24:2(9Z,12Z)/13:0)	TG(24:2(9Z,12Z)/13:0/13:1(9Z))	TG(24:2(9Z,12Z)/13:1(9Z)/13:0)	TG(13:0/15:0/22:3(9Z,12Z,15Z))	TG(13:0/22:3(9Z,12Z,15Z)/15:0)	TG(15:0/13:0/22:3(9Z,12Z,15Z))	TG(15:0/22:3(9Z,12Z,15Z)/13:0)	TG(22:3(9Z,12Z,15Z)/13:0/15:0)	TG(22:3(9Z,12Z,15Z)/15:0/13:0)	TG(13:0/15:1(9Z)/22:2(9Z,12Z))	TG(13:0/22:2(9Z,12Z)/15:1(9Z))	TG(15:1(9Z)/13:0/22:2(9Z,12Z))	TG(15:1(9Z)/22:2(9Z,12Z)/13:0)	TG(22:2(9Z,12Z)/13:0/15:1(9Z))	TG(22:2(9Z,12Z)/15:1(9Z)/13:0)	TG(13:0/17:0/20:3(9Z,12Z,15Z))	TG(13:0/20:3(9Z,12Z,15Z)/17:0)	TG(17:0/13:0/20:3(9Z,12Z,15Z))	TG(17:0/20:3(9Z,12Z,15Z)/13:0)	TG(20:3(9Z,12Z,15Z)/13:0/17:0)	TG(20:3(9Z,12Z,15Z)/17:0/13:0)	TG(13:0/17:1(9Z)/20:2(9Z,12Z))	TG(13:0/20:2(9Z,12Z)/17:1(9Z))	TG(17:1(9Z)/13:0/20:2(9Z,12Z))	TG(17:1(9Z)/20:2(9Z,12Z)/13:0)	TG(20:2(9Z,12Z)/13:0/17:1(9Z))	TG(20:2(9Z,12Z)/17:1(9Z)/13:0)	TG(13:0/18:2(9Z,12Z)/19:1(9Z))	TG(13:0/19:1(9Z)/18:2(9Z,12Z))	TG(18:2(9Z,12Z)/13:0/19:1(9Z))	TG(18:2(9Z,12Z)/19:1(9Z)/13:0)	TG(19:1(9Z)/13:0/18:2(9Z,12Z))	TG(19:1(9Z)/18:2(9Z,12Z)/13:0)	TG(13:0/18:3(9Z,12Z,15Z)/19:0)	TG(13:0/19:0/18:3(9Z,12Z,15Z))	TG(18:3(9Z,12Z,15Z)/13:0/19:0)	TG(18:3(9Z,12Z,15Z)/19:0/13:0)	TG(19:0/13:0/18:3(9Z,12Z,15Z))	TG(19:0/18:3(9Z,12Z,15Z)/13:0)	TG(13:1(9Z)/13:1(9Z)/24:1(9Z))	TG(13:1(9Z)/24:1(9Z)/13:1(9Z))	TG(24:1(9Z)/13:1(9Z)/13:1(9Z))	TG(13:1(9Z)/15:0/22:2(9Z,12Z))	TG(13:1(9Z)/22:2(9Z,12Z)/15:0)	TG(15:0/13:1(9Z)/22:2(9Z,12Z))	TG(15:0/22:2(9Z,12Z)/13:1(9Z))	TG(22:2(9Z,12Z)/13:1(9Z)/15:0)	TG(22:2(9Z,12Z)/15:0/13:1(9Z))	TG(13:1(9Z)/15:1(9Z)/22:1(9Z))	TG(13:1(9Z)/22:1(9Z)/15:1(9Z))	TG(15:1(9Z)/13:1(9Z)/22:1(9Z))	TG(15:1(9Z)/22:1(9Z)/13:1(9Z))	TG(22:1(9Z)/13:1(9Z)/15:1(9Z))	TG(22:1(9Z)/15:1(9Z)/13:1(9Z))	TG(13:1(9Z)/17:0/20:2(9Z,12Z))	TG(13:1(9Z)/20:2(9Z,12Z)/17:0)	TG(17:0/13:1(9Z)/20:2(9Z,12Z))	TG(17:0/20:2(9Z,12Z)/13:1(9Z))	TG(20:2(9Z,12Z)/13:1(9Z)/17:0)	TG(20:2(9Z,12Z)/17:0/13:1(9Z))	TG(13:1(9Z)/17:1(9Z)/20:1(9Z))	TG(13:1(9Z)/20:1(9Z)/17:1(9Z))	TG(17:1(9Z)/13:1(9Z)/20:1(9Z))	TG(17:1(9Z)/20:1(9Z)/13:1(9Z))	TG(20:1(9Z)/13:1(9Z)/17:1(9Z))	TG(20:1(9Z)/17:1(9Z)/13:1(9Z))	TG(13:1(9Z)/18:1(9Z)/19:1(9Z))	TG(13:1(9Z)/19:1(9Z)/18:1(9Z))	TG(18:1(9Z)/13:1(9Z)/19:1(9Z))	TG(18:1(9Z)/19:1(9Z)/13:1(9Z))	TG(19:1(9Z)/13:1(9Z)/18:1(9Z))	TG(19:1(9Z)/18:1(9Z)/13:1(9Z))	TG(13:1(9Z)/18:2(9Z,12Z)/19:0)	TG(13:1(9Z)/19:0/18:2(9Z,12Z))	TG(18:2(9Z,12Z)/13:1(9Z)/19:0)	TG(18:2(9Z,12Z)/19:0/13:1(9Z))	TG(19:0/13:1(9Z)/18:2(9Z,12Z))	TG(19:0/18:2(9Z,12Z)/13:1(9Z))	TG(14:0/14:0/22:3(9Z,12Z,15Z))	TG(14:0/22:3(9Z,12Z,15Z)/14:0)	TG(22:3(9Z,12Z,15Z)/14:0/14:0)	TG(14:0/14:1(9Z)/22:2(9Z,12Z))	TG(14:0/22:2(9Z,12Z)/14:1(9Z))	TG(14:1(9Z)/14:0/22:2(9Z,12Z))	TG(14:1(9Z)/22:2(9Z,12Z)/14:0)	TG(22:2(9Z,12Z)/14:0/14:1(9Z))	TG(22:2(9Z,12Z)/14:1(9Z)/14:0)	TG(14:0/16:0/20:3(9Z,12Z,15Z))	TG(14:0/20:3(9Z,12Z,15Z)/16:0)	TG(16:0/14:0/20:3(9Z,12Z,15Z))	TG(16:0/20:3(9Z,12Z,15Z)/14:0)	TG(20:3(9Z,12Z,15Z)/14:0/16:0)	TG(20:3(9Z,12Z,15Z)/16:0/14:0)	TG(14:0/16:1(9Z)/20:2(9Z,12Z))	TG(14:0/20:2(9Z,12Z)/16:1(9Z))	TG(16:1(9Z)/14:0/20:2(9Z,12Z))	TG(16:1(9Z)/20:2(9Z,12Z)/14:0)	TG(20:2(9Z,12Z)/14:0/16:1(9Z))	TG(20:2(9Z,12Z)/16:1(9Z)/14:0)	TG(14:0/16:2(9Z,12Z)/20:1(9Z))	TG(14:0/20:1(9Z)/16:2(9Z,12Z))	TG(16:2(9Z,12Z)/14:0/20:1(9Z))	TG(16:2(9Z,12Z)/20:1(9Z)/14:0)	TG(20:1(9Z)/14:0/16:2(9Z,12Z))	TG(20:1(9Z)/16:2(9Z,12Z)/14:0)	TG(14:0/18:0/18:3(9Z,12Z,15Z))	TG(14:0/18:3(9Z,12Z,15Z)/18:0)	TG(18:0/14:0/18:3(9Z,12Z,15Z))	TG(18:0/18:3(9Z,12Z,15Z)/14:0)	TG(18:3(9Z,12Z,15Z)/14:0/18:0)	TG(18:3(9Z,12Z,15Z)/18:0/14:0)	TG(14:0/18:1(9Z)/18:2(9Z,12Z))	TG(14:0/18:2(9Z,12Z)/18:1(9Z))	TG(18:1(9Z)/14:0/18:2(9Z,12Z))	TG(18:1(9Z)/18:2(9Z,12Z)/14:0)	TG(18:2(9Z,12Z)/14:0/18:1(9Z))	TG(18:2(9Z,12Z)/18:1(9Z)/14:0)	TG(14:1(9Z)/14:1(9Z)/22:1(9Z))	TG(14:1(9Z)/22:1(9Z)/14:1(9Z))	TG(22:1(9Z)/14:1(9Z)/14:1(9Z))	TG(14:1(9Z)/16:0/20:2(9Z,12Z))	TG(14:1(9Z)/20:2(9Z,12Z)/16:0)	TG(16:0/14:1(9Z)/20:2(9Z,12Z))	TG(16:0/20:2(9Z,12Z)/14:1(9Z))	TG(20:2(9Z,12Z)/14:1(9Z)/16:0)	TG(20:2(9Z,12Z)/16:0/14:1(9Z))	TG(14:1(9Z)/16:1(9Z)/20:1(9Z))	TG(14:1(9Z)/20:1(9Z)/16:1(9Z))	TG(16:1(9Z)/14:1(9Z)/20:1(9Z))	TG(16:1(9Z)/20:1(9Z)/14:1(9Z))	TG(20:1(9Z)/14:1(9Z)/16:1(9Z))	TG(20:1(9Z)/16:1(9Z)/14:1(9Z))	TG(14:1(9Z)/17:1(9Z)/19:1(9Z))	TG(14:1(9Z)/19:1(9Z)/17:1(9Z))	TG(17:1(9Z)/14:1(9Z)/19:1(9Z))	TG(17:1(9Z)/19:1(9Z)/14:1(9Z))	TG(19:1(9Z)/14:1(9Z)/17:1(9Z))	TG(19:1(9Z)/17:1(9Z)/14:1(9Z))	TG(14:1(9Z)/18:0/18:2(9Z,12Z))	TG(14:1(9Z)/18:2(9Z,12Z)/18:0)	TG(18:0/14:1(9Z)/18:2(9Z,12Z))	TG(18:0/18:2(9Z,12Z)/14:1(9Z))	TG(18:2(9Z,12Z)/14:1(9Z)/18:0)	TG(18:2(9Z,12Z)/18:0/14:1(9Z))	TG(14:1(9Z)/18:1(9Z)/18:1(9Z))	TG(18:1(9Z)/14:1(9Z)/18:1(9Z))	TG(18:1(9Z)/18:1(9Z)/14:1(9Z))	TG(15:0/15:0/20:3(9Z,12Z,15Z))	TG(15:0/20:3(9Z,12Z,15Z)/15:0)	TG(20:3(9Z,12Z,15Z)/15:0/15:0)	TG(15:0/15:1(9Z)/20:2(9Z,12Z))	TG(15:0/20:2(9Z,12Z)/15:1(9Z))	TG(15:1(9Z)/15:0/20:2(9Z,12Z))	TG(15:1(9Z)/20:2(9Z,12Z)/15:0)	TG(20:2(9Z,12Z)/15:0/15:1(9Z))	TG(20:2(9Z,12Z)/15:1(9Z)/15:0)	TG(15:0/16:2(9Z,12Z)/19:1(9Z))	TG(15:0/19:1(9Z)/16:2(9Z,12Z))	TG(16:2(9Z,12Z)/15:0/19:1(9Z))	TG(16:2(9Z,12Z)/19:1(9Z)/15:0)	TG(19:1(9Z)/15:0/16:2(9Z,12Z))	TG(19:1(9Z)/16:2(9Z,12Z)/15:0)	TG(15:0/17:0/18:3(9Z,12Z,15Z))	TG(15:0/18:3(9Z,12Z,15Z)/17:0)	TG(17:0/15:0/18:3(9Z,12Z,15Z))	TG(17:0/18:3(9Z,12Z,15Z)/15:0)	TG(18:3(9Z,12Z,15Z)/15:0/17:0)	TG(18:3(9Z,12Z,15Z)/17:0/15:0)	TG(15:0/17:1(9Z)/18:2(9Z,12Z))	TG(15:0/18:2(9Z,12Z)/17:1(9Z))	TG(17:1(9Z)/15:0/18:2(9Z,12Z))	TG(17:1(9Z)/18:2(9Z,12Z)/15:0)	TG(18:2(9Z,12Z)/15:0/17:1(9Z))	TG(18:2(9Z,12Z)/17:1(9Z)/15:0)	TG(15:1(9Z)/15:1(9Z)/20:1(9Z))	TG(15:1(9Z)/20:1(9Z)/15:1(9Z))	TG(20:1(9Z)/15:1(9Z)/15:1(9Z))	TG(15:1(9Z)/16:1(9Z)/19:1(9Z))	TG(15:1(9Z)/19:1(9Z)/16:1(9Z))	TG(16:1(9Z)/15:1(9Z)/19:1(9Z))	TG(16:1(9Z)/19:1(9Z)/15:1(9Z))	TG(19:1(9Z)/15:1(9Z)/16:1(9Z))	TG(19:1(9Z)/16:1(9Z)/15:1(9Z))	TG(15:1(9Z)/16:2(9Z,12Z)/19:0)	TG(15:1(9Z)/19:0/16:2(9Z,12Z))	TG(16:2(9Z,12Z)/15:1(9Z)/19:0)	TG(16:2(9Z,12Z)/19:0/15:1(9Z))	TG(19:0/15:1(9Z)/16:2(9Z,12Z))	TG(19:0/16:2(9Z,12Z)/15:1(9Z))	TG(15:1(9Z)/17:0/18:2(9Z,12Z))	TG(15:1(9Z)/18:2(9Z,12Z)/17:0)	TG(17:0/15:1(9Z)/18:2(9Z,12Z))	TG(17:0/18:2(9Z,12Z)/15:1(9Z))	TG(18:2(9Z,12Z)/15:1(9Z)/17:0)	TG(18:2(9Z,12Z)/17:0/15:1(9Z))	TG(15:1(9Z)/17:1(9Z)/18:1(9Z))	TG(15:1(9Z)/18:1(9Z)/17:1(9Z))	TG(17:1(9Z)/15:1(9Z)/18:1(9Z))	TG(17:1(9Z)/18:1(9Z)/15:1(9Z))	TG(18:1(9Z)/15:1(9Z)/17:1(9Z))	TG(18:1(9Z)/17:1(9Z)/15:1(9Z))	TG(16:0/16:0/18:3(9Z,12Z,15Z))	TG(16:0/18:3(9Z,12Z,15Z)/16:0)	TG(18:3(9Z,12Z,15Z)/16:0/16:0)	TG(16:0/16:1(9Z)/18:2(9Z,12Z))	TG(16:0/18:2(9Z,12Z)/16:1(9Z))	TG(16:1(9Z)/16:0/18:2(9Z,12Z))	TG(16:1(9Z)/18:2(9Z,12Z)/16:0)	TG(18:2(9Z,12Z)/16:0/16:1(9Z))	TG(18:2(9Z,12Z)/16:1(9Z)/16:0)	TG(16:0/16:2(9Z,12Z)/18:1(9Z))	TG(16:0/18:1(9Z)/16:2(9Z,12Z))	TG(16:2(9Z,12Z)/16:0/18:1(9Z))	TG(16:2(9Z,12Z)/18:1(9Z)/16:0)	TG(18:1(9Z)/16:0/16:2(9Z,12Z))	TG(18:1(9Z)/16:2(9Z,12Z)/16:0)	TG(16:1(9Z)/16:1(9Z)/18:1(9Z))	TG(16:1(9Z)/18:1(9Z)/16:1(9Z))	TG(18:1(9Z)/16:1(9Z)/16:1(9Z))	TG(16:1(9Z)/16:2(9Z,12Z)/18:0)	TG(16:1(9Z)/18:0/16:2(9Z,12Z))	TG(16:2(9Z,12Z)/16:1(9Z)/18:0)	TG(16:2(9Z,12Z)/18:0/16:1(9Z))	TG(18:0/16:1(9Z)/16:2(9Z,12Z))	TG(18:0/16:2(9Z,12Z)/16:1(9Z))	TG(16:1(9Z)/17:1(9Z)/17:1(9Z))	TG(17:1(9Z)/16:1(9Z)/17:1(9Z))	TG(17:1(9Z)/17:1(9Z)/16:1(9Z))	TG(16:2(9Z,12Z)/17:0/17:1(9Z))	TG(16:2(9Z,12Z)/17:1(9Z)/17:0)	TG(17:0/16:2(9Z,12Z)/17:1(9Z))	TG(17:0/17:1(9Z)/16:2(9Z,12Z))	TG(17:1(9Z)/16:2(9Z,12Z)/17:0)	TG(17:1(9Z)/17:0/16:2(9Z,12Z))
TAG_50_4	TG(10:0/16:1(9Z)/24:3(9Z,12Z,15Z))	TG(10:0/24:3(9Z,12Z,15Z)/16:1(9Z))	TG(16:1(9Z)/10:0/24:3(9Z,12Z,15Z))	TG(16:1(9Z)/24:3(9Z,12Z,15Z)/10:0)	TG(24:3(9Z,12Z,15Z)/10:0/16:1(9Z))	TG(24:3(9Z,12Z,15Z)/16:1(9Z)/10:0)	TG(10:0/16:2(9Z,12Z)/24:2(9Z,12Z))	TG(10:0/24:2(9Z,12Z)/16:2(9Z,12Z))	TG(16:2(9Z,12Z)/10:0/24:2(9Z,12Z))	TG(16:2(9Z,12Z)/24:2(9Z,12Z)/10:0)	TG(24:2(9Z,12Z)/10:0/16:2(9Z,12Z))	TG(24:2(9Z,12Z)/16:2(9Z,12Z)/10:0)	TG(10:0/18:1(9Z)/22:3(9Z,12Z,15Z))	TG(10:0/22:3(9Z,12Z,15Z)/18:1(9Z))	TG(18:1(9Z)/10:0/22:3(9Z,12Z,15Z))	TG(18:1(9Z)/22:3(9Z,12Z,15Z)/10:0)	TG(22:3(9Z,12Z,15Z)/10:0/18:1(9Z))	TG(22:3(9Z,12Z,15Z)/18:1(9Z)/10:0)	TG(10:0/18:2(9Z,12Z)/22:2(9Z,12Z))	TG(10:0/22:2(9Z,12Z)/18:2(9Z,12Z))	TG(18:2(9Z,12Z)/10:0/22:2(9Z,12Z))	TG(18:2(9Z,12Z)/22:2(9Z,12Z)/10:0)	TG(22:2(9Z,12Z)/10:0/18:2(9Z,12Z))	TG(22:2(9Z,12Z)/18:2(9Z,12Z)/10:0)	TG(10:0/18:3(9Z,12Z,15Z)/22:1(9Z))	TG(10:0/22:1(9Z)/18:3(9Z,12Z,15Z))	TG(18:3(9Z,12Z,15Z)/10:0/22:1(9Z))	TG(18:3(9Z,12Z,15Z)/22:1(9Z)/10:0)	TG(22:1(9Z)/10:0/18:3(9Z,12Z,15Z))	TG(22:1(9Z)/18:3(9Z,12Z,15Z)/10:0)	TG(10:0/20:1(9Z)/20:3(9Z,12Z,15Z))	TG(10:0/20:3(9Z,12Z,15Z)/20:1(9Z))	TG(20:1(9Z)/10:0/20:3(9Z,12Z,15Z))	TG(20:1(9Z)/20:3(9Z,12Z,15Z)/10:0)	TG(20:3(9Z,12Z,15Z)/10:0/20:1(9Z))	TG(20:3(9Z,12Z,15Z)/20:1(9Z)/10:0)	TG(10:0/20:2(9Z,12Z)/20:2(9Z,12Z))	TG(20:2(9Z,12Z)/10:0/20:2(9Z,12Z))	TG(20:2(9Z,12Z)/20:2(9Z,12Z)/10:0)	TG(12:0/14:1(9Z)/24:3(9Z,12Z,15Z))	TG(12:0/24:3(9Z,12Z,15Z)/14:1(9Z))	TG(14:1(9Z)/12:0/24:3(9Z,12Z,15Z))	TG(14:1(9Z)/24:3(9Z,12Z,15Z)/12:0)	TG(24:3(9Z,12Z,15Z)/12:0/14:1(9Z))	TG(24:3(9Z,12Z,15Z)/14:1(9Z)/12:0)	TG(12:0/16:1(9Z)/22:3(9Z,12Z,15Z))	TG(12:0/22:3(9Z,12Z,15Z)/16:1(9Z))	TG(16:1(9Z)/12:0/22:3(9Z,12Z,15Z))	TG(16:1(9Z)/22:3(9Z,12Z,15Z)/12:0)	TG(22:3(9Z,12Z,15Z)/12:0/16:1(9Z))	TG(22:3(9Z,12Z,15Z)/16:1(9Z)/12:0)	TG(12:0/16:2(9Z,12Z)/22:2(9Z,12Z))	TG(12:0/22:2(9Z,12Z)/16:2(9Z,12Z))	TG(16:2(9Z,12Z)/12:0/22:2(9Z,12Z))	TG(16:2(9Z,12Z)/22:2(9Z,12Z)/12:0)	TG(22:2(9Z,12Z)/12:0/16:2(9Z,12Z))	TG(22:2(9Z,12Z)/16:2(9Z,12Z)/12:0)	TG(12:0/18:1(9Z)/20:3(9Z,12Z,15Z))	TG(12:0/20:3(9Z,12Z,15Z)/18:1(9Z))	TG(18:1(9Z)/12:0/20:3(9Z,12Z,15Z))	TG(18:1(9Z)/20:3(9Z,12Z,15Z)/12:0)	TG(20:3(9Z,12Z,15Z)/12:0/18:1(9Z))	TG(20:3(9Z,12Z,15Z)/18:1(9Z)/12:0)	TG(12:0/18:2(9Z,12Z)/20:2(9Z,12Z))	TG(12:0/20:2(9Z,12Z)/18:2(9Z,12Z))	TG(18:2(9Z,12Z)/12:0/20:2(9Z,12Z))	TG(18:2(9Z,12Z)/20:2(9Z,12Z)/12:0)	TG(20:2(9Z,12Z)/12:0/18:2(9Z,12Z))	TG(20:2(9Z,12Z)/18:2(9Z,12Z)/12:0)	TG(12:0/18:3(9Z,12Z,15Z)/20:1(9Z))	TG(12:0/20:1(9Z)/18:3(9Z,12Z,15Z))	TG(18:3(9Z,12Z,15Z)/12:0/20:1(9Z))	TG(18:3(9Z,12Z,15Z)/20:1(9Z)/12:0)	TG(20:1(9Z)/12:0/18:3(9Z,12Z,15Z))	TG(20:1(9Z)/18:3(9Z,12Z,15Z)/12:0)	TG(12:1(9Z)/14:0/24:3(9Z,12Z,15Z))	TG(12:1(9Z)/24:3(9Z,12Z,15Z)/14:0)	TG(14:0/12:1(9Z)/24:3(9Z,12Z,15Z))	TG(14:0/24:3(9Z,12Z,15Z)/12:1(9Z))	TG(24:3(9Z,12Z,15Z)/12:1(9Z)/14:0)	TG(24:3(9Z,12Z,15Z)/14:0/12:1(9Z))	TG(12:1(9Z)/14:1(9Z)/24:2(9Z,12Z))	TG(12:1(9Z)/24:2(9Z,12Z)/14:1(9Z))	TG(14:1(9Z)/12:1(9Z)/24:2(9Z,12Z))	TG(14:1(9Z)/24:2(9Z,12Z)/12:1(9Z))	TG(24:2(9Z,12Z)/12:1(9Z)/14:1(9Z))	TG(24:2(9Z,12Z)/14:1(9Z)/12:1(9Z))	TG(12:1(9Z)/16:0/22:3(9Z,12Z,15Z))	TG(12:1(9Z)/22:3(9Z,12Z,15Z)/16:0)	TG(16:0/12:1(9Z)/22:3(9Z,12Z,15Z))	TG(16:0/22:3(9Z,12Z,15Z)/12:1(9Z))	TG(22:3(9Z,12Z,15Z)/12:1(9Z)/16:0)	TG(22:3(9Z,12Z,15Z)/16:0/12:1(9Z))	TG(12:1(9Z)/16:1(9Z)/22:2(9Z,12Z))	TG(12:1(9Z)/22:2(9Z,12Z)/16:1(9Z))	TG(16:1(9Z)/12:1(9Z)/22:2(9Z,12Z))	TG(16:1(9Z)/22:2(9Z,12Z)/12:1(9Z))	TG(22:2(9Z,12Z)/12:1(9Z)/16:1(9Z))	TG(22:2(9Z,12Z)/16:1(9Z)/12:1(9Z))	TG(12:1(9Z)/16:2(9Z,12Z)/22:1(9Z))	TG(12:1(9Z)/22:1(9Z)/16:2(9Z,12Z))	TG(16:2(9Z,12Z)/12:1(9Z)/22:1(9Z))	TG(16:2(9Z,12Z)/22:1(9Z)/12:1(9Z))	TG(22:1(9Z)/12:1(9Z)/16:2(9Z,12Z))	TG(22:1(9Z)/16:2(9Z,12Z)/12:1(9Z))	TG(12:1(9Z)/18:0/20:3(9Z,12Z,15Z))	TG(12:1(9Z)/20:3(9Z,12Z,15Z)/18:0)	TG(18:0/12:1(9Z)/20:3(9Z,12Z,15Z))	TG(18:0/20:3(9Z,12Z,15Z)/12:1(9Z))	TG(20:3(9Z,12Z,15Z)/12:1(9Z)/18:0)	TG(20:3(9Z,12Z,15Z)/18:0/12:1(9Z))	TG(12:1(9Z)/18:1(9Z)/20:2(9Z,12Z))	TG(12:1(9Z)/20:2(9Z,12Z)/18:1(9Z))	TG(18:1(9Z)/12:1(9Z)/20:2(9Z,12Z))	TG(18:1(9Z)/20:2(9Z,12Z)/12:1(9Z))	TG(20:2(9Z,12Z)/12:1(9Z)/18:1(9Z))	TG(20:2(9Z,12Z)/18:1(9Z)/12:1(9Z))	TG(12:1(9Z)/18:2(9Z,12Z)/20:1(9Z))	TG(12:1(9Z)/20:1(9Z)/18:2(9Z,12Z))	TG(18:2(9Z,12Z)/12:1(9Z)/20:1(9Z))	TG(18:2(9Z,12Z)/20:1(9Z)/12:1(9Z))	TG(20:1(9Z)/12:1(9Z)/18:2(9Z,12Z))	TG(20:1(9Z)/18:2(9Z,12Z)/12:1(9Z))	TG(13:0/13:1(9Z)/24:3(9Z,12Z,15Z))	TG(13:0/24:3(9Z,12Z,15Z)/13:1(9Z))	TG(13:1(9Z)/13:0/24:3(9Z,12Z,15Z))	TG(13:1(9Z)/24:3(9Z,12Z,15Z)/13:0)	TG(24:3(9Z,12Z,15Z)/13:0/13:1(9Z))	TG(24:3(9Z,12Z,15Z)/13:1(9Z)/13:0)	TG(13:0/15:1(9Z)/22:3(9Z,12Z,15Z))	TG(13:0/22:3(9Z,12Z,15Z)/15:1(9Z))	TG(15:1(9Z)/13:0/22:3(9Z,12Z,15Z))	TG(15:1(9Z)/22:3(9Z,12Z,15Z)/13:0)	TG(22:3(9Z,12Z,15Z)/13:0/15:1(9Z))	TG(22:3(9Z,12Z,15Z)/15:1(9Z)/13:0)	TG(13:0/17:1(9Z)/20:3(9Z,12Z,15Z))	TG(13:0/20:3(9Z,12Z,15Z)/17:1(9Z))	TG(17:1(9Z)/13:0/20:3(9Z,12Z,15Z))	TG(17:1(9Z)/20:3(9Z,12Z,15Z)/13:0)	TG(20:3(9Z,12Z,15Z)/13:0/17:1(9Z))	TG(20:3(9Z,12Z,15Z)/17:1(9Z)/13:0)	TG(13:0/18:3(9Z,12Z,15Z)/19:1(9Z))	TG(13:0/19:1(9Z)/18:3(9Z,12Z,15Z))	TG(18:3(9Z,12Z,15Z)/13:0/19:1(9Z))	TG(18:3(9Z,12Z,15Z)/19:1(9Z)/13:0)	TG(19:1(9Z)/13:0/18:3(9Z,12Z,15Z))	TG(19:1(9Z)/18:3(9Z,12Z,15Z)/13:0)	TG(13:1(9Z)/13:1(9Z)/24:2(9Z,12Z))	TG(13:1(9Z)/24:2(9Z,12Z)/13:1(9Z))	TG(24:2(9Z,12Z)/13:1(9Z)/13:1(9Z))	TG(13:1(9Z)/15:0/22:3(9Z,12Z,15Z))	TG(13:1(9Z)/22:3(9Z,12Z,15Z)/15:0)	TG(15:0/13:1(9Z)/22:3(9Z,12Z,15Z))	TG(15:0/22:3(9Z,12Z,15Z)/13:1(9Z))	TG(22:3(9Z,12Z,15Z)/13:1(9Z)/15:0)	TG(22:3(9Z,12Z,15Z)/15:0/13:1(9Z))	TG(13:1(9Z)/15:1(9Z)/22:2(9Z,12Z))	TG(13:1(9Z)/22:2(9Z,12Z)/15:1(9Z))	TG(15:1(9Z)/13:1(9Z)/22:2(9Z,12Z))	TG(15:1(9Z)/22:2(9Z,12Z)/13:1(9Z))	TG(22:2(9Z,12Z)/13:1(9Z)/15:1(9Z))	TG(22:2(9Z,12Z)/15:1(9Z)/13:1(9Z))	TG(13:1(9Z)/17:0/20:3(9Z,12Z,15Z))	TG(13:1(9Z)/20:3(9Z,12Z,15Z)/17:0)	TG(17:0/13:1(9Z)/20:3(9Z,12Z,15Z))	TG(17:0/20:3(9Z,12Z,15Z)/13:1(9Z))	TG(20:3(9Z,12Z,15Z)/13:1(9Z)/17:0)	TG(20:3(9Z,12Z,15Z)/17:0/13:1(9Z))	TG(13:1(9Z)/17:1(9Z)/20:2(9Z,12Z))	TG(13:1(9Z)/20:2(9Z,12Z)/17:1(9Z))	TG(17:1(9Z)/13:1(9Z)/20:2(9Z,12Z))	TG(17:1(9Z)/20:2(9Z,12Z)/13:1(9Z))	TG(20:2(9Z,12Z)/13:1(9Z)/17:1(9Z))	TG(20:2(9Z,12Z)/17:1(9Z)/13:1(9Z))	TG(13:1(9Z)/18:2(9Z,12Z)/19:1(9Z))	TG(13:1(9Z)/19:1(9Z)/18:2(9Z,12Z))	TG(18:2(9Z,12Z)/13:1(9Z)/19:1(9Z))	TG(18:2(9Z,12Z)/19:1(9Z)/13:1(9Z))	TG(19:1(9Z)/13:1(9Z)/18:2(9Z,12Z))	TG(19:1(9Z)/18:2(9Z,12Z)/13:1(9Z))	TG(13:1(9Z)/18:3(9Z,12Z,15Z)/19:0)	TG(13:1(9Z)/19:0/18:3(9Z,12Z,15Z))	TG(18:3(9Z,12Z,15Z)/13:1(9Z)/19:0)	TG(18:3(9Z,12Z,15Z)/19:0/13:1(9Z))	TG(19:0/13:1(9Z)/18:3(9Z,12Z,15Z))	TG(19:0/18:3(9Z,12Z,15Z)/13:1(9Z))	TG(14:0/14:1(9Z)/22:3(9Z,12Z,15Z))	TG(14:0/22:3(9Z,12Z,15Z)/14:1(9Z))	TG(14:1(9Z)/14:0/22:3(9Z,12Z,15Z))	TG(14:1(9Z)/22:3(9Z,12Z,15Z)/14:0)	TG(22:3(9Z,12Z,15Z)/14:0/14:1(9Z))	TG(22:3(9Z,12Z,15Z)/14:1(9Z)/14:0)	TG(14:0/16:1(9Z)/20:3(9Z,12Z,15Z))	TG(14:0/20:3(9Z,12Z,15Z)/16:1(9Z))	TG(16:1(9Z)/14:0/20:3(9Z,12Z,15Z))	TG(16:1(9Z)/20:3(9Z,12Z,15Z)/14:0)	TG(20:3(9Z,12Z,15Z)/14:0/16:1(9Z))	TG(20:3(9Z,12Z,15Z)/16:1(9Z)/14:0)	TG(14:0/16:2(9Z,12Z)/20:2(9Z,12Z))	TG(14:0/20:2(9Z,12Z)/16:2(9Z,12Z))	TG(16:2(9Z,12Z)/14:0/20:2(9Z,12Z))	TG(16:2(9Z,12Z)/20:2(9Z,12Z)/14:0)	TG(20:2(9Z,12Z)/14:0/16:2(9Z,12Z))	TG(20:2(9Z,12Z)/16:2(9Z,12Z)/14:0)	TG(14:0/18:1(9Z)/18:3(9Z,12Z,15Z))	TG(14:0/18:3(9Z,12Z,15Z)/18:1(9Z))	TG(18:1(9Z)/14:0/18:3(9Z,12Z,15Z))	TG(18:1(9Z)/18:3(9Z,12Z,15Z)/14:0)	TG(18:3(9Z,12Z,15Z)/14:0/18:1(9Z))	TG(18:3(9Z,12Z,15Z)/18:1(9Z)/14:0)	TG(14:0/18:2(9Z,12Z)/18:2(9Z,12Z))	TG(18:2(9Z,12Z)/14:0/18:2(9Z,12Z))	TG(18:2(9Z,12Z)/18:2(9Z,12Z)/14:0)	TG(14:1(9Z)/14:1(9Z)/22:2(9Z,12Z))	TG(14:1(9Z)/22:2(9Z,12Z)/14:1(9Z))	TG(22:2(9Z,12Z)/14:1(9Z)/14:1(9Z))	TG(14:1(9Z)/16:0/20:3(9Z,12Z,15Z))	TG(14:1(9Z)/20:3(9Z,12Z,15Z)/16:0)	TG(16:0/14:1(9Z)/20:3(9Z,12Z,15Z))	TG(16:0/20:3(9Z,12Z,15Z)/14:1(9Z))	TG(20:3(9Z,12Z,15Z)/14:1(9Z)/16:0)	TG(20:3(9Z,12Z,15Z)/16:0/14:1(9Z))	TG(14:1(9Z)/16:1(9Z)/20:2(9Z,12Z))	TG(14:1(9Z)/20:2(9Z,12Z)/16:1(9Z))	TG(16:1(9Z)/14:1(9Z)/20:2(9Z,12Z))	TG(16:1(9Z)/20:2(9Z,12Z)/14:1(9Z))	TG(20:2(9Z,12Z)/14:1(9Z)/16:1(9Z))	TG(20:2(9Z,12Z)/16:1(9Z)/14:1(9Z))	TG(14:1(9Z)/16:2(9Z,12Z)/20:1(9Z))	TG(14:1(9Z)/20:1(9Z)/16:2(9Z,12Z))	TG(16:2(9Z,12Z)/14:1(9Z)/20:1(9Z))	TG(16:2(9Z,12Z)/20:1(9Z)/14:1(9Z))	TG(20:1(9Z)/14:1(9Z)/16:2(9Z,12Z))	TG(20:1(9Z)/16:2(9Z,12Z)/14:1(9Z))	TG(14:1(9Z)/18:0/18:3(9Z,12Z,15Z))	TG(14:1(9Z)/18:3(9Z,12Z,15Z)/18:0)	TG(18:0/14:1(9Z)/18:3(9Z,12Z,15Z))	TG(18:0/18:3(9Z,12Z,15Z)/14:1(9Z))	TG(18:3(9Z,12Z,15Z)/14:1(9Z)/18:0)	TG(18:3(9Z,12Z,15Z)/18:0/14:1(9Z))	TG(14:1(9Z)/18:1(9Z)/18:2(9Z,12Z))	TG(14:1(9Z)/18:2(9Z,12Z)/18:1(9Z))	TG(18:1(9Z)/14:1(9Z)/18:2(9Z,12Z))	TG(18:1(9Z)/18:2(9Z,12Z)/14:1(9Z))	TG(18:2(9Z,12Z)/14:1(9Z)/18:1(9Z))	TG(18:2(9Z,12Z)/18:1(9Z)/14:1(9Z))	TG(15:0/15:1(9Z)/20:3(9Z,12Z,15Z))	TG(15:0/20:3(9Z,12Z,15Z)/15:1(9Z))	TG(15:1(9Z)/15:0/20:3(9Z,12Z,15Z))	TG(15:1(9Z)/20:3(9Z,12Z,15Z)/15:0)	TG(20:3(9Z,12Z,15Z)/15:0/15:1(9Z))	TG(20:3(9Z,12Z,15Z)/15:1(9Z)/15:0)	TG(15:0/17:1(9Z)/18:3(9Z,12Z,15Z))	TG(15:0/18:3(9Z,12Z,15Z)/17:1(9Z))	TG(17:1(9Z)/15:0/18:3(9Z,12Z,15Z))	TG(17:1(9Z)/18:3(9Z,12Z,15Z)/15:0)	TG(18:3(9Z,12Z,15Z)/15:0/17:1(9Z))	TG(18:3(9Z,12Z,15Z)/17:1(9Z)/15:0)	TG(15:1(9Z)/15:1(9Z)/20:2(9Z,12Z))	TG(15:1(9Z)/20:2(9Z,12Z)/15:1(9Z))	TG(20:2(9Z,12Z)/15:1(9Z)/15:1(9Z))	TG(15:1(9Z)/16:2(9Z,12Z)/19:1(9Z))	TG(15:1(9Z)/19:1(9Z)/16:2(9Z,12Z))	TG(16:2(9Z,12Z)/15:1(9Z)/19:1(9Z))	TG(16:2(9Z,12Z)/19:1(9Z)/15:1(9Z))	TG(19:1(9Z)/15:1(9Z)/16:2(9Z,12Z))	TG(19:1(9Z)/16:2(9Z,12Z)/15:1(9Z))	TG(15:1(9Z)/17:0/18:3(9Z,12Z,15Z))	TG(15:1(9Z)/18:3(9Z,12Z,15Z)/17:0)	TG(17:0/15:1(9Z)/18:3(9Z,12Z,15Z))	TG(17:0/18:3(9Z,12Z,15Z)/15:1(9Z))	TG(18:3(9Z,12Z,15Z)/15:1(9Z)/17:0)	TG(18:3(9Z,12Z,15Z)/17:0/15:1(9Z))	TG(15:1(9Z)/17:1(9Z)/18:2(9Z,12Z))	TG(15:1(9Z)/18:2(9Z,12Z)/17:1(9Z))	TG(17:1(9Z)/15:1(9Z)/18:2(9Z,12Z))	TG(17:1(9Z)/18:2(9Z,12Z)/15:1(9Z))	TG(18:2(9Z,12Z)/15:1(9Z)/17:1(9Z))	TG(18:2(9Z,12Z)/17:1(9Z)/15:1(9Z))	TG(16:0/16:1(9Z)/18:3(9Z,12Z,15Z))	TG(16:0/18:3(9Z,12Z,15Z)/16:1(9Z))	TG(16:1(9Z)/16:0/18:3(9Z,12Z,15Z))	TG(16:1(9Z)/18:3(9Z,12Z,15Z)/16:0)	TG(18:3(9Z,12Z,15Z)/16:0/16:1(9Z))	TG(18:3(9Z,12Z,15Z)/16:1(9Z)/16:0)	TG(16:0/16:2(9Z,12Z)/18:2(9Z,12Z))	TG(16:0/18:2(9Z,12Z)/16:2(9Z,12Z))	TG(16:2(9Z,12Z)/16:0/18:2(9Z,12Z))	TG(16:2(9Z,12Z)/18:2(9Z,12Z)/16:0)	TG(18:2(9Z,12Z)/16:0/16:2(9Z,12Z))	TG(18:2(9Z,12Z)/16:2(9Z,12Z)/16:0)	TG(16:1(9Z)/16:1(9Z)/18:2(9Z,12Z))	TG(16:1(9Z)/18:2(9Z,12Z)/16:1(9Z))	TG(18:2(9Z,12Z)/16:1(9Z)/16:1(9Z))	TG(16:1(9Z)/16:2(9Z,12Z)/18:1(9Z))	TG(16:1(9Z)/18:1(9Z)/16:2(9Z,12Z))	TG(16:2(9Z,12Z)/16:1(9Z)/18:1(9Z))	TG(16:2(9Z,12Z)/18:1(9Z)/16:1(9Z))	TG(18:1(9Z)/16:1(9Z)/16:2(9Z,12Z))	TG(18:1(9Z)/16:2(9Z,12Z)/16:1(9Z))	TG(16:2(9Z,12Z)/16:2(9Z,12Z)/18:0)	TG(16:2(9Z,12Z)/18:0/16:2(9Z,12Z))	TG(18:0/16:2(9Z,12Z)/16:2(9Z,12Z))	TG(16:2(9Z,12Z)/17:1(9Z)/17:1(9Z))	TG(17:1(9Z)/16:2(9Z,12Z)/17:1(9Z))	TG(17:1(9Z)/17:1(9Z)/16:2(9Z,12Z))
TAG_50_5	TG(10:0/16:2(9Z,12Z)/24:3(9Z,12Z,15Z))	TG(10:0/24:3(9Z,12Z,15Z)/16:2(9Z,12Z))	TG(16:2(9Z,12Z)/10:0/24:3(9Z,12Z,15Z))	TG(16:2(9Z,12Z)/24:3(9Z,12Z,15Z)/10:0)	TG(24:3(9Z,12Z,15Z)/10:0/16:2(9Z,12Z))	TG(24:3(9Z,12Z,15Z)/16:2(9Z,12Z)/10:0)	TG(10:0/18:2(9Z,12Z)/22:3(9Z,12Z,15Z))	TG(10:0/22:3(9Z,12Z,15Z)/18:2(9Z,12Z))	TG(18:2(9Z,12Z)/10:0/22:3(9Z,12Z,15Z))	TG(18:2(9Z,12Z)/22:3(9Z,12Z,15Z)/10:0)	TG(22:3(9Z,12Z,15Z)/10:0/18:2(9Z,12Z))	TG(22:3(9Z,12Z,15Z)/18:2(9Z,12Z)/10:0)	TG(10:0/18:3(9Z,12Z,15Z)/22:2(9Z,12Z))	TG(10:0/22:2(9Z,12Z)/18:3(9Z,12Z,15Z))	TG(18:3(9Z,12Z,15Z)/10:0/22:2(9Z,12Z))	TG(18:3(9Z,12Z,15Z)/22:2(9Z,12Z)/10:0)	TG(22:2(9Z,12Z)/10:0/18:3(9Z,12Z,15Z))	TG(22:2(9Z,12Z)/18:3(9Z,12Z,15Z)/10:0)	TG(10:0/20:2(9Z,12Z)/20:3(9Z,12Z,15Z))	TG(10:0/20:3(9Z,12Z,15Z)/20:2(9Z,12Z))	TG(20:2(9Z,12Z)/10:0/20:3(9Z,12Z,15Z))	TG(20:2(9Z,12Z)/20:3(9Z,12Z,15Z)/10:0)	TG(20:3(9Z,12Z,15Z)/10:0/20:2(9Z,12Z))	TG(20:3(9Z,12Z,15Z)/20:2(9Z,12Z)/10:0)	TG(12:0/16:2(9Z,12Z)/22:3(9Z,12Z,15Z))	TG(12:0/22:3(9Z,12Z,15Z)/16:2(9Z,12Z))	TG(16:2(9Z,12Z)/12:0/22:3(9Z,12Z,15Z))	TG(16:2(9Z,12Z)/22:3(9Z,12Z,15Z)/12:0)	TG(22:3(9Z,12Z,15Z)/12:0/16:2(9Z,12Z))	TG(22:3(9Z,12Z,15Z)/16:2(9Z,12Z)/12:0)	TG(12:0/18:2(9Z,12Z)/20:3(9Z,12Z,15Z))	TG(12:0/20:3(9Z,12Z,15Z)/18:2(9Z,12Z))	TG(18:2(9Z,12Z)/12:0/20:3(9Z,12Z,15Z))	TG(18:2(9Z,12Z)/20:3(9Z,12Z,15Z)/12:0)	TG(20:3(9Z,12Z,15Z)/12:0/18:2(9Z,12Z))	TG(20:3(9Z,12Z,15Z)/18:2(9Z,12Z)/12:0)	TG(12:0/18:3(9Z,12Z,15Z)/20:2(9Z,12Z))	TG(12:0/20:2(9Z,12Z)/18:3(9Z,12Z,15Z))	TG(18:3(9Z,12Z,15Z)/12:0/20:2(9Z,12Z))	TG(18:3(9Z,12Z,15Z)/20:2(9Z,12Z)/12:0)	TG(20:2(9Z,12Z)/12:0/18:3(9Z,12Z,15Z))	TG(20:2(9Z,12Z)/18:3(9Z,12Z,15Z)/12:0)	TG(12:1(9Z)/14:1(9Z)/24:3(9Z,12Z,15Z))	TG(12:1(9Z)/24:3(9Z,12Z,15Z)/14:1(9Z))	TG(14:1(9Z)/12:1(9Z)/24:3(9Z,12Z,15Z))	TG(14:1(9Z)/24:3(9Z,12Z,15Z)/12:1(9Z))	TG(24:3(9Z,12Z,15Z)/12:1(9Z)/14:1(9Z))	TG(24:3(9Z,12Z,15Z)/14:1(9Z)/12:1(9Z))	TG(12:1(9Z)/16:1(9Z)/22:3(9Z,12Z,15Z))	TG(12:1(9Z)/22:3(9Z,12Z,15Z)/16:1(9Z))	TG(16:1(9Z)/12:1(9Z)/22:3(9Z,12Z,15Z))	TG(16:1(9Z)/22:3(9Z,12Z,15Z)/12:1(9Z))	TG(22:3(9Z,12Z,15Z)/12:1(9Z)/16:1(9Z))	TG(22:3(9Z,12Z,15Z)/16:1(9Z)/12:1(9Z))	TG(12:1(9Z)/16:2(9Z,12Z)/22:2(9Z,12Z))	TG(12:1(9Z)/22:2(9Z,12Z)/16:2(9Z,12Z))	TG(16:2(9Z,12Z)/12:1(9Z)/22:2(9Z,12Z))	TG(16:2(9Z,12Z)/22:2(9Z,12Z)/12:1(9Z))	TG(22:2(9Z,12Z)/12:1(9Z)/16:2(9Z,12Z))	TG(22:2(9Z,12Z)/16:2(9Z,12Z)/12:1(9Z))	TG(12:1(9Z)/18:1(9Z)/20:3(9Z,12Z,15Z))	TG(12:1(9Z)/20:3(9Z,12Z,15Z)/18:1(9Z))	TG(18:1(9Z)/12:1(9Z)/20:3(9Z,12Z,15Z))	TG(18:1(9Z)/20:3(9Z,12Z,15Z)/12:1(9Z))	TG(20:3(9Z,12Z,15Z)/12:1(9Z)/18:1(9Z))	TG(20:3(9Z,12Z,15Z)/18:1(9Z)/12:1(9Z))	TG(12:1(9Z)/18:2(9Z,12Z)/20:2(9Z,12Z))	TG(12:1(9Z)/20:2(9Z,12Z)/18:2(9Z,12Z))	TG(18:2(9Z,12Z)/12:1(9Z)/20:2(9Z,12Z))	TG(18:2(9Z,12Z)/20:2(9Z,12Z)/12:1(9Z))	TG(20:2(9Z,12Z)/12:1(9Z)/18:2(9Z,12Z))	TG(20:2(9Z,12Z)/18:2(9Z,12Z)/12:1(9Z))	TG(12:1(9Z)/18:3(9Z,12Z,15Z)/20:1(9Z))	TG(12:1(9Z)/20:1(9Z)/18:3(9Z,12Z,15Z))	TG(18:3(9Z,12Z,15Z)/12:1(9Z)/20:1(9Z))	TG(18:3(9Z,12Z,15Z)/20:1(9Z)/12:1(9Z))	TG(20:1(9Z)/12:1(9Z)/18:3(9Z,12Z,15Z))	TG(20:1(9Z)/18:3(9Z,12Z,15Z)/12:1(9Z))	TG(13:1(9Z)/13:1(9Z)/24:3(9Z,12Z,15Z))	TG(13:1(9Z)/24:3(9Z,12Z,15Z)/13:1(9Z))	TG(24:3(9Z,12Z,15Z)/13:1(9Z)/13:1(9Z))	TG(13:1(9Z)/15:1(9Z)/22:3(9Z,12Z,15Z))	TG(13:1(9Z)/22:3(9Z,12Z,15Z)/15:1(9Z))	TG(15:1(9Z)/13:1(9Z)/22:3(9Z,12Z,15Z))	TG(15:1(9Z)/22:3(9Z,12Z,15Z)/13:1(9Z))	TG(22:3(9Z,12Z,15Z)/13:1(9Z)/15:1(9Z))	TG(22:3(9Z,12Z,15Z)/15:1(9Z)/13:1(9Z))	TG(13:1(9Z)/17:1(9Z)/20:3(9Z,12Z,15Z))	TG(13:1(9Z)/20:3(9Z,12Z,15Z)/17:1(9Z))	TG(17:1(9Z)/13:1(9Z)/20:3(9Z,12Z,15Z))	TG(17:1(9Z)/20:3(9Z,12Z,15Z)/13:1(9Z))	TG(20:3(9Z,12Z,15Z)/13:1(9Z)/17:1(9Z))	TG(20:3(9Z,12Z,15Z)/17:1(9Z)/13:1(9Z))	TG(13:1(9Z)/18:3(9Z,12Z,15Z)/19:1(9Z))	TG(13:1(9Z)/19:1(9Z)/18:3(9Z,12Z,15Z))	TG(18:3(9Z,12Z,15Z)/13:1(9Z)/19:1(9Z))	TG(18:3(9Z,12Z,15Z)/19:1(9Z)/13:1(9Z))	TG(19:1(9Z)/13:1(9Z)/18:3(9Z,12Z,15Z))	TG(19:1(9Z)/18:3(9Z,12Z,15Z)/13:1(9Z))	TG(14:0/16:2(9Z,12Z)/20:3(9Z,12Z,15Z))	TG(14:0/20:3(9Z,12Z,15Z)/16:2(9Z,12Z))	TG(16:2(9Z,12Z)/14:0/20:3(9Z,12Z,15Z))	TG(16:2(9Z,12Z)/20:3(9Z,12Z,15Z)/14:0)	TG(20:3(9Z,12Z,15Z)/14:0/16:2(9Z,12Z))	TG(20:3(9Z,12Z,15Z)/16:2(9Z,12Z)/14:0)	TG(14:0/18:2(9Z,12Z)/18:3(9Z,12Z,15Z))	TG(14:0/18:3(9Z,12Z,15Z)/18:2(9Z,12Z))	TG(18:2(9Z,12Z)/14:0/18:3(9Z,12Z,15Z))	TG(18:2(9Z,12Z)/18:3(9Z,12Z,15Z)/14:0)	TG(18:3(9Z,12Z,15Z)/14:0/18:2(9Z,12Z))	TG(18:3(9Z,12Z,15Z)/18:2(9Z,12Z)/14:0)	TG(14:1(9Z)/14:1(9Z)/22:3(9Z,12Z,15Z))	TG(14:1(9Z)/22:3(9Z,12Z,15Z)/14:1(9Z))	TG(22:3(9Z,12Z,15Z)/14:1(9Z)/14:1(9Z))	TG(14:1(9Z)/16:1(9Z)/20:3(9Z,12Z,15Z))	TG(14:1(9Z)/20:3(9Z,12Z,15Z)/16:1(9Z))	TG(16:1(9Z)/14:1(9Z)/20:3(9Z,12Z,15Z))	TG(16:1(9Z)/20:3(9Z,12Z,15Z)/14:1(9Z))	TG(20:3(9Z,12Z,15Z)/14:1(9Z)/16:1(9Z))	TG(20:3(9Z,12Z,15Z)/16:1(9Z)/14:1(9Z))	TG(14:1(9Z)/16:2(9Z,12Z)/20:2(9Z,12Z))	TG(14:1(9Z)/20:2(9Z,12Z)/16:2(9Z,12Z))	TG(16:2(9Z,12Z)/14:1(9Z)/20:2(9Z,12Z))	TG(16:2(9Z,12Z)/20:2(9Z,12Z)/14:1(9Z))	TG(20:2(9Z,12Z)/14:1(9Z)/16:2(9Z,12Z))	TG(20:2(9Z,12Z)/16:2(9Z,12Z)/14:1(9Z))	TG(14:1(9Z)/18:1(9Z)/18:3(9Z,12Z,15Z))	TG(14:1(9Z)/18:3(9Z,12Z,15Z)/18:1(9Z))	TG(18:1(9Z)/14:1(9Z)/18:3(9Z,12Z,15Z))	TG(18:1(9Z)/18:3(9Z,12Z,15Z)/14:1(9Z))	TG(18:3(9Z,12Z,15Z)/14:1(9Z)/18:1(9Z))	TG(18:3(9Z,12Z,15Z)/18:1(9Z)/14:1(9Z))	TG(14:1(9Z)/18:2(9Z,12Z)/18:2(9Z,12Z))	TG(18:2(9Z,12Z)/14:1(9Z)/18:2(9Z,12Z))	TG(18:2(9Z,12Z)/18:2(9Z,12Z)/14:1(9Z))	TG(15:1(9Z)/15:1(9Z)/20:3(9Z,12Z,15Z))	TG(15:1(9Z)/20:3(9Z,12Z,15Z)/15:1(9Z))	TG(20:3(9Z,12Z,15Z)/15:1(9Z)/15:1(9Z))	TG(15:1(9Z)/17:1(9Z)/18:3(9Z,12Z,15Z))	TG(15:1(9Z)/18:3(9Z,12Z,15Z)/17:1(9Z))	TG(17:1(9Z)/15:1(9Z)/18:3(9Z,12Z,15Z))	TG(17:1(9Z)/18:3(9Z,12Z,15Z)/15:1(9Z))	TG(18:3(9Z,12Z,15Z)/15:1(9Z)/17:1(9Z))	TG(18:3(9Z,12Z,15Z)/17:1(9Z)/15:1(9Z))	TG(16:0/16:2(9Z,12Z)/18:3(9Z,12Z,15Z))	TG(16:0/18:3(9Z,12Z,15Z)/16:2(9Z,12Z))	TG(16:2(9Z,12Z)/16:0/18:3(9Z,12Z,15Z))	TG(16:2(9Z,12Z)/18:3(9Z,12Z,15Z)/16:0)	TG(18:3(9Z,12Z,15Z)/16:0/16:2(9Z,12Z))	TG(18:3(9Z,12Z,15Z)/16:2(9Z,12Z)/16:0)	TG(16:1(9Z)/16:1(9Z)/18:3(9Z,12Z,15Z))	TG(16:1(9Z)/18:3(9Z,12Z,15Z)/16:1(9Z))	TG(18:3(9Z,12Z,15Z)/16:1(9Z)/16:1(9Z))	TG(16:1(9Z)/16:2(9Z,12Z)/18:2(9Z,12Z))	TG(16:1(9Z)/18:2(9Z,12Z)/16:2(9Z,12Z))	TG(16:2(9Z,12Z)/16:1(9Z)/18:2(9Z,12Z))	TG(16:2(9Z,12Z)/18:2(9Z,12Z)/16:1(9Z))	TG(18:2(9Z,12Z)/16:1(9Z)/16:2(9Z,12Z))	TG(18:2(9Z,12Z)/16:2(9Z,12Z)/16:1(9Z))	TG(16:2(9Z,12Z)/16:2(9Z,12Z)/18:1(9Z))	TG(16:2(9Z,12Z)/18:1(9Z)/16:2(9Z,12Z))	TG(18:1(9Z)/16:2(9Z,12Z)/16:2(9Z,12Z))
TAG_50_6	TG(10:0/18:3(9Z,12Z,15Z)/22:3(9Z,12Z,15Z))	TG(10:0/22:3(9Z,12Z,15Z)/18:3(9Z,12Z,15Z))	TG(18:3(9Z,12Z,15Z)/10:0/22:3(9Z,12Z,15Z))	TG(18:3(9Z,12Z,15Z)/22:3(9Z,12Z,15Z)/10:0)	TG(22:3(9Z,12Z,15Z)/10:0/18:3(9Z,12Z,15Z))	TG(22:3(9Z,12Z,15Z)/18:3(9Z,12Z,15Z)/10:0)	TG(10:0/20:3(9Z,12Z,15Z)/20:3(9Z,12Z,15Z))	TG(20:3(9Z,12Z,15Z)/10:0/20:3(9Z,12Z,15Z))	TG(20:3(9Z,12Z,15Z)/20:3(9Z,12Z,15Z)/10:0)	TG(12:0/18:3(9Z,12Z,15Z)/20:3(9Z,12Z,15Z))	TG(12:0/20:3(9Z,12Z,15Z)/18:3(9Z,12Z,15Z))	TG(18:3(9Z,12Z,15Z)/12:0/20:3(9Z,12Z,15Z))	TG(18:3(9Z,12Z,15Z)/20:3(9Z,12Z,15Z)/12:0)	TG(20:3(9Z,12Z,15Z)/12:0/18:3(9Z,12Z,15Z))	TG(20:3(9Z,12Z,15Z)/18:3(9Z,12Z,15Z)/12:0)	TG(12:1(9Z)/16:2(9Z,12Z)/22:3(9Z,12Z,15Z))	TG(12:1(9Z)/22:3(9Z,12Z,15Z)/16:2(9Z,12Z))	TG(16:2(9Z,12Z)/12:1(9Z)/22:3(9Z,12Z,15Z))	TG(16:2(9Z,12Z)/22:3(9Z,12Z,15Z)/12:1(9Z))	TG(22:3(9Z,12Z,15Z)/12:1(9Z)/16:2(9Z,12Z))	TG(22:3(9Z,12Z,15Z)/16:2(9Z,12Z)/12:1(9Z))	TG(12:1(9Z)/18:2(9Z,12Z)/20:3(9Z,12Z,15Z))	TG(12:1(9Z)/20:3(9Z,12Z,15Z)/18:2(9Z,12Z))	TG(18:2(9Z,12Z)/12:1(9Z)/20:3(9Z,12Z,15Z))	TG(18:2(9Z,12Z)/20:3(9Z,12Z,15Z)/12:1(9Z))	TG(20:3(9Z,12Z,15Z)/12:1(9Z)/18:2(9Z,12Z))	TG(20:3(9Z,12Z,15Z)/18:2(9Z,12Z)/12:1(9Z))	TG(12:1(9Z)/18:3(9Z,12Z,15Z)/20:2(9Z,12Z))	TG(12:1(9Z)/20:2(9Z,12Z)/18:3(9Z,12Z,15Z))	TG(18:3(9Z,12Z,15Z)/12:1(9Z)/20:2(9Z,12Z))	TG(18:3(9Z,12Z,15Z)/20:2(9Z,12Z)/12:1(9Z))	TG(20:2(9Z,12Z)/12:1(9Z)/18:3(9Z,12Z,15Z))	TG(20:2(9Z,12Z)/18:3(9Z,12Z,15Z)/12:1(9Z))	TG(14:0/18:3(9Z,12Z,15Z)/18:3(9Z,12Z,15Z))	TG(18:3(9Z,12Z,15Z)/14:0/18:3(9Z,12Z,15Z))	TG(18:3(9Z,12Z,15Z)/18:3(9Z,12Z,15Z)/14:0)	TG(14:1(9Z)/16:2(9Z,12Z)/20:3(9Z,12Z,15Z))	TG(14:1(9Z)/20:3(9Z,12Z,15Z)/16:2(9Z,12Z))	TG(16:2(9Z,12Z)/14:1(9Z)/20:3(9Z,12Z,15Z))	TG(16:2(9Z,12Z)/20:3(9Z,12Z,15Z)/14:1(9Z))	TG(20:3(9Z,12Z,15Z)/14:1(9Z)/16:2(9Z,12Z))	TG(20:3(9Z,12Z,15Z)/16:2(9Z,12Z)/14:1(9Z))	TG(14:1(9Z)/18:2(9Z,12Z)/18:3(9Z,12Z,15Z))	TG(14:1(9Z)/18:3(9Z,12Z,15Z)/18:2(9Z,12Z))	TG(18:2(9Z,12Z)/14:1(9Z)/18:3(9Z,12Z,15Z))	TG(18:2(9Z,12Z)/18:3(9Z,12Z,15Z)/14:1(9Z))	TG(18:3(9Z,12Z,15Z)/14:1(9Z)/18:2(9Z,12Z))	TG(18:3(9Z,12Z,15Z)/18:2(9Z,12Z)/14:1(9Z))	TG(16:1(9Z)/16:2(9Z,12Z)/18:3(9Z,12Z,15Z))	TG(16:1(9Z)/18:3(9Z,12Z,15Z)/16:2(9Z,12Z))	TG(16:2(9Z,12Z)/16:1(9Z)/18:3(9Z,12Z,15Z))	TG(16:2(9Z,12Z)/18:3(9Z,12Z,15Z)/16:1(9Z))	TG(18:3(9Z,12Z,15Z)/16:1(9Z)/16:2(9Z,12Z))	TG(18:3(9Z,12Z,15Z)/16:2(9Z,12Z)/16:1(9Z))	TG(16:2(9Z,12Z)/16:2(9Z,12Z)/18:2(9Z,12Z))	TG(16:2(9Z,12Z)/18:2(9Z,12Z)/16:2(9Z,12Z))	TG(18:2(9Z,12Z)/16:2(9Z,12Z)/16:2(9Z,12Z))
TAG_51_1	TG(10:0/17:0/24:1(9Z))	TG(10:0/24:1(9Z)/17:0)	TG(17:0/10:0/24:1(9Z))	TG(17:0/24:1(9Z)/10:0)	TG(24:1(9Z)/10:0/17:0)	TG(24:1(9Z)/17:0/10:0)	TG(10:0/19:0/22:1(9Z))	TG(10:0/22:1(9Z)/19:0)	TG(19:0/10:0/22:1(9Z))	TG(19:0/22:1(9Z)/10:0)	TG(22:1(9Z)/10:0/19:0)	TG(22:1(9Z)/19:0/10:0)	TG(12:0/15:0/24:1(9Z))	TG(12:0/24:1(9Z)/15:0)	TG(15:0/12:0/24:1(9Z))	TG(15:0/24:1(9Z)/12:0)	TG(24:1(9Z)/12:0/15:0)	TG(24:1(9Z)/15:0/12:0)	TG(12:0/17:0/22:1(9Z))	TG(12:0/22:1(9Z)/17:0)	TG(17:0/12:0/22:1(9Z))	TG(17:0/22:1(9Z)/12:0)	TG(22:1(9Z)/12:0/17:0)	TG(22:1(9Z)/17:0/12:0)	TG(12:0/19:0/20:1(9Z))	TG(12:0/20:1(9Z)/19:0)	TG(19:0/12:0/20:1(9Z))	TG(19:0/20:1(9Z)/12:0)	TG(20:1(9Z)/12:0/19:0)	TG(20:1(9Z)/19:0/12:0)	TG(13:0/14:0/24:1(9Z))	TG(13:0/24:1(9Z)/14:0)	TG(14:0/13:0/24:1(9Z))	TG(14:0/24:1(9Z)/13:0)	TG(24:1(9Z)/13:0/14:0)	TG(24:1(9Z)/14:0/13:0)	TG(13:0/16:0/22:1(9Z))	TG(13:0/22:1(9Z)/16:0)	TG(16:0/13:0/22:1(9Z))	TG(16:0/22:1(9Z)/13:0)	TG(22:1(9Z)/13:0/16:0)	TG(22:1(9Z)/16:0/13:0)	TG(13:0/18:0/20:1(9Z))	TG(13:0/20:1(9Z)/18:0)	TG(18:0/13:0/20:1(9Z))	TG(18:0/20:1(9Z)/13:0)	TG(20:1(9Z)/13:0/18:0)	TG(20:1(9Z)/18:0/13:0)	TG(13:0/19:0/19:1(9Z))	TG(13:0/19:1(9Z)/19:0)	TG(19:0/13:0/19:1(9Z))	TG(19:0/19:1(9Z)/13:0)	TG(19:1(9Z)/13:0/19:0)	TG(19:1(9Z)/19:0/13:0)	TG(13:1(9Z)/19:0/19:0)	TG(19:0/13:1(9Z)/19:0)	TG(19:0/19:0/13:1(9Z))	TG(14:0/15:0/22:1(9Z))	TG(14:0/22:1(9Z)/15:0)	TG(15:0/14:0/22:1(9Z))	TG(15:0/22:1(9Z)/14:0)	TG(22:1(9Z)/14:0/15:0)	TG(22:1(9Z)/15:0/14:0)	TG(14:0/17:0/20:1(9Z))	TG(14:0/20:1(9Z)/17:0)	TG(17:0/14:0/20:1(9Z))	TG(17:0/20:1(9Z)/14:0)	TG(20:1(9Z)/14:0/17:0)	TG(20:1(9Z)/17:0/14:0)	TG(14:0/18:0/19:1(9Z))	TG(14:0/19:1(9Z)/18:0)	TG(18:0/14:0/19:1(9Z))	TG(18:0/19:1(9Z)/14:0)	TG(19:1(9Z)/14:0/18:0)	TG(19:1(9Z)/18:0/14:0)	TG(14:0/18:1(9Z)/19:0)	TG(14:0/19:0/18:1(9Z))	TG(18:1(9Z)/14:0/19:0)	TG(18:1(9Z)/19:0/14:0)	TG(19:0/14:0/18:1(9Z))	TG(19:0/18:1(9Z)/14:0)	TG(14:1(9Z)/18:0/19:0)	TG(14:1(9Z)/19:0/18:0)	TG(18:0/14:1(9Z)/19:0)	TG(18:0/19:0/14:1(9Z))	TG(19:0/14:1(9Z)/18:0)	TG(19:0/18:0/14:1(9Z))	TG(15:0/16:0/20:1(9Z))	TG(15:0/20:1(9Z)/16:0)	TG(16:0/15:0/20:1(9Z))	TG(16:0/20:1(9Z)/15:0)	TG(20:1(9Z)/15:0/16:0)	TG(20:1(9Z)/16:0/15:0)	TG(15:0/17:0/19:1(9Z))	TG(15:0/19:1(9Z)/17:0)	TG(17:0/15:0/19:1(9Z))	TG(17:0/19:1(9Z)/15:0)	TG(19:1(9Z)/15:0/17:0)	TG(19:1(9Z)/17:0/15:0)	TG(15:0/17:1(9Z)/19:0)	TG(15:0/19:0/17:1(9Z))	TG(17:1(9Z)/15:0/19:0)	TG(17:1(9Z)/19:0/15:0)	TG(19:0/15:0/17:1(9Z))	TG(19:0/17:1(9Z)/15:0)	TG(15:0/18:0/18:1(9Z))	TG(15:0/18:1(9Z)/18:0)	TG(18:0/15:0/18:1(9Z))	TG(18:0/18:1(9Z)/15:0)	TG(18:1(9Z)/15:0/18:0)	TG(18:1(9Z)/18:0/15:0)	TG(15:1(9Z)/17:0/19:0)	TG(15:1(9Z)/19:0/17:0)	TG(17:0/15:1(9Z)/19:0)	TG(17:0/19:0/15:1(9Z))	TG(19:0/15:1(9Z)/17:0)	TG(19:0/17:0/15:1(9Z))	TG(15:1(9Z)/18:0/18:0)	TG(18:0/15:1(9Z)/18:0)	TG(18:0/18:0/15:1(9Z))	TG(16:0/16:0/19:1(9Z))	TG(16:0/19:1(9Z)/16:0)	TG(19:1(9Z)/16:0/16:0)	TG(16:0/16:1(9Z)/19:0)	TG(16:0/19:0/16:1(9Z))	TG(16:1(9Z)/16:0/19:0)	TG(16:1(9Z)/19:0/16:0)	TG(19:0/16:0/16:1(9Z))	TG(19:0/16:1(9Z)/16:0)	TG(16:0/17:0/18:1(9Z))	TG(16:0/18:1(9Z)/17:0)	TG(17:0/16:0/18:1(9Z))	TG(17:0/18:1(9Z)/16:0)	TG(18:1(9Z)/16:0/17:0)	TG(18:1(9Z)/17:0/16:0)	TG(16:0/17:1(9Z)/18:0)	TG(16:0/18:0/17:1(9Z))	TG(17:1(9Z)/16:0/18:0)	TG(17:1(9Z)/18:0/16:0)	TG(18:0/16:0/17:1(9Z))	TG(18:0/17:1(9Z)/16:0)	TG(16:1(9Z)/17:0/18:0)	TG(16:1(9Z)/18:0/17:0)	TG(17:0/16:1(9Z)/18:0)	TG(17:0/18:0/16:1(9Z))	TG(18:0/16:1(9Z)/17:0)	TG(18:0/17:0/16:1(9Z))	TG(17:0/17:0/17:1(9Z))	TG(17:0/17:1(9Z)/17:0)	TG(17:1(9Z)/17:0/17:0)
TAG_51_2	TG(10:0/17:0/24:2(9Z,12Z))	TG(10:0/24:2(9Z,12Z)/17:0)	TG(17:0/10:0/24:2(9Z,12Z))	TG(17:0/24:2(9Z,12Z)/10:0)	TG(24:2(9Z,12Z)/10:0/17:0)	TG(24:2(9Z,12Z)/17:0/10:0)	TG(10:0/17:1(9Z)/24:1(9Z))	TG(10:0/24:1(9Z)/17:1(9Z))	TG(17:1(9Z)/10:0/24:1(9Z))	TG(17:1(9Z)/24:1(9Z)/10:0)	TG(24:1(9Z)/10:0/17:1(9Z))	TG(24:1(9Z)/17:1(9Z)/10:0)	TG(10:0/19:0/22:2(9Z,12Z))	TG(10:0/22:2(9Z,12Z)/19:0)	TG(19:0/10:0/22:2(9Z,12Z))	TG(19:0/22:2(9Z,12Z)/10:0)	TG(22:2(9Z,12Z)/10:0/19:0)	TG(22:2(9Z,12Z)/19:0/10:0)	TG(10:0/19:1(9Z)/22:1(9Z))	TG(10:0/22:1(9Z)/19:1(9Z))	TG(19:1(9Z)/10:0/22:1(9Z))	TG(19:1(9Z)/22:1(9Z)/10:0)	TG(22:1(9Z)/10:0/19:1(9Z))	TG(22:1(9Z)/19:1(9Z)/10:0)	TG(12:0/15:0/24:2(9Z,12Z))	TG(12:0/24:2(9Z,12Z)/15:0)	TG(15:0/12:0/24:2(9Z,12Z))	TG(15:0/24:2(9Z,12Z)/12:0)	TG(24:2(9Z,12Z)/12:0/15:0)	TG(24:2(9Z,12Z)/15:0/12:0)	TG(12:0/15:1(9Z)/24:1(9Z))	TG(12:0/24:1(9Z)/15:1(9Z))	TG(15:1(9Z)/12:0/24:1(9Z))	TG(15:1(9Z)/24:1(9Z)/12:0)	TG(24:1(9Z)/12:0/15:1(9Z))	TG(24:1(9Z)/15:1(9Z)/12:0)	TG(12:0/17:0/22:2(9Z,12Z))	TG(12:0/22:2(9Z,12Z)/17:0)	TG(17:0/12:0/22:2(9Z,12Z))	TG(17:0/22:2(9Z,12Z)/12:0)	TG(22:2(9Z,12Z)/12:0/17:0)	TG(22:2(9Z,12Z)/17:0/12:0)	TG(12:0/17:1(9Z)/22:1(9Z))	TG(12:0/22:1(9Z)/17:1(9Z))	TG(17:1(9Z)/12:0/22:1(9Z))	TG(17:1(9Z)/22:1(9Z)/12:0)	TG(22:1(9Z)/12:0/17:1(9Z))	TG(22:1(9Z)/17:1(9Z)/12:0)	TG(12:0/19:0/20:2(9Z,12Z))	TG(12:0/20:2(9Z,12Z)/19:0)	TG(19:0/12:0/20:2(9Z,12Z))	TG(19:0/20:2(9Z,12Z)/12:0)	TG(20:2(9Z,12Z)/12:0/19:0)	TG(20:2(9Z,12Z)/19:0/12:0)	TG(12:0/19:1(9Z)/20:1(9Z))	TG(12:0/20:1(9Z)/19:1(9Z))	TG(19:1(9Z)/12:0/20:1(9Z))	TG(19:1(9Z)/20:1(9Z)/12:0)	TG(20:1(9Z)/12:0/19:1(9Z))	TG(20:1(9Z)/19:1(9Z)/12:0)	TG(12:1(9Z)/15:0/24:1(9Z))	TG(12:1(9Z)/24:1(9Z)/15:0)	TG(15:0/12:1(9Z)/24:1(9Z))	TG(15:0/24:1(9Z)/12:1(9Z))	TG(24:1(9Z)/12:1(9Z)/15:0)	TG(24:1(9Z)/15:0/12:1(9Z))	TG(12:1(9Z)/17:0/22:1(9Z))	TG(12:1(9Z)/22:1(9Z)/17:0)	TG(17:0/12:1(9Z)/22:1(9Z))	TG(17:0/22:1(9Z)/12:1(9Z))	TG(22:1(9Z)/12:1(9Z)/17:0)	TG(22:1(9Z)/17:0/12:1(9Z))	TG(12:1(9Z)/19:0/20:1(9Z))	TG(12:1(9Z)/20:1(9Z)/19:0)	TG(19:0/12:1(9Z)/20:1(9Z))	TG(19:0/20:1(9Z)/12:1(9Z))	TG(20:1(9Z)/12:1(9Z)/19:0)	TG(20:1(9Z)/19:0/12:1(9Z))	TG(13:0/14:0/24:2(9Z,12Z))	TG(13:0/24:2(9Z,12Z)/14:0)	TG(14:0/13:0/24:2(9Z,12Z))	TG(14:0/24:2(9Z,12Z)/13:0)	TG(24:2(9Z,12Z)/13:0/14:0)	TG(24:2(9Z,12Z)/14:0/13:0)	TG(13:0/14:1(9Z)/24:1(9Z))	TG(13:0/24:1(9Z)/14:1(9Z))	TG(14:1(9Z)/13:0/24:1(9Z))	TG(14:1(9Z)/24:1(9Z)/13:0)	TG(24:1(9Z)/13:0/14:1(9Z))	TG(24:1(9Z)/14:1(9Z)/13:0)	TG(13:0/16:0/22:2(9Z,12Z))	TG(13:0/22:2(9Z,12Z)/16:0)	TG(16:0/13:0/22:2(9Z,12Z))	TG(16:0/22:2(9Z,12Z)/13:0)	TG(22:2(9Z,12Z)/13:0/16:0)	TG(22:2(9Z,12Z)/16:0/13:0)	TG(13:0/16:1(9Z)/22:1(9Z))	TG(13:0/22:1(9Z)/16:1(9Z))	TG(16:1(9Z)/13:0/22:1(9Z))	TG(16:1(9Z)/22:1(9Z)/13:0)	TG(22:1(9Z)/13:0/16:1(9Z))	TG(22:1(9Z)/16:1(9Z)/13:0)	TG(13:0/18:0/20:2(9Z,12Z))	TG(13:0/20:2(9Z,12Z)/18:0)	TG(18:0/13:0/20:2(9Z,12Z))	TG(18:0/20:2(9Z,12Z)/13:0)	TG(20:2(9Z,12Z)/13:0/18:0)	TG(20:2(9Z,12Z)/18:0/13:0)	TG(13:0/18:1(9Z)/20:1(9Z))	TG(13:0/20:1(9Z)/18:1(9Z))	TG(18:1(9Z)/13:0/20:1(9Z))	TG(18:1(9Z)/20:1(9Z)/13:0)	TG(20:1(9Z)/13:0/18:1(9Z))	TG(20:1(9Z)/18:1(9Z)/13:0)	TG(13:0/19:1(9Z)/19:1(9Z))	TG(19:1(9Z)/13:0/19:1(9Z))	TG(19:1(9Z)/19:1(9Z)/13:0)	TG(13:1(9Z)/14:0/24:1(9Z))	TG(13:1(9Z)/24:1(9Z)/14:0)	TG(14:0/13:1(9Z)/24:1(9Z))	TG(14:0/24:1(9Z)/13:1(9Z))	TG(24:1(9Z)/13:1(9Z)/14:0)	TG(24:1(9Z)/14:0/13:1(9Z))	TG(13:1(9Z)/16:0/22:1(9Z))	TG(13:1(9Z)/22:1(9Z)/16:0)	TG(16:0/13:1(9Z)/22:1(9Z))	TG(16:0/22:1(9Z)/13:1(9Z))	TG(22:1(9Z)/13:1(9Z)/16:0)	TG(22:1(9Z)/16:0/13:1(9Z))	TG(13:1(9Z)/18:0/20:1(9Z))	TG(13:1(9Z)/20:1(9Z)/18:0)	TG(18:0/13:1(9Z)/20:1(9Z))	TG(18:0/20:1(9Z)/13:1(9Z))	TG(20:1(9Z)/13:1(9Z)/18:0)	TG(20:1(9Z)/18:0/13:1(9Z))	TG(13:1(9Z)/19:0/19:1(9Z))	TG(13:1(9Z)/19:1(9Z)/19:0)	TG(19:0/13:1(9Z)/19:1(9Z))	TG(19:0/19:1(9Z)/13:1(9Z))	TG(19:1(9Z)/13:1(9Z)/19:0)	TG(19:1(9Z)/19:0/13:1(9Z))	TG(14:0/15:0/22:2(9Z,12Z))	TG(14:0/22:2(9Z,12Z)/15:0)	TG(15:0/14:0/22:2(9Z,12Z))	TG(15:0/22:2(9Z,12Z)/14:0)	TG(22:2(9Z,12Z)/14:0/15:0)	TG(22:2(9Z,12Z)/15:0/14:0)	TG(14:0/15:1(9Z)/22:1(9Z))	TG(14:0/22:1(9Z)/15:1(9Z))	TG(15:1(9Z)/14:0/22:1(9Z))	TG(15:1(9Z)/22:1(9Z)/14:0)	TG(22:1(9Z)/14:0/15:1(9Z))	TG(22:1(9Z)/15:1(9Z)/14:0)	TG(14:0/17:0/20:2(9Z,12Z))	TG(14:0/20:2(9Z,12Z)/17:0)	TG(17:0/14:0/20:2(9Z,12Z))	TG(17:0/20:2(9Z,12Z)/14:0)	TG(20:2(9Z,12Z)/14:0/17:0)	TG(20:2(9Z,12Z)/17:0/14:0)	TG(14:0/17:1(9Z)/20:1(9Z))	TG(14:0/20:1(9Z)/17:1(9Z))	TG(17:1(9Z)/14:0/20:1(9Z))	TG(17:1(9Z)/20:1(9Z)/14:0)	TG(20:1(9Z)/14:0/17:1(9Z))	TG(20:1(9Z)/17:1(9Z)/14:0)	TG(14:0/18:1(9Z)/19:1(9Z))	TG(14:0/19:1(9Z)/18:1(9Z))	TG(18:1(9Z)/14:0/19:1(9Z))	TG(18:1(9Z)/19:1(9Z)/14:0)	TG(19:1(9Z)/14:0/18:1(9Z))	TG(19:1(9Z)/18:1(9Z)/14:0)	TG(14:0/18:2(9Z,12Z)/19:0)	TG(14:0/19:0/18:2(9Z,12Z))	TG(18:2(9Z,12Z)/14:0/19:0)	TG(18:2(9Z,12Z)/19:0/14:0)	TG(19:0/14:0/18:2(9Z,12Z))	TG(19:0/18:2(9Z,12Z)/14:0)	TG(14:1(9Z)/15:0/22:1(9Z))	TG(14:1(9Z)/22:1(9Z)/15:0)	TG(15:0/14:1(9Z)/22:1(9Z))	TG(15:0/22:1(9Z)/14:1(9Z))	TG(22:1(9Z)/14:1(9Z)/15:0)	TG(22:1(9Z)/15:0/14:1(9Z))	TG(14:1(9Z)/17:0/20:1(9Z))	TG(14:1(9Z)/20:1(9Z)/17:0)	TG(17:0/14:1(9Z)/20:1(9Z))	TG(17:0/20:1(9Z)/14:1(9Z))	TG(20:1(9Z)/14:1(9Z)/17:0)	TG(20:1(9Z)/17:0/14:1(9Z))	TG(14:1(9Z)/18:0/19:1(9Z))	TG(14:1(9Z)/19:1(9Z)/18:0)	TG(18:0/14:1(9Z)/19:1(9Z))	TG(18:0/19:1(9Z)/14:1(9Z))	TG(19:1(9Z)/14:1(9Z)/18:0)	TG(19:1(9Z)/18:0/14:1(9Z))	TG(14:1(9Z)/18:1(9Z)/19:0)	TG(14:1(9Z)/19:0/18:1(9Z))	TG(18:1(9Z)/14:1(9Z)/19:0)	TG(18:1(9Z)/19:0/14:1(9Z))	TG(19:0/14:1(9Z)/18:1(9Z))	TG(19:0/18:1(9Z)/14:1(9Z))	TG(15:0/16:0/20:2(9Z,12Z))	TG(15:0/20:2(9Z,12Z)/16:0)	TG(16:0/15:0/20:2(9Z,12Z))	TG(16:0/20:2(9Z,12Z)/15:0)	TG(20:2(9Z,12Z)/15:0/16:0)	TG(20:2(9Z,12Z)/16:0/15:0)	TG(15:0/16:1(9Z)/20:1(9Z))	TG(15:0/20:1(9Z)/16:1(9Z))	TG(16:1(9Z)/15:0/20:1(9Z))	TG(16:1(9Z)/20:1(9Z)/15:0)	TG(20:1(9Z)/15:0/16:1(9Z))	TG(20:1(9Z)/16:1(9Z)/15:0)	TG(15:0/17:1(9Z)/19:1(9Z))	TG(15:0/19:1(9Z)/17:1(9Z))	TG(17:1(9Z)/15:0/19:1(9Z))	TG(17:1(9Z)/19:1(9Z)/15:0)	TG(19:1(9Z)/15:0/17:1(9Z))	TG(19:1(9Z)/17:1(9Z)/15:0)	TG(15:0/18:0/18:2(9Z,12Z))	TG(15:0/18:2(9Z,12Z)/18:0)	TG(18:0/15:0/18:2(9Z,12Z))	TG(18:0/18:2(9Z,12Z)/15:0)	TG(18:2(9Z,12Z)/15:0/18:0)	TG(18:2(9Z,12Z)/18:0/15:0)	TG(15:0/18:1(9Z)/18:1(9Z))	TG(18:1(9Z)/15:0/18:1(9Z))	TG(18:1(9Z)/18:1(9Z)/15:0)	TG(15:1(9Z)/16:0/20:1(9Z))	TG(15:1(9Z)/20:1(9Z)/16:0)	TG(16:0/15:1(9Z)/20:1(9Z))	TG(16:0/20:1(9Z)/15:1(9Z))	TG(20:1(9Z)/15:1(9Z)/16:0)	TG(20:1(9Z)/16:0/15:1(9Z))	TG(15:1(9Z)/17:0/19:1(9Z))	TG(15:1(9Z)/19:1(9Z)/17:0)	TG(17:0/15:1(9Z)/19:1(9Z))	TG(17:0/19:1(9Z)/15:1(9Z))	TG(19:1(9Z)/15:1(9Z)/17:0)	TG(19:1(9Z)/17:0/15:1(9Z))	TG(15:1(9Z)/17:1(9Z)/19:0)	TG(15:1(9Z)/19:0/17:1(9Z))	TG(17:1(9Z)/15:1(9Z)/19:0)	TG(17:1(9Z)/19:0/15:1(9Z))	TG(19:0/15:1(9Z)/17:1(9Z))	TG(19:0/17:1(9Z)/15:1(9Z))	TG(15:1(9Z)/18:0/18:1(9Z))	TG(15:1(9Z)/18:1(9Z)/18:0)	TG(18:0/15:1(9Z)/18:1(9Z))	TG(18:0/18:1(9Z)/15:1(9Z))	TG(18:1(9Z)/15:1(9Z)/18:0)	TG(18:1(9Z)/18:0/15:1(9Z))	TG(16:0/16:1(9Z)/19:1(9Z))	TG(16:0/19:1(9Z)/16:1(9Z))	TG(16:1(9Z)/16:0/19:1(9Z))	TG(16:1(9Z)/19:1(9Z)/16:0)	TG(19:1(9Z)/16:0/16:1(9Z))	TG(19:1(9Z)/16:1(9Z)/16:0)	TG(16:0/16:2(9Z,12Z)/19:0)	TG(16:0/19:0/16:2(9Z,12Z))	TG(16:2(9Z,12Z)/16:0/19:0)	TG(16:2(9Z,12Z)/19:0/16:0)	TG(19:0/16:0/16:2(9Z,12Z))	TG(19:0/16:2(9Z,12Z)/16:0)	TG(16:0/17:0/18:2(9Z,12Z))	TG(16:0/18:2(9Z,12Z)/17:0)	TG(17:0/16:0/18:2(9Z,12Z))	TG(17:0/18:2(9Z,12Z)/16:0)	TG(18:2(9Z,12Z)/16:0/17:0)	TG(18:2(9Z,12Z)/17:0/16:0)	TG(16:0/17:1(9Z)/18:1(9Z))	TG(16:0/18:1(9Z)/17:1(9Z))	TG(17:1(9Z)/16:0/18:1(9Z))	TG(17:1(9Z)/18:1(9Z)/16:0)	TG(18:1(9Z)/16:0/17:1(9Z))	TG(18:1(9Z)/17:1(9Z)/16:0)	TG(16:1(9Z)/16:1(9Z)/19:0)	TG(16:1(9Z)/19:0/16:1(9Z))	TG(19:0/16:1(9Z)/16:1(9Z))	TG(16:1(9Z)/17:0/18:1(9Z))	TG(16:1(9Z)/18:1(9Z)/17:0)	TG(17:0/16:1(9Z)/18:1(9Z))	TG(17:0/18:1(9Z)/16:1(9Z))	TG(18:1(9Z)/16:1(9Z)/17:0)	TG(18:1(9Z)/17:0/16:1(9Z))	TG(16:1(9Z)/17:1(9Z)/18:0)	TG(16:1(9Z)/18:0/17:1(9Z))	TG(17:1(9Z)/16:1(9Z)/18:0)	TG(17:1(9Z)/18:0/16:1(9Z))	TG(18:0/16:1(9Z)/17:1(9Z))	TG(18:0/17:1(9Z)/16:1(9Z))	TG(16:2(9Z,12Z)/17:0/18:0)	TG(16:2(9Z,12Z)/18:0/17:0)	TG(17:0/16:2(9Z,12Z)/18:0)	TG(17:0/18:0/16:2(9Z,12Z))	TG(18:0/16:2(9Z,12Z)/17:0)	TG(18:0/17:0/16:2(9Z,12Z))	TG(17:0/17:1(9Z)/17:1(9Z))	TG(17:1(9Z)/17:0/17:1(9Z))	TG(17:1(9Z)/17:1(9Z)/17:0)
TAG_51_3	TG(10:0/17:0/24:3(9Z,12Z,15Z))	TG(10:0/24:3(9Z,12Z,15Z)/17:0)	TG(17:0/10:0/24:3(9Z,12Z,15Z))	TG(17:0/24:3(9Z,12Z,15Z)/10:0)	TG(24:3(9Z,12Z,15Z)/10:0/17:0)	TG(24:3(9Z,12Z,15Z)/17:0/10:0)	TG(10:0/17:1(9Z)/24:2(9Z,12Z))	TG(10:0/24:2(9Z,12Z)/17:1(9Z))	TG(17:1(9Z)/10:0/24:2(9Z,12Z))	TG(17:1(9Z)/24:2(9Z,12Z)/10:0)	TG(24:2(9Z,12Z)/10:0/17:1(9Z))	TG(24:2(9Z,12Z)/17:1(9Z)/10:0)	TG(10:0/19:0/22:3(9Z,12Z,15Z))	TG(10:0/22:3(9Z,12Z,15Z)/19:0)	TG(19:0/10:0/22:3(9Z,12Z,15Z))	TG(19:0/22:3(9Z,12Z,15Z)/10:0)	TG(22:3(9Z,12Z,15Z)/10:0/19:0)	TG(22:3(9Z,12Z,15Z)/19:0/10:0)	TG(10:0/19:1(9Z)/22:2(9Z,12Z))	TG(10:0/22:2(9Z,12Z)/19:1(9Z))	TG(19:1(9Z)/10:0/22:2(9Z,12Z))	TG(19:1(9Z)/22:2(9Z,12Z)/10:0)	TG(22:2(9Z,12Z)/10:0/19:1(9Z))	TG(22:2(9Z,12Z)/19:1(9Z)/10:0)	TG(12:0/15:0/24:3(9Z,12Z,15Z))	TG(12:0/24:3(9Z,12Z,15Z)/15:0)	TG(15:0/12:0/24:3(9Z,12Z,15Z))	TG(15:0/24:3(9Z,12Z,15Z)/12:0)	TG(24:3(9Z,12Z,15Z)/12:0/15:0)	TG(24:3(9Z,12Z,15Z)/15:0/12:0)	TG(12:0/15:1(9Z)/24:2(9Z,12Z))	TG(12:0/24:2(9Z,12Z)/15:1(9Z))	TG(15:1(9Z)/12:0/24:2(9Z,12Z))	TG(15:1(9Z)/24:2(9Z,12Z)/12:0)	TG(24:2(9Z,12Z)/12:0/15:1(9Z))	TG(24:2(9Z,12Z)/15:1(9Z)/12:0)	TG(12:0/17:0/22:3(9Z,12Z,15Z))	TG(12:0/22:3(9Z,12Z,15Z)/17:0)	TG(17:0/12:0/22:3(9Z,12Z,15Z))	TG(17:0/22:3(9Z,12Z,15Z)/12:0)	TG(22:3(9Z,12Z,15Z)/12:0/17:0)	TG(22:3(9Z,12Z,15Z)/17:0/12:0)	TG(12:0/17:1(9Z)/22:2(9Z,12Z))	TG(12:0/22:2(9Z,12Z)/17:1(9Z))	TG(17:1(9Z)/12:0/22:2(9Z,12Z))	TG(17:1(9Z)/22:2(9Z,12Z)/12:0)	TG(22:2(9Z,12Z)/12:0/17:1(9Z))	TG(22:2(9Z,12Z)/17:1(9Z)/12:0)	TG(12:0/19:0/20:3(9Z,12Z,15Z))	TG(12:0/20:3(9Z,12Z,15Z)/19:0)	TG(19:0/12:0/20:3(9Z,12Z,15Z))	TG(19:0/20:3(9Z,12Z,15Z)/12:0)	TG(20:3(9Z,12Z,15Z)/12:0/19:0)	TG(20:3(9Z,12Z,15Z)/19:0/12:0)	TG(12:0/19:1(9Z)/20:2(9Z,12Z))	TG(12:0/20:2(9Z,12Z)/19:1(9Z))	TG(19:1(9Z)/12:0/20:2(9Z,12Z))	TG(19:1(9Z)/20:2(9Z,12Z)/12:0)	TG(20:2(9Z,12Z)/12:0/19:1(9Z))	TG(20:2(9Z,12Z)/19:1(9Z)/12:0)	TG(12:1(9Z)/15:0/24:2(9Z,12Z))	TG(12:1(9Z)/24:2(9Z,12Z)/15:0)	TG(15:0/12:1(9Z)/24:2(9Z,12Z))	TG(15:0/24:2(9Z,12Z)/12:1(9Z))	TG(24:2(9Z,12Z)/12:1(9Z)/15:0)	TG(24:2(9Z,12Z)/15:0/12:1(9Z))	TG(12:1(9Z)/15:1(9Z)/24:1(9Z))	TG(12:1(9Z)/24:1(9Z)/15:1(9Z))	TG(15:1(9Z)/12:1(9Z)/24:1(9Z))	TG(15:1(9Z)/24:1(9Z)/12:1(9Z))	TG(24:1(9Z)/12:1(9Z)/15:1(9Z))	TG(24:1(9Z)/15:1(9Z)/12:1(9Z))	TG(12:1(9Z)/17:0/22:2(9Z,12Z))	TG(12:1(9Z)/22:2(9Z,12Z)/17:0)	TG(17:0/12:1(9Z)/22:2(9Z,12Z))	TG(17:0/22:2(9Z,12Z)/12:1(9Z))	TG(22:2(9Z,12Z)/12:1(9Z)/17:0)	TG(22:2(9Z,12Z)/17:0/12:1(9Z))	TG(12:1(9Z)/17:1(9Z)/22:1(9Z))	TG(12:1(9Z)/22:1(9Z)/17:1(9Z))	TG(17:1(9Z)/12:1(9Z)/22:1(9Z))	TG(17:1(9Z)/22:1(9Z)/12:1(9Z))	TG(22:1(9Z)/12:1(9Z)/17:1(9Z))	TG(22:1(9Z)/17:1(9Z)/12:1(9Z))	TG(12:1(9Z)/19:0/20:2(9Z,12Z))	TG(12:1(9Z)/20:2(9Z,12Z)/19:0)	TG(19:0/12:1(9Z)/20:2(9Z,12Z))	TG(19:0/20:2(9Z,12Z)/12:1(9Z))	TG(20:2(9Z,12Z)/12:1(9Z)/19:0)	TG(20:2(9Z,12Z)/19:0/12:1(9Z))	TG(12:1(9Z)/19:1(9Z)/20:1(9Z))	TG(12:1(9Z)/20:1(9Z)/19:1(9Z))	TG(19:1(9Z)/12:1(9Z)/20:1(9Z))	TG(19:1(9Z)/20:1(9Z)/12:1(9Z))	TG(20:1(9Z)/12:1(9Z)/19:1(9Z))	TG(20:1(9Z)/19:1(9Z)/12:1(9Z))	TG(13:0/14:0/24:3(9Z,12Z,15Z))	TG(13:0/24:3(9Z,12Z,15Z)/14:0)	TG(14:0/13:0/24:3(9Z,12Z,15Z))	TG(14:0/24:3(9Z,12Z,15Z)/13:0)	TG(24:3(9Z,12Z,15Z)/13:0/14:0)	TG(24:3(9Z,12Z,15Z)/14:0/13:0)	TG(13:0/14:1(9Z)/24:2(9Z,12Z))	TG(13:0/24:2(9Z,12Z)/14:1(9Z))	TG(14:1(9Z)/13:0/24:2(9Z,12Z))	TG(14:1(9Z)/24:2(9Z,12Z)/13:0)	TG(24:2(9Z,12Z)/13:0/14:1(9Z))	TG(24:2(9Z,12Z)/14:1(9Z)/13:0)	TG(13:0/16:0/22:3(9Z,12Z,15Z))	TG(13:0/22:3(9Z,12Z,15Z)/16:0)	TG(16:0/13:0/22:3(9Z,12Z,15Z))	TG(16:0/22:3(9Z,12Z,15Z)/13:0)	TG(22:3(9Z,12Z,15Z)/13:0/16:0)	TG(22:3(9Z,12Z,15Z)/16:0/13:0)	TG(13:0/16:1(9Z)/22:2(9Z,12Z))	TG(13:0/22:2(9Z,12Z)/16:1(9Z))	TG(16:1(9Z)/13:0/22:2(9Z,12Z))	TG(16:1(9Z)/22:2(9Z,12Z)/13:0)	TG(22:2(9Z,12Z)/13:0/16:1(9Z))	TG(22:2(9Z,12Z)/16:1(9Z)/13:0)	TG(13:0/16:2(9Z,12Z)/22:1(9Z))	TG(13:0/22:1(9Z)/16:2(9Z,12Z))	TG(16:2(9Z,12Z)/13:0/22:1(9Z))	TG(16:2(9Z,12Z)/22:1(9Z)/13:0)	TG(22:1(9Z)/13:0/16:2(9Z,12Z))	TG(22:1(9Z)/16:2(9Z,12Z)/13:0)	TG(13:0/18:0/20:3(9Z,12Z,15Z))	TG(13:0/20:3(9Z,12Z,15Z)/18:0)	TG(18:0/13:0/20:3(9Z,12Z,15Z))	TG(18:0/20:3(9Z,12Z,15Z)/13:0)	TG(20:3(9Z,12Z,15Z)/13:0/18:0)	TG(20:3(9Z,12Z,15Z)/18:0/13:0)	TG(13:0/18:1(9Z)/20:2(9Z,12Z))	TG(13:0/20:2(9Z,12Z)/18:1(9Z))	TG(18:1(9Z)/13:0/20:2(9Z,12Z))	TG(18:1(9Z)/20:2(9Z,12Z)/13:0)	TG(20:2(9Z,12Z)/13:0/18:1(9Z))	TG(20:2(9Z,12Z)/18:1(9Z)/13:0)	TG(13:0/18:2(9Z,12Z)/20:1(9Z))	TG(13:0/20:1(9Z)/18:2(9Z,12Z))	TG(18:2(9Z,12Z)/13:0/20:1(9Z))	TG(18:2(9Z,12Z)/20:1(9Z)/13:0)	TG(20:1(9Z)/13:0/18:2(9Z,12Z))	TG(20:1(9Z)/18:2(9Z,12Z)/13:0)	TG(13:1(9Z)/14:0/24:2(9Z,12Z))	TG(13:1(9Z)/24:2(9Z,12Z)/14:0)	TG(14:0/13:1(9Z)/24:2(9Z,12Z))	TG(14:0/24:2(9Z,12Z)/13:1(9Z))	TG(24:2(9Z,12Z)/13:1(9Z)/14:0)	TG(24:2(9Z,12Z)/14:0/13:1(9Z))	TG(13:1(9Z)/14:1(9Z)/24:1(9Z))	TG(13:1(9Z)/24:1(9Z)/14:1(9Z))	TG(14:1(9Z)/13:1(9Z)/24:1(9Z))	TG(14:1(9Z)/24:1(9Z)/13:1(9Z))	TG(24:1(9Z)/13:1(9Z)/14:1(9Z))	TG(24:1(9Z)/14:1(9Z)/13:1(9Z))	TG(13:1(9Z)/16:0/22:2(9Z,12Z))	TG(13:1(9Z)/22:2(9Z,12Z)/16:0)	TG(16:0/13:1(9Z)/22:2(9Z,12Z))	TG(16:0/22:2(9Z,12Z)/13:1(9Z))	TG(22:2(9Z,12Z)/13:1(9Z)/16:0)	TG(22:2(9Z,12Z)/16:0/13:1(9Z))	TG(13:1(9Z)/16:1(9Z)/22:1(9Z))	TG(13:1(9Z)/22:1(9Z)/16:1(9Z))	TG(16:1(9Z)/13:1(9Z)/22:1(9Z))	TG(16:1(9Z)/22:1(9Z)/13:1(9Z))	TG(22:1(9Z)/13:1(9Z)/16:1(9Z))	TG(22:1(9Z)/16:1(9Z)/13:1(9Z))	TG(13:1(9Z)/18:0/20:2(9Z,12Z))	TG(13:1(9Z)/20:2(9Z,12Z)/18:0)	TG(18:0/13:1(9Z)/20:2(9Z,12Z))	TG(18:0/20:2(9Z,12Z)/13:1(9Z))	TG(20:2(9Z,12Z)/13:1(9Z)/18:0)	TG(20:2(9Z,12Z)/18:0/13:1(9Z))	TG(13:1(9Z)/18:1(9Z)/20:1(9Z))	TG(13:1(9Z)/20:1(9Z)/18:1(9Z))	TG(18:1(9Z)/13:1(9Z)/20:1(9Z))	TG(18:1(9Z)/20:1(9Z)/13:1(9Z))	TG(20:1(9Z)/13:1(9Z)/18:1(9Z))	TG(20:1(9Z)/18:1(9Z)/13:1(9Z))	TG(13:1(9Z)/19:1(9Z)/19:1(9Z))	TG(19:1(9Z)/13:1(9Z)/19:1(9Z))	TG(19:1(9Z)/19:1(9Z)/13:1(9Z))	TG(14:0/15:0/22:3(9Z,12Z,15Z))	TG(14:0/22:3(9Z,12Z,15Z)/15:0)	TG(15:0/14:0/22:3(9Z,12Z,15Z))	TG(15:0/22:3(9Z,12Z,15Z)/14:0)	TG(22:3(9Z,12Z,15Z)/14:0/15:0)	TG(22:3(9Z,12Z,15Z)/15:0/14:0)	TG(14:0/15:1(9Z)/22:2(9Z,12Z))	TG(14:0/22:2(9Z,12Z)/15:1(9Z))	TG(15:1(9Z)/14:0/22:2(9Z,12Z))	TG(15:1(9Z)/22:2(9Z,12Z)/14:0)	TG(22:2(9Z,12Z)/14:0/15:1(9Z))	TG(22:2(9Z,12Z)/15:1(9Z)/14:0)	TG(14:0/17:0/20:3(9Z,12Z,15Z))	TG(14:0/20:3(9Z,12Z,15Z)/17:0)	TG(17:0/14:0/20:3(9Z,12Z,15Z))	TG(17:0/20:3(9Z,12Z,15Z)/14:0)	TG(20:3(9Z,12Z,15Z)/14:0/17:0)	TG(20:3(9Z,12Z,15Z)/17:0/14:0)	TG(14:0/17:1(9Z)/20:2(9Z,12Z))	TG(14:0/20:2(9Z,12Z)/17:1(9Z))	TG(17:1(9Z)/14:0/20:2(9Z,12Z))	TG(17:1(9Z)/20:2(9Z,12Z)/14:0)	TG(20:2(9Z,12Z)/14:0/17:1(9Z))	TG(20:2(9Z,12Z)/17:1(9Z)/14:0)	TG(14:0/18:2(9Z,12Z)/19:1(9Z))	TG(14:0/19:1(9Z)/18:2(9Z,12Z))	TG(18:2(9Z,12Z)/14:0/19:1(9Z))	TG(18:2(9Z,12Z)/19:1(9Z)/14:0)	TG(19:1(9Z)/14:0/18:2(9Z,12Z))	TG(19:1(9Z)/18:2(9Z,12Z)/14:0)	TG(14:0/18:3(9Z,12Z,15Z)/19:0)	TG(14:0/19:0/18:3(9Z,12Z,15Z))	TG(18:3(9Z,12Z,15Z)/14:0/19:0)	TG(18:3(9Z,12Z,15Z)/19:0/14:0)	TG(19:0/14:0/18:3(9Z,12Z,15Z))	TG(19:0/18:3(9Z,12Z,15Z)/14:0)	TG(14:1(9Z)/15:0/22:2(9Z,12Z))	TG(14:1(9Z)/22:2(9Z,12Z)/15:0)	TG(15:0/14:1(9Z)/22:2(9Z,12Z))	TG(15:0/22:2(9Z,12Z)/14:1(9Z))	TG(22:2(9Z,12Z)/14:1(9Z)/15:0)	TG(22:2(9Z,12Z)/15:0/14:1(9Z))	TG(14:1(9Z)/15:1(9Z)/22:1(9Z))	TG(14:1(9Z)/22:1(9Z)/15:1(9Z))	TG(15:1(9Z)/14:1(9Z)/22:1(9Z))	TG(15:1(9Z)/22:1(9Z)/14:1(9Z))	TG(22:1(9Z)/14:1(9Z)/15:1(9Z))	TG(22:1(9Z)/15:1(9Z)/14:1(9Z))	TG(14:1(9Z)/17:0/20:2(9Z,12Z))	TG(14:1(9Z)/20:2(9Z,12Z)/17:0)	TG(17:0/14:1(9Z)/20:2(9Z,12Z))	TG(17:0/20:2(9Z,12Z)/14:1(9Z))	TG(20:2(9Z,12Z)/14:1(9Z)/17:0)	TG(20:2(9Z,12Z)/17:0/14:1(9Z))	TG(14:1(9Z)/17:1(9Z)/20:1(9Z))	TG(14:1(9Z)/20:1(9Z)/17:1(9Z))	TG(17:1(9Z)/14:1(9Z)/20:1(9Z))	TG(17:1(9Z)/20:1(9Z)/14:1(9Z))	TG(20:1(9Z)/14:1(9Z)/17:1(9Z))	TG(20:1(9Z)/17:1(9Z)/14:1(9Z))	TG(14:1(9Z)/18:1(9Z)/19:1(9Z))	TG(14:1(9Z)/19:1(9Z)/18:1(9Z))	TG(18:1(9Z)/14:1(9Z)/19:1(9Z))	TG(18:1(9Z)/19:1(9Z)/14:1(9Z))	TG(19:1(9Z)/14:1(9Z)/18:1(9Z))	TG(19:1(9Z)/18:1(9Z)/14:1(9Z))	TG(14:1(9Z)/18:2(9Z,12Z)/19:0)	TG(14:1(9Z)/19:0/18:2(9Z,12Z))	TG(18:2(9Z,12Z)/14:1(9Z)/19:0)	TG(18:2(9Z,12Z)/19:0/14:1(9Z))	TG(19:0/14:1(9Z)/18:2(9Z,12Z))	TG(19:0/18:2(9Z,12Z)/14:1(9Z))	TG(15:0/16:0/20:3(9Z,12Z,15Z))	TG(15:0/20:3(9Z,12Z,15Z)/16:0)	TG(16:0/15:0/20:3(9Z,12Z,15Z))	TG(16:0/20:3(9Z,12Z,15Z)/15:0)	TG(20:3(9Z,12Z,15Z)/15:0/16:0)	TG(20:3(9Z,12Z,15Z)/16:0/15:0)	TG(15:0/16:1(9Z)/20:2(9Z,12Z))	TG(15:0/20:2(9Z,12Z)/16:1(9Z))	TG(16:1(9Z)/15:0/20:2(9Z,12Z))	TG(16:1(9Z)/20:2(9Z,12Z)/15:0)	TG(20:2(9Z,12Z)/15:0/16:1(9Z))	TG(20:2(9Z,12Z)/16:1(9Z)/15:0)	TG(15:0/16:2(9Z,12Z)/20:1(9Z))	TG(15:0/20:1(9Z)/16:2(9Z,12Z))	TG(16:2(9Z,12Z)/15:0/20:1(9Z))	TG(16:2(9Z,12Z)/20:1(9Z)/15:0)	TG(20:1(9Z)/15:0/16:2(9Z,12Z))	TG(20:1(9Z)/16:2(9Z,12Z)/15:0)	TG(15:0/18:0/18:3(9Z,12Z,15Z))	TG(15:0/18:3(9Z,12Z,15Z)/18:0)	TG(18:0/15:0/18:3(9Z,12Z,15Z))	TG(18:0/18:3(9Z,12Z,15Z)/15:0)	TG(18:3(9Z,12Z,15Z)/15:0/18:0)	TG(18:3(9Z,12Z,15Z)/18:0/15:0)	TG(15:0/18:1(9Z)/18:2(9Z,12Z))	TG(15:0/18:2(9Z,12Z)/18:1(9Z))	TG(18:1(9Z)/15:0/18:2(9Z,12Z))	TG(18:1(9Z)/18:2(9Z,12Z)/15:0)	TG(18:2(9Z,12Z)/15:0/18:1(9Z))	TG(18:2(9Z,12Z)/18:1(9Z)/15:0)	TG(15:1(9Z)/16:0/20:2(9Z,12Z))	TG(15:1(9Z)/20:2(9Z,12Z)/16:0)	TG(16:0/15:1(9Z)/20:2(9Z,12Z))	TG(16:0/20:2(9Z,12Z)/15:1(9Z))	TG(20:2(9Z,12Z)/15:1(9Z)/16:0)	TG(20:2(9Z,12Z)/16:0/15:1(9Z))	TG(15:1(9Z)/16:1(9Z)/20:1(9Z))	TG(15:1(9Z)/20:1(9Z)/16:1(9Z))	TG(16:1(9Z)/15:1(9Z)/20:1(9Z))	TG(16:1(9Z)/20:1(9Z)/15:1(9Z))	TG(20:1(9Z)/15:1(9Z)/16:1(9Z))	TG(20:1(9Z)/16:1(9Z)/15:1(9Z))	TG(15:1(9Z)/17:1(9Z)/19:1(9Z))	TG(15:1(9Z)/19:1(9Z)/17:1(9Z))	TG(17:1(9Z)/15:1(9Z)/19:1(9Z))	TG(17:1(9Z)/19:1(9Z)/15:1(9Z))	TG(19:1(9Z)/15:1(9Z)/17:1(9Z))	TG(19:1(9Z)/17:1(9Z)/15:1(9Z))	TG(15:1(9Z)/18:0/18:2(9Z,12Z))	TG(15:1(9Z)/18:2(9Z,12Z)/18:0)	TG(18:0/15:1(9Z)/18:2(9Z,12Z))	TG(18:0/18:2(9Z,12Z)/15:1(9Z))	TG(18:2(9Z,12Z)/15:1(9Z)/18:0)	TG(18:2(9Z,12Z)/18:0/15:1(9Z))	TG(15:1(9Z)/18:1(9Z)/18:1(9Z))	TG(18:1(9Z)/15:1(9Z)/18:1(9Z))	TG(18:1(9Z)/18:1(9Z)/15:1(9Z))	TG(16:0/16:2(9Z,12Z)/19:1(9Z))	TG(16:0/19:1(9Z)/16:2(9Z,12Z))	TG(16:2(9Z,12Z)/16:0/19:1(9Z))	TG(16:2(9Z,12Z)/19:1(9Z)/16:0)	TG(19:1(9Z)/16:0/16:2(9Z,12Z))	TG(19:1(9Z)/16:2(9Z,12Z)/16:0)	TG(16:0/17:0/18:3(9Z,12Z,15Z))	TG(16:0/18:3(9Z,12Z,15Z)/17:0)	TG(17:0/16:0/18:3(9Z,12Z,15Z))	TG(17:0/18:3(9Z,12Z,15Z)/16:0)	TG(18:3(9Z,12Z,15Z)/16:0/17:0)	TG(18:3(9Z,12Z,15Z)/17:0/16:0)	TG(16:0/17:1(9Z)/18:2(9Z,12Z))	TG(16:0/18:2(9Z,12Z)/17:1(9Z))	TG(17:1(9Z)/16:0/18:2(9Z,12Z))	TG(17:1(9Z)/18:2(9Z,12Z)/16:0)	TG(18:2(9Z,12Z)/16:0/17:1(9Z))	TG(18:2(9Z,12Z)/17:1(9Z)/16:0)	TG(16:1(9Z)/16:1(9Z)/19:1(9Z))	TG(16:1(9Z)/19:1(9Z)/16:1(9Z))	TG(19:1(9Z)/16:1(9Z)/16:1(9Z))	TG(16:1(9Z)/16:2(9Z,12Z)/19:0)	TG(16:1(9Z)/19:0/16:2(9Z,12Z))	TG(16:2(9Z,12Z)/16:1(9Z)/19:0)	TG(16:2(9Z,12Z)/19:0/16:1(9Z))	TG(19:0/16:1(9Z)/16:2(9Z,12Z))	TG(19:0/16:2(9Z,12Z)/16:1(9Z))	TG(16:1(9Z)/17:0/18:2(9Z,12Z))	TG(16:1(9Z)/18:2(9Z,12Z)/17:0)	TG(17:0/16:1(9Z)/18:2(9Z,12Z))	TG(17:0/18:2(9Z,12Z)/16:1(9Z))	TG(18:2(9Z,12Z)/16:1(9Z)/17:0)	TG(18:2(9Z,12Z)/17:0/16:1(9Z))	TG(16:1(9Z)/17:1(9Z)/18:1(9Z))	TG(16:1(9Z)/18:1(9Z)/17:1(9Z))	TG(17:1(9Z)/16:1(9Z)/18:1(9Z))	TG(17:1(9Z)/18:1(9Z)/16:1(9Z))	TG(18:1(9Z)/16:1(9Z)/17:1(9Z))	TG(18:1(9Z)/17:1(9Z)/16:1(9Z))	TG(16:2(9Z,12Z)/17:0/18:1(9Z))	TG(16:2(9Z,12Z)/18:1(9Z)/17:0)	TG(17:0/16:2(9Z,12Z)/18:1(9Z))	TG(17:0/18:1(9Z)/16:2(9Z,12Z))	TG(18:1(9Z)/16:2(9Z,12Z)/17:0)	TG(18:1(9Z)/17:0/16:2(9Z,12Z))	TG(16:2(9Z,12Z)/17:1(9Z)/18:0)	TG(16:2(9Z,12Z)/18:0/17:1(9Z))	TG(17:1(9Z)/16:2(9Z,12Z)/18:0)	TG(17:1(9Z)/18:0/16:2(9Z,12Z))	TG(18:0/16:2(9Z,12Z)/17:1(9Z))	TG(18:0/17:1(9Z)/16:2(9Z,12Z))	TG(17:1(9Z)/17:1(9Z)/17:1(9Z))
TAG_51_4	TG(10:0/17:1(9Z)/24:3(9Z,12Z,15Z))	TG(10:0/24:3(9Z,12Z,15Z)/17:1(9Z))	TG(17:1(9Z)/10:0/24:3(9Z,12Z,15Z))	TG(17:1(9Z)/24:3(9Z,12Z,15Z)/10:0)	TG(24:3(9Z,12Z,15Z)/10:0/17:1(9Z))	TG(24:3(9Z,12Z,15Z)/17:1(9Z)/10:0)	TG(10:0/19:1(9Z)/22:3(9Z,12Z,15Z))	TG(10:0/22:3(9Z,12Z,15Z)/19:1(9Z))	TG(19:1(9Z)/10:0/22:3(9Z,12Z,15Z))	TG(19:1(9Z)/22:3(9Z,12Z,15Z)/10:0)	TG(22:3(9Z,12Z,15Z)/10:0/19:1(9Z))	TG(22:3(9Z,12Z,15Z)/19:1(9Z)/10:0)	TG(12:0/15:1(9Z)/24:3(9Z,12Z,15Z))	TG(12:0/24:3(9Z,12Z,15Z)/15:1(9Z))	TG(15:1(9Z)/12:0/24:3(9Z,12Z,15Z))	TG(15:1(9Z)/24:3(9Z,12Z,15Z)/12:0)	TG(24:3(9Z,12Z,15Z)/12:0/15:1(9Z))	TG(24:3(9Z,12Z,15Z)/15:1(9Z)/12:0)	TG(12:0/17:1(9Z)/22:3(9Z,12Z,15Z))	TG(12:0/22:3(9Z,12Z,15Z)/17:1(9Z))	TG(17:1(9Z)/12:0/22:3(9Z,12Z,15Z))	TG(17:1(9Z)/22:3(9Z,12Z,15Z)/12:0)	TG(22:3(9Z,12Z,15Z)/12:0/17:1(9Z))	TG(22:3(9Z,12Z,15Z)/17:1(9Z)/12:0)	TG(12:0/19:1(9Z)/20:3(9Z,12Z,15Z))	TG(12:0/20:3(9Z,12Z,15Z)/19:1(9Z))	TG(19:1(9Z)/12:0/20:3(9Z,12Z,15Z))	TG(19:1(9Z)/20:3(9Z,12Z,15Z)/12:0)	TG(20:3(9Z,12Z,15Z)/12:0/19:1(9Z))	TG(20:3(9Z,12Z,15Z)/19:1(9Z)/12:0)	TG(12:1(9Z)/15:0/24:3(9Z,12Z,15Z))	TG(12:1(9Z)/24:3(9Z,12Z,15Z)/15:0)	TG(15:0/12:1(9Z)/24:3(9Z,12Z,15Z))	TG(15:0/24:3(9Z,12Z,15Z)/12:1(9Z))	TG(24:3(9Z,12Z,15Z)/12:1(9Z)/15:0)	TG(24:3(9Z,12Z,15Z)/15:0/12:1(9Z))	TG(12:1(9Z)/15:1(9Z)/24:2(9Z,12Z))	TG(12:1(9Z)/24:2(9Z,12Z)/15:1(9Z))	TG(15:1(9Z)/12:1(9Z)/24:2(9Z,12Z))	TG(15:1(9Z)/24:2(9Z,12Z)/12:1(9Z))	TG(24:2(9Z,12Z)/12:1(9Z)/15:1(9Z))	TG(24:2(9Z,12Z)/15:1(9Z)/12:1(9Z))	TG(12:1(9Z)/17:0/22:3(9Z,12Z,15Z))	TG(12:1(9Z)/22:3(9Z,12Z,15Z)/17:0)	TG(17:0/12:1(9Z)/22:3(9Z,12Z,15Z))	TG(17:0/22:3(9Z,12Z,15Z)/12:1(9Z))	TG(22:3(9Z,12Z,15Z)/12:1(9Z)/17:0)	TG(22:3(9Z,12Z,15Z)/17:0/12:1(9Z))	TG(12:1(9Z)/17:1(9Z)/22:2(9Z,12Z))	TG(12:1(9Z)/22:2(9Z,12Z)/17:1(9Z))	TG(17:1(9Z)/12:1(9Z)/22:2(9Z,12Z))	TG(17:1(9Z)/22:2(9Z,12Z)/12:1(9Z))	TG(22:2(9Z,12Z)/12:1(9Z)/17:1(9Z))	TG(22:2(9Z,12Z)/17:1(9Z)/12:1(9Z))	TG(12:1(9Z)/19:0/20:3(9Z,12Z,15Z))	TG(12:1(9Z)/20:3(9Z,12Z,15Z)/19:0)	TG(19:0/12:1(9Z)/20:3(9Z,12Z,15Z))	TG(19:0/20:3(9Z,12Z,15Z)/12:1(9Z))	TG(20:3(9Z,12Z,15Z)/12:1(9Z)/19:0)	TG(20:3(9Z,12Z,15Z)/19:0/12:1(9Z))	TG(12:1(9Z)/19:1(9Z)/20:2(9Z,12Z))	TG(12:1(9Z)/20:2(9Z,12Z)/19:1(9Z))	TG(19:1(9Z)/12:1(9Z)/20:2(9Z,12Z))	TG(19:1(9Z)/20:2(9Z,12Z)/12:1(9Z))	TG(20:2(9Z,12Z)/12:1(9Z)/19:1(9Z))	TG(20:2(9Z,12Z)/19:1(9Z)/12:1(9Z))	TG(13:0/14:1(9Z)/24:3(9Z,12Z,15Z))	TG(13:0/24:3(9Z,12Z,15Z)/14:1(9Z))	TG(14:1(9Z)/13:0/24:3(9Z,12Z,15Z))	TG(14:1(9Z)/24:3(9Z,12Z,15Z)/13:0)	TG(24:3(9Z,12Z,15Z)/13:0/14:1(9Z))	TG(24:3(9Z,12Z,15Z)/14:1(9Z)/13:0)	TG(13:0/16:1(9Z)/22:3(9Z,12Z,15Z))	TG(13:0/22:3(9Z,12Z,15Z)/16:1(9Z))	TG(16:1(9Z)/13:0/22:3(9Z,12Z,15Z))	TG(16:1(9Z)/22:3(9Z,12Z,15Z)/13:0)	TG(22:3(9Z,12Z,15Z)/13:0/16:1(9Z))	TG(22:3(9Z,12Z,15Z)/16:1(9Z)/13:0)	TG(13:0/16:2(9Z,12Z)/22:2(9Z,12Z))	TG(13:0/22:2(9Z,12Z)/16:2(9Z,12Z))	TG(16:2(9Z,12Z)/13:0/22:2(9Z,12Z))	TG(16:2(9Z,12Z)/22:2(9Z,12Z)/13:0)	TG(22:2(9Z,12Z)/13:0/16:2(9Z,12Z))	TG(22:2(9Z,12Z)/16:2(9Z,12Z)/13:0)	TG(13:0/18:1(9Z)/20:3(9Z,12Z,15Z))	TG(13:0/20:3(9Z,12Z,15Z)/18:1(9Z))	TG(18:1(9Z)/13:0/20:3(9Z,12Z,15Z))	TG(18:1(9Z)/20:3(9Z,12Z,15Z)/13:0)	TG(20:3(9Z,12Z,15Z)/13:0/18:1(9Z))	TG(20:3(9Z,12Z,15Z)/18:1(9Z)/13:0)	TG(13:0/18:2(9Z,12Z)/20:2(9Z,12Z))	TG(13:0/20:2(9Z,12Z)/18:2(9Z,12Z))	TG(18:2(9Z,12Z)/13:0/20:2(9Z,12Z))	TG(18:2(9Z,12Z)/20:2(9Z,12Z)/13:0)	TG(20:2(9Z,12Z)/13:0/18:2(9Z,12Z))	TG(20:2(9Z,12Z)/18:2(9Z,12Z)/13:0)	TG(13:0/18:3(9Z,12Z,15Z)/20:1(9Z))	TG(13:0/20:1(9Z)/18:3(9Z,12Z,15Z))	TG(18:3(9Z,12Z,15Z)/13:0/20:1(9Z))	TG(18:3(9Z,12Z,15Z)/20:1(9Z)/13:0)	TG(20:1(9Z)/13:0/18:3(9Z,12Z,15Z))	TG(20:1(9Z)/18:3(9Z,12Z,15Z)/13:0)	TG(13:1(9Z)/14:0/24:3(9Z,12Z,15Z))	TG(13:1(9Z)/24:3(9Z,12Z,15Z)/14:0)	TG(14:0/13:1(9Z)/24:3(9Z,12Z,15Z))	TG(14:0/24:3(9Z,12Z,15Z)/13:1(9Z))	TG(24:3(9Z,12Z,15Z)/13:1(9Z)/14:0)	TG(24:3(9Z,12Z,15Z)/14:0/13:1(9Z))	TG(13:1(9Z)/14:1(9Z)/24:2(9Z,12Z))	TG(13:1(9Z)/24:2(9Z,12Z)/14:1(9Z))	TG(14:1(9Z)/13:1(9Z)/24:2(9Z,12Z))	TG(14:1(9Z)/24:2(9Z,12Z)/13:1(9Z))	TG(24:2(9Z,12Z)/13:1(9Z)/14:1(9Z))	TG(24:2(9Z,12Z)/14:1(9Z)/13:1(9Z))	TG(13:1(9Z)/16:0/22:3(9Z,12Z,15Z))	TG(13:1(9Z)/22:3(9Z,12Z,15Z)/16:0)	TG(16:0/13:1(9Z)/22:3(9Z,12Z,15Z))	TG(16:0/22:3(9Z,12Z,15Z)/13:1(9Z))	TG(22:3(9Z,12Z,15Z)/13:1(9Z)/16:0)	TG(22:3(9Z,12Z,15Z)/16:0/13:1(9Z))	TG(13:1(9Z)/16:1(9Z)/22:2(9Z,12Z))	TG(13:1(9Z)/22:2(9Z,12Z)/16:1(9Z))	TG(16:1(9Z)/13:1(9Z)/22:2(9Z,12Z))	TG(16:1(9Z)/22:2(9Z,12Z)/13:1(9Z))	TG(22:2(9Z,12Z)/13:1(9Z)/16:1(9Z))	TG(22:2(9Z,12Z)/16:1(9Z)/13:1(9Z))	TG(13:1(9Z)/16:2(9Z,12Z)/22:1(9Z))	TG(13:1(9Z)/22:1(9Z)/16:2(9Z,12Z))	TG(16:2(9Z,12Z)/13:1(9Z)/22:1(9Z))	TG(16:2(9Z,12Z)/22:1(9Z)/13:1(9Z))	TG(22:1(9Z)/13:1(9Z)/16:2(9Z,12Z))	TG(22:1(9Z)/16:2(9Z,12Z)/13:1(9Z))	TG(13:1(9Z)/18:0/20:3(9Z,12Z,15Z))	TG(13:1(9Z)/20:3(9Z,12Z,15Z)/18:0)	TG(18:0/13:1(9Z)/20:3(9Z,12Z,15Z))	TG(18:0/20:3(9Z,12Z,15Z)/13:1(9Z))	TG(20:3(9Z,12Z,15Z)/13:1(9Z)/18:0)	TG(20:3(9Z,12Z,15Z)/18:0/13:1(9Z))	TG(13:1(9Z)/18:1(9Z)/20:2(9Z,12Z))	TG(13:1(9Z)/20:2(9Z,12Z)/18:1(9Z))	TG(18:1(9Z)/13:1(9Z)/20:2(9Z,12Z))	TG(18:1(9Z)/20:2(9Z,12Z)/13:1(9Z))	TG(20:2(9Z,12Z)/13:1(9Z)/18:1(9Z))	TG(20:2(9Z,12Z)/18:1(9Z)/13:1(9Z))	TG(13:1(9Z)/18:2(9Z,12Z)/20:1(9Z))	TG(13:1(9Z)/20:1(9Z)/18:2(9Z,12Z))	TG(18:2(9Z,12Z)/13:1(9Z)/20:1(9Z))	TG(18:2(9Z,12Z)/20:1(9Z)/13:1(9Z))	TG(20:1(9Z)/13:1(9Z)/18:2(9Z,12Z))	TG(20:1(9Z)/18:2(9Z,12Z)/13:1(9Z))	TG(14:0/15:1(9Z)/22:3(9Z,12Z,15Z))	TG(14:0/22:3(9Z,12Z,15Z)/15:1(9Z))	TG(15:1(9Z)/14:0/22:3(9Z,12Z,15Z))	TG(15:1(9Z)/22:3(9Z,12Z,15Z)/14:0)	TG(22:3(9Z,12Z,15Z)/14:0/15:1(9Z))	TG(22:3(9Z,12Z,15Z)/15:1(9Z)/14:0)	TG(14:0/17:1(9Z)/20:3(9Z,12Z,15Z))	TG(14:0/20:3(9Z,12Z,15Z)/17:1(9Z))	TG(17:1(9Z)/14:0/20:3(9Z,12Z,15Z))	TG(17:1(9Z)/20:3(9Z,12Z,15Z)/14:0)	TG(20:3(9Z,12Z,15Z)/14:0/17:1(9Z))	TG(20:3(9Z,12Z,15Z)/17:1(9Z)/14:0)	TG(14:0/18:3(9Z,12Z,15Z)/19:1(9Z))	TG(14:0/19:1(9Z)/18:3(9Z,12Z,15Z))	TG(18:3(9Z,12Z,15Z)/14:0/19:1(9Z))	TG(18:3(9Z,12Z,15Z)/19:1(9Z)/14:0)	TG(19:1(9Z)/14:0/18:3(9Z,12Z,15Z))	TG(19:1(9Z)/18:3(9Z,12Z,15Z)/14:0)	TG(14:1(9Z)/15:0/22:3(9Z,12Z,15Z))	TG(14:1(9Z)/22:3(9Z,12Z,15Z)/15:0)	TG(15:0/14:1(9Z)/22:3(9Z,12Z,15Z))	TG(15:0/22:3(9Z,12Z,15Z)/14:1(9Z))	TG(22:3(9Z,12Z,15Z)/14:1(9Z)/15:0)	TG(22:3(9Z,12Z,15Z)/15:0/14:1(9Z))	TG(14:1(9Z)/15:1(9Z)/22:2(9Z,12Z))	TG(14:1(9Z)/22:2(9Z,12Z)/15:1(9Z))	TG(15:1(9Z)/14:1(9Z)/22:2(9Z,12Z))	TG(15:1(9Z)/22:2(9Z,12Z)/14:1(9Z))	TG(22:2(9Z,12Z)/14:1(9Z)/15:1(9Z))	TG(22:2(9Z,12Z)/15:1(9Z)/14:1(9Z))	TG(14:1(9Z)/17:0/20:3(9Z,12Z,15Z))	TG(14:1(9Z)/20:3(9Z,12Z,15Z)/17:0)	TG(17:0/14:1(9Z)/20:3(9Z,12Z,15Z))	TG(17:0/20:3(9Z,12Z,15Z)/14:1(9Z))	TG(20:3(9Z,12Z,15Z)/14:1(9Z)/17:0)	TG(20:3(9Z,12Z,15Z)/17:0/14:1(9Z))	TG(14:1(9Z)/17:1(9Z)/20:2(9Z,12Z))	TG(14:1(9Z)/20:2(9Z,12Z)/17:1(9Z))	TG(17:1(9Z)/14:1(9Z)/20:2(9Z,12Z))	TG(17:1(9Z)/20:2(9Z,12Z)/14:1(9Z))	TG(20:2(9Z,12Z)/14:1(9Z)/17:1(9Z))	TG(20:2(9Z,12Z)/17:1(9Z)/14:1(9Z))	TG(14:1(9Z)/18:2(9Z,12Z)/19:1(9Z))	TG(14:1(9Z)/19:1(9Z)/18:2(9Z,12Z))	TG(18:2(9Z,12Z)/14:1(9Z)/19:1(9Z))	TG(18:2(9Z,12Z)/19:1(9Z)/14:1(9Z))	TG(19:1(9Z)/14:1(9Z)/18:2(9Z,12Z))	TG(19:1(9Z)/18:2(9Z,12Z)/14:1(9Z))	TG(14:1(9Z)/18:3(9Z,12Z,15Z)/19:0)	TG(14:1(9Z)/19:0/18:3(9Z,12Z,15Z))	TG(18:3(9Z,12Z,15Z)/14:1(9Z)/19:0)	TG(18:3(9Z,12Z,15Z)/19:0/14:1(9Z))	TG(19:0/14:1(9Z)/18:3(9Z,12Z,15Z))	TG(19:0/18:3(9Z,12Z,15Z)/14:1(9Z))	TG(15:0/16:1(9Z)/20:3(9Z,12Z,15Z))	TG(15:0/20:3(9Z,12Z,15Z)/16:1(9Z))	TG(16:1(9Z)/15:0/20:3(9Z,12Z,15Z))	TG(16:1(9Z)/20:3(9Z,12Z,15Z)/15:0)	TG(20:3(9Z,12Z,15Z)/15:0/16:1(9Z))	TG(20:3(9Z,12Z,15Z)/16:1(9Z)/15:0)	TG(15:0/16:2(9Z,12Z)/20:2(9Z,12Z))	TG(15:0/20:2(9Z,12Z)/16:2(9Z,12Z))	TG(16:2(9Z,12Z)/15:0/20:2(9Z,12Z))	TG(16:2(9Z,12Z)/20:2(9Z,12Z)/15:0)	TG(20:2(9Z,12Z)/15:0/16:2(9Z,12Z))	TG(20:2(9Z,12Z)/16:2(9Z,12Z)/15:0)	TG(15:0/18:1(9Z)/18:3(9Z,12Z,15Z))	TG(15:0/18:3(9Z,12Z,15Z)/18:1(9Z))	TG(18:1(9Z)/15:0/18:3(9Z,12Z,15Z))	TG(18:1(9Z)/18:3(9Z,12Z,15Z)/15:0)	TG(18:3(9Z,12Z,15Z)/15:0/18:1(9Z))	TG(18:3(9Z,12Z,15Z)/18:1(9Z)/15:0)	TG(15:0/18:2(9Z,12Z)/18:2(9Z,12Z))	TG(18:2(9Z,12Z)/15:0/18:2(9Z,12Z))	TG(18:2(9Z,12Z)/18:2(9Z,12Z)/15:0)	TG(15:1(9Z)/16:0/20:3(9Z,12Z,15Z))	TG(15:1(9Z)/20:3(9Z,12Z,15Z)/16:0)	TG(16:0/15:1(9Z)/20:3(9Z,12Z,15Z))	TG(16:0/20:3(9Z,12Z,15Z)/15:1(9Z))	TG(20:3(9Z,12Z,15Z)/15:1(9Z)/16:0)	TG(20:3(9Z,12Z,15Z)/16:0/15:1(9Z))	TG(15:1(9Z)/16:1(9Z)/20:2(9Z,12Z))	TG(15:1(9Z)/20:2(9Z,12Z)/16:1(9Z))	TG(16:1(9Z)/15:1(9Z)/20:2(9Z,12Z))	TG(16:1(9Z)/20:2(9Z,12Z)/15:1(9Z))	TG(20:2(9Z,12Z)/15:1(9Z)/16:1(9Z))	TG(20:2(9Z,12Z)/16:1(9Z)/15:1(9Z))	TG(15:1(9Z)/16:2(9Z,12Z)/20:1(9Z))	TG(15:1(9Z)/20:1(9Z)/16:2(9Z,12Z))	TG(16:2(9Z,12Z)/15:1(9Z)/20:1(9Z))	TG(16:2(9Z,12Z)/20:1(9Z)/15:1(9Z))	TG(20:1(9Z)/15:1(9Z)/16:2(9Z,12Z))	TG(20:1(9Z)/16:2(9Z,12Z)/15:1(9Z))	TG(15:1(9Z)/18:0/18:3(9Z,12Z,15Z))	TG(15:1(9Z)/18:3(9Z,12Z,15Z)/18:0)	TG(18:0/15:1(9Z)/18:3(9Z,12Z,15Z))	TG(18:0/18:3(9Z,12Z,15Z)/15:1(9Z))	TG(18:3(9Z,12Z,15Z)/15:1(9Z)/18:0)	TG(18:3(9Z,12Z,15Z)/18:0/15:1(9Z))	TG(15:1(9Z)/18:1(9Z)/18:2(9Z,12Z))	TG(15:1(9Z)/18:2(9Z,12Z)/18:1(9Z))	TG(18:1(9Z)/15:1(9Z)/18:2(9Z,12Z))	TG(18:1(9Z)/18:2(9Z,12Z)/15:1(9Z))	TG(18:2(9Z,12Z)/15:1(9Z)/18:1(9Z))	TG(18:2(9Z,12Z)/18:1(9Z)/15:1(9Z))	TG(16:0/17:1(9Z)/18:3(9Z,12Z,15Z))	TG(16:0/18:3(9Z,12Z,15Z)/17:1(9Z))	TG(17:1(9Z)/16:0/18:3(9Z,12Z,15Z))	TG(17:1(9Z)/18:3(9Z,12Z,15Z)/16:0)	TG(18:3(9Z,12Z,15Z)/16:0/17:1(9Z))	TG(18:3(9Z,12Z,15Z)/17:1(9Z)/16:0)	TG(16:1(9Z)/16:2(9Z,12Z)/19:1(9Z))	TG(16:1(9Z)/19:1(9Z)/16:2(9Z,12Z))	TG(16:2(9Z,12Z)/16:1(9Z)/19:1(9Z))	TG(16:2(9Z,12Z)/19:1(9Z)/16:1(9Z))	TG(19:1(9Z)/16:1(9Z)/16:2(9Z,12Z))	TG(19:1(9Z)/16:2(9Z,12Z)/16:1(9Z))	TG(16:1(9Z)/17:0/18:3(9Z,12Z,15Z))	TG(16:1(9Z)/18:3(9Z,12Z,15Z)/17:0)	TG(17:0/16:1(9Z)/18:3(9Z,12Z,15Z))	TG(17:0/18:3(9Z,12Z,15Z)/16:1(9Z))	TG(18:3(9Z,12Z,15Z)/16:1(9Z)/17:0)	TG(18:3(9Z,12Z,15Z)/17:0/16:1(9Z))	TG(16:1(9Z)/17:1(9Z)/18:2(9Z,12Z))	TG(16:1(9Z)/18:2(9Z,12Z)/17:1(9Z))	TG(17:1(9Z)/16:1(9Z)/18:2(9Z,12Z))	TG(17:1(9Z)/18:2(9Z,12Z)/16:1(9Z))	TG(18:2(9Z,12Z)/16:1(9Z)/17:1(9Z))	TG(18:2(9Z,12Z)/17:1(9Z)/16:1(9Z))	TG(16:2(9Z,12Z)/16:2(9Z,12Z)/19:0)	TG(16:2(9Z,12Z)/19:0/16:2(9Z,12Z))	TG(19:0/16:2(9Z,12Z)/16:2(9Z,12Z))	TG(16:2(9Z,12Z)/17:0/18:2(9Z,12Z))	TG(16:2(9Z,12Z)/18:2(9Z,12Z)/17:0)	TG(17:0/16:2(9Z,12Z)/18:2(9Z,12Z))	TG(17:0/18:2(9Z,12Z)/16:2(9Z,12Z))	TG(18:2(9Z,12Z)/16:2(9Z,12Z)/17:0)	TG(18:2(9Z,12Z)/17:0/16:2(9Z,12Z))	TG(16:2(9Z,12Z)/17:1(9Z)/18:1(9Z))	TG(16:2(9Z,12Z)/18:1(9Z)/17:1(9Z))	TG(17:1(9Z)/16:2(9Z,12Z)/18:1(9Z))	TG(17:1(9Z)/18:1(9Z)/16:2(9Z,12Z))	TG(18:1(9Z)/16:2(9Z,12Z)/17:1(9Z))	TG(18:1(9Z)/17:1(9Z)/16:2(9Z,12Z))
TAG_51_5	TG(12:1(9Z)/15:1(9Z)/24:3(9Z,12Z,15Z))	TG(12:1(9Z)/24:3(9Z,12Z,15Z)/15:1(9Z))	TG(15:1(9Z)/12:1(9Z)/24:3(9Z,12Z,15Z))	TG(15:1(9Z)/24:3(9Z,12Z,15Z)/12:1(9Z))	TG(24:3(9Z,12Z,15Z)/12:1(9Z)/15:1(9Z))	TG(24:3(9Z,12Z,15Z)/15:1(9Z)/12:1(9Z))	TG(12:1(9Z)/17:1(9Z)/22:3(9Z,12Z,15Z))	TG(12:1(9Z)/22:3(9Z,12Z,15Z)/17:1(9Z))	TG(17:1(9Z)/12:1(9Z)/22:3(9Z,12Z,15Z))	TG(17:1(9Z)/22:3(9Z,12Z,15Z)/12:1(9Z))	TG(22:3(9Z,12Z,15Z)/12:1(9Z)/17:1(9Z))	TG(22:3(9Z,12Z,15Z)/17:1(9Z)/12:1(9Z))	TG(12:1(9Z)/19:1(9Z)/20:3(9Z,12Z,15Z))	TG(12:1(9Z)/20:3(9Z,12Z,15Z)/19:1(9Z))	TG(19:1(9Z)/12:1(9Z)/20:3(9Z,12Z,15Z))	TG(19:1(9Z)/20:3(9Z,12Z,15Z)/12:1(9Z))	TG(20:3(9Z,12Z,15Z)/12:1(9Z)/19:1(9Z))	TG(20:3(9Z,12Z,15Z)/19:1(9Z)/12:1(9Z))	TG(13:0/16:2(9Z,12Z)/22:3(9Z,12Z,15Z))	TG(13:0/22:3(9Z,12Z,15Z)/16:2(9Z,12Z))	TG(16:2(9Z,12Z)/13:0/22:3(9Z,12Z,15Z))	TG(16:2(9Z,12Z)/22:3(9Z,12Z,15Z)/13:0)	TG(22:3(9Z,12Z,15Z)/13:0/16:2(9Z,12Z))	TG(22:3(9Z,12Z,15Z)/16:2(9Z,12Z)/13:0)	TG(13:0/18:2(9Z,12Z)/20:3(9Z,12Z,15Z))	TG(13:0/20:3(9Z,12Z,15Z)/18:2(9Z,12Z))	TG(18:2(9Z,12Z)/13:0/20:3(9Z,12Z,15Z))	TG(18:2(9Z,12Z)/20:3(9Z,12Z,15Z)/13:0)	TG(20:3(9Z,12Z,15Z)/13:0/18:2(9Z,12Z))	TG(20:3(9Z,12Z,15Z)/18:2(9Z,12Z)/13:0)	TG(13:0/18:3(9Z,12Z,15Z)/20:2(9Z,12Z))	TG(13:0/20:2(9Z,12Z)/18:3(9Z,12Z,15Z))	TG(18:3(9Z,12Z,15Z)/13:0/20:2(9Z,12Z))	TG(18:3(9Z,12Z,15Z)/20:2(9Z,12Z)/13:0)	TG(20:2(9Z,12Z)/13:0/18:3(9Z,12Z,15Z))	TG(20:2(9Z,12Z)/18:3(9Z,12Z,15Z)/13:0)	TG(13:1(9Z)/14:1(9Z)/24:3(9Z,12Z,15Z))	TG(13:1(9Z)/24:3(9Z,12Z,15Z)/14:1(9Z))	TG(14:1(9Z)/13:1(9Z)/24:3(9Z,12Z,15Z))	TG(14:1(9Z)/24:3(9Z,12Z,15Z)/13:1(9Z))	TG(24:3(9Z,12Z,15Z)/13:1(9Z)/14:1(9Z))	TG(24:3(9Z,12Z,15Z)/14:1(9Z)/13:1(9Z))	TG(13:1(9Z)/16:1(9Z)/22:3(9Z,12Z,15Z))	TG(13:1(9Z)/22:3(9Z,12Z,15Z)/16:1(9Z))	TG(16:1(9Z)/13:1(9Z)/22:3(9Z,12Z,15Z))	TG(16:1(9Z)/22:3(9Z,12Z,15Z)/13:1(9Z))	TG(22:3(9Z,12Z,15Z)/13:1(9Z)/16:1(9Z))	TG(22:3(9Z,12Z,15Z)/16:1(9Z)/13:1(9Z))	TG(13:1(9Z)/16:2(9Z,12Z)/22:2(9Z,12Z))	TG(13:1(9Z)/22:2(9Z,12Z)/16:2(9Z,12Z))	TG(16:2(9Z,12Z)/13:1(9Z)/22:2(9Z,12Z))	TG(16:2(9Z,12Z)/22:2(9Z,12Z)/13:1(9Z))	TG(22:2(9Z,12Z)/13:1(9Z)/16:2(9Z,12Z))	TG(22:2(9Z,12Z)/16:2(9Z,12Z)/13:1(9Z))	TG(13:1(9Z)/18:1(9Z)/20:3(9Z,12Z,15Z))	TG(13:1(9Z)/20:3(9Z,12Z,15Z)/18:1(9Z))	TG(18:1(9Z)/13:1(9Z)/20:3(9Z,12Z,15Z))	TG(18:1(9Z)/20:3(9Z,12Z,15Z)/13:1(9Z))	TG(20:3(9Z,12Z,15Z)/13:1(9Z)/18:1(9Z))	TG(20:3(9Z,12Z,15Z)/18:1(9Z)/13:1(9Z))	TG(13:1(9Z)/18:2(9Z,12Z)/20:2(9Z,12Z))	TG(13:1(9Z)/20:2(9Z,12Z)/18:2(9Z,12Z))	TG(18:2(9Z,12Z)/13:1(9Z)/20:2(9Z,12Z))	TG(18:2(9Z,12Z)/20:2(9Z,12Z)/13:1(9Z))	TG(20:2(9Z,12Z)/13:1(9Z)/18:2(9Z,12Z))	TG(20:2(9Z,12Z)/18:2(9Z,12Z)/13:1(9Z))	TG(13:1(9Z)/18:3(9Z,12Z,15Z)/20:1(9Z))	TG(13:1(9Z)/20:1(9Z)/18:3(9Z,12Z,15Z))	TG(18:3(9Z,12Z,15Z)/13:1(9Z)/20:1(9Z))	TG(18:3(9Z,12Z,15Z)/20:1(9Z)/13:1(9Z))	TG(20:1(9Z)/13:1(9Z)/18:3(9Z,12Z,15Z))	TG(20:1(9Z)/18:3(9Z,12Z,15Z)/13:1(9Z))	TG(14:1(9Z)/15:1(9Z)/22:3(9Z,12Z,15Z))	TG(14:1(9Z)/22:3(9Z,12Z,15Z)/15:1(9Z))	TG(15:1(9Z)/14:1(9Z)/22:3(9Z,12Z,15Z))	TG(15:1(9Z)/22:3(9Z,12Z,15Z)/14:1(9Z))	TG(22:3(9Z,12Z,15Z)/14:1(9Z)/15:1(9Z))	TG(22:3(9Z,12Z,15Z)/15:1(9Z)/14:1(9Z))	TG(14:1(9Z)/17:1(9Z)/20:3(9Z,12Z,15Z))	TG(14:1(9Z)/20:3(9Z,12Z,15Z)/17:1(9Z))	TG(17:1(9Z)/14:1(9Z)/20:3(9Z,12Z,15Z))	TG(17:1(9Z)/20:3(9Z,12Z,15Z)/14:1(9Z))	TG(20:3(9Z,12Z,15Z)/14:1(9Z)/17:1(9Z))	TG(20:3(9Z,12Z,15Z)/17:1(9Z)/14:1(9Z))	TG(14:1(9Z)/18:3(9Z,12Z,15Z)/19:1(9Z))	TG(14:1(9Z)/19:1(9Z)/18:3(9Z,12Z,15Z))	TG(18:3(9Z,12Z,15Z)/14:1(9Z)/19:1(9Z))	TG(18:3(9Z,12Z,15Z)/19:1(9Z)/14:1(9Z))	TG(19:1(9Z)/14:1(9Z)/18:3(9Z,12Z,15Z))	TG(19:1(9Z)/18:3(9Z,12Z,15Z)/14:1(9Z))	TG(15:0/16:2(9Z,12Z)/20:3(9Z,12Z,15Z))	TG(15:0/20:3(9Z,12Z,15Z)/16:2(9Z,12Z))	TG(16:2(9Z,12Z)/15:0/20:3(9Z,12Z,15Z))	TG(16:2(9Z,12Z)/20:3(9Z,12Z,15Z)/15:0)	TG(20:3(9Z,12Z,15Z)/15:0/16:2(9Z,12Z))	TG(20:3(9Z,12Z,15Z)/16:2(9Z,12Z)/15:0)	TG(15:0/18:2(9Z,12Z)/18:3(9Z,12Z,15Z))	TG(15:0/18:3(9Z,12Z,15Z)/18:2(9Z,12Z))	TG(18:2(9Z,12Z)/15:0/18:3(9Z,12Z,15Z))	TG(18:2(9Z,12Z)/18:3(9Z,12Z,15Z)/15:0)	TG(18:3(9Z,12Z,15Z)/15:0/18:2(9Z,12Z))	TG(18:3(9Z,12Z,15Z)/18:2(9Z,12Z)/15:0)	TG(15:1(9Z)/16:1(9Z)/20:3(9Z,12Z,15Z))	TG(15:1(9Z)/20:3(9Z,12Z,15Z)/16:1(9Z))	TG(16:1(9Z)/15:1(9Z)/20:3(9Z,12Z,15Z))	TG(16:1(9Z)/20:3(9Z,12Z,15Z)/15:1(9Z))	TG(20:3(9Z,12Z,15Z)/15:1(9Z)/16:1(9Z))	TG(20:3(9Z,12Z,15Z)/16:1(9Z)/15:1(9Z))	TG(15:1(9Z)/16:2(9Z,12Z)/20:2(9Z,12Z))	TG(15:1(9Z)/20:2(9Z,12Z)/16:2(9Z,12Z))	TG(16:2(9Z,12Z)/15:1(9Z)/20:2(9Z,12Z))	TG(16:2(9Z,12Z)/20:2(9Z,12Z)/15:1(9Z))	TG(20:2(9Z,12Z)/15:1(9Z)/16:2(9Z,12Z))	TG(20:2(9Z,12Z)/16:2(9Z,12Z)/15:1(9Z))	TG(15:1(9Z)/18:1(9Z)/18:3(9Z,12Z,15Z))	TG(15:1(9Z)/18:3(9Z,12Z,15Z)/18:1(9Z))	TG(18:1(9Z)/15:1(9Z)/18:3(9Z,12Z,15Z))	TG(18:1(9Z)/18:3(9Z,12Z,15Z)/15:1(9Z))	TG(18:3(9Z,12Z,15Z)/15:1(9Z)/18:1(9Z))	TG(18:3(9Z,12Z,15Z)/18:1(9Z)/15:1(9Z))	TG(15:1(9Z)/18:2(9Z,12Z)/18:2(9Z,12Z))	TG(18:2(9Z,12Z)/15:1(9Z)/18:2(9Z,12Z))	TG(18:2(9Z,12Z)/18:2(9Z,12Z)/15:1(9Z))	TG(16:1(9Z)/17:1(9Z)/18:3(9Z,12Z,15Z))	TG(16:1(9Z)/18:3(9Z,12Z,15Z)/17:1(9Z))	TG(17:1(9Z)/16:1(9Z)/18:3(9Z,12Z,15Z))	TG(17:1(9Z)/18:3(9Z,12Z,15Z)/16:1(9Z))	TG(18:3(9Z,12Z,15Z)/16:1(9Z)/17:1(9Z))	TG(18:3(9Z,12Z,15Z)/17:1(9Z)/16:1(9Z))	TG(16:2(9Z,12Z)/16:2(9Z,12Z)/19:1(9Z))	TG(16:2(9Z,12Z)/19:1(9Z)/16:2(9Z,12Z))	TG(19:1(9Z)/16:2(9Z,12Z)/16:2(9Z,12Z))	TG(16:2(9Z,12Z)/17:0/18:3(9Z,12Z,15Z))	TG(16:2(9Z,12Z)/18:3(9Z,12Z,15Z)/17:0)	TG(17:0/16:2(9Z,12Z)/18:3(9Z,12Z,15Z))	TG(17:0/18:3(9Z,12Z,15Z)/16:2(9Z,12Z))	TG(18:3(9Z,12Z,15Z)/16:2(9Z,12Z)/17:0)	TG(18:3(9Z,12Z,15Z)/17:0/16:2(9Z,12Z))	TG(16:2(9Z,12Z)/17:1(9Z)/18:2(9Z,12Z))	TG(16:2(9Z,12Z)/18:2(9Z,12Z)/17:1(9Z))	TG(17:1(9Z)/16:2(9Z,12Z)/18:2(9Z,12Z))	TG(17:1(9Z)/18:2(9Z,12Z)/16:2(9Z,12Z))	TG(18:2(9Z,12Z)/16:2(9Z,12Z)/17:1(9Z))	TG(18:2(9Z,12Z)/17:1(9Z)/16:2(9Z,12Z))
TAG_51_6	TG(13:0/18:3(9Z,12Z,15Z)/20:3(9Z,12Z,15Z))	TG(13:0/20:3(9Z,12Z,15Z)/18:3(9Z,12Z,15Z))	TG(18:3(9Z,12Z,15Z)/13:0/20:3(9Z,12Z,15Z))	TG(18:3(9Z,12Z,15Z)/20:3(9Z,12Z,15Z)/13:0)	TG(20:3(9Z,12Z,15Z)/13:0/18:3(9Z,12Z,15Z))	TG(20:3(9Z,12Z,15Z)/18:3(9Z,12Z,15Z)/13:0)	TG(13:1(9Z)/16:2(9Z,12Z)/22:3(9Z,12Z,15Z))	TG(13:1(9Z)/22:3(9Z,12Z,15Z)/16:2(9Z,12Z))	TG(16:2(9Z,12Z)/13:1(9Z)/22:3(9Z,12Z,15Z))	TG(16:2(9Z,12Z)/22:3(9Z,12Z,15Z)/13:1(9Z))	TG(22:3(9Z,12Z,15Z)/13:1(9Z)/16:2(9Z,12Z))	TG(22:3(9Z,12Z,15Z)/16:2(9Z,12Z)/13:1(9Z))	TG(13:1(9Z)/18:2(9Z,12Z)/20:3(9Z,12Z,15Z))	TG(13:1(9Z)/20:3(9Z,12Z,15Z)/18:2(9Z,12Z))	TG(18:2(9Z,12Z)/13:1(9Z)/20:3(9Z,12Z,15Z))	TG(18:2(9Z,12Z)/20:3(9Z,12Z,15Z)/13:1(9Z))	TG(20:3(9Z,12Z,15Z)/13:1(9Z)/18:2(9Z,12Z))	TG(20:3(9Z,12Z,15Z)/18:2(9Z,12Z)/13:1(9Z))	TG(13:1(9Z)/18:3(9Z,12Z,15Z)/20:2(9Z,12Z))	TG(13:1(9Z)/20:2(9Z,12Z)/18:3(9Z,12Z,15Z))	TG(18:3(9Z,12Z,15Z)/13:1(9Z)/20:2(9Z,12Z))	TG(18:3(9Z,12Z,15Z)/20:2(9Z,12Z)/13:1(9Z))	TG(20:2(9Z,12Z)/13:1(9Z)/18:3(9Z,12Z,15Z))	TG(20:2(9Z,12Z)/18:3(9Z,12Z,15Z)/13:1(9Z))	TG(15:0/18:3(9Z,12Z,15Z)/18:3(9Z,12Z,15Z))	TG(18:3(9Z,12Z,15Z)/15:0/18:3(9Z,12Z,15Z))	TG(18:3(9Z,12Z,15Z)/18:3(9Z,12Z,15Z)/15:0)	TG(15:1(9Z)/16:2(9Z,12Z)/20:3(9Z,12Z,15Z))	TG(15:1(9Z)/20:3(9Z,12Z,15Z)/16:2(9Z,12Z))	TG(16:2(9Z,12Z)/15:1(9Z)/20:3(9Z,12Z,15Z))	TG(16:2(9Z,12Z)/20:3(9Z,12Z,15Z)/15:1(9Z))	TG(20:3(9Z,12Z,15Z)/15:1(9Z)/16:2(9Z,12Z))	TG(20:3(9Z,12Z,15Z)/16:2(9Z,12Z)/15:1(9Z))	TG(15:1(9Z)/18:2(9Z,12Z)/18:3(9Z,12Z,15Z))	TG(15:1(9Z)/18:3(9Z,12Z,15Z)/18:2(9Z,12Z))	TG(18:2(9Z,12Z)/15:1(9Z)/18:3(9Z,12Z,15Z))	TG(18:2(9Z,12Z)/18:3(9Z,12Z,15Z)/15:1(9Z))	TG(18:3(9Z,12Z,15Z)/15:1(9Z)/18:2(9Z,12Z))	TG(18:3(9Z,12Z,15Z)/18:2(9Z,12Z)/15:1(9Z))	TG(16:2(9Z,12Z)/17:1(9Z)/18:3(9Z,12Z,15Z))	TG(16:2(9Z,12Z)/18:3(9Z,12Z,15Z)/17:1(9Z))	TG(17:1(9Z)/16:2(9Z,12Z)/18:3(9Z,12Z,15Z))	TG(17:1(9Z)/18:3(9Z,12Z,15Z)/16:2(9Z,12Z))	TG(18:3(9Z,12Z,15Z)/16:2(9Z,12Z)/17:1(9Z))	TG(18:3(9Z,12Z,15Z)/17:1(9Z)/16:2(9Z,12Z))
TAG_52_0	TG(14:0/19:0/19:0)	TG(19:0/14:0/19:0)	TG(19:0/19:0/14:0)	TG(15:0/18:0/19:0)	TG(15:0/19:0/18:0)	TG(18:0/15:0/19:0)	TG(18:0/19:0/15:0)	TG(19:0/15:0/18:0)	TG(19:0/18:0/15:0)	TG(16:0/17:0/19:0)	TG(16:0/19:0/17:0)	TG(17:0/16:0/19:0)	TG(17:0/19:0/16:0)	TG(19:0/16:0/17:0)	TG(19:0/17:0/16:0)	TG(16:0/18:0/18:0)	TG(18:0/16:0/18:0)	TG(18:0/18:0/16:0)	TG(17:0/17:0/18:0)	TG(17:0/18:0/17:0)	TG(18:0/17:0/17:0)
TAG_52_1	TG(10:0/18:0/24:1(9Z))	TG(10:0/24:1(9Z)/18:0)	TG(18:0/10:0/24:1(9Z))	TG(18:0/24:1(9Z)/10:0)	TG(24:1(9Z)/10:0/18:0)	TG(24:1(9Z)/18:0/10:0)	TG(12:0/16:0/24:1(9Z))	TG(12:0/24:1(9Z)/16:0)	TG(16:0/12:0/24:1(9Z))	TG(16:0/24:1(9Z)/12:0)	TG(24:1(9Z)/12:0/16:0)	TG(24:1(9Z)/16:0/12:0)	TG(12:0/18:0/22:1(9Z))	TG(12:0/22:1(9Z)/18:0)	TG(18:0/12:0/22:1(9Z))	TG(18:0/22:1(9Z)/12:0)	TG(22:1(9Z)/12:0/18:0)	TG(22:1(9Z)/18:0/12:0)	TG(13:0/15:0/24:1(9Z))	TG(13:0/24:1(9Z)/15:0)	TG(15:0/13:0/24:1(9Z))	TG(15:0/24:1(9Z)/13:0)	TG(24:1(9Z)/13:0/15:0)	TG(24:1(9Z)/15:0/13:0)	TG(13:0/17:0/22:1(9Z))	TG(13:0/22:1(9Z)/17:0)	TG(17:0/13:0/22:1(9Z))	TG(17:0/22:1(9Z)/13:0)	TG(22:1(9Z)/13:0/17:0)	TG(22:1(9Z)/17:0/13:0)	TG(13:0/19:0/20:1(9Z))	TG(13:0/20:1(9Z)/19:0)	TG(19:0/13:0/20:1(9Z))	TG(19:0/20:1(9Z)/13:0)	TG(20:1(9Z)/13:0/19:0)	TG(20:1(9Z)/19:0/13:0)	TG(14:0/14:0/24:1(9Z))	TG(14:0/24:1(9Z)/14:0)	TG(24:1(9Z)/14:0/14:0)	TG(14:0/16:0/22:1(9Z))	TG(14:0/22:1(9Z)/16:0)	TG(16:0/14:0/22:1(9Z))	TG(16:0/22:1(9Z)/14:0)	TG(22:1(9Z)/14:0/16:0)	TG(22:1(9Z)/16:0/14:0)	TG(14:0/18:0/20:1(9Z))	TG(14:0/20:1(9Z)/18:0)	TG(18:0/14:0/20:1(9Z))	TG(18:0/20:1(9Z)/14:0)	TG(20:1(9Z)/14:0/18:0)	TG(20:1(9Z)/18:0/14:0)	TG(14:0/19:0/19:1(9Z))	TG(14:0/19:1(9Z)/19:0)	TG(19:0/14:0/19:1(9Z))	TG(19:0/19:1(9Z)/14:0)	TG(19:1(9Z)/14:0/19:0)	TG(19:1(9Z)/19:0/14:0)	TG(14:1(9Z)/19:0/19:0)	TG(19:0/14:1(9Z)/19:0)	TG(19:0/19:0/14:1(9Z))	TG(15:0/15:0/22:1(9Z))	TG(15:0/22:1(9Z)/15:0)	TG(22:1(9Z)/15:0/15:0)	TG(15:0/17:0/20:1(9Z))	TG(15:0/20:1(9Z)/17:0)	TG(17:0/15:0/20:1(9Z))	TG(17:0/20:1(9Z)/15:0)	TG(20:1(9Z)/15:0/17:0)	TG(20:1(9Z)/17:0/15:0)	TG(15:0/18:0/19:1(9Z))	TG(15:0/19:1(9Z)/18:0)	TG(18:0/15:0/19:1(9Z))	TG(18:0/19:1(9Z)/15:0)	TG(19:1(9Z)/15:0/18:0)	TG(19:1(9Z)/18:0/15:0)	TG(15:0/18:1(9Z)/19:0)	TG(15:0/19:0/18:1(9Z))	TG(18:1(9Z)/15:0/19:0)	TG(18:1(9Z)/19:0/15:0)	TG(19:0/15:0/18:1(9Z))	TG(19:0/18:1(9Z)/15:0)	TG(15:1(9Z)/18:0/19:0)	TG(15:1(9Z)/19:0/18:0)	TG(18:0/15:1(9Z)/19:0)	TG(18:0/19:0/15:1(9Z))	TG(19:0/15:1(9Z)/18:0)	TG(19:0/18:0/15:1(9Z))	TG(16:0/16:0/20:1(9Z))	TG(16:0/20:1(9Z)/16:0)	TG(20:1(9Z)/16:0/16:0)	TG(16:0/17:0/19:1(9Z))	TG(16:0/19:1(9Z)/17:0)	TG(17:0/16:0/19:1(9Z))	TG(17:0/19:1(9Z)/16:0)	TG(19:1(9Z)/16:0/17:0)	TG(19:1(9Z)/17:0/16:0)	TG(16:0/17:1(9Z)/19:0)	TG(16:0/19:0/17:1(9Z))	TG(17:1(9Z)/16:0/19:0)	TG(17:1(9Z)/19:0/16:0)	TG(19:0/16:0/17:1(9Z))	TG(19:0/17:1(9Z)/16:0)	TG(16:0/18:0/18:1(9Z))	TG(16:0/18:1(9Z)/18:0)	TG(18:0/16:0/18:1(9Z))	TG(18:0/18:1(9Z)/16:0)	TG(18:1(9Z)/16:0/18:0)	TG(18:1(9Z)/18:0/16:0)	TG(16:1(9Z)/17:0/19:0)	TG(16:1(9Z)/19:0/17:0)	TG(17:0/16:1(9Z)/19:0)	TG(17:0/19:0/16:1(9Z))	TG(19:0/16:1(9Z)/17:0)	TG(19:0/17:0/16:1(9Z))	TG(16:1(9Z)/18:0/18:0)	TG(18:0/16:1(9Z)/18:0)	TG(18:0/18:0/16:1(9Z))	TG(17:0/17:0/18:1(9Z))	TG(17:0/18:1(9Z)/17:0)	TG(18:1(9Z)/17:0/17:0)	TG(17:0/17:1(9Z)/18:0)	TG(17:0/18:0/17:1(9Z))	TG(17:1(9Z)/17:0/18:0)	TG(17:1(9Z)/18:0/17:0)	TG(18:0/17:0/17:1(9Z))	TG(18:0/17:1(9Z)/17:0)
TAG_52_2	TG(10:0/18:0/24:2(9Z,12Z))	TG(10:0/24:2(9Z,12Z)/18:0)	TG(18:0/10:0/24:2(9Z,12Z))	TG(18:0/24:2(9Z,12Z)/10:0)	TG(24:2(9Z,12Z)/10:0/18:0)	TG(24:2(9Z,12Z)/18:0/10:0)	TG(10:0/18:1(9Z)/24:1(9Z))	TG(10:0/24:1(9Z)/18:1(9Z))	TG(18:1(9Z)/10:0/24:1(9Z))	TG(18:1(9Z)/24:1(9Z)/10:0)	TG(24:1(9Z)/10:0/18:1(9Z))	TG(24:1(9Z)/18:1(9Z)/10:0)	TG(10:0/20:1(9Z)/22:1(9Z))	TG(10:0/22:1(9Z)/20:1(9Z))	TG(20:1(9Z)/10:0/22:1(9Z))	TG(20:1(9Z)/22:1(9Z)/10:0)	TG(22:1(9Z)/10:0/20:1(9Z))	TG(22:1(9Z)/20:1(9Z)/10:0)	TG(12:0/16:0/24:2(9Z,12Z))	TG(12:0/24:2(9Z,12Z)/16:0)	TG(16:0/12:0/24:2(9Z,12Z))	TG(16:0/24:2(9Z,12Z)/12:0)	TG(24:2(9Z,12Z)/12:0/16:0)	TG(24:2(9Z,12Z)/16:0/12:0)	TG(12:0/16:1(9Z)/24:1(9Z))	TG(12:0/24:1(9Z)/16:1(9Z))	TG(16:1(9Z)/12:0/24:1(9Z))	TG(16:1(9Z)/24:1(9Z)/12:0)	TG(24:1(9Z)/12:0/16:1(9Z))	TG(24:1(9Z)/16:1(9Z)/12:0)	TG(12:0/18:0/22:2(9Z,12Z))	TG(12:0/22:2(9Z,12Z)/18:0)	TG(18:0/12:0/22:2(9Z,12Z))	TG(18:0/22:2(9Z,12Z)/12:0)	TG(22:2(9Z,12Z)/12:0/18:0)	TG(22:2(9Z,12Z)/18:0/12:0)	TG(12:0/18:1(9Z)/22:1(9Z))	TG(12:0/22:1(9Z)/18:1(9Z))	TG(18:1(9Z)/12:0/22:1(9Z))	TG(18:1(9Z)/22:1(9Z)/12:0)	TG(22:1(9Z)/12:0/18:1(9Z))	TG(22:1(9Z)/18:1(9Z)/12:0)	TG(12:0/20:1(9Z)/20:1(9Z))	TG(20:1(9Z)/12:0/20:1(9Z))	TG(20:1(9Z)/20:1(9Z)/12:0)	TG(12:1(9Z)/16:0/24:1(9Z))	TG(12:1(9Z)/24:1(9Z)/16:0)	TG(16:0/12:1(9Z)/24:1(9Z))	TG(16:0/24:1(9Z)/12:1(9Z))	TG(24:1(9Z)/12:1(9Z)/16:0)	TG(24:1(9Z)/16:0/12:1(9Z))	TG(12:1(9Z)/18:0/22:1(9Z))	TG(12:1(9Z)/22:1(9Z)/18:0)	TG(18:0/12:1(9Z)/22:1(9Z))	TG(18:0/22:1(9Z)/12:1(9Z))	TG(22:1(9Z)/12:1(9Z)/18:0)	TG(22:1(9Z)/18:0/12:1(9Z))	TG(13:0/15:0/24:2(9Z,12Z))	TG(13:0/24:2(9Z,12Z)/15:0)	TG(15:0/13:0/24:2(9Z,12Z))	TG(15:0/24:2(9Z,12Z)/13:0)	TG(24:2(9Z,12Z)/13:0/15:0)	TG(24:2(9Z,12Z)/15:0/13:0)	TG(13:0/15:1(9Z)/24:1(9Z))	TG(13:0/24:1(9Z)/15:1(9Z))	TG(15:1(9Z)/13:0/24:1(9Z))	TG(15:1(9Z)/24:1(9Z)/13:0)	TG(24:1(9Z)/13:0/15:1(9Z))	TG(24:1(9Z)/15:1(9Z)/13:0)	TG(13:0/17:0/22:2(9Z,12Z))	TG(13:0/22:2(9Z,12Z)/17:0)	TG(17:0/13:0/22:2(9Z,12Z))	TG(17:0/22:2(9Z,12Z)/13:0)	TG(22:2(9Z,12Z)/13:0/17:0)	TG(22:2(9Z,12Z)/17:0/13:0)	TG(13:0/17:1(9Z)/22:1(9Z))	TG(13:0/22:1(9Z)/17:1(9Z))	TG(17:1(9Z)/13:0/22:1(9Z))	TG(17:1(9Z)/22:1(9Z)/13:0)	TG(22:1(9Z)/13:0/17:1(9Z))	TG(22:1(9Z)/17:1(9Z)/13:0)	TG(13:0/19:0/20:2(9Z,12Z))	TG(13:0/20:2(9Z,12Z)/19:0)	TG(19:0/13:0/20:2(9Z,12Z))	TG(19:0/20:2(9Z,12Z)/13:0)	TG(20:2(9Z,12Z)/13:0/19:0)	TG(20:2(9Z,12Z)/19:0/13:0)	TG(13:0/19:1(9Z)/20:1(9Z))	TG(13:0/20:1(9Z)/19:1(9Z))	TG(19:1(9Z)/13:0/20:1(9Z))	TG(19:1(9Z)/20:1(9Z)/13:0)	TG(20:1(9Z)/13:0/19:1(9Z))	TG(20:1(9Z)/19:1(9Z)/13:0)	TG(13:1(9Z)/15:0/24:1(9Z))	TG(13:1(9Z)/24:1(9Z)/15:0)	TG(15:0/13:1(9Z)/24:1(9Z))	TG(15:0/24:1(9Z)/13:1(9Z))	TG(24:1(9Z)/13:1(9Z)/15:0)	TG(24:1(9Z)/15:0/13:1(9Z))	TG(13:1(9Z)/17:0/22:1(9Z))	TG(13:1(9Z)/22:1(9Z)/17:0)	TG(17:0/13:1(9Z)/22:1(9Z))	TG(17:0/22:1(9Z)/13:1(9Z))	TG(22:1(9Z)/13:1(9Z)/17:0)	TG(22:1(9Z)/17:0/13:1(9Z))	TG(13:1(9Z)/19:0/20:1(9Z))	TG(13:1(9Z)/20:1(9Z)/19:0)	TG(19:0/13:1(9Z)/20:1(9Z))	TG(19:0/20:1(9Z)/13:1(9Z))	TG(20:1(9Z)/13:1(9Z)/19:0)	TG(20:1(9Z)/19:0/13:1(9Z))	TG(14:0/14:0/24:2(9Z,12Z))	TG(14:0/24:2(9Z,12Z)/14:0)	TG(24:2(9Z,12Z)/14:0/14:0)	TG(14:0/14:1(9Z)/24:1(9Z))	TG(14:0/24:1(9Z)/14:1(9Z))	TG(14:1(9Z)/14:0/24:1(9Z))	TG(14:1(9Z)/24:1(9Z)/14:0)	TG(24:1(9Z)/14:0/14:1(9Z))	TG(24:1(9Z)/14:1(9Z)/14:0)	TG(14:0/16:0/22:2(9Z,12Z))	TG(14:0/22:2(9Z,12Z)/16:0)	TG(16:0/14:0/22:2(9Z,12Z))	TG(16:0/22:2(9Z,12Z)/14:0)	TG(22:2(9Z,12Z)/14:0/16:0)	TG(22:2(9Z,12Z)/16:0/14:0)	TG(14:0/16:1(9Z)/22:1(9Z))	TG(14:0/22:1(9Z)/16:1(9Z))	TG(16:1(9Z)/14:0/22:1(9Z))	TG(16:1(9Z)/22:1(9Z)/14:0)	TG(22:1(9Z)/14:0/16:1(9Z))	TG(22:1(9Z)/16:1(9Z)/14:0)	TG(14:0/18:0/20:2(9Z,12Z))	TG(14:0/20:2(9Z,12Z)/18:0)	TG(18:0/14:0/20:2(9Z,12Z))	TG(18:0/20:2(9Z,12Z)/14:0)	TG(20:2(9Z,12Z)/14:0/18:0)	TG(20:2(9Z,12Z)/18:0/14:0)	TG(14:0/18:1(9Z)/20:1(9Z))	TG(14:0/20:1(9Z)/18:1(9Z))	TG(18:1(9Z)/14:0/20:1(9Z))	TG(18:1(9Z)/20:1(9Z)/14:0)	TG(20:1(9Z)/14:0/18:1(9Z))	TG(20:1(9Z)/18:1(9Z)/14:0)	TG(14:0/19:1(9Z)/19:1(9Z))	TG(19:1(9Z)/14:0/19:1(9Z))	TG(19:1(9Z)/19:1(9Z)/14:0)	TG(14:1(9Z)/16:0/22:1(9Z))	TG(14:1(9Z)/22:1(9Z)/16:0)	TG(16:0/14:1(9Z)/22:1(9Z))	TG(16:0/22:1(9Z)/14:1(9Z))	TG(22:1(9Z)/14:1(9Z)/16:0)	TG(22:1(9Z)/16:0/14:1(9Z))	TG(14:1(9Z)/18:0/20:1(9Z))	TG(14:1(9Z)/20:1(9Z)/18:0)	TG(18:0/14:1(9Z)/20:1(9Z))	TG(18:0/20:1(9Z)/14:1(9Z))	TG(20:1(9Z)/14:1(9Z)/18:0)	TG(20:1(9Z)/18:0/14:1(9Z))	TG(14:1(9Z)/19:0/19:1(9Z))	TG(14:1(9Z)/19:1(9Z)/19:0)	TG(19:0/14:1(9Z)/19:1(9Z))	TG(19:0/19:1(9Z)/14:1(9Z))	TG(19:1(9Z)/14:1(9Z)/19:0)	TG(19:1(9Z)/19:0/14:1(9Z))	TG(15:0/15:0/22:2(9Z,12Z))	TG(15:0/22:2(9Z,12Z)/15:0)	TG(22:2(9Z,12Z)/15:0/15:0)	TG(15:0/15:1(9Z)/22:1(9Z))	TG(15:0/22:1(9Z)/15:1(9Z))	TG(15:1(9Z)/15:0/22:1(9Z))	TG(15:1(9Z)/22:1(9Z)/15:0)	TG(22:1(9Z)/15:0/15:1(9Z))	TG(22:1(9Z)/15:1(9Z)/15:0)	TG(15:0/17:0/20:2(9Z,12Z))	TG(15:0/20:2(9Z,12Z)/17:0)	TG(17:0/15:0/20:2(9Z,12Z))	TG(17:0/20:2(9Z,12Z)/15:0)	TG(20:2(9Z,12Z)/15:0/17:0)	TG(20:2(9Z,12Z)/17:0/15:0)	TG(15:0/17:1(9Z)/20:1(9Z))	TG(15:0/20:1(9Z)/17:1(9Z))	TG(17:1(9Z)/15:0/20:1(9Z))	TG(17:1(9Z)/20:1(9Z)/15:0)	TG(20:1(9Z)/15:0/17:1(9Z))	TG(20:1(9Z)/17:1(9Z)/15:0)	TG(15:0/18:1(9Z)/19:1(9Z))	TG(15:0/19:1(9Z)/18:1(9Z))	TG(18:1(9Z)/15:0/19:1(9Z))	TG(18:1(9Z)/19:1(9Z)/15:0)	TG(19:1(9Z)/15:0/18:1(9Z))	TG(19:1(9Z)/18:1(9Z)/15:0)	TG(15:0/18:2(9Z,12Z)/19:0)	TG(15:0/19:0/18:2(9Z,12Z))	TG(18:2(9Z,12Z)/15:0/19:0)	TG(18:2(9Z,12Z)/19:0/15:0)	TG(19:0/15:0/18:2(9Z,12Z))	TG(19:0/18:2(9Z,12Z)/15:0)	TG(15:1(9Z)/17:0/20:1(9Z))	TG(15:1(9Z)/20:1(9Z)/17:0)	TG(17:0/15:1(9Z)/20:1(9Z))	TG(17:0/20:1(9Z)/15:1(9Z))	TG(20:1(9Z)/15:1(9Z)/17:0)	TG(20:1(9Z)/17:0/15:1(9Z))	TG(15:1(9Z)/18:0/19:1(9Z))	TG(15:1(9Z)/19:1(9Z)/18:0)	TG(18:0/15:1(9Z)/19:1(9Z))	TG(18:0/19:1(9Z)/15:1(9Z))	TG(19:1(9Z)/15:1(9Z)/18:0)	TG(19:1(9Z)/18:0/15:1(9Z))	TG(15:1(9Z)/18:1(9Z)/19:0)	TG(15:1(9Z)/19:0/18:1(9Z))	TG(18:1(9Z)/15:1(9Z)/19:0)	TG(18:1(9Z)/19:0/15:1(9Z))	TG(19:0/15:1(9Z)/18:1(9Z))	TG(19:0/18:1(9Z)/15:1(9Z))	TG(16:0/16:0/20:2(9Z,12Z))	TG(16:0/20:2(9Z,12Z)/16:0)	TG(20:2(9Z,12Z)/16:0/16:0)	TG(16:0/16:1(9Z)/20:1(9Z))	TG(16:0/20:1(9Z)/16:1(9Z))	TG(16:1(9Z)/16:0/20:1(9Z))	TG(16:1(9Z)/20:1(9Z)/16:0)	TG(20:1(9Z)/16:0/16:1(9Z))	TG(20:1(9Z)/16:1(9Z)/16:0)	TG(16:0/17:1(9Z)/19:1(9Z))	TG(16:0/19:1(9Z)/17:1(9Z))	TG(17:1(9Z)/16:0/19:1(9Z))	TG(17:1(9Z)/19:1(9Z)/16:0)	TG(19:1(9Z)/16:0/17:1(9Z))	TG(19:1(9Z)/17:1(9Z)/16:0)	TG(16:0/18:0/18:2(9Z,12Z))	TG(16:0/18:2(9Z,12Z)/18:0)	TG(18:0/16:0/18:2(9Z,12Z))	TG(18:0/18:2(9Z,12Z)/16:0)	TG(18:2(9Z,12Z)/16:0/18:0)	TG(18:2(9Z,12Z)/18:0/16:0)	TG(16:0/18:1(9Z)/18:1(9Z))	TG(18:1(9Z)/16:0/18:1(9Z))	TG(18:1(9Z)/18:1(9Z)/16:0)	TG(16:1(9Z)/17:0/19:1(9Z))	TG(16:1(9Z)/19:1(9Z)/17:0)	TG(17:0/16:1(9Z)/19:1(9Z))	TG(17:0/19:1(9Z)/16:1(9Z))	TG(19:1(9Z)/16:1(9Z)/17:0)	TG(19:1(9Z)/17:0/16:1(9Z))	TG(16:1(9Z)/17:1(9Z)/19:0)	TG(16:1(9Z)/19:0/17:1(9Z))	TG(17:1(9Z)/16:1(9Z)/19:0)	TG(17:1(9Z)/19:0/16:1(9Z))	TG(19:0/16:1(9Z)/17:1(9Z))	TG(19:0/17:1(9Z)/16:1(9Z))	TG(16:1(9Z)/18:0/18:1(9Z))	TG(16:1(9Z)/18:1(9Z)/18:0)	TG(18:0/16:1(9Z)/18:1(9Z))	TG(18:0/18:1(9Z)/16:1(9Z))	TG(18:1(9Z)/16:1(9Z)/18:0)	TG(18:1(9Z)/18:0/16:1(9Z))	TG(16:2(9Z,12Z)/17:0/19:0)	TG(16:2(9Z,12Z)/19:0/17:0)	TG(17:0/16:2(9Z,12Z)/19:0)	TG(17:0/19:0/16:2(9Z,12Z))	TG(19:0/16:2(9Z,12Z)/17:0)	TG(19:0/17:0/16:2(9Z,12Z))	TG(16:2(9Z,12Z)/18:0/18:0)	TG(18:0/16:2(9Z,12Z)/18:0)	TG(18:0/18:0/16:2(9Z,12Z))	TG(17:0/17:0/18:2(9Z,12Z))	TG(17:0/18:2(9Z,12Z)/17:0)	TG(18:2(9Z,12Z)/17:0/17:0)	TG(17:0/17:1(9Z)/18:1(9Z))	TG(17:0/18:1(9Z)/17:1(9Z))	TG(17:1(9Z)/17:0/18:1(9Z))	TG(17:1(9Z)/18:1(9Z)/17:0)	TG(18:1(9Z)/17:0/17:1(9Z))	TG(18:1(9Z)/17:1(9Z)/17:0)	TG(17:1(9Z)/17:1(9Z)/18:0)	TG(17:1(9Z)/18:0/17:1(9Z))	TG(18:0/17:1(9Z)/17:1(9Z))
TAG_52_3	TG(10:0/18:0/24:3(9Z,12Z,15Z))	TG(10:0/24:3(9Z,12Z,15Z)/18:0)	TG(18:0/10:0/24:3(9Z,12Z,15Z))	TG(18:0/24:3(9Z,12Z,15Z)/10:0)	TG(24:3(9Z,12Z,15Z)/10:0/18:0)	TG(24:3(9Z,12Z,15Z)/18:0/10:0)	TG(10:0/18:1(9Z)/24:2(9Z,12Z))	TG(10:0/24:2(9Z,12Z)/18:1(9Z))	TG(18:1(9Z)/10:0/24:2(9Z,12Z))	TG(18:1(9Z)/24:2(9Z,12Z)/10:0)	TG(24:2(9Z,12Z)/10:0/18:1(9Z))	TG(24:2(9Z,12Z)/18:1(9Z)/10:0)	TG(10:0/18:2(9Z,12Z)/24:1(9Z))	TG(10:0/24:1(9Z)/18:2(9Z,12Z))	TG(18:2(9Z,12Z)/10:0/24:1(9Z))	TG(18:2(9Z,12Z)/24:1(9Z)/10:0)	TG(24:1(9Z)/10:0/18:2(9Z,12Z))	TG(24:1(9Z)/18:2(9Z,12Z)/10:0)	TG(10:0/20:1(9Z)/22:2(9Z,12Z))	TG(10:0/22:2(9Z,12Z)/20:1(9Z))	TG(20:1(9Z)/10:0/22:2(9Z,12Z))	TG(20:1(9Z)/22:2(9Z,12Z)/10:0)	TG(22:2(9Z,12Z)/10:0/20:1(9Z))	TG(22:2(9Z,12Z)/20:1(9Z)/10:0)	TG(10:0/20:2(9Z,12Z)/22:1(9Z))	TG(10:0/22:1(9Z)/20:2(9Z,12Z))	TG(20:2(9Z,12Z)/10:0/22:1(9Z))	TG(20:2(9Z,12Z)/22:1(9Z)/10:0)	TG(22:1(9Z)/10:0/20:2(9Z,12Z))	TG(22:1(9Z)/20:2(9Z,12Z)/10:0)	TG(12:0/16:0/24:3(9Z,12Z,15Z))	TG(12:0/24:3(9Z,12Z,15Z)/16:0)	TG(16:0/12:0/24:3(9Z,12Z,15Z))	TG(16:0/24:3(9Z,12Z,15Z)/12:0)	TG(24:3(9Z,12Z,15Z)/12:0/16:0)	TG(24:3(9Z,12Z,15Z)/16:0/12:0)	TG(12:0/16:1(9Z)/24:2(9Z,12Z))	TG(12:0/24:2(9Z,12Z)/16:1(9Z))	TG(16:1(9Z)/12:0/24:2(9Z,12Z))	TG(16:1(9Z)/24:2(9Z,12Z)/12:0)	TG(24:2(9Z,12Z)/12:0/16:1(9Z))	TG(24:2(9Z,12Z)/16:1(9Z)/12:0)	TG(12:0/16:2(9Z,12Z)/24:1(9Z))	TG(12:0/24:1(9Z)/16:2(9Z,12Z))	TG(16:2(9Z,12Z)/12:0/24:1(9Z))	TG(16:2(9Z,12Z)/24:1(9Z)/12:0)	TG(24:1(9Z)/12:0/16:2(9Z,12Z))	TG(24:1(9Z)/16:2(9Z,12Z)/12:0)	TG(12:0/18:0/22:3(9Z,12Z,15Z))	TG(12:0/22:3(9Z,12Z,15Z)/18:0)	TG(18:0/12:0/22:3(9Z,12Z,15Z))	TG(18:0/22:3(9Z,12Z,15Z)/12:0)	TG(22:3(9Z,12Z,15Z)/12:0/18:0)	TG(22:3(9Z,12Z,15Z)/18:0/12:0)	TG(12:0/18:1(9Z)/22:2(9Z,12Z))	TG(12:0/22:2(9Z,12Z)/18:1(9Z))	TG(18:1(9Z)/12:0/22:2(9Z,12Z))	TG(18:1(9Z)/22:2(9Z,12Z)/12:0)	TG(22:2(9Z,12Z)/12:0/18:1(9Z))	TG(22:2(9Z,12Z)/18:1(9Z)/12:0)	TG(12:0/18:2(9Z,12Z)/22:1(9Z))	TG(12:0/22:1(9Z)/18:2(9Z,12Z))	TG(18:2(9Z,12Z)/12:0/22:1(9Z))	TG(18:2(9Z,12Z)/22:1(9Z)/12:0)	TG(22:1(9Z)/12:0/18:2(9Z,12Z))	TG(22:1(9Z)/18:2(9Z,12Z)/12:0)	TG(12:0/20:1(9Z)/20:2(9Z,12Z))	TG(12:0/20:2(9Z,12Z)/20:1(9Z))	TG(20:1(9Z)/12:0/20:2(9Z,12Z))	TG(20:1(9Z)/20:2(9Z,12Z)/12:0)	TG(20:2(9Z,12Z)/12:0/20:1(9Z))	TG(20:2(9Z,12Z)/20:1(9Z)/12:0)	TG(12:1(9Z)/16:0/24:2(9Z,12Z))	TG(12:1(9Z)/24:2(9Z,12Z)/16:0)	TG(16:0/12:1(9Z)/24:2(9Z,12Z))	TG(16:0/24:2(9Z,12Z)/12:1(9Z))	TG(24:2(9Z,12Z)/12:1(9Z)/16:0)	TG(24:2(9Z,12Z)/16:0/12:1(9Z))	TG(12:1(9Z)/16:1(9Z)/24:1(9Z))	TG(12:1(9Z)/24:1(9Z)/16:1(9Z))	TG(16:1(9Z)/12:1(9Z)/24:1(9Z))	TG(16:1(9Z)/24:1(9Z)/12:1(9Z))	TG(24:1(9Z)/12:1(9Z)/16:1(9Z))	TG(24:1(9Z)/16:1(9Z)/12:1(9Z))	TG(12:1(9Z)/18:0/22:2(9Z,12Z))	TG(12:1(9Z)/22:2(9Z,12Z)/18:0)	TG(18:0/12:1(9Z)/22:2(9Z,12Z))	TG(18:0/22:2(9Z,12Z)/12:1(9Z))	TG(22:2(9Z,12Z)/12:1(9Z)/18:0)	TG(22:2(9Z,12Z)/18:0/12:1(9Z))	TG(12:1(9Z)/18:1(9Z)/22:1(9Z))	TG(12:1(9Z)/22:1(9Z)/18:1(9Z))	TG(18:1(9Z)/12:1(9Z)/22:1(9Z))	TG(18:1(9Z)/22:1(9Z)/12:1(9Z))	TG(22:1(9Z)/12:1(9Z)/18:1(9Z))	TG(22:1(9Z)/18:1(9Z)/12:1(9Z))	TG(12:1(9Z)/20:1(9Z)/20:1(9Z))	TG(20:1(9Z)/12:1(9Z)/20:1(9Z))	TG(20:1(9Z)/20:1(9Z)/12:1(9Z))	TG(13:0/15:0/24:3(9Z,12Z,15Z))	TG(13:0/24:3(9Z,12Z,15Z)/15:0)	TG(15:0/13:0/24:3(9Z,12Z,15Z))	TG(15:0/24:3(9Z,12Z,15Z)/13:0)	TG(24:3(9Z,12Z,15Z)/13:0/15:0)	TG(24:3(9Z,12Z,15Z)/15:0/13:0)	TG(13:0/15:1(9Z)/24:2(9Z,12Z))	TG(13:0/24:2(9Z,12Z)/15:1(9Z))	TG(15:1(9Z)/13:0/24:2(9Z,12Z))	TG(15:1(9Z)/24:2(9Z,12Z)/13:0)	TG(24:2(9Z,12Z)/13:0/15:1(9Z))	TG(24:2(9Z,12Z)/15:1(9Z)/13:0)	TG(13:0/17:0/22:3(9Z,12Z,15Z))	TG(13:0/22:3(9Z,12Z,15Z)/17:0)	TG(17:0/13:0/22:3(9Z,12Z,15Z))	TG(17:0/22:3(9Z,12Z,15Z)/13:0)	TG(22:3(9Z,12Z,15Z)/13:0/17:0)	TG(22:3(9Z,12Z,15Z)/17:0/13:0)	TG(13:0/17:1(9Z)/22:2(9Z,12Z))	TG(13:0/22:2(9Z,12Z)/17:1(9Z))	TG(17:1(9Z)/13:0/22:2(9Z,12Z))	TG(17:1(9Z)/22:2(9Z,12Z)/13:0)	TG(22:2(9Z,12Z)/13:0/17:1(9Z))	TG(22:2(9Z,12Z)/17:1(9Z)/13:0)	TG(13:0/19:0/20:3(9Z,12Z,15Z))	TG(13:0/20:3(9Z,12Z,15Z)/19:0)	TG(19:0/13:0/20:3(9Z,12Z,15Z))	TG(19:0/20:3(9Z,12Z,15Z)/13:0)	TG(20:3(9Z,12Z,15Z)/13:0/19:0)	TG(20:3(9Z,12Z,15Z)/19:0/13:0)	TG(13:0/19:1(9Z)/20:2(9Z,12Z))	TG(13:0/20:2(9Z,12Z)/19:1(9Z))	TG(19:1(9Z)/13:0/20:2(9Z,12Z))	TG(19:1(9Z)/20:2(9Z,12Z)/13:0)	TG(20:2(9Z,12Z)/13:0/19:1(9Z))	TG(20:2(9Z,12Z)/19:1(9Z)/13:0)	TG(13:1(9Z)/15:0/24:2(9Z,12Z))	TG(13:1(9Z)/24:2(9Z,12Z)/15:0)	TG(15:0/13:1(9Z)/24:2(9Z,12Z))	TG(15:0/24:2(9Z,12Z)/13:1(9Z))	TG(24:2(9Z,12Z)/13:1(9Z)/15:0)	TG(24:2(9Z,12Z)/15:0/13:1(9Z))	TG(13:1(9Z)/15:1(9Z)/24:1(9Z))	TG(13:1(9Z)/24:1(9Z)/15:1(9Z))	TG(15:1(9Z)/13:1(9Z)/24:1(9Z))	TG(15:1(9Z)/24:1(9Z)/13:1(9Z))	TG(24:1(9Z)/13:1(9Z)/15:1(9Z))	TG(24:1(9Z)/15:1(9Z)/13:1(9Z))	TG(13:1(9Z)/17:0/22:2(9Z,12Z))	TG(13:1(9Z)/22:2(9Z,12Z)/17:0)	TG(17:0/13:1(9Z)/22:2(9Z,12Z))	TG(17:0/22:2(9Z,12Z)/13:1(9Z))	TG(22:2(9Z,12Z)/13:1(9Z)/17:0)	TG(22:2(9Z,12Z)/17:0/13:1(9Z))	TG(13:1(9Z)/17:1(9Z)/22:1(9Z))	TG(13:1(9Z)/22:1(9Z)/17:1(9Z))	TG(17:1(9Z)/13:1(9Z)/22:1(9Z))	TG(17:1(9Z)/22:1(9Z)/13:1(9Z))	TG(22:1(9Z)/13:1(9Z)/17:1(9Z))	TG(22:1(9Z)/17:1(9Z)/13:1(9Z))	TG(13:1(9Z)/19:0/20:2(9Z,12Z))	TG(13:1(9Z)/20:2(9Z,12Z)/19:0)	TG(19:0/13:1(9Z)/20:2(9Z,12Z))	TG(19:0/20:2(9Z,12Z)/13:1(9Z))	TG(20:2(9Z,12Z)/13:1(9Z)/19:0)	TG(20:2(9Z,12Z)/19:0/13:1(9Z))	TG(13:1(9Z)/19:1(9Z)/20:1(9Z))	TG(13:1(9Z)/20:1(9Z)/19:1(9Z))	TG(19:1(9Z)/13:1(9Z)/20:1(9Z))	TG(19:1(9Z)/20:1(9Z)/13:1(9Z))	TG(20:1(9Z)/13:1(9Z)/19:1(9Z))	TG(20:1(9Z)/19:1(9Z)/13:1(9Z))	TG(14:0/14:0/24:3(9Z,12Z,15Z))	TG(14:0/24:3(9Z,12Z,15Z)/14:0)	TG(24:3(9Z,12Z,15Z)/14:0/14:0)	TG(14:0/14:1(9Z)/24:2(9Z,12Z))	TG(14:0/24:2(9Z,12Z)/14:1(9Z))	TG(14:1(9Z)/14:0/24:2(9Z,12Z))	TG(14:1(9Z)/24:2(9Z,12Z)/14:0)	TG(24:2(9Z,12Z)/14:0/14:1(9Z))	TG(24:2(9Z,12Z)/14:1(9Z)/14:0)	TG(14:0/16:0/22:3(9Z,12Z,15Z))	TG(14:0/22:3(9Z,12Z,15Z)/16:0)	TG(16:0/14:0/22:3(9Z,12Z,15Z))	TG(16:0/22:3(9Z,12Z,15Z)/14:0)	TG(22:3(9Z,12Z,15Z)/14:0/16:0)	TG(22:3(9Z,12Z,15Z)/16:0/14:0)	TG(14:0/16:1(9Z)/22:2(9Z,12Z))	TG(14:0/22:2(9Z,12Z)/16:1(9Z))	TG(16:1(9Z)/14:0/22:2(9Z,12Z))	TG(16:1(9Z)/22:2(9Z,12Z)/14:0)	TG(22:2(9Z,12Z)/14:0/16:1(9Z))	TG(22:2(9Z,12Z)/16:1(9Z)/14:0)	TG(14:0/16:2(9Z,12Z)/22:1(9Z))	TG(14:0/22:1(9Z)/16:2(9Z,12Z))	TG(16:2(9Z,12Z)/14:0/22:1(9Z))	TG(16:2(9Z,12Z)/22:1(9Z)/14:0)	TG(22:1(9Z)/14:0/16:2(9Z,12Z))	TG(22:1(9Z)/16:2(9Z,12Z)/14:0)	TG(14:0/18:0/20:3(9Z,12Z,15Z))	TG(14:0/20:3(9Z,12Z,15Z)/18:0)	TG(18:0/14:0/20:3(9Z,12Z,15Z))	TG(18:0/20:3(9Z,12Z,15Z)/14:0)	TG(20:3(9Z,12Z,15Z)/14:0/18:0)	TG(20:3(9Z,12Z,15Z)/18:0/14:0)	TG(14:0/18:1(9Z)/20:2(9Z,12Z))	TG(14:0/20:2(9Z,12Z)/18:1(9Z))	TG(18:1(9Z)/14:0/20:2(9Z,12Z))	TG(18:1(9Z)/20:2(9Z,12Z)/14:0)	TG(20:2(9Z,12Z)/14:0/18:1(9Z))	TG(20:2(9Z,12Z)/18:1(9Z)/14:0)	TG(14:0/18:2(9Z,12Z)/20:1(9Z))	TG(14:0/20:1(9Z)/18:2(9Z,12Z))	TG(18:2(9Z,12Z)/14:0/20:1(9Z))	TG(18:2(9Z,12Z)/20:1(9Z)/14:0)	TG(20:1(9Z)/14:0/18:2(9Z,12Z))	TG(20:1(9Z)/18:2(9Z,12Z)/14:0)	TG(14:1(9Z)/14:1(9Z)/24:1(9Z))	TG(14:1(9Z)/24:1(9Z)/14:1(9Z))	TG(24:1(9Z)/14:1(9Z)/14:1(9Z))	TG(14:1(9Z)/16:0/22:2(9Z,12Z))	TG(14:1(9Z)/22:2(9Z,12Z)/16:0)	TG(16:0/14:1(9Z)/22:2(9Z,12Z))	TG(16:0/22:2(9Z,12Z)/14:1(9Z))	TG(22:2(9Z,12Z)/14:1(9Z)/16:0)	TG(22:2(9Z,12Z)/16:0/14:1(9Z))	TG(14:1(9Z)/16:1(9Z)/22:1(9Z))	TG(14:1(9Z)/22:1(9Z)/16:1(9Z))	TG(16:1(9Z)/14:1(9Z)/22:1(9Z))	TG(16:1(9Z)/22:1(9Z)/14:1(9Z))	TG(22:1(9Z)/14:1(9Z)/16:1(9Z))	TG(22:1(9Z)/16:1(9Z)/14:1(9Z))	TG(14:1(9Z)/18:0/20:2(9Z,12Z))	TG(14:1(9Z)/20:2(9Z,12Z)/18:0)	TG(18:0/14:1(9Z)/20:2(9Z,12Z))	TG(18:0/20:2(9Z,12Z)/14:1(9Z))	TG(20:2(9Z,12Z)/14:1(9Z)/18:0)	TG(20:2(9Z,12Z)/18:0/14:1(9Z))	TG(14:1(9Z)/18:1(9Z)/20:1(9Z))	TG(14:1(9Z)/20:1(9Z)/18:1(9Z))	TG(18:1(9Z)/14:1(9Z)/20:1(9Z))	TG(18:1(9Z)/20:1(9Z)/14:1(9Z))	TG(20:1(9Z)/14:1(9Z)/18:1(9Z))	TG(20:1(9Z)/18:1(9Z)/14:1(9Z))	TG(14:1(9Z)/19:1(9Z)/19:1(9Z))	TG(19:1(9Z)/14:1(9Z)/19:1(9Z))	TG(19:1(9Z)/19:1(9Z)/14:1(9Z))	TG(15:0/15:0/22:3(9Z,12Z,15Z))	TG(15:0/22:3(9Z,12Z,15Z)/15:0)	TG(22:3(9Z,12Z,15Z)/15:0/15:0)	TG(15:0/15:1(9Z)/22:2(9Z,12Z))	TG(15:0/22:2(9Z,12Z)/15:1(9Z))	TG(15:1(9Z)/15:0/22:2(9Z,12Z))	TG(15:1(9Z)/22:2(9Z,12Z)/15:0)	TG(22:2(9Z,12Z)/15:0/15:1(9Z))	TG(22:2(9Z,12Z)/15:1(9Z)/15:0)	TG(15:0/17:0/20:3(9Z,12Z,15Z))	TG(15:0/20:3(9Z,12Z,15Z)/17:0)	TG(17:0/15:0/20:3(9Z,12Z,15Z))	TG(17:0/20:3(9Z,12Z,15Z)/15:0)	TG(20:3(9Z,12Z,15Z)/15:0/17:0)	TG(20:3(9Z,12Z,15Z)/17:0/15:0)	TG(15:0/17:1(9Z)/20:2(9Z,12Z))	TG(15:0/20:2(9Z,12Z)/17:1(9Z))	TG(17:1(9Z)/15:0/20:2(9Z,12Z))	TG(17:1(9Z)/20:2(9Z,12Z)/15:0)	TG(20:2(9Z,12Z)/15:0/17:1(9Z))	TG(20:2(9Z,12Z)/17:1(9Z)/15:0)	TG(15:0/18:2(9Z,12Z)/19:1(9Z))	TG(15:0/19:1(9Z)/18:2(9Z,12Z))	TG(18:2(9Z,12Z)/15:0/19:1(9Z))	TG(18:2(9Z,12Z)/19:1(9Z)/15:0)	TG(19:1(9Z)/15:0/18:2(9Z,12Z))	TG(19:1(9Z)/18:2(9Z,12Z)/15:0)	TG(15:0/18:3(9Z,12Z,15Z)/19:0)	TG(15:0/19:0/18:3(9Z,12Z,15Z))	TG(18:3(9Z,12Z,15Z)/15:0/19:0)	TG(18:3(9Z,12Z,15Z)/19:0/15:0)	TG(19:0/15:0/18:3(9Z,12Z,15Z))	TG(19:0/18:3(9Z,12Z,15Z)/15:0)	TG(15:1(9Z)/15:1(9Z)/22:1(9Z))	TG(15:1(9Z)/22:1(9Z)/15:1(9Z))	TG(22:1(9Z)/15:1(9Z)/15:1(9Z))	TG(15:1(9Z)/17:0/20:2(9Z,12Z))	TG(15:1(9Z)/20:2(9Z,12Z)/17:0)	TG(17:0/15:1(9Z)/20:2(9Z,12Z))	TG(17:0/20:2(9Z,12Z)/15:1(9Z))	TG(20:2(9Z,12Z)/15:1(9Z)/17:0)	TG(20:2(9Z,12Z)/17:0/15:1(9Z))	TG(15:1(9Z)/17:1(9Z)/20:1(9Z))	TG(15:1(9Z)/20:1(9Z)/17:1(9Z))	TG(17:1(9Z)/15:1(9Z)/20:1(9Z))	TG(17:1(9Z)/20:1(9Z)/15:1(9Z))	TG(20:1(9Z)/15:1(9Z)/17:1(9Z))	TG(20:1(9Z)/17:1(9Z)/15:1(9Z))	TG(15:1(9Z)/18:1(9Z)/19:1(9Z))	TG(15:1(9Z)/19:1(9Z)/18:1(9Z))	TG(18:1(9Z)/15:1(9Z)/19:1(9Z))	TG(18:1(9Z)/19:1(9Z)/15:1(9Z))	TG(19:1(9Z)/15:1(9Z)/18:1(9Z))	TG(19:1(9Z)/18:1(9Z)/15:1(9Z))	TG(15:1(9Z)/18:2(9Z,12Z)/19:0)	TG(15:1(9Z)/19:0/18:2(9Z,12Z))	TG(18:2(9Z,12Z)/15:1(9Z)/19:0)	TG(18:2(9Z,12Z)/19:0/15:1(9Z))	TG(19:0/15:1(9Z)/18:2(9Z,12Z))	TG(19:0/18:2(9Z,12Z)/15:1(9Z))	TG(16:0/16:0/20:3(9Z,12Z,15Z))	TG(16:0/20:3(9Z,12Z,15Z)/16:0)	TG(20:3(9Z,12Z,15Z)/16:0/16:0)	TG(16:0/16:1(9Z)/20:2(9Z,12Z))	TG(16:0/20:2(9Z,12Z)/16:1(9Z))	TG(16:1(9Z)/16:0/20:2(9Z,12Z))	TG(16:1(9Z)/20:2(9Z,12Z)/16:0)	TG(20:2(9Z,12Z)/16:0/16:1(9Z))	TG(20:2(9Z,12Z)/16:1(9Z)/16:0)	TG(16:0/16:2(9Z,12Z)/20:1(9Z))	TG(16:0/20:1(9Z)/16:2(9Z,12Z))	TG(16:2(9Z,12Z)/16:0/20:1(9Z))	TG(16:2(9Z,12Z)/20:1(9Z)/16:0)	TG(20:1(9Z)/16:0/16:2(9Z,12Z))	TG(20:1(9Z)/16:2(9Z,12Z)/16:0)	TG(16:0/18:0/18:3(9Z,12Z,15Z))	TG(16:0/18:3(9Z,12Z,15Z)/18:0)	TG(18:0/16:0/18:3(9Z,12Z,15Z))	TG(18:0/18:3(9Z,12Z,15Z)/16:0)	TG(18:3(9Z,12Z,15Z)/16:0/18:0)	TG(18:3(9Z,12Z,15Z)/18:0/16:0)	TG(16:0/18:1(9Z)/18:2(9Z,12Z))	TG(16:0/18:2(9Z,12Z)/18:1(9Z))	TG(18:1(9Z)/16:0/18:2(9Z,12Z))	TG(18:1(9Z)/18:2(9Z,12Z)/16:0)	TG(18:2(9Z,12Z)/16:0/18:1(9Z))	TG(18:2(9Z,12Z)/18:1(9Z)/16:0)	TG(16:1(9Z)/16:1(9Z)/20:1(9Z))	TG(16:1(9Z)/20:1(9Z)/16:1(9Z))	TG(20:1(9Z)/16:1(9Z)/16:1(9Z))	TG(16:1(9Z)/17:1(9Z)/19:1(9Z))	TG(16:1(9Z)/19:1(9Z)/17:1(9Z))	TG(17:1(9Z)/16:1(9Z)/19:1(9Z))	TG(17:1(9Z)/19:1(9Z)/16:1(9Z))	TG(19:1(9Z)/16:1(9Z)/17:1(9Z))	TG(19:1(9Z)/17:1(9Z)/16:1(9Z))	TG(16:1(9Z)/18:0/18:2(9Z,12Z))	TG(16:1(9Z)/18:2(9Z,12Z)/18:0)	TG(18:0/16:1(9Z)/18:2(9Z,12Z))	TG(18:0/18:2(9Z,12Z)/16:1(9Z))	TG(18:2(9Z,12Z)/16:1(9Z)/18:0)	TG(18:2(9Z,12Z)/18:0/16:1(9Z))	TG(16:1(9Z)/18:1(9Z)/18:1(9Z))	TG(18:1(9Z)/16:1(9Z)/18:1(9Z))	TG(18:1(9Z)/18:1(9Z)/16:1(9Z))	TG(16:2(9Z,12Z)/17:0/19:1(9Z))	TG(16:2(9Z,12Z)/19:1(9Z)/17:0)	TG(17:0/16:2(9Z,12Z)/19:1(9Z))	TG(17:0/19:1(9Z)/16:2(9Z,12Z))	TG(19:1(9Z)/16:2(9Z,12Z)/17:0)	TG(19:1(9Z)/17:0/16:2(9Z,12Z))	TG(16:2(9Z,12Z)/17:1(9Z)/19:0)	TG(16:2(9Z,12Z)/19:0/17:1(9Z))	TG(17:1(9Z)/16:2(9Z,12Z)/19:0)	TG(17:1(9Z)/19:0/16:2(9Z,12Z))	TG(19:0/16:2(9Z,12Z)/17:1(9Z))	TG(19:0/17:1(9Z)/16:2(9Z,12Z))	TG(16:2(9Z,12Z)/18:0/18:1(9Z))	TG(16:2(9Z,12Z)/18:1(9Z)/18:0)	TG(18:0/16:2(9Z,12Z)/18:1(9Z))	TG(18:0/18:1(9Z)/16:2(9Z,12Z))	TG(18:1(9Z)/16:2(9Z,12Z)/18:0)	TG(18:1(9Z)/18:0/16:2(9Z,12Z))	TG(17:0/17:0/18:3(9Z,12Z,15Z))	TG(17:0/18:3(9Z,12Z,15Z)/17:0)	TG(18:3(9Z,12Z,15Z)/17:0/17:0)	TG(17:0/17:1(9Z)/18:2(9Z,12Z))	TG(17:0/18:2(9Z,12Z)/17:1(9Z))	TG(17:1(9Z)/17:0/18:2(9Z,12Z))	TG(17:1(9Z)/18:2(9Z,12Z)/17:0)	TG(18:2(9Z,12Z)/17:0/17:1(9Z))	TG(18:2(9Z,12Z)/17:1(9Z)/17:0)	TG(17:1(9Z)/17:1(9Z)/18:1(9Z))	TG(17:1(9Z)/18:1(9Z)/17:1(9Z))	TG(18:1(9Z)/17:1(9Z)/17:1(9Z))
TAG_52_4	TG(10:0/18:1(9Z)/24:3(9Z,12Z,15Z))	TG(10:0/24:3(9Z,12Z,15Z)/18:1(9Z))	TG(18:1(9Z)/10:0/24:3(9Z,12Z,15Z))	TG(18:1(9Z)/24:3(9Z,12Z,15Z)/10:0)	TG(24:3(9Z,12Z,15Z)/10:0/18:1(9Z))	TG(24:3(9Z,12Z,15Z)/18:1(9Z)/10:0)	TG(10:0/18:2(9Z,12Z)/24:2(9Z,12Z))	TG(10:0/24:2(9Z,12Z)/18:2(9Z,12Z))	TG(18:2(9Z,12Z)/10:0/24:2(9Z,12Z))	TG(18:2(9Z,12Z)/24:2(9Z,12Z)/10:0)	TG(24:2(9Z,12Z)/10:0/18:2(9Z,12Z))	TG(24:2(9Z,12Z)/18:2(9Z,12Z)/10:0)	TG(10:0/18:3(9Z,12Z,15Z)/24:1(9Z))	TG(10:0/24:1(9Z)/18:3(9Z,12Z,15Z))	TG(18:3(9Z,12Z,15Z)/10:0/24:1(9Z))	TG(18:3(9Z,12Z,15Z)/24:1(9Z)/10:0)	TG(24:1(9Z)/10:0/18:3(9Z,12Z,15Z))	TG(24:1(9Z)/18:3(9Z,12Z,15Z)/10:0)	TG(10:0/20:1(9Z)/22:3(9Z,12Z,15Z))	TG(10:0/22:3(9Z,12Z,15Z)/20:1(9Z))	TG(20:1(9Z)/10:0/22:3(9Z,12Z,15Z))	TG(20:1(9Z)/22:3(9Z,12Z,15Z)/10:0)	TG(22:3(9Z,12Z,15Z)/10:0/20:1(9Z))	TG(22:3(9Z,12Z,15Z)/20:1(9Z)/10:0)	TG(10:0/20:2(9Z,12Z)/22:2(9Z,12Z))	TG(10:0/22:2(9Z,12Z)/20:2(9Z,12Z))	TG(20:2(9Z,12Z)/10:0/22:2(9Z,12Z))	TG(20:2(9Z,12Z)/22:2(9Z,12Z)/10:0)	TG(22:2(9Z,12Z)/10:0/20:2(9Z,12Z))	TG(22:2(9Z,12Z)/20:2(9Z,12Z)/10:0)	TG(10:0/20:3(9Z,12Z,15Z)/22:1(9Z))	TG(10:0/22:1(9Z)/20:3(9Z,12Z,15Z))	TG(20:3(9Z,12Z,15Z)/10:0/22:1(9Z))	TG(20:3(9Z,12Z,15Z)/22:1(9Z)/10:0)	TG(22:1(9Z)/10:0/20:3(9Z,12Z,15Z))	TG(22:1(9Z)/20:3(9Z,12Z,15Z)/10:0)	TG(12:0/16:1(9Z)/24:3(9Z,12Z,15Z))	TG(12:0/24:3(9Z,12Z,15Z)/16:1(9Z))	TG(16:1(9Z)/12:0/24:3(9Z,12Z,15Z))	TG(16:1(9Z)/24:3(9Z,12Z,15Z)/12:0)	TG(24:3(9Z,12Z,15Z)/12:0/16:1(9Z))	TG(24:3(9Z,12Z,15Z)/16:1(9Z)/12:0)	TG(12:0/16:2(9Z,12Z)/24:2(9Z,12Z))	TG(12:0/24:2(9Z,12Z)/16:2(9Z,12Z))	TG(16:2(9Z,12Z)/12:0/24:2(9Z,12Z))	TG(16:2(9Z,12Z)/24:2(9Z,12Z)/12:0)	TG(24:2(9Z,12Z)/12:0/16:2(9Z,12Z))	TG(24:2(9Z,12Z)/16:2(9Z,12Z)/12:0)	TG(12:0/18:1(9Z)/22:3(9Z,12Z,15Z))	TG(12:0/22:3(9Z,12Z,15Z)/18:1(9Z))	TG(18:1(9Z)/12:0/22:3(9Z,12Z,15Z))	TG(18:1(9Z)/22:3(9Z,12Z,15Z)/12:0)	TG(22:3(9Z,12Z,15Z)/12:0/18:1(9Z))	TG(22:3(9Z,12Z,15Z)/18:1(9Z)/12:0)	TG(12:0/18:2(9Z,12Z)/22:2(9Z,12Z))	TG(12:0/22:2(9Z,12Z)/18:2(9Z,12Z))	TG(18:2(9Z,12Z)/12:0/22:2(9Z,12Z))	TG(18:2(9Z,12Z)/22:2(9Z,12Z)/12:0)	TG(22:2(9Z,12Z)/12:0/18:2(9Z,12Z))	TG(22:2(9Z,12Z)/18:2(9Z,12Z)/12:0)	TG(12:0/18:3(9Z,12Z,15Z)/22:1(9Z))	TG(12:0/22:1(9Z)/18:3(9Z,12Z,15Z))	TG(18:3(9Z,12Z,15Z)/12:0/22:1(9Z))	TG(18:3(9Z,12Z,15Z)/22:1(9Z)/12:0)	TG(22:1(9Z)/12:0/18:3(9Z,12Z,15Z))	TG(22:1(9Z)/18:3(9Z,12Z,15Z)/12:0)	TG(12:0/20:1(9Z)/20:3(9Z,12Z,15Z))	TG(12:0/20:3(9Z,12Z,15Z)/20:1(9Z))	TG(20:1(9Z)/12:0/20:3(9Z,12Z,15Z))	TG(20:1(9Z)/20:3(9Z,12Z,15Z)/12:0)	TG(20:3(9Z,12Z,15Z)/12:0/20:1(9Z))	TG(20:3(9Z,12Z,15Z)/20:1(9Z)/12:0)	TG(12:0/20:2(9Z,12Z)/20:2(9Z,12Z))	TG(20:2(9Z,12Z)/12:0/20:2(9Z,12Z))	TG(20:2(9Z,12Z)/20:2(9Z,12Z)/12:0)	TG(12:1(9Z)/16:0/24:3(9Z,12Z,15Z))	TG(12:1(9Z)/24:3(9Z,12Z,15Z)/16:0)	TG(16:0/12:1(9Z)/24:3(9Z,12Z,15Z))	TG(16:0/24:3(9Z,12Z,15Z)/12:1(9Z))	TG(24:3(9Z,12Z,15Z)/12:1(9Z)/16:0)	TG(24:3(9Z,12Z,15Z)/16:0/12:1(9Z))	TG(12:1(9Z)/16:1(9Z)/24:2(9Z,12Z))	TG(12:1(9Z)/24:2(9Z,12Z)/16:1(9Z))	TG(16:1(9Z)/12:1(9Z)/24:2(9Z,12Z))	TG(16:1(9Z)/24:2(9Z,12Z)/12:1(9Z))	TG(24:2(9Z,12Z)/12:1(9Z)/16:1(9Z))	TG(24:2(9Z,12Z)/16:1(9Z)/12:1(9Z))	TG(12:1(9Z)/16:2(9Z,12Z)/24:1(9Z))	TG(12:1(9Z)/24:1(9Z)/16:2(9Z,12Z))	TG(16:2(9Z,12Z)/12:1(9Z)/24:1(9Z))	TG(16:2(9Z,12Z)/24:1(9Z)/12:1(9Z))	TG(24:1(9Z)/12:1(9Z)/16:2(9Z,12Z))	TG(24:1(9Z)/16:2(9Z,12Z)/12:1(9Z))	TG(12:1(9Z)/18:0/22:3(9Z,12Z,15Z))	TG(12:1(9Z)/22:3(9Z,12Z,15Z)/18:0)	TG(18:0/12:1(9Z)/22:3(9Z,12Z,15Z))	TG(18:0/22:3(9Z,12Z,15Z)/12:1(9Z))	TG(22:3(9Z,12Z,15Z)/12:1(9Z)/18:0)	TG(22:3(9Z,12Z,15Z)/18:0/12:1(9Z))	TG(12:1(9Z)/18:1(9Z)/22:2(9Z,12Z))	TG(12:1(9Z)/22:2(9Z,12Z)/18:1(9Z))	TG(18:1(9Z)/12:1(9Z)/22:2(9Z,12Z))	TG(18:1(9Z)/22:2(9Z,12Z)/12:1(9Z))	TG(22:2(9Z,12Z)/12:1(9Z)/18:1(9Z))	TG(22:2(9Z,12Z)/18:1(9Z)/12:1(9Z))	TG(12:1(9Z)/18:2(9Z,12Z)/22:1(9Z))	TG(12:1(9Z)/22:1(9Z)/18:2(9Z,12Z))	TG(18:2(9Z,12Z)/12:1(9Z)/22:1(9Z))	TG(18:2(9Z,12Z)/22:1(9Z)/12:1(9Z))	TG(22:1(9Z)/12:1(9Z)/18:2(9Z,12Z))	TG(22:1(9Z)/18:2(9Z,12Z)/12:1(9Z))	TG(12:1(9Z)/20:1(9Z)/20:2(9Z,12Z))	TG(12:1(9Z)/20:2(9Z,12Z)/20:1(9Z))	TG(20:1(9Z)/12:1(9Z)/20:2(9Z,12Z))	TG(20:1(9Z)/20:2(9Z,12Z)/12:1(9Z))	TG(20:2(9Z,12Z)/12:1(9Z)/20:1(9Z))	TG(20:2(9Z,12Z)/20:1(9Z)/12:1(9Z))	TG(13:0/15:1(9Z)/24:3(9Z,12Z,15Z))	TG(13:0/24:3(9Z,12Z,15Z)/15:1(9Z))	TG(15:1(9Z)/13:0/24:3(9Z,12Z,15Z))	TG(15:1(9Z)/24:3(9Z,12Z,15Z)/13:0)	TG(24:3(9Z,12Z,15Z)/13:0/15:1(9Z))	TG(24:3(9Z,12Z,15Z)/15:1(9Z)/13:0)	TG(13:0/17:1(9Z)/22:3(9Z,12Z,15Z))	TG(13:0/22:3(9Z,12Z,15Z)/17:1(9Z))	TG(17:1(9Z)/13:0/22:3(9Z,12Z,15Z))	TG(17:1(9Z)/22:3(9Z,12Z,15Z)/13:0)	TG(22:3(9Z,12Z,15Z)/13:0/17:1(9Z))	TG(22:3(9Z,12Z,15Z)/17:1(9Z)/13:0)	TG(13:0/19:1(9Z)/20:3(9Z,12Z,15Z))	TG(13:0/20:3(9Z,12Z,15Z)/19:1(9Z))	TG(19:1(9Z)/13:0/20:3(9Z,12Z,15Z))	TG(19:1(9Z)/20:3(9Z,12Z,15Z)/13:0)	TG(20:3(9Z,12Z,15Z)/13:0/19:1(9Z))	TG(20:3(9Z,12Z,15Z)/19:1(9Z)/13:0)	TG(13:1(9Z)/15:0/24:3(9Z,12Z,15Z))	TG(13:1(9Z)/24:3(9Z,12Z,15Z)/15:0)	TG(15:0/13:1(9Z)/24:3(9Z,12Z,15Z))	TG(15:0/24:3(9Z,12Z,15Z)/13:1(9Z))	TG(24:3(9Z,12Z,15Z)/13:1(9Z)/15:0)	TG(24:3(9Z,12Z,15Z)/15:0/13:1(9Z))	TG(13:1(9Z)/15:1(9Z)/24:2(9Z,12Z))	TG(13:1(9Z)/24:2(9Z,12Z)/15:1(9Z))	TG(15:1(9Z)/13:1(9Z)/24:2(9Z,12Z))	TG(15:1(9Z)/24:2(9Z,12Z)/13:1(9Z))	TG(24:2(9Z,12Z)/13:1(9Z)/15:1(9Z))	TG(24:2(9Z,12Z)/15:1(9Z)/13:1(9Z))	TG(13:1(9Z)/17:0/22:3(9Z,12Z,15Z))	TG(13:1(9Z)/22:3(9Z,12Z,15Z)/17:0)	TG(17:0/13:1(9Z)/22:3(9Z,12Z,15Z))	TG(17:0/22:3(9Z,12Z,15Z)/13:1(9Z))	TG(22:3(9Z,12Z,15Z)/13:1(9Z)/17:0)	TG(22:3(9Z,12Z,15Z)/17:0/13:1(9Z))	TG(13:1(9Z)/17:1(9Z)/22:2(9Z,12Z))	TG(13:1(9Z)/22:2(9Z,12Z)/17:1(9Z))	TG(17:1(9Z)/13:1(9Z)/22:2(9Z,12Z))	TG(17:1(9Z)/22:2(9Z,12Z)/13:1(9Z))	TG(22:2(9Z,12Z)/13:1(9Z)/17:1(9Z))	TG(22:2(9Z,12Z)/17:1(9Z)/13:1(9Z))	TG(13:1(9Z)/19:0/20:3(9Z,12Z,15Z))	TG(13:1(9Z)/20:3(9Z,12Z,15Z)/19:0)	TG(19:0/13:1(9Z)/20:3(9Z,12Z,15Z))	TG(19:0/20:3(9Z,12Z,15Z)/13:1(9Z))	TG(20:3(9Z,12Z,15Z)/13:1(9Z)/19:0)	TG(20:3(9Z,12Z,15Z)/19:0/13:1(9Z))	TG(13:1(9Z)/19:1(9Z)/20:2(9Z,12Z))	TG(13:1(9Z)/20:2(9Z,12Z)/19:1(9Z))	TG(19:1(9Z)/13:1(9Z)/20:2(9Z,12Z))	TG(19:1(9Z)/20:2(9Z,12Z)/13:1(9Z))	TG(20:2(9Z,12Z)/13:1(9Z)/19:1(9Z))	TG(20:2(9Z,12Z)/19:1(9Z)/13:1(9Z))	TG(14:0/14:1(9Z)/24:3(9Z,12Z,15Z))	TG(14:0/24:3(9Z,12Z,15Z)/14:1(9Z))	TG(14:1(9Z)/14:0/24:3(9Z,12Z,15Z))	TG(14:1(9Z)/24:3(9Z,12Z,15Z)/14:0)	TG(24:3(9Z,12Z,15Z)/14:0/14:1(9Z))	TG(24:3(9Z,12Z,15Z)/14:1(9Z)/14:0)	TG(14:0/16:1(9Z)/22:3(9Z,12Z,15Z))	TG(14:0/22:3(9Z,12Z,15Z)/16:1(9Z))	TG(16:1(9Z)/14:0/22:3(9Z,12Z,15Z))	TG(16:1(9Z)/22:3(9Z,12Z,15Z)/14:0)	TG(22:3(9Z,12Z,15Z)/14:0/16:1(9Z))	TG(22:3(9Z,12Z,15Z)/16:1(9Z)/14:0)	TG(14:0/16:2(9Z,12Z)/22:2(9Z,12Z))	TG(14:0/22:2(9Z,12Z)/16:2(9Z,12Z))	TG(16:2(9Z,12Z)/14:0/22:2(9Z,12Z))	TG(16:2(9Z,12Z)/22:2(9Z,12Z)/14:0)	TG(22:2(9Z,12Z)/14:0/16:2(9Z,12Z))	TG(22:2(9Z,12Z)/16:2(9Z,12Z)/14:0)	TG(14:0/18:1(9Z)/20:3(9Z,12Z,15Z))	TG(14:0/20:3(9Z,12Z,15Z)/18:1(9Z))	TG(18:1(9Z)/14:0/20:3(9Z,12Z,15Z))	TG(18:1(9Z)/20:3(9Z,12Z,15Z)/14:0)	TG(20:3(9Z,12Z,15Z)/14:0/18:1(9Z))	TG(20:3(9Z,12Z,15Z)/18:1(9Z)/14:0)	TG(14:0/18:2(9Z,12Z)/20:2(9Z,12Z))	TG(14:0/20:2(9Z,12Z)/18:2(9Z,12Z))	TG(18:2(9Z,12Z)/14:0/20:2(9Z,12Z))	TG(18:2(9Z,12Z)/20:2(9Z,12Z)/14:0)	TG(20:2(9Z,12Z)/14:0/18:2(9Z,12Z))	TG(20:2(9Z,12Z)/18:2(9Z,12Z)/14:0)	TG(14:0/18:3(9Z,12Z,15Z)/20:1(9Z))	TG(14:0/20:1(9Z)/18:3(9Z,12Z,15Z))	TG(18:3(9Z,12Z,15Z)/14:0/20:1(9Z))	TG(18:3(9Z,12Z,15Z)/20:1(9Z)/14:0)	TG(20:1(9Z)/14:0/18:3(9Z,12Z,15Z))	TG(20:1(9Z)/18:3(9Z,12Z,15Z)/14:0)	TG(14:1(9Z)/14:1(9Z)/24:2(9Z,12Z))	TG(14:1(9Z)/24:2(9Z,12Z)/14:1(9Z))	TG(24:2(9Z,12Z)/14:1(9Z)/14:1(9Z))	TG(14:1(9Z)/16:0/22:3(9Z,12Z,15Z))	TG(14:1(9Z)/22:3(9Z,12Z,15Z)/16:0)	TG(16:0/14:1(9Z)/22:3(9Z,12Z,15Z))	TG(16:0/22:3(9Z,12Z,15Z)/14:1(9Z))	TG(22:3(9Z,12Z,15Z)/14:1(9Z)/16:0)	TG(22:3(9Z,12Z,15Z)/16:0/14:1(9Z))	TG(14:1(9Z)/16:1(9Z)/22:2(9Z,12Z))	TG(14:1(9Z)/22:2(9Z,12Z)/16:1(9Z))	TG(16:1(9Z)/14:1(9Z)/22:2(9Z,12Z))	TG(16:1(9Z)/22:2(9Z,12Z)/14:1(9Z))	TG(22:2(9Z,12Z)/14:1(9Z)/16:1(9Z))	TG(22:2(9Z,12Z)/16:1(9Z)/14:1(9Z))	TG(14:1(9Z)/16:2(9Z,12Z)/22:1(9Z))	TG(14:1(9Z)/22:1(9Z)/16:2(9Z,12Z))	TG(16:2(9Z,12Z)/14:1(9Z)/22:1(9Z))	TG(16:2(9Z,12Z)/22:1(9Z)/14:1(9Z))	TG(22:1(9Z)/14:1(9Z)/16:2(9Z,12Z))	TG(22:1(9Z)/16:2(9Z,12Z)/14:1(9Z))	TG(14:1(9Z)/18:0/20:3(9Z,12Z,15Z))	TG(14:1(9Z)/20:3(9Z,12Z,15Z)/18:0)	TG(18:0/14:1(9Z)/20:3(9Z,12Z,15Z))	TG(18:0/20:3(9Z,12Z,15Z)/14:1(9Z))	TG(20:3(9Z,12Z,15Z)/14:1(9Z)/18:0)	TG(20:3(9Z,12Z,15Z)/18:0/14:1(9Z))	TG(14:1(9Z)/18:1(9Z)/20:2(9Z,12Z))	TG(14:1(9Z)/20:2(9Z,12Z)/18:1(9Z))	TG(18:1(9Z)/14:1(9Z)/20:2(9Z,12Z))	TG(18:1(9Z)/20:2(9Z,12Z)/14:1(9Z))	TG(20:2(9Z,12Z)/14:1(9Z)/18:1(9Z))	TG(20:2(9Z,12Z)/18:1(9Z)/14:1(9Z))	TG(14:1(9Z)/18:2(9Z,12Z)/20:1(9Z))	TG(14:1(9Z)/20:1(9Z)/18:2(9Z,12Z))	TG(18:2(9Z,12Z)/14:1(9Z)/20:1(9Z))	TG(18:2(9Z,12Z)/20:1(9Z)/14:1(9Z))	TG(20:1(9Z)/14:1(9Z)/18:2(9Z,12Z))	TG(20:1(9Z)/18:2(9Z,12Z)/14:1(9Z))	TG(15:0/15:1(9Z)/22:3(9Z,12Z,15Z))	TG(15:0/22:3(9Z,12Z,15Z)/15:1(9Z))	TG(15:1(9Z)/15:0/22:3(9Z,12Z,15Z))	TG(15:1(9Z)/22:3(9Z,12Z,15Z)/15:0)	TG(22:3(9Z,12Z,15Z)/15:0/15:1(9Z))	TG(22:3(9Z,12Z,15Z)/15:1(9Z)/15:0)	TG(15:0/17:1(9Z)/20:3(9Z,12Z,15Z))	TG(15:0/20:3(9Z,12Z,15Z)/17:1(9Z))	TG(17:1(9Z)/15:0/20:3(9Z,12Z,15Z))	TG(17:1(9Z)/20:3(9Z,12Z,15Z)/15:0)	TG(20:3(9Z,12Z,15Z)/15:0/17:1(9Z))	TG(20:3(9Z,12Z,15Z)/17:1(9Z)/15:0)	TG(15:0/18:3(9Z,12Z,15Z)/19:1(9Z))	TG(15:0/19:1(9Z)/18:3(9Z,12Z,15Z))	TG(18:3(9Z,12Z,15Z)/15:0/19:1(9Z))	TG(18:3(9Z,12Z,15Z)/19:1(9Z)/15:0)	TG(19:1(9Z)/15:0/18:3(9Z,12Z,15Z))	TG(19:1(9Z)/18:3(9Z,12Z,15Z)/15:0)	TG(15:1(9Z)/15:1(9Z)/22:2(9Z,12Z))	TG(15:1(9Z)/22:2(9Z,12Z)/15:1(9Z))	TG(22:2(9Z,12Z)/15:1(9Z)/15:1(9Z))	TG(15:1(9Z)/17:0/20:3(9Z,12Z,15Z))	TG(15:1(9Z)/20:3(9Z,12Z,15Z)/17:0)	TG(17:0/15:1(9Z)/20:3(9Z,12Z,15Z))	TG(17:0/20:3(9Z,12Z,15Z)/15:1(9Z))	TG(20:3(9Z,12Z,15Z)/15:1(9Z)/17:0)	TG(20:3(9Z,12Z,15Z)/17:0/15:1(9Z))	TG(15:1(9Z)/17:1(9Z)/20:2(9Z,12Z))	TG(15:1(9Z)/20:2(9Z,12Z)/17:1(9Z))	TG(17:1(9Z)/15:1(9Z)/20:2(9Z,12Z))	TG(17:1(9Z)/20:2(9Z,12Z)/15:1(9Z))	TG(20:2(9Z,12Z)/15:1(9Z)/17:1(9Z))	TG(20:2(9Z,12Z)/17:1(9Z)/15:1(9Z))	TG(15:1(9Z)/18:2(9Z,12Z)/19:1(9Z))	TG(15:1(9Z)/19:1(9Z)/18:2(9Z,12Z))	TG(18:2(9Z,12Z)/15:1(9Z)/19:1(9Z))	TG(18:2(9Z,12Z)/19:1(9Z)/15:1(9Z))	TG(19:1(9Z)/15:1(9Z)/18:2(9Z,12Z))	TG(19:1(9Z)/18:2(9Z,12Z)/15:1(9Z))	TG(15:1(9Z)/18:3(9Z,12Z,15Z)/19:0)	TG(15:1(9Z)/19:0/18:3(9Z,12Z,15Z))	TG(18:3(9Z,12Z,15Z)/15:1(9Z)/19:0)	TG(18:3(9Z,12Z,15Z)/19:0/15:1(9Z))	TG(19:0/15:1(9Z)/18:3(9Z,12Z,15Z))	TG(19:0/18:3(9Z,12Z,15Z)/15:1(9Z))	TG(16:0/16:1(9Z)/20:3(9Z,12Z,15Z))	TG(16:0/20:3(9Z,12Z,15Z)/16:1(9Z))	TG(16:1(9Z)/16:0/20:3(9Z,12Z,15Z))	TG(16:1(9Z)/20:3(9Z,12Z,15Z)/16:0)	TG(20:3(9Z,12Z,15Z)/16:0/16:1(9Z))	TG(20:3(9Z,12Z,15Z)/16:1(9Z)/16:0)	TG(16:0/16:2(9Z,12Z)/20:2(9Z,12Z))	TG(16:0/20:2(9Z,12Z)/16:2(9Z,12Z))	TG(16:2(9Z,12Z)/16:0/20:2(9Z,12Z))	TG(16:2(9Z,12Z)/20:2(9Z,12Z)/16:0)	TG(20:2(9Z,12Z)/16:0/16:2(9Z,12Z))	TG(20:2(9Z,12Z)/16:2(9Z,12Z)/16:0)	TG(16:0/18:1(9Z)/18:3(9Z,12Z,15Z))	TG(16:0/18:3(9Z,12Z,15Z)/18:1(9Z))	TG(18:1(9Z)/16:0/18:3(9Z,12Z,15Z))	TG(18:1(9Z)/18:3(9Z,12Z,15Z)/16:0)	TG(18:3(9Z,12Z,15Z)/16:0/18:1(9Z))	TG(18:3(9Z,12Z,15Z)/18:1(9Z)/16:0)	TG(16:0/18:2(9Z,12Z)/18:2(9Z,12Z))	TG(18:2(9Z,12Z)/16:0/18:2(9Z,12Z))	TG(18:2(9Z,12Z)/18:2(9Z,12Z)/16:0)	TG(16:1(9Z)/16:1(9Z)/20:2(9Z,12Z))	TG(16:1(9Z)/20:2(9Z,12Z)/16:1(9Z))	TG(20:2(9Z,12Z)/16:1(9Z)/16:1(9Z))	TG(16:1(9Z)/16:2(9Z,12Z)/20:1(9Z))	TG(16:1(9Z)/20:1(9Z)/16:2(9Z,12Z))	TG(16:2(9Z,12Z)/16:1(9Z)/20:1(9Z))	TG(16:2(9Z,12Z)/20:1(9Z)/16:1(9Z))	TG(20:1(9Z)/16:1(9Z)/16:2(9Z,12Z))	TG(20:1(9Z)/16:2(9Z,12Z)/16:1(9Z))	TG(16:1(9Z)/18:0/18:3(9Z,12Z,15Z))	TG(16:1(9Z)/18:3(9Z,12Z,15Z)/18:0)	TG(18:0/16:1(9Z)/18:3(9Z,12Z,15Z))	TG(18:0/18:3(9Z,12Z,15Z)/16:1(9Z))	TG(18:3(9Z,12Z,15Z)/16:1(9Z)/18:0)	TG(18:3(9Z,12Z,15Z)/18:0/16:1(9Z))	TG(16:1(9Z)/18:1(9Z)/18:2(9Z,12Z))	TG(16:1(9Z)/18:2(9Z,12Z)/18:1(9Z))	TG(18:1(9Z)/16:1(9Z)/18:2(9Z,12Z))	TG(18:1(9Z)/18:2(9Z,12Z)/16:1(9Z))	TG(18:2(9Z,12Z)/16:1(9Z)/18:1(9Z))	TG(18:2(9Z,12Z)/18:1(9Z)/16:1(9Z))	TG(16:2(9Z,12Z)/17:1(9Z)/19:1(9Z))	TG(16:2(9Z,12Z)/19:1(9Z)/17:1(9Z))	TG(17:1(9Z)/16:2(9Z,12Z)/19:1(9Z))	TG(17:1(9Z)/19:1(9Z)/16:2(9Z,12Z))	TG(19:1(9Z)/16:2(9Z,12Z)/17:1(9Z))	TG(19:1(9Z)/17:1(9Z)/16:2(9Z,12Z))	TG(16:2(9Z,12Z)/18:0/18:2(9Z,12Z))	TG(16:2(9Z,12Z)/18:2(9Z,12Z)/18:0)	TG(18:0/16:2(9Z,12Z)/18:2(9Z,12Z))	TG(18:0/18:2(9Z,12Z)/16:2(9Z,12Z))	TG(18:2(9Z,12Z)/16:2(9Z,12Z)/18:0)	TG(18:2(9Z,12Z)/18:0/16:2(9Z,12Z))	TG(16:2(9Z,12Z)/18:1(9Z)/18:1(9Z))	TG(18:1(9Z)/16:2(9Z,12Z)/18:1(9Z))	TG(18:1(9Z)/18:1(9Z)/16:2(9Z,12Z))	TG(17:0/17:1(9Z)/18:3(9Z,12Z,15Z))	TG(17:0/18:3(9Z,12Z,15Z)/17:1(9Z))	TG(17:1(9Z)/17:0/18:3(9Z,12Z,15Z))	TG(17:1(9Z)/18:3(9Z,12Z,15Z)/17:0)	TG(18:3(9Z,12Z,15Z)/17:0/17:1(9Z))	TG(18:3(9Z,12Z,15Z)/17:1(9Z)/17:0)	TG(17:1(9Z)/17:1(9Z)/18:2(9Z,12Z))	TG(17:1(9Z)/18:2(9Z,12Z)/17:1(9Z))	TG(18:2(9Z,12Z)/17:1(9Z)/17:1(9Z))
TAG_52_5	TG(10:0/18:2(9Z,12Z)/24:3(9Z,12Z,15Z))	TG(10:0/24:3(9Z,12Z,15Z)/18:2(9Z,12Z))	TG(18:2(9Z,12Z)/10:0/24:3(9Z,12Z,15Z))	TG(18:2(9Z,12Z)/24:3(9Z,12Z,15Z)/10:0)	TG(24:3(9Z,12Z,15Z)/10:0/18:2(9Z,12Z))	TG(24:3(9Z,12Z,15Z)/18:2(9Z,12Z)/10:0)	TG(10:0/18:3(9Z,12Z,15Z)/24:2(9Z,12Z))	TG(10:0/24:2(9Z,12Z)/18:3(9Z,12Z,15Z))	TG(18:3(9Z,12Z,15Z)/10:0/24:2(9Z,12Z))	TG(18:3(9Z,12Z,15Z)/24:2(9Z,12Z)/10:0)	TG(24:2(9Z,12Z)/10:0/18:3(9Z,12Z,15Z))	TG(24:2(9Z,12Z)/18:3(9Z,12Z,15Z)/10:0)	TG(10:0/20:2(9Z,12Z)/22:3(9Z,12Z,15Z))	TG(10:0/22:3(9Z,12Z,15Z)/20:2(9Z,12Z))	TG(20:2(9Z,12Z)/10:0/22:3(9Z,12Z,15Z))	TG(20:2(9Z,12Z)/22:3(9Z,12Z,15Z)/10:0)	TG(22:3(9Z,12Z,15Z)/10:0/20:2(9Z,12Z))	TG(22:3(9Z,12Z,15Z)/20:2(9Z,12Z)/10:0)	TG(10:0/20:3(9Z,12Z,15Z)/22:2(9Z,12Z))	TG(10:0/22:2(9Z,12Z)/20:3(9Z,12Z,15Z))	TG(20:3(9Z,12Z,15Z)/10:0/22:2(9Z,12Z))	TG(20:3(9Z,12Z,15Z)/22:2(9Z,12Z)/10:0)	TG(22:2(9Z,12Z)/10:0/20:3(9Z,12Z,15Z))	TG(22:2(9Z,12Z)/20:3(9Z,12Z,15Z)/10:0)	TG(12:0/16:2(9Z,12Z)/24:3(9Z,12Z,15Z))	TG(12:0/24:3(9Z,12Z,15Z)/16:2(9Z,12Z))	TG(16:2(9Z,12Z)/12:0/24:3(9Z,12Z,15Z))	TG(16:2(9Z,12Z)/24:3(9Z,12Z,15Z)/12:0)	TG(24:3(9Z,12Z,15Z)/12:0/16:2(9Z,12Z))	TG(24:3(9Z,12Z,15Z)/16:2(9Z,12Z)/12:0)	TG(12:0/18:2(9Z,12Z)/22:3(9Z,12Z,15Z))	TG(12:0/22:3(9Z,12Z,15Z)/18:2(9Z,12Z))	TG(18:2(9Z,12Z)/12:0/22:3(9Z,12Z,15Z))	TG(18:2(9Z,12Z)/22:3(9Z,12Z,15Z)/12:0)	TG(22:3(9Z,12Z,15Z)/12:0/18:2(9Z,12Z))	TG(22:3(9Z,12Z,15Z)/18:2(9Z,12Z)/12:0)	TG(12:0/18:3(9Z,12Z,15Z)/22:2(9Z,12Z))	TG(12:0/22:2(9Z,12Z)/18:3(9Z,12Z,15Z))	TG(18:3(9Z,12Z,15Z)/12:0/22:2(9Z,12Z))	TG(18:3(9Z,12Z,15Z)/22:2(9Z,12Z)/12:0)	TG(22:2(9Z,12Z)/12:0/18:3(9Z,12Z,15Z))	TG(22:2(9Z,12Z)/18:3(9Z,12Z,15Z)/12:0)	TG(12:0/20:2(9Z,12Z)/20:3(9Z,12Z,15Z))	TG(12:0/20:3(9Z,12Z,15Z)/20:2(9Z,12Z))	TG(20:2(9Z,12Z)/12:0/20:3(9Z,12Z,15Z))	TG(20:2(9Z,12Z)/20:3(9Z,12Z,15Z)/12:0)	TG(20:3(9Z,12Z,15Z)/12:0/20:2(9Z,12Z))	TG(20:3(9Z,12Z,15Z)/20:2(9Z,12Z)/12:0)	TG(12:1(9Z)/16:1(9Z)/24:3(9Z,12Z,15Z))	TG(12:1(9Z)/24:3(9Z,12Z,15Z)/16:1(9Z))	TG(16:1(9Z)/12:1(9Z)/24:3(9Z,12Z,15Z))	TG(16:1(9Z)/24:3(9Z,12Z,15Z)/12:1(9Z))	TG(24:3(9Z,12Z,15Z)/12:1(9Z)/16:1(9Z))	TG(24:3(9Z,12Z,15Z)/16:1(9Z)/12:1(9Z))	TG(12:1(9Z)/16:2(9Z,12Z)/24:2(9Z,12Z))	TG(12:1(9Z)/24:2(9Z,12Z)/16:2(9Z,12Z))	TG(16:2(9Z,12Z)/12:1(9Z)/24:2(9Z,12Z))	TG(16:2(9Z,12Z)/24:2(9Z,12Z)/12:1(9Z))	TG(24:2(9Z,12Z)/12:1(9Z)/16:2(9Z,12Z))	TG(24:2(9Z,12Z)/16:2(9Z,12Z)/12:1(9Z))	TG(12:1(9Z)/18:1(9Z)/22:3(9Z,12Z,15Z))	TG(12:1(9Z)/22:3(9Z,12Z,15Z)/18:1(9Z))	TG(18:1(9Z)/12:1(9Z)/22:3(9Z,12Z,15Z))	TG(18:1(9Z)/22:3(9Z,12Z,15Z)/12:1(9Z))	TG(22:3(9Z,12Z,15Z)/12:1(9Z)/18:1(9Z))	TG(22:3(9Z,12Z,15Z)/18:1(9Z)/12:1(9Z))	TG(12:1(9Z)/18:2(9Z,12Z)/22:2(9Z,12Z))	TG(12:1(9Z)/22:2(9Z,12Z)/18:2(9Z,12Z))	TG(18:2(9Z,12Z)/12:1(9Z)/22:2(9Z,12Z))	TG(18:2(9Z,12Z)/22:2(9Z,12Z)/12:1(9Z))	TG(22:2(9Z,12Z)/12:1(9Z)/18:2(9Z,12Z))	TG(22:2(9Z,12Z)/18:2(9Z,12Z)/12:1(9Z))	TG(12:1(9Z)/18:3(9Z,12Z,15Z)/22:1(9Z))	TG(12:1(9Z)/22:1(9Z)/18:3(9Z,12Z,15Z))	TG(18:3(9Z,12Z,15Z)/12:1(9Z)/22:1(9Z))	TG(18:3(9Z,12Z,15Z)/22:1(9Z)/12:1(9Z))	TG(22:1(9Z)/12:1(9Z)/18:3(9Z,12Z,15Z))	TG(22:1(9Z)/18:3(9Z,12Z,15Z)/12:1(9Z))	TG(12:1(9Z)/20:1(9Z)/20:3(9Z,12Z,15Z))	TG(12:1(9Z)/20:3(9Z,12Z,15Z)/20:1(9Z))	TG(20:1(9Z)/12:1(9Z)/20:3(9Z,12Z,15Z))	TG(20:1(9Z)/20:3(9Z,12Z,15Z)/12:1(9Z))	TG(20:3(9Z,12Z,15Z)/12:1(9Z)/20:1(9Z))	TG(20:3(9Z,12Z,15Z)/20:1(9Z)/12:1(9Z))	TG(12:1(9Z)/20:2(9Z,12Z)/20:2(9Z,12Z))	TG(20:2(9Z,12Z)/12:1(9Z)/20:2(9Z,12Z))	TG(20:2(9Z,12Z)/20:2(9Z,12Z)/12:1(9Z))	TG(13:1(9Z)/15:1(9Z)/24:3(9Z,12Z,15Z))	TG(13:1(9Z)/24:3(9Z,12Z,15Z)/15:1(9Z))	TG(15:1(9Z)/13:1(9Z)/24:3(9Z,12Z,15Z))	TG(15:1(9Z)/24:3(9Z,12Z,15Z)/13:1(9Z))	TG(24:3(9Z,12Z,15Z)/13:1(9Z)/15:1(9Z))	TG(24:3(9Z,12Z,15Z)/15:1(9Z)/13:1(9Z))	TG(13:1(9Z)/17:1(9Z)/22:3(9Z,12Z,15Z))	TG(13:1(9Z)/22:3(9Z,12Z,15Z)/17:1(9Z))	TG(17:1(9Z)/13:1(9Z)/22:3(9Z,12Z,15Z))	TG(17:1(9Z)/22:3(9Z,12Z,15Z)/13:1(9Z))	TG(22:3(9Z,12Z,15Z)/13:1(9Z)/17:1(9Z))	TG(22:3(9Z,12Z,15Z)/17:1(9Z)/13:1(9Z))	TG(13:1(9Z)/19:1(9Z)/20:3(9Z,12Z,15Z))	TG(13:1(9Z)/20:3(9Z,12Z,15Z)/19:1(9Z))	TG(19:1(9Z)/13:1(9Z)/20:3(9Z,12Z,15Z))	TG(19:1(9Z)/20:3(9Z,12Z,15Z)/13:1(9Z))	TG(20:3(9Z,12Z,15Z)/13:1(9Z)/19:1(9Z))	TG(20:3(9Z,12Z,15Z)/19:1(9Z)/13:1(9Z))	TG(14:0/16:2(9Z,12Z)/22:3(9Z,12Z,15Z))	TG(14:0/22:3(9Z,12Z,15Z)/16:2(9Z,12Z))	TG(16:2(9Z,12Z)/14:0/22:3(9Z,12Z,15Z))	TG(16:2(9Z,12Z)/22:3(9Z,12Z,15Z)/14:0)	TG(22:3(9Z,12Z,15Z)/14:0/16:2(9Z,12Z))	TG(22:3(9Z,12Z,15Z)/16:2(9Z,12Z)/14:0)	TG(14:0/18:2(9Z,12Z)/20:3(9Z,12Z,15Z))	TG(14:0/20:3(9Z,12Z,15Z)/18:2(9Z,12Z))	TG(18:2(9Z,12Z)/14:0/20:3(9Z,12Z,15Z))	TG(18:2(9Z,12Z)/20:3(9Z,12Z,15Z)/14:0)	TG(20:3(9Z,12Z,15Z)/14:0/18:2(9Z,12Z))	TG(20:3(9Z,12Z,15Z)/18:2(9Z,12Z)/14:0)	TG(14:0/18:3(9Z,12Z,15Z)/20:2(9Z,12Z))	TG(14:0/20:2(9Z,12Z)/18:3(9Z,12Z,15Z))	TG(18:3(9Z,12Z,15Z)/14:0/20:2(9Z,12Z))	TG(18:3(9Z,12Z,15Z)/20:2(9Z,12Z)/14:0)	TG(20:2(9Z,12Z)/14:0/18:3(9Z,12Z,15Z))	TG(20:2(9Z,12Z)/18:3(9Z,12Z,15Z)/14:0)	TG(14:1(9Z)/14:1(9Z)/24:3(9Z,12Z,15Z))	TG(14:1(9Z)/24:3(9Z,12Z,15Z)/14:1(9Z))	TG(24:3(9Z,12Z,15Z)/14:1(9Z)/14:1(9Z))	TG(14:1(9Z)/16:1(9Z)/22:3(9Z,12Z,15Z))	TG(14:1(9Z)/22:3(9Z,12Z,15Z)/16:1(9Z))	TG(16:1(9Z)/14:1(9Z)/22:3(9Z,12Z,15Z))	TG(16:1(9Z)/22:3(9Z,12Z,15Z)/14:1(9Z))	TG(22:3(9Z,12Z,15Z)/14:1(9Z)/16:1(9Z))	TG(22:3(9Z,12Z,15Z)/16:1(9Z)/14:1(9Z))	TG(14:1(9Z)/16:2(9Z,12Z)/22:2(9Z,12Z))	TG(14:1(9Z)/22:2(9Z,12Z)/16:2(9Z,12Z))	TG(16:2(9Z,12Z)/14:1(9Z)/22:2(9Z,12Z))	TG(16:2(9Z,12Z)/22:2(9Z,12Z)/14:1(9Z))	TG(22:2(9Z,12Z)/14:1(9Z)/16:2(9Z,12Z))	TG(22:2(9Z,12Z)/16:2(9Z,12Z)/14:1(9Z))	TG(14:1(9Z)/18:1(9Z)/20:3(9Z,12Z,15Z))	TG(14:1(9Z)/20:3(9Z,12Z,15Z)/18:1(9Z))	TG(18:1(9Z)/14:1(9Z)/20:3(9Z,12Z,15Z))	TG(18:1(9Z)/20:3(9Z,12Z,15Z)/14:1(9Z))	TG(20:3(9Z,12Z,15Z)/14:1(9Z)/18:1(9Z))	TG(20:3(9Z,12Z,15Z)/18:1(9Z)/14:1(9Z))	TG(14:1(9Z)/18:2(9Z,12Z)/20:2(9Z,12Z))	TG(14:1(9Z)/20:2(9Z,12Z)/18:2(9Z,12Z))	TG(18:2(9Z,12Z)/14:1(9Z)/20:2(9Z,12Z))	TG(18:2(9Z,12Z)/20:2(9Z,12Z)/14:1(9Z))	TG(20:2(9Z,12Z)/14:1(9Z)/18:2(9Z,12Z))	TG(20:2(9Z,12Z)/18:2(9Z,12Z)/14:1(9Z))	TG(14:1(9Z)/18:3(9Z,12Z,15Z)/20:1(9Z))	TG(14:1(9Z)/20:1(9Z)/18:3(9Z,12Z,15Z))	TG(18:3(9Z,12Z,15Z)/14:1(9Z)/20:1(9Z))	TG(18:3(9Z,12Z,15Z)/20:1(9Z)/14:1(9Z))	TG(20:1(9Z)/14:1(9Z)/18:3(9Z,12Z,15Z))	TG(20:1(9Z)/18:3(9Z,12Z,15Z)/14:1(9Z))	TG(15:1(9Z)/15:1(9Z)/22:3(9Z,12Z,15Z))	TG(15:1(9Z)/22:3(9Z,12Z,15Z)/15:1(9Z))	TG(22:3(9Z,12Z,15Z)/15:1(9Z)/15:1(9Z))	TG(15:1(9Z)/17:1(9Z)/20:3(9Z,12Z,15Z))	TG(15:1(9Z)/20:3(9Z,12Z,15Z)/17:1(9Z))	TG(17:1(9Z)/15:1(9Z)/20:3(9Z,12Z,15Z))	TG(17:1(9Z)/20:3(9Z,12Z,15Z)/15:1(9Z))	TG(20:3(9Z,12Z,15Z)/15:1(9Z)/17:1(9Z))	TG(20:3(9Z,12Z,15Z)/17:1(9Z)/15:1(9Z))	TG(15:1(9Z)/18:3(9Z,12Z,15Z)/19:1(9Z))	TG(15:1(9Z)/19:1(9Z)/18:3(9Z,12Z,15Z))	TG(18:3(9Z,12Z,15Z)/15:1(9Z)/19:1(9Z))	TG(18:3(9Z,12Z,15Z)/19:1(9Z)/15:1(9Z))	TG(19:1(9Z)/15:1(9Z)/18:3(9Z,12Z,15Z))	TG(19:1(9Z)/18:3(9Z,12Z,15Z)/15:1(9Z))	TG(16:0/16:2(9Z,12Z)/20:3(9Z,12Z,15Z))	TG(16:0/20:3(9Z,12Z,15Z)/16:2(9Z,12Z))	TG(16:2(9Z,12Z)/16:0/20:3(9Z,12Z,15Z))	TG(16:2(9Z,12Z)/20:3(9Z,12Z,15Z)/16:0)	TG(20:3(9Z,12Z,15Z)/16:0/16:2(9Z,12Z))	TG(20:3(9Z,12Z,15Z)/16:2(9Z,12Z)/16:0)	TG(16:0/18:2(9Z,12Z)/18:3(9Z,12Z,15Z))	TG(16:0/18:3(9Z,12Z,15Z)/18:2(9Z,12Z))	TG(18:2(9Z,12Z)/16:0/18:3(9Z,12Z,15Z))	TG(18:2(9Z,12Z)/18:3(9Z,12Z,15Z)/16:0)	TG(18:3(9Z,12Z,15Z)/16:0/18:2(9Z,12Z))	TG(18:3(9Z,12Z,15Z)/18:2(9Z,12Z)/16:0)	TG(16:1(9Z)/16:1(9Z)/20:3(9Z,12Z,15Z))	TG(16:1(9Z)/20:3(9Z,12Z,15Z)/16:1(9Z))	TG(20:3(9Z,12Z,15Z)/16:1(9Z)/16:1(9Z))	TG(16:1(9Z)/16:2(9Z,12Z)/20:2(9Z,12Z))	TG(16:1(9Z)/20:2(9Z,12Z)/16:2(9Z,12Z))	TG(16:2(9Z,12Z)/16:1(9Z)/20:2(9Z,12Z))	TG(16:2(9Z,12Z)/20:2(9Z,12Z)/16:1(9Z))	TG(20:2(9Z,12Z)/16:1(9Z)/16:2(9Z,12Z))	TG(20:2(9Z,12Z)/16:2(9Z,12Z)/16:1(9Z))	TG(16:1(9Z)/18:1(9Z)/18:3(9Z,12Z,15Z))	TG(16:1(9Z)/18:3(9Z,12Z,15Z)/18:1(9Z))	TG(18:1(9Z)/16:1(9Z)/18:3(9Z,12Z,15Z))	TG(18:1(9Z)/18:3(9Z,12Z,15Z)/16:1(9Z))	TG(18:3(9Z,12Z,15Z)/16:1(9Z)/18:1(9Z))	TG(18:3(9Z,12Z,15Z)/18:1(9Z)/16:1(9Z))	TG(16:1(9Z)/18:2(9Z,12Z)/18:2(9Z,12Z))	TG(18:2(9Z,12Z)/16:1(9Z)/18:2(9Z,12Z))	TG(18:2(9Z,12Z)/18:2(9Z,12Z)/16:1(9Z))	TG(16:2(9Z,12Z)/16:2(9Z,12Z)/20:1(9Z))	TG(16:2(9Z,12Z)/20:1(9Z)/16:2(9Z,12Z))	TG(20:1(9Z)/16:2(9Z,12Z)/16:2(9Z,12Z))	TG(16:2(9Z,12Z)/18:0/18:3(9Z,12Z,15Z))	TG(16:2(9Z,12Z)/18:3(9Z,12Z,15Z)/18:0)	TG(18:0/16:2(9Z,12Z)/18:3(9Z,12Z,15Z))	TG(18:0/18:3(9Z,12Z,15Z)/16:2(9Z,12Z))	TG(18:3(9Z,12Z,15Z)/16:2(9Z,12Z)/18:0)	TG(18:3(9Z,12Z,15Z)/18:0/16:2(9Z,12Z))	TG(16:2(9Z,12Z)/18:1(9Z)/18:2(9Z,12Z))	TG(16:2(9Z,12Z)/18:2(9Z,12Z)/18:1(9Z))	TG(18:1(9Z)/16:2(9Z,12Z)/18:2(9Z,12Z))	TG(18:1(9Z)/18:2(9Z,12Z)/16:2(9Z,12Z))	TG(18:2(9Z,12Z)/16:2(9Z,12Z)/18:1(9Z))	TG(18:2(9Z,12Z)/18:1(9Z)/16:2(9Z,12Z))	TG(17:1(9Z)/17:1(9Z)/18:3(9Z,12Z,15Z))	TG(17:1(9Z)/18:3(9Z,12Z,15Z)/17:1(9Z))	TG(18:3(9Z,12Z,15Z)/17:1(9Z)/17:1(9Z))
TAG_52_6	TG(10:0/18:3(9Z,12Z,15Z)/24:3(9Z,12Z,15Z))	TG(10:0/24:3(9Z,12Z,15Z)/18:3(9Z,12Z,15Z))	TG(18:3(9Z,12Z,15Z)/10:0/24:3(9Z,12Z,15Z))	TG(18:3(9Z,12Z,15Z)/24:3(9Z,12Z,15Z)/10:0)	TG(24:3(9Z,12Z,15Z)/10:0/18:3(9Z,12Z,15Z))	TG(24:3(9Z,12Z,15Z)/18:3(9Z,12Z,15Z)/10:0)	TG(10:0/20:3(9Z,12Z,15Z)/22:3(9Z,12Z,15Z))	TG(10:0/22:3(9Z,12Z,15Z)/20:3(9Z,12Z,15Z))	TG(20:3(9Z,12Z,15Z)/10:0/22:3(9Z,12Z,15Z))	TG(20:3(9Z,12Z,15Z)/22:3(9Z,12Z,15Z)/10:0)	TG(22:3(9Z,12Z,15Z)/10:0/20:3(9Z,12Z,15Z))	TG(22:3(9Z,12Z,15Z)/20:3(9Z,12Z,15Z)/10:0)	TG(12:0/18:3(9Z,12Z,15Z)/22:3(9Z,12Z,15Z))	TG(12:0/22:3(9Z,12Z,15Z)/18:3(9Z,12Z,15Z))	TG(18:3(9Z,12Z,15Z)/12:0/22:3(9Z,12Z,15Z))	TG(18:3(9Z,12Z,15Z)/22:3(9Z,12Z,15Z)/12:0)	TG(22:3(9Z,12Z,15Z)/12:0/18:3(9Z,12Z,15Z))	TG(22:3(9Z,12Z,15Z)/18:3(9Z,12Z,15Z)/12:0)	TG(12:0/20:3(9Z,12Z,15Z)/20:3(9Z,12Z,15Z))	TG(20:3(9Z,12Z,15Z)/12:0/20:3(9Z,12Z,15Z))	TG(20:3(9Z,12Z,15Z)/20:3(9Z,12Z,15Z)/12:0)	TG(12:1(9Z)/16:2(9Z,12Z)/24:3(9Z,12Z,15Z))	TG(12:1(9Z)/24:3(9Z,12Z,15Z)/16:2(9Z,12Z))	TG(16:2(9Z,12Z)/12:1(9Z)/24:3(9Z,12Z,15Z))	TG(16:2(9Z,12Z)/24:3(9Z,12Z,15Z)/12:1(9Z))	TG(24:3(9Z,12Z,15Z)/12:1(9Z)/16:2(9Z,12Z))	TG(24:3(9Z,12Z,15Z)/16:2(9Z,12Z)/12:1(9Z))	TG(12:1(9Z)/18:2(9Z,12Z)/22:3(9Z,12Z,15Z))	TG(12:1(9Z)/22:3(9Z,12Z,15Z)/18:2(9Z,12Z))	TG(18:2(9Z,12Z)/12:1(9Z)/22:3(9Z,12Z,15Z))	TG(18:2(9Z,12Z)/22:3(9Z,12Z,15Z)/12:1(9Z))	TG(22:3(9Z,12Z,15Z)/12:1(9Z)/18:2(9Z,12Z))	TG(22:3(9Z,12Z,15Z)/18:2(9Z,12Z)/12:1(9Z))	TG(12:1(9Z)/18:3(9Z,12Z,15Z)/22:2(9Z,12Z))	TG(12:1(9Z)/22:2(9Z,12Z)/18:3(9Z,12Z,15Z))	TG(18:3(9Z,12Z,15Z)/12:1(9Z)/22:2(9Z,12Z))	TG(18:3(9Z,12Z,15Z)/22:2(9Z,12Z)/12:1(9Z))	TG(22:2(9Z,12Z)/12:1(9Z)/18:3(9Z,12Z,15Z))	TG(22:2(9Z,12Z)/18:3(9Z,12Z,15Z)/12:1(9Z))	TG(12:1(9Z)/20:2(9Z,12Z)/20:3(9Z,12Z,15Z))	TG(12:1(9Z)/20:3(9Z,12Z,15Z)/20:2(9Z,12Z))	TG(20:2(9Z,12Z)/12:1(9Z)/20:3(9Z,12Z,15Z))	TG(20:2(9Z,12Z)/20:3(9Z,12Z,15Z)/12:1(9Z))	TG(20:3(9Z,12Z,15Z)/12:1(9Z)/20:2(9Z,12Z))	TG(20:3(9Z,12Z,15Z)/20:2(9Z,12Z)/12:1(9Z))	TG(14:0/18:3(9Z,12Z,15Z)/20:3(9Z,12Z,15Z))	TG(14:0/20:3(9Z,12Z,15Z)/18:3(9Z,12Z,15Z))	TG(18:3(9Z,12Z,15Z)/14:0/20:3(9Z,12Z,15Z))	TG(18:3(9Z,12Z,15Z)/20:3(9Z,12Z,15Z)/14:0)	TG(20:3(9Z,12Z,15Z)/14:0/18:3(9Z,12Z,15Z))	TG(20:3(9Z,12Z,15Z)/18:3(9Z,12Z,15Z)/14:0)	TG(14:1(9Z)/16:2(9Z,12Z)/22:3(9Z,12Z,15Z))	TG(14:1(9Z)/22:3(9Z,12Z,15Z)/16:2(9Z,12Z))	TG(16:2(9Z,12Z)/14:1(9Z)/22:3(9Z,12Z,15Z))	TG(16:2(9Z,12Z)/22:3(9Z,12Z,15Z)/14:1(9Z))	TG(22:3(9Z,12Z,15Z)/14:1(9Z)/16:2(9Z,12Z))	TG(22:3(9Z,12Z,15Z)/16:2(9Z,12Z)/14:1(9Z))	TG(14:1(9Z)/18:2(9Z,12Z)/20:3(9Z,12Z,15Z))	TG(14:1(9Z)/20:3(9Z,12Z,15Z)/18:2(9Z,12Z))	TG(18:2(9Z,12Z)/14:1(9Z)/20:3(9Z,12Z,15Z))	TG(18:2(9Z,12Z)/20:3(9Z,12Z,15Z)/14:1(9Z))	TG(20:3(9Z,12Z,15Z)/14:1(9Z)/18:2(9Z,12Z))	TG(20:3(9Z,12Z,15Z)/18:2(9Z,12Z)/14:1(9Z))	TG(14:1(9Z)/18:3(9Z,12Z,15Z)/20:2(9Z,12Z))	TG(14:1(9Z)/20:2(9Z,12Z)/18:3(9Z,12Z,15Z))	TG(18:3(9Z,12Z,15Z)/14:1(9Z)/20:2(9Z,12Z))	TG(18:3(9Z,12Z,15Z)/20:2(9Z,12Z)/14:1(9Z))	TG(20:2(9Z,12Z)/14:1(9Z)/18:3(9Z,12Z,15Z))	TG(20:2(9Z,12Z)/18:3(9Z,12Z,15Z)/14:1(9Z))	TG(16:0/18:3(9Z,12Z,15Z)/18:3(9Z,12Z,15Z))	TG(18:3(9Z,12Z,15Z)/16:0/18:3(9Z,12Z,15Z))	TG(18:3(9Z,12Z,15Z)/18:3(9Z,12Z,15Z)/16:0)	TG(16:1(9Z)/16:2(9Z,12Z)/20:3(9Z,12Z,15Z))	TG(16:1(9Z)/20:3(9Z,12Z,15Z)/16:2(9Z,12Z))	TG(16:2(9Z,12Z)/16:1(9Z)/20:3(9Z,12Z,15Z))	TG(16:2(9Z,12Z)/20:3(9Z,12Z,15Z)/16:1(9Z))	TG(20:3(9Z,12Z,15Z)/16:1(9Z)/16:2(9Z,12Z))	TG(20:3(9Z,12Z,15Z)/16:2(9Z,12Z)/16:1(9Z))	TG(16:1(9Z)/18:2(9Z,12Z)/18:3(9Z,12Z,15Z))	TG(16:1(9Z)/18:3(9Z,12Z,15Z)/18:2(9Z,12Z))	TG(18:2(9Z,12Z)/16:1(9Z)/18:3(9Z,12Z,15Z))	TG(18:2(9Z,12Z)/18:3(9Z,12Z,15Z)/16:1(9Z))	TG(18:3(9Z,12Z,15Z)/16:1(9Z)/18:2(9Z,12Z))	TG(18:3(9Z,12Z,15Z)/18:2(9Z,12Z)/16:1(9Z))	TG(16:2(9Z,12Z)/16:2(9Z,12Z)/20:2(9Z,12Z))	TG(16:2(9Z,12Z)/20:2(9Z,12Z)/16:2(9Z,12Z))	TG(20:2(9Z,12Z)/16:2(9Z,12Z)/16:2(9Z,12Z))	TG(16:2(9Z,12Z)/18:1(9Z)/18:3(9Z,12Z,15Z))	TG(16:2(9Z,12Z)/18:3(9Z,12Z,15Z)/18:1(9Z))	TG(18:1(9Z)/16:2(9Z,12Z)/18:3(9Z,12Z,15Z))	TG(18:1(9Z)/18:3(9Z,12Z,15Z)/16:2(9Z,12Z))	TG(18:3(9Z,12Z,15Z)/16:2(9Z,12Z)/18:1(9Z))	TG(18:3(9Z,12Z,15Z)/18:1(9Z)/16:2(9Z,12Z))	TG(16:2(9Z,12Z)/18:2(9Z,12Z)/18:2(9Z,12Z))	TG(18:2(9Z,12Z)/16:2(9Z,12Z)/18:2(9Z,12Z))	TG(18:2(9Z,12Z)/18:2(9Z,12Z)/16:2(9Z,12Z))
TAG_52_7	TG(12:1(9Z)/18:3(9Z,12Z,15Z)/22:3(9Z,12Z,15Z))	TG(12:1(9Z)/22:3(9Z,12Z,15Z)/18:3(9Z,12Z,15Z))	TG(18:3(9Z,12Z,15Z)/12:1(9Z)/22:3(9Z,12Z,15Z))	TG(18:3(9Z,12Z,15Z)/22:3(9Z,12Z,15Z)/12:1(9Z))	TG(22:3(9Z,12Z,15Z)/12:1(9Z)/18:3(9Z,12Z,15Z))	TG(22:3(9Z,12Z,15Z)/18:3(9Z,12Z,15Z)/12:1(9Z))	TG(12:1(9Z)/20:3(9Z,12Z,15Z)/20:3(9Z,12Z,15Z))	TG(20:3(9Z,12Z,15Z)/12:1(9Z)/20:3(9Z,12Z,15Z))	TG(20:3(9Z,12Z,15Z)/20:3(9Z,12Z,15Z)/12:1(9Z))	TG(14:1(9Z)/18:3(9Z,12Z,15Z)/20:3(9Z,12Z,15Z))	TG(14:1(9Z)/20:3(9Z,12Z,15Z)/18:3(9Z,12Z,15Z))	TG(18:3(9Z,12Z,15Z)/14:1(9Z)/20:3(9Z,12Z,15Z))	TG(18:3(9Z,12Z,15Z)/20:3(9Z,12Z,15Z)/14:1(9Z))	TG(20:3(9Z,12Z,15Z)/14:1(9Z)/18:3(9Z,12Z,15Z))	TG(20:3(9Z,12Z,15Z)/18:3(9Z,12Z,15Z)/14:1(9Z))	TG(16:1(9Z)/18:3(9Z,12Z,15Z)/18:3(9Z,12Z,15Z))	TG(18:3(9Z,12Z,15Z)/16:1(9Z)/18:3(9Z,12Z,15Z))	TG(18:3(9Z,12Z,15Z)/18:3(9Z,12Z,15Z)/16:1(9Z))	TG(16:2(9Z,12Z)/16:2(9Z,12Z)/20:3(9Z,12Z,15Z))	TG(16:2(9Z,12Z)/20:3(9Z,12Z,15Z)/16:2(9Z,12Z))	TG(20:3(9Z,12Z,15Z)/16:2(9Z,12Z)/16:2(9Z,12Z))	TG(16:2(9Z,12Z)/18:2(9Z,12Z)/18:3(9Z,12Z,15Z))	TG(16:2(9Z,12Z)/18:3(9Z,12Z,15Z)/18:2(9Z,12Z))	TG(18:2(9Z,12Z)/16:2(9Z,12Z)/18:3(9Z,12Z,15Z))	TG(18:2(9Z,12Z)/18:3(9Z,12Z,15Z)/16:2(9Z,12Z))	TG(18:3(9Z,12Z,15Z)/16:2(9Z,12Z)/18:2(9Z,12Z))	TG(18:3(9Z,12Z,15Z)/18:2(9Z,12Z)/16:2(9Z,12Z))
TAG_53_1	TG(10:0/19:0/24:1(9Z))	TG(10:0/24:1(9Z)/19:0)	TG(19:0/10:0/24:1(9Z))	TG(19:0/24:1(9Z)/10:0)	TG(24:1(9Z)/10:0/19:0)	TG(24:1(9Z)/19:0/10:0)	TG(12:0/17:0/24:1(9Z))	TG(12:0/24:1(9Z)/17:0)	TG(17:0/12:0/24:1(9Z))	TG(17:0/24:1(9Z)/12:0)	TG(24:1(9Z)/12:0/17:0)	TG(24:1(9Z)/17:0/12:0)	TG(12:0/19:0/22:1(9Z))	TG(12:0/22:1(9Z)/19:0)	TG(19:0/12:0/22:1(9Z))	TG(19:0/22:1(9Z)/12:0)	TG(22:1(9Z)/12:0/19:0)	TG(22:1(9Z)/19:0/12:0)	TG(13:0/16:0/24:1(9Z))	TG(13:0/24:1(9Z)/16:0)	TG(16:0/13:0/24:1(9Z))	TG(16:0/24:1(9Z)/13:0)	TG(24:1(9Z)/13:0/16:0)	TG(24:1(9Z)/16:0/13:0)	TG(13:0/18:0/22:1(9Z))	TG(13:0/22:1(9Z)/18:0)	TG(18:0/13:0/22:1(9Z))	TG(18:0/22:1(9Z)/13:0)	TG(22:1(9Z)/13:0/18:0)	TG(22:1(9Z)/18:0/13:0)	TG(14:0/15:0/24:1(9Z))	TG(14:0/24:1(9Z)/15:0)	TG(15:0/14:0/24:1(9Z))	TG(15:0/24:1(9Z)/14:0)	TG(24:1(9Z)/14:0/15:0)	TG(24:1(9Z)/15:0/14:0)	TG(14:0/17:0/22:1(9Z))	TG(14:0/22:1(9Z)/17:0)	TG(17:0/14:0/22:1(9Z))	TG(17:0/22:1(9Z)/14:0)	TG(22:1(9Z)/14:0/17:0)	TG(22:1(9Z)/17:0/14:0)	TG(14:0/19:0/20:1(9Z))	TG(14:0/20:1(9Z)/19:0)	TG(19:0/14:0/20:1(9Z))	TG(19:0/20:1(9Z)/14:0)	TG(20:1(9Z)/14:0/19:0)	TG(20:1(9Z)/19:0/14:0)	TG(15:0/16:0/22:1(9Z))	TG(15:0/22:1(9Z)/16:0)	TG(16:0/15:0/22:1(9Z))	TG(16:0/22:1(9Z)/15:0)	TG(22:1(9Z)/15:0/16:0)	TG(22:1(9Z)/16:0/15:0)	TG(15:0/18:0/20:1(9Z))	TG(15:0/20:1(9Z)/18:0)	TG(18:0/15:0/20:1(9Z))	TG(18:0/20:1(9Z)/15:0)	TG(20:1(9Z)/15:0/18:0)	TG(20:1(9Z)/18:0/15:0)	TG(15:0/19:0/19:1(9Z))	TG(15:0/19:1(9Z)/19:0)	TG(19:0/15:0/19:1(9Z))	TG(19:0/19:1(9Z)/15:0)	TG(19:1(9Z)/15:0/19:0)	TG(19:1(9Z)/19:0/15:0)	TG(15:1(9Z)/19:0/19:0)	TG(19:0/15:1(9Z)/19:0)	TG(19:0/19:0/15:1(9Z))	TG(16:0/17:0/20:1(9Z))	TG(16:0/20:1(9Z)/17:0)	TG(17:0/16:0/20:1(9Z))	TG(17:0/20:1(9Z)/16:0)	TG(20:1(9Z)/16:0/17:0)	TG(20:1(9Z)/17:0/16:0)	TG(16:0/18:0/19:1(9Z))	TG(16:0/19:1(9Z)/18:0)	TG(18:0/16:0/19:1(9Z))	TG(18:0/19:1(9Z)/16:0)	TG(19:1(9Z)/16:0/18:0)	TG(19:1(9Z)/18:0/16:0)	TG(16:0/18:1(9Z)/19:0)	TG(16:0/19:0/18:1(9Z))	TG(18:1(9Z)/16:0/19:0)	TG(18:1(9Z)/19:0/16:0)	TG(19:0/16:0/18:1(9Z))	TG(19:0/18:1(9Z)/16:0)	TG(16:1(9Z)/18:0/19:0)	TG(16:1(9Z)/19:0/18:0)	TG(18:0/16:1(9Z)/19:0)	TG(18:0/19:0/16:1(9Z))	TG(19:0/16:1(9Z)/18:0)	TG(19:0/18:0/16:1(9Z))	TG(17:0/17:0/19:1(9Z))	TG(17:0/19:1(9Z)/17:0)	TG(19:1(9Z)/17:0/17:0)	TG(17:0/17:1(9Z)/19:0)	TG(17:0/19:0/17:1(9Z))	TG(17:1(9Z)/17:0/19:0)	TG(17:1(9Z)/19:0/17:0)	TG(19:0/17:0/17:1(9Z))	TG(19:0/17:1(9Z)/17:0)	TG(17:0/18:0/18:1(9Z))	TG(17:0/18:1(9Z)/18:0)	TG(18:0/17:0/18:1(9Z))	TG(18:0/18:1(9Z)/17:0)	TG(18:1(9Z)/17:0/18:0)	TG(18:1(9Z)/18:0/17:0)	TG(17:1(9Z)/18:0/18:0)	TG(18:0/17:1(9Z)/18:0)	TG(18:0/18:0/17:1(9Z))
TAG_53_2	TG(10:0/19:0/24:2(9Z,12Z))	TG(10:0/24:2(9Z,12Z)/19:0)	TG(19:0/10:0/24:2(9Z,12Z))	TG(19:0/24:2(9Z,12Z)/10:0)	TG(24:2(9Z,12Z)/10:0/19:0)	TG(24:2(9Z,12Z)/19:0/10:0)	TG(10:0/19:1(9Z)/24:1(9Z))	TG(10:0/24:1(9Z)/19:1(9Z))	TG(19:1(9Z)/10:0/24:1(9Z))	TG(19:1(9Z)/24:1(9Z)/10:0)	TG(24:1(9Z)/10:0/19:1(9Z))	TG(24:1(9Z)/19:1(9Z)/10:0)	TG(12:0/17:0/24:2(9Z,12Z))	TG(12:0/24:2(9Z,12Z)/17:0)	TG(17:0/12:0/24:2(9Z,12Z))	TG(17:0/24:2(9Z,12Z)/12:0)	TG(24:2(9Z,12Z)/12:0/17:0)	TG(24:2(9Z,12Z)/17:0/12:0)	TG(12:0/17:1(9Z)/24:1(9Z))	TG(12:0/24:1(9Z)/17:1(9Z))	TG(17:1(9Z)/12:0/24:1(9Z))	TG(17:1(9Z)/24:1(9Z)/12:0)	TG(24:1(9Z)/12:0/17:1(9Z))	TG(24:1(9Z)/17:1(9Z)/12:0)	TG(12:0/19:0/22:2(9Z,12Z))	TG(12:0/22:2(9Z,12Z)/19:0)	TG(19:0/12:0/22:2(9Z,12Z))	TG(19:0/22:2(9Z,12Z)/12:0)	TG(22:2(9Z,12Z)/12:0/19:0)	TG(22:2(9Z,12Z)/19:0/12:0)	TG(12:0/19:1(9Z)/22:1(9Z))	TG(12:0/22:1(9Z)/19:1(9Z))	TG(19:1(9Z)/12:0/22:1(9Z))	TG(19:1(9Z)/22:1(9Z)/12:0)	TG(22:1(9Z)/12:0/19:1(9Z))	TG(22:1(9Z)/19:1(9Z)/12:0)	TG(12:1(9Z)/17:0/24:1(9Z))	TG(12:1(9Z)/24:1(9Z)/17:0)	TG(17:0/12:1(9Z)/24:1(9Z))	TG(17:0/24:1(9Z)/12:1(9Z))	TG(24:1(9Z)/12:1(9Z)/17:0)	TG(24:1(9Z)/17:0/12:1(9Z))	TG(12:1(9Z)/19:0/22:1(9Z))	TG(12:1(9Z)/22:1(9Z)/19:0)	TG(19:0/12:1(9Z)/22:1(9Z))	TG(19:0/22:1(9Z)/12:1(9Z))	TG(22:1(9Z)/12:1(9Z)/19:0)	TG(22:1(9Z)/19:0/12:1(9Z))	TG(13:0/16:0/24:2(9Z,12Z))	TG(13:0/24:2(9Z,12Z)/16:0)	TG(16:0/13:0/24:2(9Z,12Z))	TG(16:0/24:2(9Z,12Z)/13:0)	TG(24:2(9Z,12Z)/13:0/16:0)	TG(24:2(9Z,12Z)/16:0/13:0)	TG(13:0/16:1(9Z)/24:1(9Z))	TG(13:0/24:1(9Z)/16:1(9Z))	TG(16:1(9Z)/13:0/24:1(9Z))	TG(16:1(9Z)/24:1(9Z)/13:0)	TG(24:1(9Z)/13:0/16:1(9Z))	TG(24:1(9Z)/16:1(9Z)/13:0)	TG(13:0/18:0/22:2(9Z,12Z))	TG(13:0/22:2(9Z,12Z)/18:0)	TG(18:0/13:0/22:2(9Z,12Z))	TG(18:0/22:2(9Z,12Z)/13:0)	TG(22:2(9Z,12Z)/13:0/18:0)	TG(22:2(9Z,12Z)/18:0/13:0)	TG(13:0/18:1(9Z)/22:1(9Z))	TG(13:0/22:1(9Z)/18:1(9Z))	TG(18:1(9Z)/13:0/22:1(9Z))	TG(18:1(9Z)/22:1(9Z)/13:0)	TG(22:1(9Z)/13:0/18:1(9Z))	TG(22:1(9Z)/18:1(9Z)/13:0)	TG(13:0/20:1(9Z)/20:1(9Z))	TG(20:1(9Z)/13:0/20:1(9Z))	TG(20:1(9Z)/20:1(9Z)/13:0)	TG(13:1(9Z)/16:0/24:1(9Z))	TG(13:1(9Z)/24:1(9Z)/16:0)	TG(16:0/13:1(9Z)/24:1(9Z))	TG(16:0/24:1(9Z)/13:1(9Z))	TG(24:1(9Z)/13:1(9Z)/16:0)	TG(24:1(9Z)/16:0/13:1(9Z))	TG(13:1(9Z)/18:0/22:1(9Z))	TG(13:1(9Z)/22:1(9Z)/18:0)	TG(18:0/13:1(9Z)/22:1(9Z))	TG(18:0/22:1(9Z)/13:1(9Z))	TG(22:1(9Z)/13:1(9Z)/18:0)	TG(22:1(9Z)/18:0/13:1(9Z))	TG(14:0/15:0/24:2(9Z,12Z))	TG(14:0/24:2(9Z,12Z)/15:0)	TG(15:0/14:0/24:2(9Z,12Z))	TG(15:0/24:2(9Z,12Z)/14:0)	TG(24:2(9Z,12Z)/14:0/15:0)	TG(24:2(9Z,12Z)/15:0/14:0)	TG(14:0/15:1(9Z)/24:1(9Z))	TG(14:0/24:1(9Z)/15:1(9Z))	TG(15:1(9Z)/14:0/24:1(9Z))	TG(15:1(9Z)/24:1(9Z)/14:0)	TG(24:1(9Z)/14:0/15:1(9Z))	TG(24:1(9Z)/15:1(9Z)/14:0)	TG(14:0/17:0/22:2(9Z,12Z))	TG(14:0/22:2(9Z,12Z)/17:0)	TG(17:0/14:0/22:2(9Z,12Z))	TG(17:0/22:2(9Z,12Z)/14:0)	TG(22:2(9Z,12Z)/14:0/17:0)	TG(22:2(9Z,12Z)/17:0/14:0)	TG(14:0/17:1(9Z)/22:1(9Z))	TG(14:0/22:1(9Z)/17:1(9Z))	TG(17:1(9Z)/14:0/22:1(9Z))	TG(17:1(9Z)/22:1(9Z)/14:0)	TG(22:1(9Z)/14:0/17:1(9Z))	TG(22:1(9Z)/17:1(9Z)/14:0)	TG(14:0/19:0/20:2(9Z,12Z))	TG(14:0/20:2(9Z,12Z)/19:0)	TG(19:0/14:0/20:2(9Z,12Z))	TG(19:0/20:2(9Z,12Z)/14:0)	TG(20:2(9Z,12Z)/14:0/19:0)	TG(20:2(9Z,12Z)/19:0/14:0)	TG(14:0/19:1(9Z)/20:1(9Z))	TG(14:0/20:1(9Z)/19:1(9Z))	TG(19:1(9Z)/14:0/20:1(9Z))	TG(19:1(9Z)/20:1(9Z)/14:0)	TG(20:1(9Z)/14:0/19:1(9Z))	TG(20:1(9Z)/19:1(9Z)/14:0)	TG(14:1(9Z)/15:0/24:1(9Z))	TG(14:1(9Z)/24:1(9Z)/15:0)	TG(15:0/14:1(9Z)/24:1(9Z))	TG(15:0/24:1(9Z)/14:1(9Z))	TG(24:1(9Z)/14:1(9Z)/15:0)	TG(24:1(9Z)/15:0/14:1(9Z))	TG(14:1(9Z)/17:0/22:1(9Z))	TG(14:1(9Z)/22:1(9Z)/17:0)	TG(17:0/14:1(9Z)/22:1(9Z))	TG(17:0/22:1(9Z)/14:1(9Z))	TG(22:1(9Z)/14:1(9Z)/17:0)	TG(22:1(9Z)/17:0/14:1(9Z))	TG(14:1(9Z)/19:0/20:1(9Z))	TG(14:1(9Z)/20:1(9Z)/19:0)	TG(19:0/14:1(9Z)/20:1(9Z))	TG(19:0/20:1(9Z)/14:1(9Z))	TG(20:1(9Z)/14:1(9Z)/19:0)	TG(20:1(9Z)/19:0/14:1(9Z))	TG(15:0/16:0/22:2(9Z,12Z))	TG(15:0/22:2(9Z,12Z)/16:0)	TG(16:0/15:0/22:2(9Z,12Z))	TG(16:0/22:2(9Z,12Z)/15:0)	TG(22:2(9Z,12Z)/15:0/16:0)	TG(22:2(9Z,12Z)/16:0/15:0)	TG(15:0/16:1(9Z)/22:1(9Z))	TG(15:0/22:1(9Z)/16:1(9Z))	TG(16:1(9Z)/15:0/22:1(9Z))	TG(16:1(9Z)/22:1(9Z)/15:0)	TG(22:1(9Z)/15:0/16:1(9Z))	TG(22:1(9Z)/16:1(9Z)/15:0)	TG(15:0/18:0/20:2(9Z,12Z))	TG(15:0/20:2(9Z,12Z)/18:0)	TG(18:0/15:0/20:2(9Z,12Z))	TG(18:0/20:2(9Z,12Z)/15:0)	TG(20:2(9Z,12Z)/15:0/18:0)	TG(20:2(9Z,12Z)/18:0/15:0)	TG(15:0/18:1(9Z)/20:1(9Z))	TG(15:0/20:1(9Z)/18:1(9Z))	TG(18:1(9Z)/15:0/20:1(9Z))	TG(18:1(9Z)/20:1(9Z)/15:0)	TG(20:1(9Z)/15:0/18:1(9Z))	TG(20:1(9Z)/18:1(9Z)/15:0)	TG(15:0/19:1(9Z)/19:1(9Z))	TG(19:1(9Z)/15:0/19:1(9Z))	TG(19:1(9Z)/19:1(9Z)/15:0)	TG(15:1(9Z)/16:0/22:1(9Z))	TG(15:1(9Z)/22:1(9Z)/16:0)	TG(16:0/15:1(9Z)/22:1(9Z))	TG(16:0/22:1(9Z)/15:1(9Z))	TG(22:1(9Z)/15:1(9Z)/16:0)	TG(22:1(9Z)/16:0/15:1(9Z))	TG(15:1(9Z)/18:0/20:1(9Z))	TG(15:1(9Z)/20:1(9Z)/18:0)	TG(18:0/15:1(9Z)/20:1(9Z))	TG(18:0/20:1(9Z)/15:1(9Z))	TG(20:1(9Z)/15:1(9Z)/18:0)	TG(20:1(9Z)/18:0/15:1(9Z))	TG(15:1(9Z)/19:0/19:1(9Z))	TG(15:1(9Z)/19:1(9Z)/19:0)	TG(19:0/15:1(9Z)/19:1(9Z))	TG(19:0/19:1(9Z)/15:1(9Z))	TG(19:1(9Z)/15:1(9Z)/19:0)	TG(19:1(9Z)/19:0/15:1(9Z))	TG(16:0/17:0/20:2(9Z,12Z))	TG(16:0/20:2(9Z,12Z)/17:0)	TG(17:0/16:0/20:2(9Z,12Z))	TG(17:0/20:2(9Z,12Z)/16:0)	TG(20:2(9Z,12Z)/16:0/17:0)	TG(20:2(9Z,12Z)/17:0/16:0)	TG(16:0/17:1(9Z)/20:1(9Z))	TG(16:0/20:1(9Z)/17:1(9Z))	TG(17:1(9Z)/16:0/20:1(9Z))	TG(17:1(9Z)/20:1(9Z)/16:0)	TG(20:1(9Z)/16:0/17:1(9Z))	TG(20:1(9Z)/17:1(9Z)/16:0)	TG(16:0/18:1(9Z)/19:1(9Z))	TG(16:0/19:1(9Z)/18:1(9Z))	TG(18:1(9Z)/16:0/19:1(9Z))	TG(18:1(9Z)/19:1(9Z)/16:0)	TG(19:1(9Z)/16:0/18:1(9Z))	TG(19:1(9Z)/18:1(9Z)/16:0)	TG(16:0/18:2(9Z,12Z)/19:0)	TG(16:0/19:0/18:2(9Z,12Z))	TG(18:2(9Z,12Z)/16:0/19:0)	TG(18:2(9Z,12Z)/19:0/16:0)	TG(19:0/16:0/18:2(9Z,12Z))	TG(19:0/18:2(9Z,12Z)/16:0)	TG(16:1(9Z)/17:0/20:1(9Z))	TG(16:1(9Z)/20:1(9Z)/17:0)	TG(17:0/16:1(9Z)/20:1(9Z))	TG(17:0/20:1(9Z)/16:1(9Z))	TG(20:1(9Z)/16:1(9Z)/17:0)	TG(20:1(9Z)/17:0/16:1(9Z))	TG(16:1(9Z)/18:0/19:1(9Z))	TG(16:1(9Z)/19:1(9Z)/18:0)	TG(18:0/16:1(9Z)/19:1(9Z))	TG(18:0/19:1(9Z)/16:1(9Z))	TG(19:1(9Z)/16:1(9Z)/18:0)	TG(19:1(9Z)/18:0/16:1(9Z))	TG(16:1(9Z)/18:1(9Z)/19:0)	TG(16:1(9Z)/19:0/18:1(9Z))	TG(18:1(9Z)/16:1(9Z)/19:0)	TG(18:1(9Z)/19:0/16:1(9Z))	TG(19:0/16:1(9Z)/18:1(9Z))	TG(19:0/18:1(9Z)/16:1(9Z))	TG(16:2(9Z,12Z)/18:0/19:0)	TG(16:2(9Z,12Z)/19:0/18:0)	TG(18:0/16:2(9Z,12Z)/19:0)	TG(18:0/19:0/16:2(9Z,12Z))	TG(19:0/16:2(9Z,12Z)/18:0)	TG(19:0/18:0/16:2(9Z,12Z))	TG(17:0/17:1(9Z)/19:1(9Z))	TG(17:0/19:1(9Z)/17:1(9Z))	TG(17:1(9Z)/17:0/19:1(9Z))	TG(17:1(9Z)/19:1(9Z)/17:0)	TG(19:1(9Z)/17:0/17:1(9Z))	TG(19:1(9Z)/17:1(9Z)/17:0)	TG(17:0/18:0/18:2(9Z,12Z))	TG(17:0/18:2(9Z,12Z)/18:0)	TG(18:0/17:0/18:2(9Z,12Z))	TG(18:0/18:2(9Z,12Z)/17:0)	TG(18:2(9Z,12Z)/17:0/18:0)	TG(18:2(9Z,12Z)/18:0/17:0)	TG(17:0/18:1(9Z)/18:1(9Z))	TG(18:1(9Z)/17:0/18:1(9Z))	TG(18:1(9Z)/18:1(9Z)/17:0)	TG(17:1(9Z)/17:1(9Z)/19:0)	TG(17:1(9Z)/19:0/17:1(9Z))	TG(19:0/17:1(9Z)/17:1(9Z))	TG(17:1(9Z)/18:0/18:1(9Z))	TG(17:1(9Z)/18:1(9Z)/18:0)	TG(18:0/17:1(9Z)/18:1(9Z))	TG(18:0/18:1(9Z)/17:1(9Z))	TG(18:1(9Z)/17:1(9Z)/18:0)	TG(18:1(9Z)/18:0/17:1(9Z))
[truncated: 178,981 more chars]
