# Supplementary material for: The LUX Score: A Metric for Lipidome Homology
Source: PLoS Comput Biol. 2015 Sep 22;11(9):e1004511. doi: 10.1371/journal.pcbi.1004511 (PMC4578897; doi:10.1371/journal.pcbi.1004511)
Supplement: S5 Dataset — Includes scripts, README files and data files for Figs 1, 2, 6, 7 and S6. (ZIP) [file pcbi.1004511.s009.zip › S5_Dataset/Lipidome_Homology_Testing/DM_Result/LipidsList.txt]

Brassicasterol
Campesterol
Cer 32:1:2
Cer 32:2:2
Cer 32:2:3
Cer 34:0:2
Cer 34:1:2
Cer 34:1:3
Cer 34:2:2
Cer 34:2:3
Cer 35:2:3
Cer 36:1:2
Cer 36:1:3
Cer 36:2:2
Cer 36:2:3
Cer 37:1:2
Cer 37:1:3
Cer 37:2:3
Cer 38:0:3
Cer 38:1:2
Cer 38:1:3
Cer 38:2:2
Cer 38:2:3
Cer 39:1:2
Cer 40:1:2
Cer 40:2:2
CerPE 32:1:2
CerPE 32:2:2
CerPE 32:2:3
CerPE 34:0:2
CerPE 34:1:2
CerPE 34:1:3
CerPE 34:2:2
CerPE 34:2:3
CerPE 35:1:2
CerPE 36:0:2
CerPE 36:1:2
CerPE 36:1:3
CerPE 36:2:2
CerPE 36:2:3
CerPE 38:1:2
CerPE 38:1:3
CerPE 38:2:2
CerPE 38:2:3
CerPE 40:1:2
DAG 24:0
DAG 24:1
DAG 25:0
DAG 25:1
DAG 26:0
DAG 26:1
DAG 26:2
DAG 27:0
DAG 27:1
DAG 27:2
DAG 28:0
DAG 28:1
DAG 28:2
DAG 28:3
DAG 28:4
DAG 29:0
DAG 29:1
DAG 29:2
DAG 30:0
DAG 30:1
DAG 30:2
DAG 30:3
DAG 30:4
DAG 31:0
DAG 31:1
DAG 32:0
DAG 32:1
DAG 32:2
DAG 32:3
DAG 32:4
DAG 33:1
DAG 33:2
DAG 34:1
DAG 34:2
DAG 34:3
DAG 34:4
DAG 35:0
DAG 35:1
DAG 35:2
DAG 36:1
DAG 36:2
DAG 36:3
DAG 36:4
DAG 36:5
DAG 36:6
DAG 38:1
DAG 38:2
Ergosterol
HexCer 34:1:2
HexCer 34:2:3
HexCer 36:1:2
HexCer 36:2:2
HexCer 36:2:3
HexCer 38:2:3
Lanosterol
PA 32:1
PA 34:1
PA 34:2
PA 36:2
PA 40:5
PC 24:0
PC 26:0
PC 26:1
PC 28:0
PC 28:1
PC 28:2
PC 30:0
PC 30:1
PC 30:2
PC 30:3
PC 32:0
PC 32:1
PC 32:2
PC 32:3
PC 32:4
PC 34:0
PC 34:1
PC 34:2
PC 34:3
PC 34:4
PC 34:5
PC 36:2
PC 36:3
PC 36:4
PC 36:5
PC 38:2
PC 38:5
PC 38:6
PC 38:7
PC_O 32:1
PC_O 34:1
PE 26:0
PE 28:0
PE 28:1
PE 30:0
PE 30:1
PE 30:2
PE 31:1
PE 32:0
PE 32:1
PE 32:2
PE 32:3
PE 32:4
PE 33:1
PE 33:2
PE 34:1
PE 34:2
PE 34:3
PE 34:4
PE 34:5
PE 35:1
PE 35:2
PE 36:0
PE 36:1
PE 36:2
PE 36:3
PE 36:4
PE 36:5
PE 36:6
PE 38:1
PE 38:2
PE 38:3
PE 38:4
PE 38:5
PE 38:6
PE 40:2
PE 40:4
PE 40:5
PE 40:6
PE 40:7
PE 40:8
PE 40:9
PE_O 32:1
PE_O 34:1
PE_O 34:3
PE_O 36:1
PE_O 36:2
PE_O 36:3
PE_O 36:4
PE_O 38:1
PE_O 38:3
PE_O 38:4
PE_O 38:5
PE_O 38:6
PG 30:1
PG 32:1
PG 32:2
PG 34:1
PG 34:2
PG 34:3
PG 36:2
PG 36:3
PG 36:4
PI 28:0
PI 28:1
PI 30:1
PI 30:2
PI 31:1
PI 32:1
PI 32:2
PI 32:3
PI 32:4
PI 33:1
PI 33:2
PI 34:1
PI 34:2
PI 34:3
PI 34:4
PI 34:5
PI 35:1
PI 35:2
PI 36:1
PI 36:2
PI 36:3
PI 36:4
PI 36:5
PI 36:6
PI 38:4
PI 38:5
PI 38:6
PI 38:7
PS 28:0
PS 30:1
PS 32:1
PS 32:2
PS 34:1
PS 34:2
PS 34:3
PS 36:1
PS 36:2
PS 36:3
PS 36:4
PS 36:5
PS 36:6
PS 38:1
PS 38:2
PS 38:4
PS 38:7
ST 1:0:0
ST 1:1:0
ST 1:4:0
ST 2:0:0
Sitosterol
Stigmasterol
TAG 38:0
TAG 38:1
TAG 38:2
TAG 39:0
TAG 39:1
TAG 40:0
TAG 40:1
TAG 40:2
TAG 40:3
TAG 41:0
TAG 41:1
TAG 41:2
TAG 42:0
TAG 42:1
TAG 42:2
TAG 42:3
TAG 42:4
TAG 43:0
TAG 43:1
TAG 43:2
TAG 43:3
TAG 44:0
TAG 44:1
TAG 44:2
TAG 44:3
TAG 44:4
TAG 45:0
TAG 45:1
TAG 45:2
TAG 45:3
TAG 45:4
TAG 46:0
TAG 46:1
TAG 46:2
TAG 46:3
TAG 46:4
TAG 46:5
TAG 47:0
TAG 47:1
TAG 47:2
TAG 47:3
TAG 47:4
TAG 48:1
TAG 48:2
TAG 48:3
TAG 48:4
TAG 48:5
TAG 48:6
TAG 49:1
TAG 49:2
TAG 49:3
TAG 49:4
TAG 49:5
TAG 50:0
TAG 50:1
TAG 50:2
TAG 50:3
TAG 50:4
TAG 50:5
TAG 50:6
TAG 51:1
TAG 51:2
TAG 51:3
TAG 51:4
TAG 51:5
TAG 51:6
TAG 52:0
TAG 52:1
TAG 52:2
TAG 52:3
TAG 52:4
TAG 52:5
TAG 52:6
TAG 52:7
TAG 53:1
TAG 53:2
TAG 53:3
TAG 53:4
TAG 53:5
TAG 53:6
TAG 53:7
TAG 54:1
TAG 54:2
TAG 54:3
TAG 54:4
TAG 54:5
TAG 54:6
TAG 54:7
TAG 54:8
TAG 54:9
TAG 55:5
TAG 55:6
TAG 55:7
TAG 55:8
TAG 56:1
TAG 56:2
TAG 56:3
TAG 56:4
TAG 56:5
TAG 56:6
TAG 58:1
TAG 58:2
TAG 58:3
TAG 58:4
TAG 58:5
TAG 58:6
Zymosterol
