# Supplementary material for: The LUX Score: A Metric for Lipidome Homology
Source: PLoS Comput Biol. 2015 Sep 22;11(9):e1004511. doi: 10.1371/journal.pcbi.1004511 (PMC4578897; doi:10.1371/journal.pcbi.1004511)
Supplement: S5 Dataset — Includes scripts, README files and data files for Figs 1, 2, 6, 7 and S6. (ZIP) [file pcbi.1004511.s009.zip › S5_Dataset/Lipidome_Homology_Testing/DM_Result/Unused_LipidAbbreviations.txt]

Cer 39:1:2
DAG 28:4
PC 38:7
PE 40:7
PE 40:8
PE 40:9
PI 38:7
PS 38:7
ST 1:4:0
TAG 55:8
