# Supplementary material for: The LUX Score: A Metric for Lipidome Homology
Source: PLoS Comput Biol. 2015 Sep 22;11(9):e1004511. doi: 10.1371/journal.pcbi.1004511 (PMC4578897; doi:10.1371/journal.pcbi.1004511)
Supplement: S5 Dataset — Includes scripts, README files and data files for Figs 1, 2, 6, 7 and S6. (ZIP) [file pcbi.1004511.s009.zip › S5_Dataset/Lipidome_Homology_Testing/SC/BY4741_24]

TAG 12:0/14:1/16:1	0.0306
TAG 12:0/12:0/18:1	0.0075
TAG 12:0/14:0/16:1	0.1325
TAG 12:0/14:0/16:0	0.0738
TAG 12:0/16:1/16:1	0.1077
TAG 12:0/16:0/16:1	0.2116
TAG 12:0/16:0/16:0	0.0964
TAG 14:1/16:1/16:1	0.0173
TAG 14:0/16:1/16:1	0.1902
TAG 12:0/16:1/18:1	0.0304
TAG 14:0/16:0/16:1	0.1653
TAG 12:0/16:0/18:1	0.0388
TAG 14:0/16:0/16:0	0.0147
TAG 16:1/16:1/16:1	0.6079
TAG 14:1/16:1/18:1	0.0151
TAG 16:0/16:1/16:1	0.7949
TAG 14:0/16:1/18:1	0.0824
TAG 16:0/16:0/16:1	0.2911
TAG 14:0/16:0/18:1	0.0423
TAG 12:0/14:1/22:0	0.0038
TAG 16:1/16:1/18:1	0.6209
TAG 16:1/16:1/18:0	0.4207
TAG 16:0/16:1/18:1	0.3436
TAG 16:0/16:1/18:0	0.2303
TAG 14:0/18:0/18:1	0.0385
TAG 16:1/18:1/18:1	0.1737
TAG 16:1/18:0/18:1	0.171
TAG 16:0/18:1/18:1	0.121
TAG 16:1/16:1/20:0	0.0072
TAG 16:0/18:0/18:1	0.063
TAG 16:1/18:0/18:0	0.0702
TAG 14:0/18:1/20:0	0.0044
TAG 18:1/18:1/18:1	0.013
TAG 18:0/18:1/18:1	0.0473
TAG 16:1/16:1/22:0	0.0152
TAG 16:1/18:1/20:0	0.0068
TAG 18:0/18:0/18:1	0.0251
TAG 16:0/16:1/22:0	0.0087
TAG 16:0/18:1/20:0	0.002
TAG 18:0/18:0/18:0	0.0017
TAG 16:1/16:1/24:0	0.0181
TAG 14:0/16:1/26:0	0.0169
TAG 16:0/16:1/24:0	0.0112
TAG 16:1/16:1/26:0	0.0752
TAG 16:1/18:1/24:0	0.0053
TAG 16:0/16:1/26:0	0.0401
TAG 16:0/18:1/24:0	0.0095
TAG 16:1/18:1/26:0	0.0469
TAG 16:0/18:1/26:0	0.032
TAG 18:0/18:1/26:0	0.0019
DAG 12:0/16:1	0.0362
DAG 12:0/16:0	0.1048
DAG 14:0/16:1	0.1368
DAG 14:0/16:0	0.0136
DAG 16:1/16:1	0.8665
DAG 16:0/16:1	0.7575
DAG 16:1/18:1	0.8309
DAG 16:0/18:1	0.6877
DAG 18:1/18:1	0.0206
DAG 18:0/18:1	0.1532
LPA 16:1	0.2502
LPA 16:0	0.0499
LPA 18:1	0.0783
PA 12:0/16:1	0.2207
PA 12:0/16:0	0.1126
PA 14:1/16:0	0.0537
PA 14:0/16:1	0.2342
PA 16:1/16:1	2.4128
PA 16:0/16:1	1.1589
PA 16:0/16:0	0.0043
PA 16:1/18:1	3.038
PA 16:0/18:1	0.7563
PA 18:0/16:1	0.0928
PA 18:1/18:1	0.2006
PA 18:0/18:1	0.0566
PS 12:0/16:1	0.0295
PS 12:0/16:0	0.0051
PS 16:1/16:1	0.402
PS 16:0/16:1	0.2458
PS 16:0/16:0	0.0046
PS 16:1/18:1	0.844
PS 16:0/18:1	0.2512
PS 18:1/18:1	0.014
PS 18:0/18:1	0.0056
LPE 14:0	0.0031
LPE 16:1	0.6818
LPE 16:0	0.0108
LPE 18:1	0.5441
PE 12:0/16:1	0.5454
PE 12:0/16:0	0.05
PE 14:1/16:0	0.0464
PE 14:0/16:1	0.2851
PE 16:1/16:1	6.6147
PE 16:0/16:1	0.7261
PE 16:1/18:1	5.7824
PE 16:0/18:1	0.4345
PE 18:1/18:1	0.3621
LPC 14:0	0.0021
LPC 16:1	1.0216
LPC 16:0	0.0387
LPC 18:1	0.4912
PC 10:0/16:1	0.2149
PC 10:0/16:0	0.0383
PC 12:0/16:1	0.3773
PC 12:0/16:0	0.0709
PC 14:1/16:1	0.2697
PC 14:0/16:1	0.4959
PC 14:0/16:0	0.0293
PC 16:1/16:1	5.7211
PC 16:0/16:1	1.4192
PC 16:0/16:0	0.0432
PC 16:1/18:1	4.6329
PC 16:0/18:1	0.5334
PC 18:1/18:1	0.3229
PC 18:0/18:1	0.0573
PC 18:0/18:0	0.0343
LPI 12:0	0.0038
LPI 14:1	0.0004
LPI 16:1	0.1569
LPI 16:0	0.0774
LPI 18:1	0.1196
LPI 18:0	0.0221
PI 10:0/16:1	0.1014
PI 10:0/16:0	0.9084
PI 12:0/14:0	0.102
PI 12:0/16:1	0.2368
PI 14:0/14:1	0.0266
PI 14:0/14:0	0.0227
PI 12:0/16:0	1.6092
PI 10:0/18:0	0.226
PI 14:1/16:1	0.0648
PI 14:1/16:0	0.5254
PI 14:0/16:1	0.4716
PI 12:0/18:0	0.3209
PI 14:0/16:0	0.2105
PI 16:1/16:1	1.1401
PI 16:0/16:1	5.8671
PI 14:0/18:1	0.2629
PI 14:1/18:0	0.1205
PI 16:0/16:0	0.0784
PI 16:1/18:1	0.828
PI 16:0/18:1	4.0031
PI 18:0/16:1	2.0516
PI 18:1/18:1	0.0746
PI 18:0/18:1	0.994
PG 16:1/16:1	0.0225
PG 16:0/16:1	0.0201
PG 16:1/18:1	0.014
CL 16:1/16:1/16:1/16:1	0.1191
CL 16:1/16:1/16:1/18:1	0.2516
CL 16:0/16:0/16:1/18:1	0.1579
CL 16:1/16:1/18:1/18:1	0.1745
CL 16:0/16:1/18:0/18:1	0.0225
CL 16:1/18:1/18:1/18:1	0.0687
CL 16:0/18:0/18:1/18:1	0.1534
CL 18:1/18:1/18:1/18:1	0.0023
CL 18:0/18:1/18:1/18:1	0.0028
LCB 18:0;3	0.0631
Cer 18:0;3/26:0;1	0.0693
IPC 18:0;3/24:0;1	0.0926
IPC 18:0;3/26:0;0	0.0475
IPC 18:0;3/26:0;1	0.6338
IPC 18:0;3/26:0;2	0.0874
IPC 20:0;3/26:0;1	0.0039
MIPC 18:0;3/24:0;1	0.0061
MIPC 18:0;3/26:0;0	0.0751
MIPC 18:0;3/26:0;1	1.5455
MIP2C 18:0;3/24:0;0	0.0036
MIP2C 18:0;3/24:0;1	0.0656
MIP2C 18:0;3/26:0;0	0.5826
MIP2C 18:0;3/26:0;1	8.8928
MIP2C 18:0;3/26:0;2	0.048
MIP2C 20:0;3/26:0;0	0.0111
MIP2C 20:0;3/26:0;1	0.1681
Ergosterol	11.979
Ergostadienol	2.3552
