# Supplementary material for: The LUX Score: A Metric for Lipidome Homology
Source: PLoS Comput Biol. 2015 Sep 22;11(9):e1004511. doi: 10.1371/journal.pcbi.1004511 (PMC4578897; doi:10.1371/journal.pcbi.1004511)
Supplement: S5 Dataset — Includes scripts, README files and data files for Figs 1, 2, 6, 7 and S6. (ZIP) [file pcbi.1004511.s009.zip › S5_Dataset/Lipidome_Homology_Testing/SC/BY4741_37]

TAG 12:0/16:0/16:0	0.003
TAG 14:0/16:0/16:1	0.0066
TAG 16:1/16:1/16:1	0.0838
TAG 16:0/16:1/16:1	0.2301
TAG 14:0/16:1/18:1	0.0124
TAG 16:0/16:0/16:1	0.1355
TAG 14:0/16:0/18:1	0.0105
TAG 16:1/16:1/18:1	0.1461
TAG 16:1/16:1/18:0	0.17
TAG 16:0/16:1/18:1	0.1681
TAG 16:0/16:1/18:0	0.1551
TAG 14:0/18:0/18:1	0.0274
TAG 16:1/18:1/18:1	0.048
TAG 16:1/18:0/18:1	0.1109
TAG 16:0/18:1/18:1	0.0854
TAG 16:0/18:0/18:1	0.0916
TAG 16:1/18:0/18:0	0.0772
TAG 18:0/18:1/18:1	0.0219
TAG 16:1/16:1/22:0	0.006
TAG 16:1/18:1/20:0	0.0027
TAG 18:0/18:0/18:1	0.0296
TAG 16:0/16:1/24:0	0.0056
TAG 16:1/16:1/26:0	0.0552
TAG 16:0/16:1/26:0	0.0257
TAG 16:0/18:1/24:0	0.0032
TAG 16:1/18:1/26:0	0.0716
TAG 16:0/18:1/26:0	0.0365
DAG 12:0/16:0	0.0116
DAG 14:0/16:0	0.0049
DAG 16:1/16:1	0.3798
DAG 16:0/16:1	0.5447
DAG 16:0/16:0	0.0194
DAG 16:1/18:1	0.6442
DAG 16:0/18:1	0.8589
DAG 18:1/18:1	0.0181
DAG 18:0/18:1	0.2369
LPA 16:1	0.1998
LPA 16:0	0.0813
LPA 18:1	0.1714
PA 12:0/16:1	0.0552
PA 12:0/16:0	0.1164
PA 14:1/16:0	0.0099
PA 14:0/16:1	0.0756
PA 16:1/16:1	1.2704
PA 16:0/16:1	1.2183
PA 16:0/16:0	0.153
PA 16:1/18:1	3.0792
PA 16:0/18:1	1.0998
PA 18:0/16:1	0.0808
PA 18:1/18:1	0.289
PA 18:0/18:1	0.1084
LPS 18:1	0.0077
PS 12:0/16:1	0.0138
PS 12:0/16:0	0.0052
PS 14:0/16:1	0.0085
PS 16:1/16:1	0.5466
PS 16:0/16:1	0.3169
PS 16:0/16:0	0.0213
PS 16:1/18:1	1.6175
PS 16:0/18:1	0.3812
PS 18:1/18:1	0.0139
LPE 16:1	0.1462
LPE 18:1	0.2655
PE 12:0/16:1	0.063
PE 16:1/16:1	2.7385
PE 16:0/16:1	0.5516
PE 16:1/18:1	3.466
PE 16:0/18:1	0.2842
PE 18:1/18:1	0.1927
LPC 16:1	0.6066
LPC 16:0	0.1418
LPC 18:1	0.5355
LPC 18:0	0.0053
PC 10:0/16:1	0.1287
PC 10:0/16:0	0.0833
PC 12:0/16:1	0.3161
PC 12:0/16:0	0.2298
PC 14:1/16:1	0.0347
PC 14:0/16:1	0.3949
PC 14:0/16:0	0.1312
PC 16:1/16:1	4.0642
PC 16:0/16:1	3.224
PC 16:0/16:0	0.0698
PC 16:1/18:1	5.4589
PC 16:0/18:1	2.396
PC 18:1/18:1	0.5745
PC 18:0/18:1	0.5006
PC 18:0/18:0	0.0379
LPI 16:1	0.1508
LPI 16:0	0.12
LPI 18:1	0.2273
LPI 18:0	0.0366
PI 10:0/16:0	0.4634
PI 12:0/16:1	0.067
PI 12:0/16:0	0.8969
PI 10:0/18:0	0.0915
PI 14:1/16:0	0.0879
PI 14:0/16:1	0.1465
PI 12:0/18:0	0.1832
PI 14:0/16:0	0.3952
PI 16:1/16:1	1.0984
PI 16:0/16:1	8.7331
PI 14:0/18:1	0.1227
PI 14:1/18:0	0.0099
PI 16:0/16:0	0.5501
PI 16:1/18:1	1.4572
PI 16:0/18:1	10.789
PI 18:0/16:1	2.6049
PI 18:1/18:1	0.1326
PI 18:0/18:1	2.4032
PG 16:1/16:1	0.022
PG 16:0/16:1	0.0109
PG 16:0/18:1	0.0088
CL 16:1/16:1/16:1/16:1	0.0943
CL 16:1/16:1/16:1/18:1	0.4008
CL 16:0/16:0/16:1/18:1	0.0862
CL 16:1/16:1/18:1/18:1	0.5435
CL 16:0/16:1/18:0/18:1	0.0109
CL 16:1/18:1/18:1/18:1	0.338
CL 16:0/18:0/18:1/18:1	0.1297
CL 18:1/18:1/18:1/18:1	0.0398
CL 18:0/18:1/18:1/18:1	0.0018
LCB 18:0;3	0.0045
Cer 18:0;3/24:0;1	0.0052
Cer 18:0;3/26:0;0	0.0103
Cer 18:0;3/26:0;1	0.1439
Cer 20:0;3/26:0;1	0.0226
IPC 18:0;3/24:0;1	0.0521
IPC 18:0;3/26:0;0	0.0923
IPC 18:0;3/26:0;1	1.117
IPC 18:0;3/26:0;2	0.4329
IPC 20:0;3/26:0;0	0.044
IPC 20:0;3/26:0;1	0.3863
IPC 20:0;3/26:0;2	0.0107
MIPC 18:0;3/26:0;0	0.0322
MIPC 18:0;3/26:0;1	1.0356
MIPC 18:0;3/26:0;2	0.1387
MIPC 20:0;3/26:0;0	0.0026
MIPC 20:0;3/26:0;1	0.528
MIP2C 18:0;3/24:0;1	0.0022
MIP2C 18:0;3/26:0;0	0.3312
MIP2C 18:0;3/26:0;1	4.3958
MIP2C 18:0;3/26:0;2	0.1293
MIP2C 20:0;3/26:0;0	0.3137
MIP2C 20:0;3/26:0;1	3.0099
MIP2C 20:0;3/26:0;2	0.0047
Ergosterol	13.18
