# Supplementary material for: The LUX Score: A Metric for Lipidome Homology
Source: PLoS Comput Biol. 2015 Sep 22;11(9):e1004511. doi: 10.1371/journal.pcbi.1004511 (PMC4578897; doi:10.1371/journal.pcbi.1004511)
Supplement: S5 Dataset — Includes scripts, README files and data files for Figs 1, 2, 6, 7 and S6. (ZIP) [file pcbi.1004511.s009.zip › S5_Dataset/Lipidome_Homology_Testing/SC/Elo1_24]

TAG 12:0/14:1/16:1	0.044
TAG 12:0/12:0/18:1	0.0164
TAG 12:0/14:0/16:1	0.1128
TAG 12:0/14:0/16:0	0.0559
TAG 12:0/16:1/16:1	0.1737
TAG 12:0/16:0/16:1	0.2429
TAG 12:0/16:0/16:0	0.0879
TAG 14:1/16:1/16:1	0.0672
TAG 14:0/16:1/16:1	0.323
TAG 12:0/16:1/18:1	0.0693
TAG 14:0/16:0/16:1	0.2216
TAG 12:0/16:0/18:1	0.0494
TAG 14:0/16:0/16:0	0.0311
TAG 16:1/16:1/16:1	1.0203
TAG 14:1/16:1/18:1	0.0503
TAG 16:0/16:1/16:1	0.8395
TAG 14:0/16:1/18:1	0.1583
TAG 16:0/16:0/16:1	0.2585
TAG 14:0/16:0/18:1	0.0696
TAG 12:0/14:1/22:0	0.0111
TAG 16:0/16:0/16:0	0.0022
TAG 16:1/16:1/18:1	1.3428
TAG 16:1/16:1/18:0	0.519
TAG 16:0/16:1/18:1	0.4677
TAG 16:0/16:1/18:0	0.2195
TAG 14:0/18:0/18:1	0.0539
TAG 16:1/18:1/18:1	0.5102
TAG 16:1/18:0/18:1	0.2541
TAG 16:0/18:1/18:1	0.2236
TAG 16:1/16:1/20:0	0.01
TAG 16:0/18:0/18:1	0.042
TAG 16:1/18:0/18:0	0.0417
TAG 14:0/18:1/20:0	0.0025
TAG 18:1/18:1/18:1	0.0818
TAG 18:0/18:1/18:1	0.097
TAG 16:1/16:1/22:0	0.0219
TAG 16:1/18:1/20:0	0.0059
TAG 18:0/18:0/18:1	0.0391
TAG 14:0/18:1/22:0	0.002
TAG 16:0/16:1/22:0	0.0089
TAG 16:0/18:1/20:0	0.002
TAG 18:0/18:0/18:0	0.0014
TAG 16:1/16:1/24:0	0.0034
TAG 16:1/18:1/22:0	0.0013
TAG 16:1/16:1/26:0	0.0456
TAG 16:1/18:1/24:0	0.0062
TAG 16:0/16:1/26:0	0.0366
TAG 16:0/18:1/24:0	0.0034
TAG 16:1/18:1/26:0	0.0193
TAG 16:0/18:1/26:0	0.0139
DAG 12:0/16:0	0.0366
DAG 14:0/16:1	0.1272
DAG 14:0/16:0	0.0229
DAG 16:1/16:1	0.3409
DAG 16:0/16:1	0.4285
DAG 16:1/18:1	0.3777
DAG 16:0/18:1	0.4448
DAG 18:1/18:1	0.0098
DAG 18:0/18:1	0.121
LPA 16:1	0.2203
LPA 16:0	0.0648
LPA 18:1	0.1014
PA 12:0/16:1	0.1366
PA 12:0/16:0	0.0803
PA 14:1/16:0	0.0986
PA 14:0/16:1	0.3057
PA 16:1/16:1	1.9797
PA 16:0/16:1	0.8389
PA 16:1/18:1	3.0215
PA 16:0/18:1	0.7815
PA 18:0/16:1	0.0318
PA 18:1/18:1	0.1874
PA 18:0/18:1	0.0833
LPS 16:0	0.0194
PS 12:0/16:1	0.0332
PS 12:0/16:0	0.009
PS 14:0/16:1	0.0449
PS 16:1/16:1	0.2865
PS 16:0/16:1	0.2796
PS 16:0/16:0	0.0041
PS 16:1/18:1	0.8351
PS 16:0/18:1	0.4143
PS 18:1/18:1	0.0131
LPE 16:1	0.1719
LPE 16:0	0.107
LPE 18:1	0.1948
PE 12:0/16:1	0.3252
PE 12:0/16:0	0.0378
PE 14:1/16:0	0.0893
PE 14:0/16:1	0.3546
PE 16:1/16:1	4.0854
PE 16:0/16:1	0.5819
PE 16:1/18:1	4.2472
PE 16:0/18:1	0.3727
PE 18:1/18:1	0.3796
LPC 14:0	0.0013
LPC 16:1	0.3323
LPC 16:0	0.0732
LPC 18:1	0.2448
LPC 18:0	0.0402
PC 10:0/16:1	0.1106
PC 10:0/16:0	0.0391
PC 12:0/16:1	0.2729
PC 12:0/16:0	0.0823
PC 14:1/16:1	0.3954
PC 14:0/16:1	0.7494
PC 14:0/16:0	0.0508
PC 16:1/16:1	3.8669
PC 16:0/16:1	1.5116
PC 16:0/16:0	0.0341
PC 16:1/18:1	3.6392
PC 16:0/18:1	0.7611
PC 18:1/18:1	0.3025
PC 18:0/18:1	0.1243
PC 18:0/18:0	0.0292
LPI 16:1	0.0106
LPI 16:0	0.4128
LPI 18:1	0.0159
LPI 18:0	0.4808
PI 10:0/16:1	0.054
PI 10:0/16:0	0.4109
PI 12:0/14:0	0.1181
PI 12:0/16:1	0.149
PI 14:0/14:1	0.0837
PI 14:0/14:0	0.054
PI 12:0/16:0	1.2443
PI 10:0/18:0	0.1277
PI 14:1/16:1	0.0525
PI 14:1/16:0	0.6314
PI 14:0/16:1	0.4405
PI 12:0/18:0	0.4148
PI 14:0/16:0	0.3067
PI 16:1/16:1	0.7231
PI 16:0/16:1	3.9612
PI 14:0/18:1	0.3582
PI 14:1/18:0	0.2043
PI 16:0/16:0	0.1051
PI 16:1/18:1	0.6721
PI 16:0/18:1	3.7741
PI 18:0/16:1	1.6868
PI 18:1/18:1	0.0846
PI 18:0/18:1	1.0918
PG 16:1/16:1	0.0279
PG 16:0/16:1	0.0208
PG 16:1/18:1	0.0241
PG 16:0/18:1	0.0156
PG 18:0/18:1	0.0052
CL 16:1/16:1/16:1/16:1	0.0874
CL 16:0/16:0/16:1/16:1	0.0067
CL 16:0/16:0/16:1/18:1	0.0752
CL 16:1/16:1/18:1/18:1	0.1533
CL 16:0/16:1/18:0/18:1	0.0171
CL 16:1/18:1/18:1/18:1	0.06
CL 16:0/18:0/18:1/18:1	0.0856
CL 18:1/18:1/18:1/18:1	0.0019
Cer 18:0;3/24:0;1	0.0138
Cer 18:0;3/26:0;1	0.1745
Cer 20:0;3/26:0;1	0.023
IPC 18:0;3/24:0;0	0.0042
IPC 18:0;3/24:0;1	0.2686
IPC 18:0;3/26:0;0	0.1444
IPC 18:0;3/26:0;1	2.2818
IPC 18:0;3/26:0;2	0.297
IPC 20:0;3/26:0;0	0.0209
IPC 20:0;3/26:0;1	0.3066
MIPC 18:0;3/24:0;0	0.0021
MIPC 18:0;3/26:0;0	0.0533
MIPC 18:0;3/26:0;1	2.1092
MIPC 20:0;3/26:0;1	0.1772
MIP2C 18:0;3/24:0;0	0.0388
MIP2C 18:0;3/24:0;1	0.1334
MIP2C 18:0;3/26:0;0	1.1417
MIP2C 18:0;3/26:0;1	16.666
MIP2C 18:0;3/26:0;2	0.103
MIP2C 20:0;3/26:0;0	0.0625
MIP2C 20:0;3/26:0;1	0.6331
Ergosterol	12.639
Ergostadienol	1.0855
