# Supplementary material for: The LUX Score: A Metric for Lipidome Homology
Source: PLoS Comput Biol. 2015 Sep 22;11(9):e1004511. doi: 10.1371/journal.pcbi.1004511 (PMC4578897; doi:10.1371/journal.pcbi.1004511)
Supplement: S5 Dataset — Includes scripts, README files and data files for Figs 1, 2, 6, 7 and S6. (ZIP) [file pcbi.1004511.s009.zip › S5_Dataset/Lipidome_Homology_Testing/SC/Elo1_37]

TAG 14:0/16:1/16:1	0.03271
TAG 14:0/16:0/16:1	0.04573
TAG 12:0/16:0/18:1	0.00745
TAG 16:1/16:1/16:1	0.05726
TAG 14:1/16:1/18:1	0.00182
TAG 16:0/16:1/16:1	0.14301
TAG 14:0/16:1/18:1	0.03762
TAG 16:0/16:0/16:1	0.07592
TAG 14:0/16:0/18:1	0.0279
TAG 16:1/16:1/18:1	0.12298
TAG 16:1/16:1/18:0	0.10967
TAG 16:0/16:1/18:1	0.10605
TAG 16:0/16:1/18:0	0.07912
TAG 14:0/18:0/18:1	0.02479
TAG 16:1/18:1/18:1	0.0481
TAG 16:1/18:0/18:1	0.07888
TAG 16:0/18:1/18:1	0.05164
TAG 16:0/18:0/18:1	0.04225
TAG 16:1/18:0/18:0	0.04002
TAG 18:0/18:1/18:1	0.01741
TAG 16:1/16:1/22:0	0.00452
TAG 18:0/18:0/18:1	0.00959
TAG 18:0/18:0/18:0	0.00147
TAG 16:1/16:1/24:0	0.00091
TAG 14:0/16:1/26:0	0.00167
TAG 16:1/16:1/26:0	0.03596
TAG 16:0/16:1/26:0	0.02625
TAG 16:1/18:1/26:0	0.05355
TAG 16:0/18:1/26:0	0.01876
TAG 18:1/18:1/26:0	0.00075
TAG 18:0/18:1/26:0	0.00953
DAG 12:0/16:0	0.017
DAG 14:0/16:1	0.10623
DAG 14:0/16:0	0.03515
DAG 16:1/16:1	0.36553
DAG 16:0/16:1	0.56967
DAG 16:0/16:0	0.00845
DAG 16:1/18:1	0.72964
DAG 16:0/18:1	0.85786
DAG 18:1/18:1	0.03292
DAG 18:0/18:1	0.33174
LPA 14:0	0.00415
LPA 16:1	0.15611
LPA 16:0	0.05746
LPA 18:1	0.12272
PA 12:0/16:1	0.05754
PA 12:0/16:0	0.1321
PA 14:1/16:0	0.07496
PA 14:0/16:1	0.26553
PA 16:1/16:1	1.08211
PA 16:0/16:1	0.88948
PA 16:0/16:0	0.11999
PA 16:1/18:1	3.23625
PA 16:0/18:1	0.99001
PA 18:0/16:1	0.09851
PA 18:1/18:1	0.3139
PA 18:0/18:1	0.04699
PS 12:0/16:1	0.0279
PS 14:1/16:0	0.00734
PS 14:0/16:1	0.05997
PS 16:1/16:1	0.43892
PS 16:0/16:1	0.22712
PS 16:0/16:0	0.01355
PS 16:1/18:1	1.84641
PS 16:0/18:1	0.34885
PS 18:1/18:1	0.01982
LPE 16:1	0.08056
LPE 16:0	0.00289
LPE 18:1	0.12298
PE 12:0/16:1	0.1445
PE 14:0/16:1	0.36468
PE 16:1/16:1	2.66317
PE 16:0/16:1	0.46725
PE 16:0/16:0	0.01174
PE 16:1/18:1	4.46793
PE 16:0/18:1	0.30817
PE 18:1/18:1	0.31906
PE 18:0/18:1	0.04444
LPC 14:0	0.03452
LPC 16:1	0.41034
LPC 16:0	0.06986
LPC 18:1	0.42039
LPC 18:0	0.00228
PC 10:0/16:1	0.12401
PC 10:0/16:0	0.09203
PC 12:0/16:1	0.36671
PC 12:0/16:0	0.27112
PC 14:1/16:1	0.25591
PC 14:0/16:1	1.54349
PC 14:0/16:0	0.29131
PC 16:1/16:1	3.65482
PC 16:0/16:1	2.80182
PC 16:0/16:0	0.09427
PC 16:1/18:1	5.90783
PC 16:0/18:1	2.12728
PC 18:1/18:1	0.66358
PC 18:0/18:1	0.56381
PC 18:0/18:0	0.03164
LPI 14:0	0.00367
LPI 16:1	0.08977
LPI 16:0	0.0928
LPI 18:1	0.16399
LPI 18:0	0.03431
PI 10:0/16:1	0.0127
PI 10:0/16:0	0.26543
PI 12:0/14:0	0.06217
PI 12:0/16:1	0.06409
PI 14:0/14:1	0.04239
PI 14:0/14:0	0.10937
PI 12:0/16:0	0.82349
PI 10:0/18:0	0.06403
PI 14:1/16:1	0.06257
PI 14:1/16:0	0.64288
PI 14:0/16:1	0.58327
PI 12:0/18:0	0.2145
PI 14:0/16:0	1.30756
PI 16:1/16:1	0.87915
PI 16:0/16:1	6.17713
PI 14:0/18:1	0.89749
PI 14:1/18:0	0.1765
PI 16:0/16:0	0.34301
PI 16:1/18:1	1.60373
PI 16:0/18:1	9.8599
PI 18:0/16:1	2.32483
PI 18:1/18:1	0.16782
PI 18:0/18:1	2.80335
PG 16:1/16:1	0.02725
PG 16:0/16:1	0.01535
PG 16:0/18:1	0.00722
CL 16:1/16:1/16:1/16:1	0.10705
CL 16:1/16:1/16:1/18:1	0.37439
CL 16:0/16:0/16:1/18:1	0.07185
CL 16:1/16:1/18:1/18:1	0.53201
CL 16:0/16:1/18:0/18:1	0.00971
CL 16:1/18:1/18:1/18:1	0.4072
CL 16:0/18:0/18:1/18:1	0.12314
CL 18:1/18:1/18:1/18:1	0.10634
Cer 18:0;3/26:0;0	0.00499
Cer 18:0;3/26:0;1	0.1485
Cer 20:0;3/26:0;1	0.03217
IPC 18:0;2/20:0;0	0.00061
IPC 18:0;3/24:0;1	0.04138
IPC 18:0;3/26:0;0	0.0839
IPC 18:0;3/26:0;1	0.98123
IPC 18:0;3/26:0;2	0.4309
IPC 20:0;3/26:0;0	0.04446
IPC 20:0;3/26:0;1	0.46521
IPC 20:0;3/26:0;2	0.00565
MIPC 18:0;3/26:0;0	0.03417
MIPC 18:0;3/26:0;1	1.00644
MIPC 18:0;3/26:0;2	0.14975
MIPC 20:0;3/26:0;0	0.00892
MIPC 20:0;3/26:0;1	0.68238
MIP2C 18:0;3/24:0;1	0.00359
MIP2C 18:0;3/26:0;0	0.26671
MIP2C 18:0;3/26:0;1	3.73586
MIP2C 18:0;3/26:0;2	0.11257
MIP2C 20:0;3/26:0;0	0.30904
MIP2C 20:0;3/26:0;1	3.26103
MIP2C 20:0;3/26:0;2	0.00698
Ergosterol	12.7983
