# Supplementary material for: The LUX Score: A Metric for Lipidome Homology
Source: PLoS Comput Biol. 2015 Sep 22;11(9):e1004511. doi: 10.1371/journal.pcbi.1004511 (PMC4578897; doi:10.1371/journal.pcbi.1004511)
Supplement: S5 Dataset — Includes scripts, README files and data files for Figs 1, 2, 6, 7 and S6. (ZIP) [file pcbi.1004511.s009.zip › S5_Dataset/Lipidome_Homology_Testing/SC/Elo2_24]

TAG 12:0/12:0/18:1	0.0048
TAG 12:0/14:0/16:1	0.0548
TAG 12:0/14:0/16:0	0.0349
TAG 12:0/16:1/16:1	0.0626
TAG 12:0/16:0/16:1	0.1314
TAG 12:0/16:0/16:0	0.0717
TAG 14:1/16:1/16:1	0.0022
TAG 14:0/16:1/16:1	0.1146
TAG 12:0/16:1/18:1	0.0372
TAG 14:0/16:0/16:1	0.123
TAG 12:0/16:0/18:1	0.0388
TAG 14:0/16:0/16:0	0.0219
TAG 16:1/16:1/16:1	0.3454
TAG 14:1/16:1/18:1	0.0166
TAG 16:0/16:1/16:1	0.4883
TAG 14:0/16:1/18:1	0.0856
TAG 16:0/16:0/16:1	0.2065
TAG 14:0/16:0/18:1	0.0537
TAG 12:0/14:1/22:0	0.0049
TAG 16:0/16:0/16:0	0.0012
TAG 16:1/16:1/18:1	0.6785
TAG 16:1/16:1/18:0	0.4433
TAG 16:0/16:1/18:1	0.3899
TAG 16:0/16:1/18:0	0.236
TAG 14:0/18:0/18:1	0.0553
TAG 16:1/18:1/18:1	0.4178
TAG 16:1/18:0/18:1	0.2961
TAG 16:0/18:1/18:1	0.2539
TAG 16:0/18:0/18:1	0.1079
TAG 16:1/18:0/18:0	0.103
TAG 18:1/18:1/18:1	0.0876
TAG 18:0/18:1/18:1	0.1537
TAG 18:0/18:0/18:1	0.0476
DAG 12:0/16:1	0.0423
DAG 12:0/16:0	0.0401
DAG 14:0/16:1	0.0657
DAG 14:0/16:0	0.0077
DAG 16:1/16:1	0.5152
DAG 16:0/16:1	0.4439
DAG 16:1/18:1	1.0266
DAG 16:0/18:1	0.8411
DAG 18:1/18:1	0.1904
DAG 18:0/18:1	0.4762
LPA 16:1	0.2267
LPA 16:0	0.0015
LPA 18:1	0.154
PA 12:0/16:1	0.0987
PA 12:0/16:0	0.0362
PA 14:1/16:0	0.0196
PA 14:0/16:1	0.0614
PA 16:1/16:1	1.8201
PA 16:0/16:1	0.3115
PA 16:0/16:0	0.0041
PA 16:1/18:1	3.8926
PA 16:0/18:1	0.382
PA 18:0/16:1	0.0539
PA 18:1/18:1	0.369
PA 18:0/18:1	0.0796
PS 12:0/16:1	0.0115
PS 16:1/16:1	0.2955
PS 16:0/16:1	0.0399
PS 16:1/18:1	1.2123
PS 16:0/18:1	0.0594
PS 18:1/18:1	0.0216
LPE 16:1	0.2941
LPE 18:1	0.4778
PE 12:0/16:1	0.1647
PE 14:0/16:1	0.0324
PE 16:1/16:1	3.7186
PE 16:1/18:1	6.2327
PE 16:0/18:1	0.0678
PE 18:1/18:1	0.8237
LPC 16:1	0.8248
LPC 16:0	0.002
LPC 18:1	0.7673
PC 10:0/16:1	0.1439
PC 10:0/16:0	0.0095
PC 12:0/16:1	0.1904
PC 12:0/16:0	0.0391
PC 14:1/16:1	0.1689
PC 14:0/16:1	0.2232
PC 14:0/16:0	0.0264
PC 16:1/16:1	4.6582
PC 16:0/16:1	0.5985
PC 16:0/16:0	0.0303
PC 16:1/18:1	6.4662
PC 16:0/18:1	0.3042
PC 16:0/18:0	0.0113
PC 18:1/18:1	0.9296
PC 18:0/18:1	0.0195
PC 18:0/18:0	0.0094
LPI 12:0	0.001
LPI 16:1	0.1105
LPI 16:0	0.1837
LPI 18:1	0.2146
LPI 18:0	0.27
PI 10:0/16:1	0.0611
PI 10:0/16:0	0.5192
PI 12:0/14:0	0.0626
PI 12:0/16:1	0.1387
PI 14:0/14:1	0.0189
PI 14:0/14:0	0.0155
PI 12:0/16:0	1.1427
PI 10:0/18:0	0.2552
PI 14:1/16:1	0.0449
PI 14:1/16:0	0.3726
PI 14:0/16:1	0.2875
PI 12:0/18:0	0.4457
PI 14:0/16:0	0.1076
PI 16:1/16:1	0.8132
PI 16:0/16:1	5.714
PI 14:0/18:1	0.4306
PI 14:1/18:0	0.1761
PI 16:0/16:0	0.0791
PI 16:1/18:1	1.3904
PI 16:0/18:1	8.2637
PI 18:0/16:1	3.6186
PI 18:1/18:1	0.361
PI 18:0/18:1	4.1124
PG 16:1/16:1	0.014
PG 16:1/18:1	0.0065
PG 16:0/18:1	0.0204
PG 18:1/18:1	0.0023
CL 16:1/16:1/16:1/16:1	0.0254
CL 16:0/16:1/16:1/16:1	0.0319
CL 16:1/16:1/16:1/18:1	0.1037
CL 16:0/16:0/16:1/18:1	0.1216
CL 16:1/16:1/18:1/18:1	0.1823
CL 16:0/16:1/18:0/18:1	0.0682
CL 16:1/18:1/18:1/18:1	0.1468
CL 16:0/18:0/18:1/18:1	0.1908
CL 18:1/18:1/18:1/18:1	0.0221
CL 18:0/18:1/18:1/18:1	0.005
LCB 18:0;3	3.8245
LCB 20:0;3	0.0084
LCBP 18:0;3	0.4331
Cer 18:0;3/16:0;0	0.0311
Cer 18:0;3/18:0;1	0.0045
Cer 18:0;3/24:0;1	0.0412
Cer 18:0;3/26:0;1	0.0148
LIPC 18:0;3	0.0164
IPC 18:0;3/16:0;0	0.5441
IPC 18:0;3/16:0;1	0.0712
IPC 18:0;3/18:0;0	0.416
IPC 18:0;3/18:0;1	0.2629
IPC 18:0;3/20:0;0	0.0169
IPC 18:0;3/20:0;1	0.0154
IPC 18:0;3/22:0;0	0.0009
IPC 18:0;3/24:0;0	0.0929
IPC 18:0;3/24:0;1	0.2377
IPC 18:0;3/26:0;0	0.0983
IPC 18:0;3/26:0;1	0.2915
IPC 18:0;3/26:0;2	0.0339
MIPC 18:0;3/26:0;0	0.003
MIPC 18:0;3/26:0;1	0.095
MIP2C 18:0;3/24:0;0	0.075
MIP2C 18:0;3/24:0;1	0.2236
MIP2C 18:0;3/26:0;0	1.434
MIP2C 18:0;3/26:0;1	5.2556
MIP2C 18:0;3/26:0;2	0.0137
MIP2C 20:0;3/26:0;0	0.0513
MIP2C 20:0;3/26:0;1	0.1296
Ergosterol	10.906
