# Supplementary material for: The LUX Score: A Metric for Lipidome Homology
Source: PLoS Comput Biol. 2015 Sep 22;11(9):e1004511. doi: 10.1371/journal.pcbi.1004511 (PMC4578897; doi:10.1371/journal.pcbi.1004511)
Supplement: S5 Dataset — Includes scripts, README files and data files for Figs 1, 2, 6, 7 and S6. (ZIP) [file pcbi.1004511.s009.zip › S5_Dataset/Lipidome_Homology_Testing/SC/Elo2_37]

TAG 12:0/14:0/16:1	0.001986
TAG 12:0/16:0/16:1	0.016981
TAG 12:0/16:0/16:0	0.009726
TAG 14:0/16:1/16:1	0.002662
TAG 12:0/16:1/18:1	0.000887
TAG 14:0/16:0/16:1	0.014784
TAG 12:0/16:0/18:1	0.005842
TAG 16:1/16:1/16:1	0.108048
TAG 16:0/16:1/16:1	0.199691
TAG 14:0/16:1/18:1	0.015488
TAG 16:0/16:0/16:1	0.121121
TAG 14:0/16:0/18:1	0.011322
TAG 16:1/16:1/18:1	0.210566
TAG 16:1/16:1/18:0	0.173993
TAG 16:0/16:1/18:1	0.190204
TAG 16:0/16:1/18:0	0.16287
TAG 14:0/18:0/18:1	0.03138
TAG 16:1/18:1/18:1	0.10405
TAG 16:1/18:0/18:1	0.134289
TAG 16:0/18:1/18:1	0.118102
TAG 16:0/18:0/18:1	0.081154
TAG 16:1/18:0/18:0	0.069052
TAG 18:1/18:1/18:1	0.005585
TAG 18:0/18:1/18:1	0.073094
TAG 18:0/18:0/18:1	0.024977
TAG 16:0/16:1/26:0	0.001865
DAG 12:0/16:1	0.005868
DAG 12:0/16:0	0.029723
DAG 14:0/16:1	0.020635
DAG 14:0/16:0	0.011049
DAG 16:1/16:1	0.387225
DAG 16:0/16:1	0.548412
DAG 16:0/16:0	0.019976
DAG 16:1/18:1	0.86084
DAG 16:0/18:1	1.031927
DAG 18:1/18:1	0.086252
DAG 18:0/18:1	0.502308
LPA 16:1	0.234235
LPA 16:0	0.021625
LPA 18:1	0.166695
PA 12:0/16:1	0.037831
PA 12:0/16:0	0.03855
PA 14:0/16:1	0.043109
PA 16:1/16:1	1.56584
PA 16:0/16:1	0.514821
PA 16:0/16:0	0.025282
PA 16:1/18:1	4.298502
PA 16:0/18:1	0.650206
PA 18:0/16:1	0.052731
PA 18:1/18:1	0.284423
PA 18:0/18:1	0.051663
LPS 18:1	0.009328
PS 12:0/16:1	0.012559
PS 14:0/16:1	0.006623
PS 16:1/16:1	0.638683
PS 16:0/16:1	0.123209
PS 16:1/18:1	2.548383
PS 16:0/18:1	0.185464
PS 18:1/18:1	0.02559
PS 18:0/18:1	0.008803
LPE 16:1	0.149813
LPE 18:1	0.352563
LPE 18:0	0.005044
PE 12:0/16:1	0.052986
PE 14:0/16:1	0.037457
PE 16:1/16:1	2.820811
PE 16:0/16:1	0.392761
PE 16:1/18:1	5.485277
PE 16:0/18:1	0.303466
PE 18:1/18:1	0.831623
PE 18:0/18:1	0.063948
LPC 16:1	0.453342
LPC 16:0	0.08688
LPC 18:1	0.500115
PC 10:0/16:1	0.067779
PC 10:0/16:0	0.05538
PC 12:0/16:1	0.144272
PC 12:0/16:0	0.111873
PC 14:1/16:1	0.028825
PC 14:0/16:1	0.265872
PC 14:0/16:0	0.063613
PC 16:1/16:1	2.495093
PC 16:0/16:1	2.481997
PC 16:0/16:0	0.051088
PC 16:1/18:1	4.08197
PC 16:0/18:1	1.885125
PC 18:1/18:1	0.627182
PC 18:0/18:1	0.356015
PC 18:0/18:0	0.019484
LPI 12:0	0.000438
LPI 16:1	0.092921
LPI 16:0	0.175313
LPI 18:1	0.199652
LPI 18:0	0.158807
PI 10:0/16:0	0.385816
PI 12:0/16:1	0.042459
PI 12:0/16:0	0.85775
PI 10:0/18:0	0.137012
PI 14:1/16:0	0.098727
PI 14:0/16:1	0.110201
PI 12:0/18:0	0.317961
PI 14:0/16:0	0.295021
PI 16:1/16:1	0.597791
PI 16:0/16:1	6.726855
PI 14:0/18:1	0.174301
PI 14:1/18:0	0.046507
PI 16:0/16:0	0.309273
PI 16:1/18:1	0.970889
PI 16:0/18:1	10.7296
PI 18:0/16:1	3.525365
PI 18:1/18:1	0.192378
PI 18:0/18:1	4.094819
PG 16:1/16:1	0.02008
PG 16:0/16:1	0.007056
PG 16:1/18:1	0.008386
PG 16:0/18:1	0.024616
PG 18:1/18:1	0.002792
CL 16:0/16:1/16:1/16:1	0.0086
CL 16:0/16:0/16:1/16:1	0.009874
CL 16:1/16:1/16:1/18:1	0.10277
CL 16:0/16:0/16:1/18:1	0.087142
CL 16:1/16:1/18:1/18:1	0.306938
CL 16:0/16:1/18:0/18:1	0.03616
CL 16:1/18:1/18:1/18:1	0.277402
CL 16:0/18:0/18:1/18:1	0.158285
CL 18:1/18:1/18:1/18:1	0.061197
CL 18:0/18:1/18:1/18:1	0.008693
LCB 18:0;3	1.340985
LCB 20:0;3	0.510396
Cer 18:0;3/16:0;0	0.0084
Cer 18:0;3/18:0;1	0.005164
Cer 18:0;3/24:0;1	0.013064
Cer 18:0;3/26:0;1	0.069065
LIPC 18:0;3	0.001696
IPC 18:0;3/16:0;0	0.24088
IPC 18:0;3/16:0;1	0.079617
IPC 18:0;3/18:0;0	0.381782
IPC 18:0;3/18:0;1	0.2356
IPC 18:0;3/20:0;0	0.169607
IPC 18:0;3/20:0;1	0.159651
IPC 18:0;3/22:0;1	0.011975
IPC 18:0;3/24:0;0	0.06624
IPC 18:0;3/24:0;1	0.323955
IPC 18:0;3/24:0;2	0.017105
IPC 18:0;3/26:0;0	0.169894
IPC 18:0;3/26:0;1	1.037225
IPC 18:0;3/26:0;2	0.12765
IPC 20:0;3/26:0;0	0.017613
IPC 20:0;3/26:0;1	0.128817
MIPC 18:0;3/22:0;2	0.001729
MIPC 18:0;3/24:0;1	0.030127
MIPC 18:0;3/26:0;0	0.102966
MIPC 18:0;3/26:0;1	1.095032
MIPC 20:0;3/26:0;0	0.019565
MIPC 20:0;3/26:0;1	0.335869
MIP2C 18:0;3/16:0;1	0.000751
MIP2C 18:0;3/18:0;1	0.000865
MIP2C 18:0;3/24:0;0	0.002716
MIP2C 18:0;3/24:0;1	0.116341
MIP2C 18:0;3/26:0;0	0.546911
MIP2C 18:0;3/26:0;1	4.126691
MIP2C 18:0;3/26:0;2	0.033588
MIP2C 20:0;3/26:0;0	0.390095
MIP2C 20:0;3/26:0;1	1.75836
Ergosterol	13.75242
