# Supplementary material for: The LUX Score: A Metric for Lipidome Homology
Source: PLoS Comput Biol. 2015 Sep 22;11(9):e1004511. doi: 10.1371/journal.pcbi.1004511 (PMC4578897; doi:10.1371/journal.pcbi.1004511)
Supplement: S5 Dataset — Includes scripts, README files and data files for Figs 1, 2, 6, 7 and S6. (ZIP) [file pcbi.1004511.s009.zip › S5_Dataset/Lipidome_Homology_Testing/SC/Elo3_24]

TAG 12:0/14:1/16:1	0.0401
TAG 12:0/12:0/18:1	0.0101
TAG 12:0/14:0/16:1	0.0577
TAG 12:0/14:0/16:0	0.0011
TAG 12:0/16:1/16:1	0.1115
TAG 12:0/16:0/16:1	0.0938
TAG 14:1/16:1/16:1	0.0377
TAG 14:0/16:1/16:1	0.1428
TAG 12:0/16:1/18:1	0.0236
TAG 14:0/16:0/16:1	0.0628
TAG 12:0/16:0/18:1	0.0123
TAG 16:1/16:1/16:1	0.3379
TAG 14:1/16:1/18:1	0.0191
TAG 16:0/16:1/16:1	0.2448
TAG 14:0/16:1/18:1	0.0444
TAG 16:0/16:0/16:1	0.0625
TAG 14:0/16:0/18:1	0.017
TAG 12:0/14:1/22:0	0.0044
TAG 16:1/16:1/18:1	0.2695
TAG 16:1/16:1/18:0	0.1019
TAG 16:0/16:1/18:1	0.0835
TAG 16:0/16:1/18:0	0.0428
TAG 14:0/18:0/18:1	0.0118
TAG 12:0/16:1/22:0	0.01
TAG 16:1/18:1/18:1	0.0633
TAG 16:1/18:0/18:1	0.0513
TAG 16:0/18:1/18:1	0.0304
TAG 14:1/16:1/22:0	0.0065
TAG 16:1/16:1/20:0	0.0071
TAG 16:0/18:0/18:1	0.0154
TAG 16:1/18:0/18:0	0.023
TAG 14:0/18:1/20:0	0.0037
TAG 14:0/16:1/22:0	0.0089
TAG 18:1/18:1/18:1	0.0037
TAG 18:0/18:1/18:1	0.0178
TAG 16:1/16:1/22:0	0.1063
TAG 16:1/18:1/20:0	0.0063
TAG 18:0/18:0/18:1	0.0058
TAG 14:0/18:1/22:0	0.0144
TAG 16:0/16:1/22:0	0.0194
TAG 16:1/16:1/24:0	0.0193
TAG 16:1/18:1/22:0	0.0393
TAG 16:0/18:1/22:0	0.0054
DAG 12:0/16:1	0.1392
DAG 12:0/16:0	0.0507
DAG 14:1/16:1	0.0373
DAG 14:0/16:1	0.2123
DAG 16:1/16:1	0.9934
DAG 16:0/16:1	0.4904
DAG 16:1/18:1	0.714
DAG 16:0/18:1	0.3929
DAG 18:1/18:1	0.0064
DAG 18:0/18:1	0.0523
LPA 16:1	0.2164
LPA 18:1	0.0197
PA 12:0/16:1	0.2946
PA 12:0/16:0	0.0566
PA 14:1/16:0	0.0601
PA 14:0/16:1	0.1971
PA 16:1/16:1	3.0613
PA 16:0/16:1	0.4657
PA 16:1/18:1	3.2346
PA 16:0/18:1	0.184
PA 18:0/16:1	0.0457
PA 18:1/18:1	0.1521
PA 18:0/18:1	0.0189
PS 12:0/16:1	0.0441
PS 14:0/16:1	0.0099
PS 16:1/16:1	0.5451
PS 16:0/16:1	0.0445
PS 16:1/18:1	0.8268
PS 16:0/18:1	0.0208
PS 18:1/18:1	0.0071
LPE 16:1	0.5471
LPE 18:1	0.3082
PE 12:0/16:1	0.523
PE 14:0/16:1	0.1628
PE 16:1/16:1	7.6978
PE 16:0/16:1	0.0851
PE 16:1/18:1	5.4263
PE 18:1/18:1	0.3533
LPC 16:1	0.7254
LPC 18:1	0.18
PC 10:0/16:1	0.2165
PC 10:0/16:0	0.018
PC 12:0/16:1	0.5103
PC 12:0/16:0	0.0564
PC 14:1/16:1	0.7452
PC 14:0/16:1	0.5516
PC 14:0/16:0	0.0255
PC 16:1/16:1	6.6139
PC 16:0/16:1	0.6761
PC 16:0/16:0	0.0232
PC 16:1/18:1	4.4125
PC 16:0/18:1	0.112
PC 16:0/18:0	0.0121
PC 18:1/18:1	0.2614
PC 18:0/18:1	0.02
PC 18:0/18:0	0.024
LPI 12:0	0.0187
LPI 14:1	0.0265
LPI 14:0	0.004
LPI 16:1	0.24
LPI 16:0	0.1628
LPI 18:1	0.1418
LPI 18:0	0.1157
LPI 22:0	0.075
PI 10:0/16:1	0.1929
PI 10:0/16:0	0.9771
PI 12:0/14:0	0.2385
PI 12:0/16:1	0.555
PI 14:0/14:1	0.1265
PI 14:0/14:0	0.0205
PI 12:0/16:0	1.7289
PI 10:0/18:0	0.2407
PI 14:1/16:1	0.247
PI 14:1/16:0	1.3399
PI 14:0/16:1	1.0375
PI 12:0/18:0	0.3733
PI 14:0/16:0	0.1266
PI 16:1/16:1	1.8172
PI 16:0/16:1	7.539
PI 14:0/18:1	0.5125
PI 14:1/18:0	0.3371
PI 16:0/16:0	0.0948
PI 16:1/18:1	1.3518
PI 16:0/18:1	4.3993
PI 18:0/16:1	2.5286
PI 18:1/18:1	0.1435
PI 18:0/18:1	1.0233
PG 16:1/16:1	0.0188
PG 16:0/16:1	0.006
PG 16:0/18:1	0.0063
CL 16:1/16:1/16:1/16:1	0.188
CL 16:1/16:1/16:1/18:1	0.2849
CL 16:0/16:0/16:1/18:1	0.1307
CL 16:1/16:1/18:1/18:1	0.1615
CL 16:0/16:1/18:0/18:1	0.0044
CL 16:1/18:1/18:1/18:1	0.036
CL 16:0/18:0/18:1/18:1	0.11
CL 18:0/18:1/18:1/18:1	0.0006
LCB 16:0;3	0.0514
LCB 18:0;3	4.8715
LCBP 18:0;3	0.2889
Cer 18:0;3/16:0;0	0.016
Cer 18:0;3/20:0;1	0.0094
Cer 18:0;3/22:0;0	0.0222
Cer 18:0;3/22:0;1	0.0781
Cer 18:0;3/24:0;1	0.0294
LIPC 18:0;3	0.0284
IPC 18:0;3/16:0;0	0.2683
IPC 18:0;3/16:0;1	0.0371
IPC 18:0;3/18:0;0	0.0681
IPC 18:0;3/18:0;1	0.0388
IPC 18:0;3/20:0;0	0.2853
IPC 18:0;3/20:0;1	0.345
IPC 18:0;3/22:0;0	2.0851
IPC 18:0;3/22:0;1	4.1768
IPC 18:0;3/22:0;2	0.03
IPC 18:0;3/24:0;0	0.1325
IPC 18:0;3/24:0;1	0.3305
IPC 18:0;3/24:0;2	0.0078
IPC 18:0;3/26:0;0	0.0053
MIPC 18:0;3/22:0;1	0.0912
MIPC 18:0;3/24:0;1	0.0352
MIP2C 18:0;3/20:0;0	0.032
MIP2C 18:0;3/20:0;1	0.0404
MIP2C 18:0;2/22:0;0	0.002
MIP2C 18:0;3/22:0;0	0.3007
MIP2C 18:0;3/22:0;1	0.6548
MIP2C 18:0;3/24:0;0	0.2188
MIP2C 18:0;3/24:0;1	0.7663
MIP2C 20:0;3/24:0;0	0.0021
MIP2C 20:0;3/24:0;1	0.0355
Ergosterol	9.0739
Ergostadienol	1.6858
