# Supplementary material for: The LUX Score: A Metric for Lipidome Homology
Source: PLoS Comput Biol. 2015 Sep 22;11(9):e1004511. doi: 10.1371/journal.pcbi.1004511 (PMC4578897; doi:10.1371/journal.pcbi.1004511)
Supplement: S5 Dataset — Includes scripts, README files and data files for Figs 1, 2, 6, 7 and S6. (ZIP) [file pcbi.1004511.s009.zip › S5_Dataset/Lipidome_Homology_Testing/SC/Elo3_37]

TAG 12:0/16:0/16:1	0.014997
TAG 12:0/16:0/16:0	0.003581
TAG 14:0/16:1/16:1	0.02587
TAG 14:0/16:0/16:1	0.041607
TAG 12:0/16:0/18:1	0.007618
TAG 16:1/16:1/16:1	0.220083
TAG 16:0/16:1/16:1	0.297592
TAG 14:0/16:1/18:1	0.025466
TAG 16:0/16:0/16:1	0.127108
TAG 14:0/16:0/18:1	0.017521
TAG 16:1/16:1/18:1	0.191456
TAG 16:1/16:1/18:0	0.12592
TAG 16:0/16:1/18:1	0.117285
TAG 16:0/16:1/18:0	0.09159
TAG 14:0/18:0/18:1	0.016162
TAG 12:0/16:1/22:0	0.003611
TAG 16:1/18:1/18:1	0.023324
TAG 16:1/18:0/18:1	0.060474
TAG 16:0/18:1/18:1	0.037296
TAG 16:1/16:1/20:0	0.013133
TAG 16:0/18:0/18:1	0.030662
TAG 16:1/18:0/18:0	0.035402
TAG 14:0/18:1/20:0	0.010833
TAG 14:0/16:1/22:0	0.009548
TAG 18:1/18:1/18:1	0.00148
TAG 18:0/18:1/18:1	0.008872
TAG 16:1/16:1/22:0	0.072594
TAG 16:1/18:1/20:0	0.006403
TAG 18:0/18:0/18:1	0.013139
TAG 14:0/18:1/22:0	0.03864
TAG 16:0/16:1/22:0	0.063898
TAG 16:0/18:1/20:0	0.008033
TAG 16:1/16:1/24:0	0.027022
TAG 16:1/18:1/22:0	0.053959
TAG 16:0/18:1/22:0	0.044521
DAG 12:0/16:1	0.008471
DAG 12:0/16:0	0.021149
DAG 14:0/16:1	0.06731
DAG 14:0/16:0	0.005013
DAG 16:1/16:1	0.859012
DAG 16:0/16:1	0.6387
DAG 16:1/18:1	0.825597
DAG 16:0/18:1	0.519556
DAG 18:1/18:1	0.012969
DAG 18:0/18:1	0.013492
LPA 16:1	0.279715
LPA 16:0	0.013808
LPA 18:1	0.089449
PA 12:0/16:1	0.124937
PA 12:0/16:0	0.111008
PA 14:1/16:0	0.031192
PA 14:0/16:1	0.169977
PA 16:1/16:1	3.137766
PA 16:0/16:1	0.923962
PA 16:0/16:0	0.080581
PA 16:1/18:1	4.495675
PA 16:0/18:1	0.41539
PA 18:0/16:1	0.064475
PA 18:1/18:1	0.23336
PA 18:0/18:1	0.02965
LPS 18:1	0.002666
PS 12:0/16:1	0.052946
PS 14:0/16:1	0.029372
PS 16:1/16:1	0.77837
PS 16:0/16:1	0.100839
PS 16:0/16:0	0.007056
PS 16:1/18:1	1.374408
PS 16:0/18:1	0.055579
PS 18:1/18:1	0.011475
LPE 16:1	0.29671
LPE 18:1	0.312693
LPE 18:0	0.001293
PE 12:0/16:1	0.076515
PE 14:0/16:1	0.053139
PE 16:1/16:1	4.833372
PE 16:0/16:1	0.083002
PE 16:1/18:1	4.053017
PE 16:0/18:1	0.098035
PE 18:1/18:1	0.254837
LPC 14:0	0.003574
LPC 16:1	0.76814
LPC 16:0	0.050829
LPC 18:1	0.275708
PC 10:0/16:1	0.115753
PC 10:0/16:0	0.057654
PC 12:0/16:1	0.300336
PC 12:0/16:0	0.199804
PC 14:1/16:1	0.164443
PC 14:0/16:1	0.704726
PC 14:0/16:0	0.158793
PC 16:1/16:1	4.903473
PC 16:0/16:1	3.074376
PC 16:0/16:0	0.050764
PC 16:1/18:1	3.825063
PC 16:0/18:1	1.124825
PC 18:1/18:1	0.296416
PC 18:0/18:1	0.171661
PC 18:0/18:0	0.033788
LPI 12:0	0.018315
LPI 14:1	0.004453
LPI 14:0	0.003589
LPI 16:1	0.456008
LPI 16:0	0.225437
LPI 18:1	0.313463
LPI 18:0	0.093414
LPI 22:0	0.043092
PI 10:0/16:0	0.406079
PI 12:0/14:0	0.04855
PI 12:0/16:1	0.147081
PI 14:0/14:0	0.031926
PI 12:0/16:0	1.371252
PI 10:0/18:0	0.08593
PI 14:1/16:1	0.056905
PI 14:1/16:0	0.40263
PI 14:0/16:1	0.382945
PI 12:0/18:0	0.292337
PI 14:0/16:0	0.692269
PI 16:1/16:1	1.231868
PI 16:0/16:1	9.096001
PI 14:0/18:1	0.233178
PI 14:1/18:0	0.09898
PI 16:0/16:0	0.410878
PI 16:1/18:1	0.947688
PI 16:0/18:1	6.298052
PI 18:0/16:1	2.710271
PI 18:1/18:1	0.122354
PI 18:0/18:1	1.269424
PG 16:1/16:1	0.025096
PG 16:0/16:1	0.012476
PG 16:0/18:1	0.01276
CL 16:1/16:1/16:1/16:1	0.188065
CL 16:0/16:0/16:1/16:1	0.003402
CL 16:1/16:1/16:1/18:1	0.352736
CL 16:0/16:0/16:1/18:1	0.071286
CL 16:1/16:1/18:1/18:1	0.211797
CL 16:0/16:1/18:0/18:1	0.002372
CL 16:1/18:1/18:1/18:1	0.076191
CL 16:0/18:0/18:1/18:1	0.069151
CL 18:1/18:1/18:1/18:1	0.00123
LCB 18:0;3	1.928863
LCB 20:0;3	0.469676
Cer 18:0;3/22:0;0	0.040777
Cer 18:0;3/22:0;1	0.108509
Cer 18:0;3/24:0;1	0.007902
LIPC 18:0;3	0.003479
IPC 18:0;3/16:0;0	0.247572
IPC 18:0;3/16:0;1	0.062647
IPC 18:0;3/18:0;0	0.266651
IPC 18:0;3/18:0;1	0.092749
IPC 18:0;3/20:0;0	0.273194
IPC 18:0;3/20:0;1	0.459495
IPC 18:0;3/22:0;0	1.158884
IPC 18:0;3/22:0;1	3.762778
IPC 18:0;3/22:0;2	0.046137
IPC 18:0;3/24:0;0	0.907387
IPC 18:0;3/24:0;1	2.386949
IPC 18:0;3/24:0;2	0.035265
IPC 20:0;3/24:0;0	0.027368
IPC 20:0;3/24:0;1	0.125819
MIPC 18:0;3/22:0;1	0.121998
MIPC 18:0;3/24:0;1	0.100603
MIP2C 18:0;2/20:0;0	0.000971
MIP2C 18:0;3/20:0;0	0.010039
MIP2C 18:0;3/20:0;1	0.043746
MIP2C 18:0;2/22:0;0	0.009703
MIP2C 18:0;3/22:0;0	0.179124
MIP2C 18:0;3/22:0;1	0.583173
MIP2C 18:0;3/24:0;0	0.317474
MIP2C 18:0;3/24:0;1	1.046862
MIP2C 20:0;3/24:0;0	0.079311
MIP2C 20:0;3/24:0;1	0.485613
Ergosterol	12.27311
