# Supplementary material for: The LUX Score: A Metric for Lipidome Homology
Source: PLoS Comput Biol. 2015 Sep 22;11(9):e1004511. doi: 10.1371/journal.pcbi.1004511 (PMC4578897; doi:10.1371/journal.pcbi.1004511)
Supplement: S5 Dataset — Includes scripts, README files and data files for Figs 1, 2, 6, 7 and S6. (ZIP) [file pcbi.1004511.s009.zip › S5_Dataset/Lipidome_Homology_Testing/SC/FA]

0	0
10	0
12	0
14	0
16	0
18	0
20	0
22	0
24	0
26	0
12	1	(9Z)
14	1	(9Z)
16	1	(9Z)
16	2	(9Z,12Z)
18	1	(9Z)
18	2	(9Z,12Z)
