# Supplementary material for: The LUX Score: A Metric for Lipidome Homology
Source: PLoS Comput Biol. 2015 Sep 22;11(9):e1004511. doi: 10.1371/journal.pcbi.1004511 (PMC4578897; doi:10.1371/journal.pcbi.1004511)
Supplement: S5 Dataset — Includes scripts, README files and data files for Figs 1, 2, 6, 7 and S6. (ZIP) [file pcbi.1004511.s009.zip › S5_Dataset/Lipidome_Homology_Testing/SC/LipidsList.txt]

CL 16:0/16:0/16:1/16:1
CL 16:0/16:0/16:1/18:1
CL 16:0/16:1/16:1/16:1
CL 16:0/16:1/18:0/18:1
CL 16:0/18:0/18:1/18:1
CL 16:1/16:1/16:1/16:1
CL 16:1/16:1/16:1/18:1
CL 16:1/16:1/18:1/18:1
CL 16:1/18:1/18:1/18:1
CL 18:0/18:1/18:1/18:1
CL 18:1/18:1/18:1/18:1
Cer 18:0;3/16:0;0
Cer 18:0;3/18:0;1
Cer 18:0;3/20:0;1
Cer 18:0;3/22:0;0
Cer 18:0;3/22:0;1
Cer 18:0;3/24:0;1
Cer 18:0;3/26:0;0
Cer 18:0;3/26:0;1
Cer 20:0;3/26:0;1
DAG 12:0/16:0
DAG 12:0/16:1
DAG 14:0/16:0
DAG 14:0/16:1
DAG 14:1/16:1
DAG 16:0/16:0
DAG 16:0/16:1
DAG 16:0/18:1
DAG 16:1/16:1
DAG 16:1/18:1
DAG 18:0/18:1
DAG 18:1/18:1
Ergostadienol
Ergosterol
IPC 18:0;2/20:0;0
IPC 18:0;3/16:0;0
IPC 18:0;3/16:0;1
IPC 18:0;3/18:0;0
IPC 18:0;3/18:0;1
IPC 18:0;3/20:0;0
IPC 18:0;3/20:0;1
IPC 18:0;3/22:0;0
IPC 18:0;3/22:0;1
IPC 18:0;3/22:0;2
IPC 18:0;3/24:0;0
IPC 18:0;3/24:0;1
IPC 18:0;3/24:0;2
IPC 18:0;3/26:0;0
IPC 18:0;3/26:0;1
IPC 18:0;3/26:0;2
IPC 20:0;3/24:0;0
IPC 20:0;3/24:0;1
IPC 20:0;3/26:0;0
IPC 20:0;3/26:0;1
IPC 20:0;3/26:0;2
LCB 16:0;3
LCB 18:0;3
LCB 20:0;3
LCBP 18:0;3
LIPC 18:0;3
LPA 14:0
LPA 16:0
LPA 16:1
LPA 18:1
LPC 14:0
LPC 16:0
LPC 16:1
LPC 18:0
LPC 18:1
LPE 14:0
LPE 16:0
LPE 16:1
LPE 18:0
LPE 18:1
LPI 12:0
LPI 14:0
LPI 14:1
LPI 16:0
LPI 16:1
LPI 18:0
LPI 18:1
LPI 22:0
LPS 16:0
LPS 18:1
MIP2C 18:0;2/20:0;0
MIP2C 18:0;2/22:0;0
MIP2C 18:0;3/16:0;1
MIP2C 18:0;3/18:0;1
MIP2C 18:0;3/20:0;0
MIP2C 18:0;3/20:0;1
MIP2C 18:0;3/22:0;0
MIP2C 18:0;3/22:0;1
MIP2C 18:0;3/24:0;0
MIP2C 18:0;3/24:0;1
MIP2C 18:0;3/26:0;0
MIP2C 18:0;3/26:0;1
MIP2C 18:0;3/26:0;2
MIP2C 20:0;3/24:0;0
MIP2C 20:0;3/24:0;1
MIP2C 20:0;3/26:0;0
MIP2C 20:0;3/26:0;1
MIP2C 20:0;3/26:0;2
MIPC 18:0;3/22:0;1
MIPC 18:0;3/22:0;2
MIPC 18:0;3/24:0;0
MIPC 18:0;3/24:0;1
MIPC 18:0;3/26:0;0
MIPC 18:0;3/26:0;1
MIPC 18:0;3/26:0;2
MIPC 20:0;3/26:0;0
MIPC 20:0;3/26:0;1
PA 12:0/16:0
PA 12:0/16:1
PA 14:0/16:1
PA 14:1/16:0
PA 16:0/16:0
PA 16:0/16:1
PA 16:0/18:1
PA 16:1/16:1
PA 16:1/18:1
PA 18:0/16:1
PA 18:0/18:1
PA 18:1/18:1
PC 10:0/16:0
PC 10:0/16:1
PC 12:0/16:0
PC 12:0/16:1
PC 14:0/16:0
PC 14:0/16:1
PC 14:1/16:1
PC 16:0/16:0
PC 16:0/16:1
PC 16:0/18:0
PC 16:0/18:1
PC 16:1/16:1
PC 16:1/18:1
PC 18:0/18:0
PC 18:0/18:1
PC 18:1/18:1
PE 12:0/16:0
PE 12:0/16:1
PE 14:0/16:1
PE 14:1/16:0
PE 16:0/16:0
PE 16:0/16:1
PE 16:0/18:1
PE 16:1/16:1
PE 16:1/18:1
PE 18:0/18:1
PE 18:1/18:1
PG 16:0/16:1
PG 16:0/18:1
PG 16:1/16:1
PG 16:1/18:1
PG 18:0/18:1
PG 18:1/18:1
PI 10:0/16:0
PI 10:0/16:1
PI 10:0/18:0
PI 12:0/14:0
PI 12:0/16:0
PI 12:0/16:1
PI 12:0/18:0
PI 14:0/14:0
PI 14:0/14:1
PI 14:0/16:0
PI 14:0/16:1
PI 14:0/18:1
PI 14:1/16:0
PI 14:1/16:1
PI 14:1/18:0
PI 16:0/16:0
PI 16:0/16:1
PI 16:0/18:1
PI 16:1/16:1
PI 16:1/18:1
PI 18:0/16:1
PI 18:0/18:1
PI 18:1/18:1
PS 12:0/16:0
PS 12:0/16:1
PS 14:0/16:1
PS 14:1/16:0
PS 16:0/16:0
PS 16:0/16:1
PS 16:0/18:1
PS 16:1/16:1
PS 16:1/18:1
PS 18:0/18:1
PS 18:1/18:1
TAG 12:0/12:0/18:1
TAG 12:0/14:0/16:0
TAG 12:0/14:0/16:1
TAG 12:0/14:1/16:1
TAG 12:0/14:1/22:0
TAG 12:0/16:0/16:0
TAG 12:0/16:0/16:1
TAG 12:0/16:0/18:1
TAG 12:0/16:1/16:1
TAG 12:0/16:1/18:1
TAG 12:0/16:1/22:0
TAG 14:0/16:0/16:0
TAG 14:0/16:0/16:1
TAG 14:0/16:0/18:1
TAG 14:0/16:1/16:1
TAG 14:0/16:1/18:1
TAG 14:0/16:1/22:0
TAG 14:0/16:1/26:0
TAG 14:0/18:0/18:1
TAG 14:0/18:1/20:0
TAG 14:0/18:1/22:0
TAG 14:1/16:1/16:1
TAG 14:1/16:1/18:1
TAG 14:1/16:1/22:0
TAG 16:0/16:0/16:0
TAG 16:0/16:0/16:1
TAG 16:0/16:1/16:1
TAG 16:0/16:1/18:0
TAG 16:0/16:1/18:1
TAG 16:0/16:1/22:0
TAG 16:0/16:1/24:0
TAG 16:0/16:1/26:0
TAG 16:0/18:0/18:1
TAG 16:0/18:1/18:1
TAG 16:0/18:1/20:0
TAG 16:0/18:1/22:0
TAG 16:0/18:1/24:0
TAG 16:0/18:1/26:0
TAG 16:1/16:1/16:1
TAG 16:1/16:1/18:0
TAG 16:1/16:1/18:1
TAG 16:1/16:1/20:0
TAG 16:1/16:1/22:0
TAG 16:1/16:1/24:0
TAG 16:1/16:1/26:0
TAG 16:1/18:0/18:0
TAG 16:1/18:0/18:1
TAG 16:1/18:1/18:1
TAG 16:1/18:1/20:0
TAG 16:1/18:1/22:0
TAG 16:1/18:1/24:0
TAG 16:1/18:1/26:0
TAG 18:0/18:0/18:0
TAG 18:0/18:0/18:1
TAG 18:0/18:1/18:1
TAG 18:0/18:1/26:0
TAG 18:1/18:1/18:1
TAG 18:1/18:1/26:0
