# Supplementary material for: The LUX Score: A Metric for Lipidome Homology
Source: PLoS Comput Biol. 2015 Sep 22;11(9):e1004511. doi: 10.1371/journal.pcbi.1004511 (PMC4578897; doi:10.1371/journal.pcbi.1004511)
Supplement: S5 Dataset — Includes scripts, README files and data files for Figs 1, 2, 6, 7 and S6. (ZIP) [file pcbi.1004511.s009.zip › S5_Dataset/Lipidome_Homology_Testing/SC/LUX_PC1_PC2.csv]

BY4741_24	0
BY4741_37	0.01658	0
Elo1_24	0.01082	0.01534	0
Elo1_37	0.01974	0.01315	0.01458	0
Elo2_24	0.02489	0.03188	0.03245	0.03352	0
Elo2_37	0.0303	0.02764	0.03573	0.03243	0.01025	0
Elo3_24	0.03523	0.04348	0.04247	0.04614	0.01891	0.02241	0
Elo3_37	0.0370	0.03933	0.04068	0.04101	0.02098	0.01715	0.01013	0
