# Supplementary material for: The LUX Score: A Metric for Lipidome Homology
Source: PLoS Comput Biol. 2015 Sep 22;11(9):e1004511. doi: 10.1371/journal.pcbi.1004511 (PMC4578897; doi:10.1371/journal.pcbi.1004511)
Supplement: S5 Dataset — Includes scripts, README files and data files for Figs 1, 2, 6, 7 and S6. (ZIP) [file pcbi.1004511.s009.zip › S5_Dataset/Lipidome_Homology_Testing/SC/LUX_PC1_PC2_PC3.csv]

BY4741_24	0
BY4741_37	0.02861	0
Elo1_24	0.01355	0.03139	0
Elo1_37	0.03433	0.01911	0.03516	0
Elo2_24	0.04187	0.06015	0.04806	0.06055	0
Elo2_37	0.04886	0.05012	0.04996	0.0574	0.01747	0
Elo3_24	0.0565	0.07762	0.05884	0.08052	0.03386	0.04095	0
Elo3_37	0.05379	0.05943	0.05064	0.06268	0.0390	0.0305	0.02398	0
